# Supplementary material for: Single cell atlas reveals multilayered metabolic heterogeneity across tumour types
Source: eBioMedicine. 2024 Oct 10;109:105389. doi: 10.1016/j.ebiom.2024.105389 (PMC11663789; doi:10.1016/j.ebiom.2024.105389)
Supplement: Supplementary Table S1 [file mmc2.xlsx]

## Sheet: Cohort Info
Supplementary Table 1.Metadata for cohorts and samples
Dataset	Cancer Type	Number of Donors	Number of Samples	Number of Cells	Accession Number	Pubmed ID
BRCA	Breast cancer	44	47	100000	GSE161529	33950524
BRCA_valid1	Breast cancer	26	26	100064	GSE176078	34493872
BRCA_valid2	Breast cancer	10	14	89114	PRJEB35405, GSE268662*	32790115
CRC	Colorectal cancer	36	73	100000	GSE178341	34450029
LUAD	Lung adenocarcinoma	16	26	84168	GSE131907	32385277
LUAD_valid1	Lung adenocarcinoma	2	8	29888	E-MTAB-6149	29988129
LUAD_valid2	Lung adenocarcinoma	13	13	82368	HRA000156**	30554520, 35108060
PAAD	Pancreatic adenocarcinoma	35	35	57530	CRA001160	31273297
PRAD	Prostate adenocarcinoma	11	18	21300	GSE176031	35013146
STAD	Stomach adenocarcinoma	27	36	100000	GSE183904	34642171
Note: Datasets with more than 100,000 cells were downsampled into 100,000 cells.
*: TNBC samples of BRCA_valid2 were from published data (PRJEB35405), while ERBC and normal samples were generated by our lab and collaborators.
**: Tumor samples of LUAD_valid2 were generated by our lab and published, normal samples were collected from public database (See PMID: 35108060 for details)

## Sheet: Sample Info
Supplementary Table 1.Metadata for cohorts and samples
Sample ID	Patient ID	Dataset	Cancer Type	Subtype	Age	Sex	Clinical Stage	Number of Cells	Generated by our lab
BRCA.ER-0001	BRCA.P0001	BRCA	BRCA	ERBC	58	Female	III	2575	No
BRCA.ER-0025	BRCA.P0025	BRCA	BRCA	ERBC	52	Female	II	3617	No
BRCA.ER-0029-7C	BRCA.P0029	BRCA	BRCA	ERBC	59	Female	I	1186	No
BRCA.ER-0029-9C	BRCA.P0029	BRCA	BRCA	ERBC	59	Female	I	2691	No
BRCA.ER-0032	BRCA.P0032	BRCA	BRCA	ERBC	55	Female	III	478	No
BRCA.ER-0040-T	BRCA.P0040	BRCA	BRCA	ERBC	69	Female	III	2147	No
BRCA.ER-0042	BRCA.P0042	BRCA	BRCA	ERBC	58	Female	II	1810	No
BRCA.ER-0043-T	BRCA.P0043	BRCA	BRCA	ERBC	55	Female	III	1944	No
BRCA.ER-0056-T	BRCA.P0056	BRCA	BRCA	ERBC	66	Female	II	1435	No
BRCA.ER-0064-T	BRCA.P0064	BRCA	BRCA	ERBC	65	Female	II	1409	No
BRCA.ER-0114-T3	BRCA.P0114	BRCA	BRCA	ERBC	84	Female	I	3035	No
BRCA.ER-0125	BRCA.P0125	BRCA	BRCA	ERBC	45	Female	II	2479	No
BRCA.ER-0151	BRCA.P0151	BRCA	BRCA	ERBC	49	Female	II	833	No
BRCA.ER-0163	BRCA.P0163	BRCA	BRCA	ERBC	45	Female	III	2349	No
BRCA.ER-0167-T	BRCA.P0167	BRCA	BRCA	ERBC	83	Female	III	4298	No
BRCA.ER-0173-T	BRCA.P0173	BRCA	BRCA	ERBC	83	Female	III	3025	No
BRCA.ER-0319	BRCA.P0319	BRCA	BRCA	ERBC	58	Female	III	1094	No
BRCA.ER-0360	BRCA.P0360	BRCA	BRCA	ERBC	70	Female	II	2117	No
BRCA.HER2-0031	BRCA.P0031	BRCA	BRCA	HER2BC	47	Female	III	1562	No
BRCA.HER2-0069	BRCA.P0069	BRCA	BRCA	HER2BC	71	Female	III	171	No
BRCA.HER2-0161	BRCA.P0161	BRCA	BRCA	HER2BC	80	Female	III	2143	No
BRCA.HER2-0176	BRCA.P0176	BRCA	BRCA	HER2BC	60	Female	III	6374	No
BRCA.HER2-0308	BRCA.P0308	BRCA	BRCA	HER2BC	32	Female	III	1506	No
BRCA.HER2-0337	BRCA.P0337	BRCA	BRCA	HER2BC	66	Female	III	3928	No
BRCA.mER-0068-T	BRCA.P0068	BRCA	BRCA	ERBC	79	Male	III	330	No
BRCA.mER-0178	BRCA.P0178	BRCA	BRCA	ERBC	84	Male	III	4363	No
BRCA.N-0019-total	BRCA.P0019	BRCA	Normal	NA	21	Female	NA	2210	No
BRCA.N-0021-total	BRCA.P0021	BRCA	Normal	NA	48	Female	NA	818	No
BRCA.N-0064-total	BRCA.P0064	BRCA	Normal	NA	44	Female	NA	572	No
BRCA.N-0092-total	BRCA.P0092	BRCA	Normal	NA	19	Female	NA	1646	No
BRCA.N-0093-total	BRCA.P0093	BRCA	Normal	NA	22	Female	NA	1948	No
BRCA.N-0123-total	BRCA.P0123	BRCA	Normal	NA	48	Female	NA	2560	No
BRCA.N-0169-total	BRCA.P0169	BRCA	Normal	NA	35	Female	NA	1544	No
BRCA.N-0230.17-total	BRCA.P0230.17	BRCA	Normal	NA	30	Female	NA	1151	No
BRCA.N-0233-total	BRCA.P0233	BRCA	Normal	NA	34	Female	NA	1757	No
BRCA.N-0275-total	BRCA.P0275	BRCA	Normal	NA	48	Female	NA	551	No
BRCA.N-0288-total	BRCA.P0288	BRCA	Normal	NA	69	Female	NA	720	No
BRCA.N-0342-total	BRCA.P0342	BRCA	Normal	NA	55	Female	NA	3363	No
BRCA.N-0372-total	BRCA.P0372	BRCA	Normal	NA	49	Female	NA	1270	No
BRCA.TN-0106	BRCA.P0106	BRCA	BRCA	TNBC	65	Female	III	354	No
BRCA.TN-0114-T2	BRCA.P0114	BRCA	BRCA	TNBC	84	Female	III	620	No
BRCA.TN-0126	BRCA.P0126	BRCA	BRCA	TNBC	64	Female	III	1149	No
BRCA.TN-0135	BRCA.P0135	BRCA	BRCA	TNBC	61	Female	III	5397	No
BRCA.TN-B1-0131	BRCA.P0131	BRCA	BRCA	TNBC	84	Female	III	2007	No
BRCA.TN-B1-0177	BRCA.P0177	BRCA	BRCA	TNBC	30	Female	III	6819	No
BRCA.TN-B1-0554	BRCA.P0554	BRCA	BRCA	TNBC	29	Female	III	2784	No
BRCA.TN-B1-4031	BRCA.P4031	BRCA	BRCA	TNBC	25	Female	III	1861	No
BRCA_valid1.CID3586	BRCA_valid1.CID3586	BRCA_valid1	BRCA	HER2BC	43	Female	III	6178	No
BRCA_valid1.CID3838	BRCA_valid1.CID3838	BRCA_valid1	BRCA	HER2BC	49	Female	III	2353	No
BRCA_valid1.CID3921	BRCA_valid1.CID3921	BRCA_valid1	BRCA	HER2BC	60	Female	III	3024	No
BRCA_valid1.CID3941	BRCA_valid1.CID3941	BRCA_valid1	BRCA	ERBC	50	Female	II	631	No
BRCA_valid1.CID3946	BRCA_valid1.CID3946	BRCA_valid1	BRCA	TNBC	52	Female	III	774	No
BRCA_valid1.CID3948	BRCA_valid1.CID3948	BRCA_valid1	BRCA	ERBC	82	Female	III	2327	No
BRCA_valid1.CID3963	BRCA_valid1.CID3963	BRCA_valid1	BRCA	TNBC	61	Female	III	3527	No
BRCA_valid1.CID4040	BRCA_valid1.CID4040	BRCA_valid1	BRCA	ERBC	57	Female	III	2531	No
BRCA_valid1.CID4066	BRCA_valid1.CID4066	BRCA_valid1	BRCA	HER2BC	41	Female	II	5309	No
BRCA_valid1.CID4067	BRCA_valid1.CID4067	BRCA_valid1	BRCA	ERBC	85	Female	II	3764	No
BRCA_valid1.CID4290A	BRCA_valid1.CID4290A	BRCA_valid1	BRCA	ERBC	88	Female	II	5789	No
BRCA_valid1.CID4398	BRCA_valid1.CID4398	BRCA_valid1	BRCA	ERBC	52	Female	III	4451	No
BRCA_valid1.CID44041	BRCA_valid1.CID44041	BRCA_valid1	BRCA	TNBC	35	Female	III	2131	No
BRCA_valid1.CID4461	BRCA_valid1.CID4461	BRCA_valid1	BRCA	ERBC	54	Female	II	631	No
BRCA_valid1.CID4463	BRCA_valid1.CID4463	BRCA_valid1	BRCA	ERBC	58	Female	II	1138	No
BRCA_valid1.CID4465	BRCA_valid1.CID4465	BRCA_valid1	BRCA	TNBC	54	Female	III	1564	No
BRCA_valid1.CID4471	BRCA_valid1.CID4471	BRCA_valid1	BRCA	ERBC	55	Female	II	8609	No
BRCA_valid1.CID4495	BRCA_valid1.CID4495	BRCA_valid1	BRCA	TNBC	63	Female	III	7985	No
BRCA_valid1.CID44971	BRCA_valid1.CID44971	BRCA_valid1	BRCA	TNBC	49	Female	III	7986	No
BRCA_valid1.CID44991	BRCA_valid1.CID44991	BRCA_valid1	BRCA	TNBC	47	Female	III	7023	No
BRCA_valid1.CID4513	BRCA_valid1.CID4513	BRCA_valid1	BRCA	TNBC	73	Female	III	5619	No
BRCA_valid1.CID4515	BRCA_valid1.CID4515	BRCA_valid1	BRCA	TNBC	67	Female	III	4149	No
BRCA_valid1.CID45171	BRCA_valid1.CID45171	BRCA_valid1	BRCA	HER2BC	58	Female	III	2447	No
BRCA_valid1.CID4523	BRCA_valid1.CID4523	BRCA_valid1	BRCA	TNBC	52	Female	III	1754	No
BRCA_valid1.CID4530N	BRCA_valid1.CID4530N	BRCA_valid1	BRCA	ERBC	42	Female	II	4409	No
BRCA_valid1.CID4535	BRCA_valid1.CID4535	BRCA_valid1	BRCA	ERBC	47	Female	II	3961	No
BRCA_valid2.P1	BRCA_valid2.P1	BRCA_valid2	BRCA	TNBC	35	Female	III	2019	No
BRCA_valid2.P2	BRCA_valid2.P2	BRCA_valid2	BRCA	TNBC	49	Female	III	8377	No
BRCA_valid2.P3	BRCA_valid2.P3	BRCA_valid2	BRCA	TNBC	47	Female	III	4252	No
BRCA_valid2.P4	BRCA_valid2.P4	BRCA_valid2	BRCA	TNBC	73	Female	III	5295	No
BRCA_valid2.P5	BRCA_valid2.P5	BRCA_valid2	BRCA	TNBC	67	Female	III	4328	No
BRCA_valid2.S1	BRCA_valid2.210809B	BRCA_valid2	Normal	NA	48	Female	NA	6235	Yes
BRCA_valid2.S2	BRCA_valid2.210809B	BRCA_valid2	Normal	NA	48	Female	NA	6873	Yes
BRCA_valid2.S4	BRCA_valid2.210809D	BRCA_valid2	Normal	NA	58	Female	NA	6816	Yes
BRCA_valid2.S6	BRCA_valid2.210809E	BRCA_valid2	Normal	NA	53	Female	NA	7952	Yes
BRCA_valid2.S3	BRCA_valid2.210809B	BRCA_valid2	BRCA	ERBC	48	Female	II	8114	Yes
BRCA_valid2.S5	BRCA_valid2.210809D	BRCA_valid2	BRCA	ERBC	58	Female	II	8235	Yes
BRCA_valid2.S7	BRCA_valid2.210809E	BRCA_valid2	BRCA	ERBC	53	Female	III	7432	Yes
BRCA_valid2.S8	BRCA_valid2.210809F	BRCA_valid2	BRCA	ERBC	49	Female	II	4072	Yes
BRCA_valid2.S9	BRCA_valid2.210809G	BRCA_valid2	BRCA	ERBC	55	Female	III	9114	Yes
CRC.C106_N	CRC.C106	CRC	Normal	NA	67	Male	NA	345	No
CRC.C106_T	CRC.C106	CRC	CRC	MMRd	67	Male	IV	727	No
CRC.C107_N	CRC.C107	CRC	Normal	NA	62	Male	NA	404	No
CRC.C107_T	CRC.C107	CRC	CRC	MMRp	62	Male	III	2406	No
CRC.C109_N	CRC.C109	CRC	Normal	NA	60	Female	NA	460	No
CRC.C109_T	CRC.C109	CRC	CRC	MMRd	60	Female	III	770	No
CRC.C110_N	CRC.C110	CRC	Normal	NA	59	Male	NA	1019	No
CRC.C110_T	CRC.C110	CRC	CRC	MMRd	59	Male	III	1312	No
CRC.C111_N	CRC.C111	CRC	Normal	NA	62	Female	NA	1075	No
CRC.C111_T	CRC.C111	CRC	CRC	MMRd	62	Female	III	963	No
CRC.C112_N	CRC.C112	CRC	Normal	NA	50	Male	NA	811	No
CRC.C112_T	CRC.C112	CRC	CRC	MMRp	50	Male	III	1896	No
CRC.C113_N	CRC.C113	CRC	Normal	NA	52	Male	NA	200	No
CRC.C113_T	CRC.C113	CRC	CRC	MMRp	52	Male	II	1568	No
CRC.C114_N	CRC.C114	CRC	Normal	NA	76	Male	NA	677	No
CRC.C114_T	CRC.C114	CRC	CRC	MMRd	76	Male	III	1124	No
CRC.C115_N	CRC.C115	CRC	Normal	NA	72	Male	NA	332	No
CRC.C115_T	CRC.C115	CRC	CRC	MMRd	72	Male	III	483	No
CRC.C116_N	CRC.C116	CRC	Normal	NA	72	Male	NA	553	No
CRC.C116_T	CRC.C116	CRC	CRC	MMRd	72	Male	III	1462	No
CRC.C119_N	CRC.C119	CRC	Normal	NA	48	Male	NA	19	No
CRC.C119_T	CRC.C119	CRC	CRC	MMRd	48	Male	III	715	No
CRC.C122_N	CRC.C122	CRC	Normal	NA	82	Female	NA	991	No
CRC.C122_T	CRC.C122	CRC	CRC	MMRd	82	Female	III	1262	No
CRC.C123_N	CRC.C123	CRC	Normal	NA	58	Male	NA	1791	No
CRC.C123_T	CRC.C123	CRC	CRC	MMRd	58	Male	III	3991	No
CRC.C124_N	CRC.C124	CRC	Normal	NA	81	Female	NA	3175	No
CRC.C124_T	CRC.C124	CRC	CRC	MMRp	81	Female	IV	3302	No
CRC.C125_N	CRC.C125	CRC	Normal	NA	49	Male	NA	1471	No
CRC.C125_T	CRC.C125	CRC	CRC	MMRp	49	Male	III	2839	No
CRC.C126_N	CRC.C126	CRC	Normal	NA	81	Female	NA	3721	No
CRC.C126_T	CRC.C126	CRC	CRC	MMRp	81	Female	IV	1220	No
CRC.C129_N	CRC.C129	CRC	Normal	NA	35	Female	NA	2230	No
CRC.C129_T	CRC.C129	CRC	CRC	MMRp	35	Female	III	3534	No
CRC.C130_N	CRC.C130	CRC	Normal	NA	89	Female	NA	1547	No
CRC.C130_TA	CRC.C130	CRC	CRC	MMRd	89	Female	IV	1151	No
CRC.C130_TB	CRC.C130	CRC	CRC	MMRd	89	Female	IV	1894	No
CRC.C132_N	CRC.C132	CRC	Normal	NA	42	Male	NA	863	No
CRC.C132_T	CRC.C132	CRC	CRC	MMRd	42	Male	IV	2910	No
CRC.C133_N	CRC.C133	CRC	Normal	NA	73	Female	NA	157	No
CRC.C133_T	CRC.C133	CRC	CRC	MMRp	73	Female	IV	1525	No
CRC.C134_N	CRC.C134	CRC	Normal	NA	58	Male	NA	1988	No
CRC.C134_T	CRC.C134	CRC	CRC	MMRp	58	Male	IV	1261	No
CRC.C135_N	CRC.C135	CRC	Normal	NA	90	Male	NA	250	No
CRC.C135_T	CRC.C135	CRC	CRC	MMRp	90	Male	I	2252	No
CRC.C136_N	CRC.C136	CRC	Normal	NA	60	Male	NA	942	No
CRC.C136_T	CRC.C136	CRC	CRC	MMRp	60	Male	III	1678	No
CRC.C137_N	CRC.C137	CRC	Normal	NA	56	Female	NA	1227	No
CRC.C137_T	CRC.C137	CRC	CRC	MMRd	56	Female	III	1347	No
CRC.C138_N	CRC.C138	CRC	Normal	NA	60	Male	NA	622	No
CRC.C138_T	CRC.C138	CRC	CRC	MMRd	60	Male	III	903	No
CRC.C139_N	CRC.C139	CRC	Normal	NA	61	Female	NA	1359	No
CRC.C139_T	CRC.C139	CRC	CRC	MMRd	61	Female	IV	2412	No
CRC.C140_N	CRC.C140	CRC	Normal	NA	35	Male	NA	411	No
CRC.C140_T	CRC.C140	CRC	CRC	MMRp	35	Male	I	2032	No
CRC.C142_N	CRC.C142	CRC	Normal	NA	51	Female	NA	540	No
CRC.C142_T	CRC.C142	CRC	CRC	MMRd	51	Female	III	1211	No
CRC.C143_N	CRC.C143	CRC	Normal	NA	55	Female	NA	800	No
CRC.C143_T	CRC.C143	CRC	CRC	MMRd	55	Female	III	1509	No
CRC.C151_N	CRC.C151	CRC	Normal	NA	76	Female	NA	816	No
CRC.C151_T	CRC.C151	CRC	CRC	MMRd	76	Female	III	208	No
CRC.C152_N	CRC.C152	CRC	Normal	NA	77	Female	NA	339	No
CRC.C152_T	CRC.C152	CRC	CRC	MMRd	77	Female	II	724	No
CRC.C155_N	CRC.C155	CRC	Normal	NA	53	Female	NA	274	No
CRC.C155_T	CRC.C155	CRC	CRC	MMRp	53	Female	III	1163	No
CRC.C157_N	CRC.C157	CRC	Normal	NA	62	Female	NA	581	No
CRC.C157_T	CRC.C157	CRC	CRC	MMRp	62	Female	IV	1071	No
CRC.C162_N	CRC.C162	CRC	Normal	NA	47	Male	NA	2721	No
CRC.C162_T	CRC.C162	CRC	CRC	MMRp	47	Male	IV	4951	No
CRC.C165_N	CRC.C165	CRC	Normal	NA	69	Male	NA	482	No
CRC.C165_T	CRC.C165	CRC	CRC	MMRd	69	Male	IV	992	No
CRC.C170_N	CRC.C170	CRC	Normal	NA	77	Female	NA	810	No
CRC.C170_T	CRC.C170	CRC	CRC	MMRd	77	Female	III	3229	No
LUAD.BRONCHO_58	LUAD.P1058	LUAD	LUAD	NA	80	Female	IV	2324	No
LUAD.EBUS_06	LUAD.P1006	LUAD	LUAD	NA	69	Male	IV	2077	No
LUAD.EBUS_28	LUAD.P1028	LUAD	LUAD	NA	52	Male	IV	4908	No
LUAD.EBUS_49	LUAD.P1049	LUAD	LUAD	NA	63	Male	IV	1349	No
LUAD.LUNG_N01	LUAD.P0001	LUAD	Normal	NA	70		NA	2809	No
LUAD.LUNG_N06	LUAD.P0006	LUAD	Normal	NA	54		NA	2358	No
LUAD.LUNG_N08	LUAD.P0008	LUAD	Normal	NA	60		NA	2779	No
LUAD.LUNG_N09	LUAD.P0009	LUAD	Normal	NA	67		NA	2297	No
LUAD.LUNG_N18	LUAD.P0018	LUAD	Normal	NA	62		NA	3955	No
LUAD.LUNG_N19	LUAD.P0019	LUAD	Normal	NA	53		NA	3022	No
LUAD.LUNG_N20	LUAD.P0020	LUAD	Normal	NA	55		NA	5058	No
LUAD.LUNG_N28	LUAD.P0028	LUAD	Normal	NA	73		NA	2526	No
LUAD.LUNG_N30	LUAD.P0030	LUAD	Normal	NA	56		NA	3095	No
LUAD.LUNG_N31	LUAD.P0031	LUAD	Normal	NA	65		NA	3779	No
LUAD.LUNG_N34	LUAD.P0034	LUAD	Normal	NA	64		NA	4330	No
LUAD.LUNG_T06	LUAD.P0006	LUAD	LUAD	NA	54	Male	I	2877	No
LUAD.LUNG_T08	LUAD.P0008	LUAD	LUAD	NA	60	Female	I	3186	No
LUAD.LUNG_T09	LUAD.P0009	LUAD	LUAD	NA	67	Male	II	3242	No
LUAD.LUNG_T18	LUAD.P0018	LUAD	LUAD	NA	62	Male	I	3264	No
LUAD.LUNG_T19	LUAD.P0019	LUAD	LUAD	NA	53	Male	I	3699	No
LUAD.LUNG_T20	LUAD.P0020	LUAD	LUAD	NA	55	Male	I	2999	No
LUAD.LUNG_T25	LUAD.P0025	LUAD	LUAD	NA	69	Male	I	3902	No
LUAD.LUNG_T28	LUAD.P0028	LUAD	LUAD	NA	73	Male	III	3919	No
LUAD.LUNG_T30	LUAD.P0030	LUAD	LUAD	NA	56	Male	I	3438	No
LUAD.LUNG_T31	LUAD.P0031	LUAD	LUAD	NA	65	Male	III	3960	No
LUAD.LUNG_T34	LUAD.P0034	LUAD	LUAD	NA	64	Male	I	3016	No
LUAD_valid1.10	LUAD_valid1.P3	LUAD_valid1	LUAD	NA	68	Male	III	3554	No
LUAD_valid1.11	LUAD_valid1.P3	LUAD_valid1	Normal	NA	68	Male	NA	4235	No
LUAD_valid1.12	LUAD_valid1.P4	LUAD_valid1	LUAD	NA	64	Female	II	5270	No
LUAD_valid1.13	LUAD_valid1.P4	LUAD_valid1	LUAD	NA	64	Female	II	5198	No
LUAD_valid1.14	LUAD_valid1.P4	LUAD_valid1	LUAD	NA	64	Female	II	3283	No
LUAD_valid1.15	LUAD_valid1.P4	LUAD_valid1	Normal	NA	64	Female	NA	2933	No
LUAD_valid1.8	LUAD_valid1.P3	LUAD_valid1	LUAD	NA	68	Male	III	2149	No
LUAD_valid1.9	LUAD_valid1.P3	LUAD_valid1	LUAD	NA	68	Male	III	3266	No
LUAD_valid2.HealthyDonor01	LUAD_valid2.Donor1	LUAD_valid2	Normal	NA	63	Female	NA	5898	No
LUAD_valid2.HealthyDonor02	LUAD_valid2.Donor2	LUAD_valid2	Normal	NA	55	Male	NA	5523	No
LUAD_valid2.HealthyDonor03	LUAD_valid2.Donor3	LUAD_valid2	Normal	NA	29	Female	NA	5269	No
LUAD_valid2.HealthyDonor04	LUAD_valid2.Donor4	LUAD_valid2	Normal	NA	57	Female	NA	6521	No
LUAD_valid2.HealthyDonor05	LUAD_valid2.Donor5	LUAD_valid2	Normal	NA	49	Female	NA	7583	No
LUAD_valid2.HealthyDonor06	LUAD_valid2.Donor6	LUAD_valid2	Normal	NA	22	Female	NA	5860	No
LUAD_valid2.HealthyDonor07	LUAD_valid2.Donor7	LUAD_valid2	Normal	NA	47	Female	NA	11067	No
LUAD_valid2.HealthyDonor08	LUAD_valid2.Donor8	LUAD_valid2	Normal	NA	21	Male	NA	7950	No
LUAD_valid2.SolidLC01	LUAD_valid2.LC1	LUAD_valid2	LUAD	NA	64	Male	I	6327	Yes
LUAD_valid2.SolidLC07	LUAD_valid2.LC7	LUAD_valid2	LUAD	NA	46	Female	I	4620	Yes
LUAD_valid2.SolidLC16	LUAD_valid2.LC16	LUAD_valid2	LUAD	NA	56	Male	II	5011	Yes
LUAD_valid2.SolidLC17	LUAD_valid2.LC17	LUAD_valid2	LUAD	NA	80	Male	I	5969	Yes
LUAD_valid2.SolidLC26	LUAD_valid2.LC26	LUAD_valid2	LUAD	NA	37	Female	I	4770	Yes
PAAD.N1	PAAD.N1	PAAD	Normal	NA	64	Female	NA	2823	No
PAAD.N10	PAAD.N10	PAAD	Normal	NA	65	Female	NA	1543	No
PAAD.N11	PAAD.N11	PAAD	Normal	NA	30	Female	NA	1382	No
PAAD.N2	PAAD.N2	PAAD	Normal	NA	55	Male	NA	1959	No
PAAD.N3	PAAD.N3	PAAD	Normal	NA	50	Male	NA	455	No
PAAD.N4	PAAD.N4	PAAD	Normal	NA	53	Male	NA	974	No
PAAD.N5	PAAD.N5	PAAD	Normal	NA	52	Female	NA	887	No
PAAD.N6	PAAD.N6	PAAD	Normal	NA	31	Female	NA	718	No
PAAD.N7	PAAD.N7	PAAD	Normal	NA	42	Female	NA	1115	No
PAAD.N8	PAAD.N8	PAAD	Normal	NA	41	Male	NA	1220	No
PAAD.N9	PAAD.N9	PAAD	Normal	NA	34	Male	NA	2468	No
PAAD.T1	PAAD.T1	PAAD	PAAD	NA	64	Male	III	1171	No
PAAD.T10	PAAD.T10	PAAD	PAAD	NA	61	Male	I	828	No
PAAD.T11	PAAD.T11	PAAD	PAAD	NA	51	Male	II	3142	No
PAAD.T12	PAAD.T12	PAAD	PAAD	NA	54	Male	III	2270	No
PAAD.T13	PAAD.T13	PAAD	PAAD	NA	58	Female	II	2058	No
PAAD.T14	PAAD.T14	PAAD	PAAD	NA	67	Female	II	1998	No
PAAD.T15	PAAD.T15	PAAD	PAAD	NA	54	Female	II	1956	No
PAAD.T16	PAAD.T16	PAAD	PAAD	NA	56	Female	II	1634	No
PAAD.T17	PAAD.T17	PAAD	PAAD	NA	71	Female	I	2085	No
PAAD.T18	PAAD.T18	PAAD	PAAD	NA	68	Female	I	1562	No
PAAD.T19	PAAD.T19	PAAD	PAAD	NA	59	Female	I	2927	No
PAAD.T2	PAAD.T2	PAAD	PAAD	NA	52	Male	II	3041	No
PAAD.T20	PAAD.T20	PAAD	PAAD	NA	59	Male	II	482	No
PAAD.T21	PAAD.T21	PAAD	PAAD	NA	59	Male	I	807	No
PAAD.T22	PAAD.T22	PAAD	PAAD	NA	67	Female	I	2215	No
PAAD.T23	PAAD.T23	PAAD	PAAD	NA	54	Male	II	2865	No
PAAD.T24	PAAD.T24	PAAD	PAAD	NA	44	Female	I	1817	No
PAAD.T3	PAAD.T3	PAAD	PAAD	NA	58	Female	I	1317	No
PAAD.T4	PAAD.T4	PAAD	PAAD	NA	72	Female	II	1027	No
PAAD.T5	PAAD.T5	PAAD	PAAD	NA	65	Female	I	1115	No
PAAD.T6	PAAD.T6	PAAD	PAAD	NA	64	Male	II	1871	No
PAAD.T7	PAAD.T7	PAAD	PAAD	NA	70	Male	II	747	No
PAAD.T8	PAAD.T8	PAAD	PAAD	NA	66	Female	III	697	No
PAAD.T9	PAAD.T9	PAAD	PAAD	NA	36	Male	II	2354	No
PRAD.AUG_PB1A_T	PRAD.Paient1	PRAD	PRAD	NA	NA	NA	NA	381	No
PRAD.AUG_PB1B_T	PRAD.Paient1	PRAD	PRAD	NA	NA	NA	NA	554	No
PRAD.MAY_PB1A_T	PRAD.Patient2	PRAD	PRAD	NA	NA	NA	NA	1383	No
PRAD.MAY_PB1B_T	PRAD.Patient2	PRAD	PRAD	NA	NA	NA	NA	2176	No
PRAD.MAY_PB2A_T	PRAD.Patient3	PRAD	PRAD	NA	NA	NA	NA	986	No
PRAD.MAY_PB2B_T	PRAD.Patient3	PRAD	PRAD	NA	NA	NA	NA	1160	No
PRAD.PR5186_T	PRAD.Patient4	PRAD	PRAD	NA	NA	NA	NA	786	No
PRAD.PR5196_T	PRAD.Patient5	PRAD	PRAD	NA	NA	NA	NA	2171	No
PRAD.PR5199_T	PRAD.Patient6	PRAD	PRAD	NA	NA	NA	NA	1033	No
PRAD.PR5249_N	PRAD.Patient8	PRAD	Normal	NA	NA	NA	NA	1432	No
PRAD.PR5249_T	PRAD.Patient8	PRAD	PRAD	NA	NA	NA	NA	812	No
PRAD.PR5251_N	PRAD.Patient9	PRAD	Normal	NA	NA	NA	NA	1018	No
PRAD.PR5251_T	PRAD.Patient9	PRAD	PRAD	NA	NA	NA	NA	1825	No
PRAD.PR5254_N	PRAD.Patient10	PRAD	Normal	NA	NA	NA	NA	748	No
PRAD.PR5254_T	PRAD.Patient10	PRAD	PRAD	NA	NA	NA	NA	494	No
PRAD.PR5261_N	PRAD.Patient11	PRAD	Normal	NA	NA	NA	NA	816	No
PRAD.PR5261_T	PRAD.Patient11	PRAD	PRAD	NA	NA	NA	NA	1612	No
PRAD.PR5269_T	PRAD.Patient7	PRAD	PRAD	NA	NA	NA	NA	1913	No
STAD.sample1	STAD.NGCII518	STAD	Normal	NA	74	M	NA	1330	No
STAD.sample10	STAD.NGCII525	STAD	STAD	NA	73	Male	II	1791	No
STAD.sample11	STAD.NGCII527	STAD	Normal	NA	69	M	NA	556	No
STAD.sample12	STAD.NGCII527	STAD	STAD	NA	69	Male	IV	411	No
STAD.sample13	STAD.NGCII529	STAD	STAD	NA	84	Female	I	1553	No
STAD.sample14	STAD.NGCII502	STAD	STAD	NA	36	Male	III	4789	No
STAD.sample15	STAD.NGCII511	STAD	STAD	NA	68	Male	II	9183	No
STAD.sample16	STAD.NGCII499	STAD	STAD	NA	88	Male	III	1103	No
STAD.sample17	STAD.NGCII509	STAD	STAD	NA	65	Male	III	4899	No
STAD.sample18	STAD.NGCII498	STAD	STAD	NA	68	Female	II	4635	No
STAD.sample2	STAD.NGCII518	STAD	STAD	NA	74	Male	II	1870	No
STAD.sample21	STAD.NGCII513	STAD	Normal	NA	74	M	NA	1250	No
STAD.sample22	STAD.NGCII513	STAD	STAD	NA	74	Male	III	277	No
STAD.sample23	STAD.NGCII514	STAD	Normal	NA	67	F	NA	2530	No
STAD.sample24	STAD.NGCII514	STAD	STAD	NA	67	Female	III	1735	No
STAD.sample25	STAD.NGCII512	STAD	Normal	NA	86	F	NA	2744	No
STAD.sample26	STAD.NGCII512	STAD	STAD	NA	86	Female	III	1776	No
STAD.sample27	STAD.NGCII510	STAD	STAD	NA	66	Female	I	3091	No
STAD.sample28	STAD.NGCII531	STAD	STAD	NA	70	Female	III	4222	No
STAD.sample29	STAD.NGCII522	STAD	STAD	NA	64	Male	II	2424	No
STAD.sample3	STAD.NGCII519	STAD	STAD	NA	83	Male	III	2390	No
STAD.sample30	STAD.NGCII533	STAD	STAD	NA	55	Male	III	2512	No
STAD.sample31	STAD.NGCII536	STAD	Normal	NA	63	M	NA	1212	No
STAD.sample32	STAD.NGCII539	STAD	STAD	NA	65	Female	I	1440	No
STAD.sample33	STAD.NGCII540	STAD	STAD	NA	80	Male	III	3865	No
STAD.sample34	STAD.NGCII541	STAD	STAD	NA	82	Male	III	8077	No
STAD.sample35	STAD.NGCII538	STAD	Normal	NA	56	F	NA	5651	No
STAD.sample36	STAD.NGCII538	STAD	STAD	NA	56	Female	IV	2272	No
STAD.sample39	STAD.NGCII543	STAD	STAD	NA	73	Female	III	3625	No
STAD.sample4	STAD.NGCII520	STAD	Normal	NA	83	M	NA	1339	No
STAD.sample40	STAD.NGCII545	STAD	STAD	NA	60	Male	III	3374	No
STAD.sample5	STAD.NGCII520	STAD	STAD	NA	83	Male	III	2427	No
STAD.sample6	STAD.NGCII521	STAD	Normal	NA	62	M	NA	1308	No
STAD.sample7	STAD.NGCII521	STAD	STAD	NA	62	Male	II	1351	No
STAD.sample8	STAD.NGCII524	STAD	STAD	NA	71	Male	IV	4807	No
STAD.sample9	STAD.NGCII525	STAD	Normal	NA	73	M	NA	2181	No
Note: Samples from unpulished dataset were not included.

## Sheet: IHC samples
Demographic data of the samples for IHC staining
identifier	cancer type	age	sex
1783454	PAAD	70	Female
1742502	PAAD	72	Female	present in Fig. 4d
1780351	PAAD	68	Male

## Sheet: ST samples
Demographic data of the samples for spatial transcriptomics
identifier	cancer type	age	sex	source
A1	PAAD	65	Female	Unpublished
C1	PAAD	68	Male	Unpublished
HT231P1	PAAD	63	Female	PMID: 35995947
HT259P1	PAAD	69	Female	PMID: 35995947
