# Supplementary material for: Single cell atlas reveals multilayered metabolic heterogeneity across tumour types
Source: eBioMedicine. 2024 Oct 10;109:105389. doi: 10.1016/j.ebiom.2024.105389 (PMC11663789; doi:10.1016/j.ebiom.2024.105389)
Supplement: Supplementary Table S3 [file mmc3.xlsx]

## Sheet: Sheet1
Supplementary Table 3. Curated metabolic genes and pathways.
Genes	Pathways
GPT	Alanine and aspartate metabolism
GPT2	Alanine and aspartate metabolism
ACY3	Alanine and aspartate metabolism
AGXT	Alanine and aspartate metabolism
AGXT2	Alanine and aspartate metabolism
AGXT2L1	Alanine and aspartate metabolism
ASNS	Alanine and aspartate metabolism
ASPA	Alanine and aspartate metabolism
ASRGL1	Alanine and aspartate metabolism
DDO	Alanine and aspartate metabolism
GOT1	Alanine and aspartate metabolism
GOT2	Alanine and aspartate metabolism
SLC1A1	Alanine and aspartate metabolism
SLC1A2	Alanine and aspartate metabolism
SLC1A3	Alanine and aspartate metabolism
SLC1A4	Alanine and aspartate metabolism
SLC1A5	Alanine and aspartate metabolism
SLC1A6	Alanine and aspartate metabolism
SLC1A7	Alanine and aspartate metabolism
SLC36A1	Alanine and aspartate metabolism
SLC38A1	Alanine and aspartate metabolism
SLC38A2	Alanine and aspartate metabolism
SLC38A3	Alanine and aspartate metabolism
SLC38A4	Alanine and aspartate metabolism
SLC38A5	Alanine and aspartate metabolism
SLC6A14	Alanine and aspartate metabolism
SLC7A10	Alanine and aspartate metabolism
SLC7A2	Alanine and aspartate metabolism
SLC7A3	Alanine and aspartate metabolism
SLC7A8	Alanine and aspartate metabolism
SLC25A12	Alanine and aspartate metabolism
SLC25A13	Alanine and aspartate metabolism
AMDHD2	Amino and nucleotide sugar metabolism
CHIA	Amino and nucleotide sugar metabolism
CHIT1	Amino and nucleotide sugar metabolism
CMAS	Amino and nucleotide sugar metabolism
GALE	Amino and nucleotide sugar metabolism
GFPT1	Amino and nucleotide sugar metabolism
GFPT2	Amino and nucleotide sugar metabolism
GNE	Amino and nucleotide sugar metabolism
GNPDA1	Amino and nucleotide sugar metabolism
GNPDA2	Amino and nucleotide sugar metabolism
GNPNAT1	Amino and nucleotide sugar metabolism
MANSC1	Amino and nucleotide sugar metabolism
NAGK	Amino and nucleotide sugar metabolism
NANS	Amino and nucleotide sugar metabolism
PGM3	Amino and nucleotide sugar metabolism
RENBP	Amino and nucleotide sugar metabolism
TGDS	Amino and nucleotide sugar metabolism
UAP1	Amino and nucleotide sugar metabolism
UAP1L1	Amino and nucleotide sugar metabolism
UXS1	Amino and nucleotide sugar metabolism
PROSC	Arginine and proline metabolism
ABP1	Arginine and proline metabolism
ALDH18A1	Arginine and proline metabolism
ALDH4A1	Arginine and proline metabolism
AOC2	Arginine and proline metabolism
AOC3	Arginine and proline metabolism
DAO	Arginine and proline metabolism
GOT1	Arginine and proline metabolism
GOT2	Arginine and proline metabolism
NAGS	Arginine and proline metabolism
OAT	Arginine and proline metabolism
PRODH	Arginine and proline metabolism
PRODH2	Arginine and proline metabolism
PYCR1	Arginine and proline metabolism
PYCR2	Arginine and proline metabolism
PYCRL	Arginine and proline metabolism
SLC22A1	Arginine and proline metabolism
SLC22A2	Arginine and proline metabolism
SLC22A3	Arginine and proline metabolism
SLC25A15	Arginine and proline metabolism
SLC25A2	Arginine and proline metabolism
SLC36A1	Arginine and proline metabolism
SLC38A1	Arginine and proline metabolism
SLC38A2	Arginine and proline metabolism
SLC38A4	Arginine and proline metabolism
SLC5A1	Arginine and proline metabolism
SLC6A14	Arginine and proline metabolism
SLC6A7	Arginine and proline metabolism
SLC6A8	Arginine and proline metabolism
SLC7A1	Arginine and proline metabolism
SLC7A2	Arginine and proline metabolism
SLC7A3	Arginine and proline metabolism
SLC7A5	Arginine and proline metabolism
SLC7A6	Arginine and proline metabolism
SLC7A7	Arginine and proline metabolism
SLC2A10	Ascorbate uptake
SLC23A1	Ascorbate uptake
SLC23A2	Ascorbate uptake
UPB1	Beta-alanine metabolism
ABP1	Beta-alanine metabolism
AOC2	Beta-alanine metabolism
AOC3	Beta-alanine metabolism
CNDP1	Beta-alanine metabolism
HIBCH	Beta-alanine metabolism
SLC6A6	Beta-alanine metabolism
ABCB11	Bile acid biosynthesis
ABCC3	Bile acid biosynthesis
ACOX2	Bile acid biosynthesis
AKR1D1	Bile acid biosynthesis
AMACR	Bile acid biosynthesis
BAAT	Bile acid biosynthesis
CH25H	Bile acid biosynthesis
CYP27A1	Bile acid biosynthesis
CYP39A1	Bile acid biosynthesis
CYP46A1	Bile acid biosynthesis
CYP7A1	Bile acid biosynthesis
HSD17B4	Bile acid biosynthesis
HSD3B7	Bile acid biosynthesis
SCP2	Bile acid biosynthesis
SLC10A1	Bile acid biosynthesis
SLC10A2	Bile acid biosynthesis
SLC27A2	Bile acid biosynthesis
SLCO1A2	Bile acid biosynthesis
SLCO1B1	Bile acid biosynthesis
SLCO1B3	Bile acid biosynthesis
SLCO2B1	Bile acid biosynthesis
SLCO4A1	Bile acid biosynthesis
BTD	Biotin metabolism
HLCS	Biotin metabolism
SLC16A1	Biotin metabolism
SLC19A3	Biotin metabolism
SLC5A6	Biotin metabolism
ABO	Blood group biosynthesis
B3GNT2	Blood group biosynthesis
B3GNT3	Blood group biosynthesis
B3GNT5	Blood group biosynthesis
FUT1	Blood group biosynthesis
FUT3	Blood group biosynthesis
FUT9	Blood group biosynthesis
GCNT2	Blood group biosynthesis
ST3GAL3	Blood group biosynthesis
ST3GAL6	Blood group biosynthesis
ST8SIA5	Blood group biosynthesis
CA1	Carbonic acid metabolism
CA12	Carbonic acid metabolism
CA13	Carbonic acid metabolism
CA14	Carbonic acid metabolism
CA2	Carbonic acid metabolism
CA3	Carbonic acid metabolism
CA4	Carbonic acid metabolism
CA5A	Carbonic acid metabolism
CA5B	Carbonic acid metabolism
CA6	Carbonic acid metabolism
CA7	Carbonic acid metabolism
CA8	Carbonic acid metabolism
CA9	Carbonic acid metabolism
CPT1A	Carnitine shuttle
CPT1B	Carnitine shuttle
CPT1C	Carnitine shuttle
CPT2	Carnitine shuttle
CRAT	Carnitine shuttle
SLC22A4	Carnitine shuttle
SLC22A5	Carnitine shuttle
SLC25A20	Carnitine shuttle
ABCA1	Cholesterol metabolism
CYP51A1	Cholesterol metabolism
DHCR7	Cholesterol metabolism
HMGCR	Cholesterol metabolism
IDI1	Cholesterol metabolism
IDI2	Cholesterol metabolism
LCAT	Cholesterol metabolism
B3GALT6	Chondroitin and heparan sulfate biosynthesis
B3GAT1	Chondroitin and heparan sulfate biosynthesis
B3GAT2	Chondroitin and heparan sulfate biosynthesis
B3GAT3	Chondroitin and heparan sulfate biosynthesis
B4GALT7	Chondroitin and heparan sulfate biosynthesis
CHPF	Chondroitin and heparan sulfate biosynthesis
CHPF2	Chondroitin and heparan sulfate biosynthesis
CHST11	Chondroitin and heparan sulfate biosynthesis
CHST12	Chondroitin and heparan sulfate biosynthesis
CHST13	Chondroitin and heparan sulfate biosynthesis
CHST3	Chondroitin and heparan sulfate biosynthesis
CHST7	Chondroitin and heparan sulfate biosynthesis
CHSY1	Chondroitin and heparan sulfate biosynthesis
CHSY3	Chondroitin and heparan sulfate biosynthesis
CSGALNACT1	Chondroitin and heparan sulfate biosynthesis
CSGALNACT2	Chondroitin and heparan sulfate biosynthesis
EXT1	Chondroitin and heparan sulfate biosynthesis
EXT2	Chondroitin and heparan sulfate biosynthesis
EXTL1	Chondroitin and heparan sulfate biosynthesis
EXTL2	Chondroitin and heparan sulfate biosynthesis
EXTL3	Chondroitin and heparan sulfate biosynthesis
GLCE	Chondroitin and heparan sulfate biosynthesis
HS2ST1	Chondroitin and heparan sulfate biosynthesis
HS3ST1	Chondroitin and heparan sulfate biosynthesis
HS3ST2	Chondroitin and heparan sulfate biosynthesis
HS3ST3A1	Chondroitin and heparan sulfate biosynthesis
HS3ST3B1	Chondroitin and heparan sulfate biosynthesis
HS3ST4	Chondroitin and heparan sulfate biosynthesis
HS3ST5	Chondroitin and heparan sulfate biosynthesis
HS3ST6	Chondroitin and heparan sulfate biosynthesis
HS6ST1	Chondroitin and heparan sulfate biosynthesis
HS6ST2	Chondroitin and heparan sulfate biosynthesis
HS6ST3	Chondroitin and heparan sulfate biosynthesis
NDST1	Chondroitin and heparan sulfate biosynthesis
NDST2	Chondroitin and heparan sulfate biosynthesis
NDST3	Chondroitin and heparan sulfate biosynthesis
NDST4	Chondroitin and heparan sulfate biosynthesis
UST	Chondroitin and heparan sulfate biosynthesis
XYLT1	Chondroitin and heparan sulfate biosynthesis
XYLT2	Chondroitin and heparan sulfate biosynthesis
ARSB	Chondroitin sulfate degradation
GALNS	Chondroitin sulfate degradation
GLB1	Chondroitin sulfate degradation
GUSB	Chondroitin sulfate degradation
HEXA	Chondroitin sulfate degradation
HEXB	Chondroitin sulfate degradation
IDS	Chondroitin sulfate degradation
IDUA	Chondroitin sulfate degradation
NEU1	Chondroitin sulfate degradation
ALDH1B1	Citric acid cycle
GOT1	Citric acid cycle
GOT2	Citric acid cycle
ACLY	Citric acid cycle
ACO1	Citric acid cycle
ACO2	Citric acid cycle
ALDH4A1	Citric acid cycle
ALDH5A1	Citric acid cycle
CLYBL	Citric acid cycle
CS	Citric acid cycle
DLD	Citric acid cycle
DLST	Citric acid cycle
FAHD1	Citric acid cycle
FAH	Citric acid cycle
FH	Citric acid cycle
IDH1	Citric acid cycle
IDH2	Citric acid cycle
IDH3A	Citric acid cycle
IDH3B	Citric acid cycle
IDH3G	Citric acid cycle
IREB2	Citric acid cycle
MDH1	Citric acid cycle
MDH1B	Citric acid cycle
MDH2	Citric acid cycle
OGDH	Citric acid cycle
PCK1	Citric acid cycle
PCK2	Citric acid cycle
PDHX	Citric acid cycle
SDHA	Citric acid cycle
SDHB	Citric acid cycle
SDHC	Citric acid cycle
SDHD	Citric acid cycle
SLC13A2	Citric acid cycle
SLC13A3	Citric acid cycle
SLC13A5	Citric acid cycle
SLC16A1	Citric acid cycle
SLC16A7	Citric acid cycle
SLC16A8	Citric acid cycle
SLC25A1	Citric acid cycle
SLC25A10	Citric acid cycle
SLC25A11	Citric acid cycle
SLC33A1	Citric acid cycle
SUCLA2	Citric acid cycle
SUCLG1	Citric acid cycle
SUCLG2	Citric acid cycle
SLC5A6	Citric acid cycle
ADSL	Citric acid cycle
ACSS1	Citric acid cycle
ACSS2	Citric acid cycle
DLAT	Citric acid cycle
ME1	Citric acid cycle
ME2	Citric acid cycle
ME3	Citric acid cycle
PC	Citric acid cycle
PDHA1	Citric acid cycle
PDHA2	Citric acid cycle
PDHB	Citric acid cycle
COASY	CoA biosynthesis
PANK1	CoA biosynthesis
PANK2	CoA biosynthesis
PANK3	CoA biosynthesis
PANK4	CoA biosynthesis
PPCDC	CoA biosynthesis
PPCS	CoA biosynthesis
SLC25A16	CoA biosynthesis
SLC5A6	CoA biosynthesis
VNN1	CoA biosynthesis
VNN2	CoA biosynthesis
VNN3	CoA biosynthesis
CKB	Creatine metabolism
CKM	Creatine metabolism
CKMT1B	Creatine metabolism
CKMT2	Creatine metabolism
GAMT	Creatine metabolism
GATM	Creatine metabolism
ADCY1	Cyclic nucleotides metabolism
ADCY10	Cyclic nucleotides metabolism
ADCY2	Cyclic nucleotides metabolism
ADCY3	Cyclic nucleotides metabolism
ADCY4	Cyclic nucleotides metabolism
ADCY5	Cyclic nucleotides metabolism
ADCY6	Cyclic nucleotides metabolism
ADCY7	Cyclic nucleotides metabolism
ADCY8	Cyclic nucleotides metabolism
ADCY9	Cyclic nucleotides metabolism
GUCY1A2	Cyclic nucleotides metabolism
GUCY1A3	Cyclic nucleotides metabolism
GUCY1B2	Cyclic nucleotides metabolism
GUCY1B3	Cyclic nucleotides metabolism
GUCY2C	Cyclic nucleotides metabolism
GUCY2D	Cyclic nucleotides metabolism
GUCY2F	Cyclic nucleotides metabolism
NPR1	Cyclic nucleotides metabolism
NPR2	Cyclic nucleotides metabolism
PDE10A	Cyclic nucleotides metabolism
PDE11A	Cyclic nucleotides metabolism
PDE1A	Cyclic nucleotides metabolism
PDE1B	Cyclic nucleotides metabolism
PDE1C	Cyclic nucleotides metabolism
PDE2A	Cyclic nucleotides metabolism
PDE3A	Cyclic nucleotides metabolism
PDE3B	Cyclic nucleotides metabolism
PDE4A	Cyclic nucleotides metabolism
PDE4B	Cyclic nucleotides metabolism
PDE4C	Cyclic nucleotides metabolism
PDE4D	Cyclic nucleotides metabolism
PDE5A	Cyclic nucleotides metabolism
PDE6A	Cyclic nucleotides metabolism
PDE6B	Cyclic nucleotides metabolism
PDE6C	Cyclic nucleotides metabolism
PDE6D	Cyclic nucleotides metabolism
PDE6G	Cyclic nucleotides metabolism
PDE6H	Cyclic nucleotides metabolism
PDE7A	Cyclic nucleotides metabolism
PDE7B	Cyclic nucleotides metabolism
PDE8A	Cyclic nucleotides metabolism
PDE8B	Cyclic nucleotides metabolism
PDE9A	Cyclic nucleotides metabolism
CYP2A13	CYP metabolism
CYP2A6	CYP metabolism
CYP2C18	CYP metabolism
CYP2C19	CYP metabolism
CYP2C8	CYP metabolism
CYP2C9	CYP metabolism
CYP2D6	CYP metabolism
CYP2E1	CYP metabolism
CYP2F1	CYP metabolism
CYP3A4	CYP metabolism
CYP3A5	CYP metabolism
CYP4A11	CYP metabolism
CYB5D1	CYP metabolism
CYP1A1	CYP metabolism
CYP1A2	CYP metabolism
CYP1B1	CYP metabolism
AHCY	Cysteine metabolism
AHCYL1	Cysteine metabolism
AHCYL2	Cysteine metabolism
CBS	Cysteine metabolism
CTH	Cysteine metabolism
GOT1	Cysteine metabolism
GOT2	Cysteine metabolism
LDHAL6A	Cysteine metabolism
LDHAL6B	Cysteine metabolism
MPST	Cysteine metabolism
SLC1A4	Cysteine metabolism
SLC1A5	Cysteine metabolism
SLC3A1	Cysteine metabolism
SLC6A14	Cysteine metabolism
SLC7A10	Cysteine metabolism
SLC7A11	Cysteine metabolism
SLC7A8	Cysteine metabolism
SLC7A9	Cysteine metabolism
SUOX	Cysteine metabolism
TST	Cysteine metabolism
ADH5	DNA demethylation
ADH6	DNA demethylation
TET1	DNA demethylation
TET2	DNA demethylation
TET3	DNA demethylation
TDG	DNA demethylation
DNMT1	DNA methylation
DNMT3A	DNA methylation
DNMT3B	DNA methylation
DNMT3L	DNA methylation
TRDMT1	DNA methylation
DTYMK	DNA synthesis
NT5M	DNA synthesis
RRM1	DNA synthesis
RRM2	DNA synthesis
TYMS	DNA synthesis
SLC25A19	DNA synthesis
AKR1B1	Eicosanoid metabolism
AKR1A1	Eicosanoid metabolism
AKR1C4	Eicosanoid metabolism
CYP4F8	Eicosanoid metabolism
ABCC4	Eicosanoid metabolism
ALOX12	Eicosanoid metabolism
ALOX12B	Eicosanoid metabolism
ALOX15	Eicosanoid metabolism
ALOX15B	Eicosanoid metabolism
ALOX5	Eicosanoid metabolism
CBR1	Eicosanoid metabolism
CYP4F12	Eicosanoid metabolism
CYP4F2	Eicosanoid metabolism
CYP4F3	Eicosanoid metabolism
FADS1	Eicosanoid metabolism
HPGDS	Eicosanoid metabolism
LTA4H	Eicosanoid metabolism
LTC4S	Eicosanoid metabolism
MGST2	Eicosanoid metabolism
MGST3	Eicosanoid metabolism
PTGDS	Eicosanoid metabolism
PTGES	Eicosanoid metabolism
PTGES2	Eicosanoid metabolism
PTGIS	Eicosanoid metabolism
PTGS1	Eicosanoid metabolism
PTGS2	Eicosanoid metabolism
SLC22A1	Eicosanoid metabolism
SLC22A2	Eicosanoid metabolism
SLC22A3	Eicosanoid metabolism
SLCO1A2	Eicosanoid metabolism
SLCO1B1	Eicosanoid metabolism
SLCO1B3	Eicosanoid metabolism
SLCO2A1	Eicosanoid metabolism
SLCO2B1	Eicosanoid metabolism
SLCO3A1	Eicosanoid metabolism
SLCO4A1	Eicosanoid metabolism
TBXAS1	Eicosanoid metabolism
ADH1A	Ethanol metabolism
ADH1B	Ethanol metabolism
ADH1C	Ethanol metabolism
ADH4	Ethanol metabolism
ADH7	Ethanol metabolism
ALDH1A1	Ethanol metabolism
ALDH1B1	Ethanol metabolism
ALDH3A1	Ethanol metabolism
ALDH3B1	Ethanol metabolism
ALDH3B2	Ethanol metabolism
AOX1	Ethanol metabolism
ZADH2	Ethanol metabolism
ELOVL1	Fatty acid biosynthesis
ELOVL2	Fatty acid biosynthesis
ELOVL3	Fatty acid biosynthesis
ELOVL4	Fatty acid biosynthesis
ELOVL5	Fatty acid biosynthesis
ELOVL6	Fatty acid biosynthesis
ELOVL7	Fatty acid biosynthesis
FADS1	Fatty acid biosynthesis
FADS2	Fatty acid biosynthesis
FADS3	Fatty acid biosynthesis
FADS6	Fatty acid biosynthesis
FASN	Fatty acid biosynthesis
HSD17B12	Fatty acid biosynthesis
PTPLA	Fatty acid biosynthesis
PTPLAD1	Fatty acid biosynthesis
PTPLAD2	Fatty acid biosynthesis
PTPLB	Fatty acid biosynthesis
SCD	Fatty acid biosynthesis
SCD5	Fatty acid biosynthesis
SLC25A1	Fatty acid biosynthesis
TECR	Fatty acid biosynthesis
TECRL	Fatty acid biosynthesis
ACACA	Fatty acid biosynthesis
ACACB	Fatty acid biosynthesis
MCAT	Fatty acid biosynthesis
AACS	Fatty acid biosynthesis
ALDH3A2	Fatty acid metabolism
CYP4F12	Fatty acid metabolism
AADAC	Fatty acid metabolism
CROT	Fatty acid metabolism
LIPC	Fatty acid metabolism
MLYCD	Fatty acid metabolism
SLC22A4	Fatty acid metabolism
SLC22A5	Fatty acid metabolism
SLC25A20	Fatty acid metabolism
SLC27A1	Fatty acid metabolism
SLC27A2	Fatty acid metabolism
SLC27A3	Fatty acid metabolism
SLC27A4	Fatty acid metabolism
SLC27A5	Fatty acid metabolism
ACSL1	Fatty acid metabolism
ACSL3	Fatty acid metabolism
ACSL4	Fatty acid metabolism
ACSL5	Fatty acid metabolism
ECH1	Fatty acid metabolism
PCCA	Fatty acid metabolism
PCCB	Fatty acid metabolism
ADH1A	Fatty acids oxidation, mitochondrial
ADH1B	Fatty acids oxidation, mitochondrial
ADH1C	Fatty acids oxidation, mitochondrial
ADH5	Fatty acids oxidation, mitochondrial
ADH6	Fatty acids oxidation, mitochondrial
ADH7	Fatty acids oxidation, mitochondrial
ALDH2	Fatty acids oxidation, mitochondrial
ACAD10	Fatty acids oxidation, mitochondrial
ACAD11	Fatty acids oxidation, mitochondrial
ACAD9	Fatty acids oxidation, mitochondrial
ACADM	Fatty acids oxidation, mitochondrial
ACADS	Fatty acids oxidation, mitochondrial
ACADSB	Fatty acids oxidation, mitochondrial
ECHDC2	Fatty acids oxidation, mitochondrial
ECHS1	Fatty acids oxidation, mitochondrial
HADHA	Fatty acids oxidation, mitochondrial
HADHB	Fatty acids oxidation, mitochondrial
ACOT2	Fatty acids oxidation, mitochondrial
ACSM1	Fatty acids oxidation, mitochondrial
DCI	Fatty acids oxidation, mitochondrial
ETFA	Fatty acids oxidation, mitochondrial
ETFB	Fatty acids oxidation, mitochondrial
ETFDH	Fatty acids oxidation, mitochondrial
ADH1A	Fatty acids oxidation, peroxisomal
ADH1B	Fatty acids oxidation, peroxisomal
ADH1C	Fatty acids oxidation, peroxisomal
ADH5	Fatty acids oxidation, peroxisomal
ADH6	Fatty acids oxidation, peroxisomal
ADH7	Fatty acids oxidation, peroxisomal
ALDH1A1	Fatty acids oxidation, peroxisomal
ZADH2	Fatty acids oxidation, peroxisomal
HSD17B4	Fatty acids oxidation, peroxisomal
ACOT8	Fatty acids oxidation, peroxisomal
ACAA1	Fatty acids oxidation, peroxisomal
ACOX1	Fatty acids oxidation, peroxisomal
ACOX3	Fatty acids oxidation, peroxisomal
EHHADH	Fatty acids oxidation, peroxisomal
PHYH	Fatty acids oxidation, peroxisomal
HAO1	Folate metabolism
HAO2	Folate metabolism
MTR	Folate metabolism
ALDH1L1	Folate metabolism
DHFR	Folate metabolism
FOLR1	Folate metabolism
FOLR3	Folate metabolism
FPGS	Folate metabolism
FTCD	Folate metabolism
GGH	Folate metabolism
MTHFD1	Folate metabolism
MTHFD2	Folate metabolism
MTHFR	Folate metabolism
MTHFS	Folate metabolism
SLC19A1	Folate metabolism
SLC46A1	Folate metabolism
AMT	Folate metabolism
MGAM	Fructose and mannose metabolism
FPGT	Fructose and mannose metabolism
FUK	Fructose and mannose metabolism
GMDS	Fructose and mannose metabolism
GMPPA	Fructose and mannose metabolism
GMPPB	Fructose and mannose metabolism
KHK	Fructose and mannose metabolism
MPI	Fructose and mannose metabolism
PMM1	Fructose and mannose metabolism
PMM2	Fructose and mannose metabolism
SLC2A5	Fructose and mannose metabolism
SLC2A7	Fructose and mannose metabolism
SLC5A10	Fructose and mannose metabolism
SLC5A9	Fructose and mannose metabolism
SORD	Fructose and mannose metabolism
TSTA3	Fructose and mannose metabolism
ALDH9A1	GABA shunt
ABAT	GABA shunt
ADHFE1	GABA shunt
AKR7A2	GABA shunt
ALDH4A1	GABA shunt
ALDH5A1	GABA shunt
GAD1	GABA shunt
GAD2	GABA shunt
SLC36A1	GABA shunt
CNDP1	GABA shunt
B4GALT1	Galactose metabolism
B4GALT2	Galactose metabolism
GALE	Galactose metabolism
GALK1	Galactose metabolism
GALK2	Galactose metabolism
GALT	Galactose metabolism
GLB1	Galactose metabolism
LALBA	Galactose metabolism
LCT	Galactose metabolism
NEU1	Galactose metabolism
SI	Galactose metabolism
SLC2A10	Galactose metabolism
SLC2A2	Galactose metabolism
SLC2A3	Galactose metabolism
SLC2A4	Galactose metabolism
SLC2A8	Galactose metabolism
SLC5A1	Galactose metabolism
SLC5A11	Galactose metabolism
SLC5A9	Galactose metabolism
UGP2	Galactose metabolism
ACY1	Glutamate metabolism
ALDH18A1	Glutamate metabolism
ALDH4A1	Glutamate metabolism
GLS	Glutamate metabolism
GLS2	Glutamate metabolism
GLUD1	Glutamate metabolism
GLUD2	Glutamate metabolism
GLUL	Glutamate metabolism
GOT1	Glutamate metabolism
GOT2	Glutamate metabolism
GPT	Glutamate metabolism
GPT2	Glutamate metabolism
NAGS	Glutamate metabolism
SLC17A6	Glutamate metabolism
SLC17A7	Glutamate metabolism
SLC17A8	Glutamate metabolism
SLC1A1	Glutamate metabolism
SLC1A2	Glutamate metabolism
SLC1A3	Glutamate metabolism
SLC1A5	Glutamate metabolism
SLC1A6	Glutamate metabolism
SLC1A7	Glutamate metabolism
SLC25A12	Glutamate metabolism
SLC25A13	Glutamate metabolism
SLC25A18	Glutamate metabolism
SLC25A22	Glutamate metabolism
SLC32A1	Glutamate metabolism
SLC38A1	Glutamate metabolism
SLC38A2	Glutamate metabolism
SLC38A3	Glutamate metabolism
SLC38A4	Glutamate metabolism
SLC38A5	Glutamate metabolism
SLC3A2	Glutamate metabolism
SLC6A1	Glutamate metabolism
SLC6A11	Glutamate metabolism
SLC6A12	Glutamate metabolism
SLC6A13	Glutamate metabolism
SLC7A11	Glutamate metabolism
SLC7A6	Glutamate metabolism
SLC7A7	Glutamate metabolism
OPLAH	Glutamate metabolism
GLRX	Glutathione metabolism
GLRX2	Glutathione metabolism
CBS	Glutathione metabolism
CTH	Glutathione metabolism
GSR	Glutathione metabolism
ADH5	Glutathione metabolism
ESD	Glutathione metabolism
GCLC	Glutathione metabolism
GCLM	Glutathione metabolism
GGT1	Glutathione metabolism
GPX1	Glutathione metabolism
GPX2	Glutathione metabolism
GPX3	Glutathione metabolism
GPX4	Glutathione metabolism
GPX5	Glutathione metabolism
GPX6	Glutathione metabolism
GPX7	Glutathione metabolism
GPX8	Glutathione metabolism
GSS	Glutathione metabolism
PRDX1	Glutathione metabolism
PRDX2	Glutathione metabolism
PRDX3	Glutathione metabolism
HAGH	Glutathione metabolism
GSTM1	Glutathione metabolism
LCAT	Glycerophospholipid metabolism
ABCB4	Glycerophospholipid metabolism
ACHE	Glycerophospholipid metabolism
AGPS	Glycerophospholipid metabolism
ALPI	Glycerophospholipid metabolism
ALPL	Glycerophospholipid metabolism
ALPP	Glycerophospholipid metabolism
ALPPL2	Glycerophospholipid metabolism
ATP10A	Glycerophospholipid metabolism
ATP8A1	Glycerophospholipid metabolism
CDIPT	Glycerophospholipid metabolism
CDS1	Glycerophospholipid metabolism
CDS2	Glycerophospholipid metabolism
CEPT1	Glycerophospholipid metabolism
CHAT	Glycerophospholipid metabolism
CHKA	Glycerophospholipid metabolism
CHKB	Glycerophospholipid metabolism
CHPT1	Glycerophospholipid metabolism
CLC	Glycerophospholipid metabolism
CRLS1	Glycerophospholipid metabolism
DGKA	Glycerophospholipid metabolism
DGKB	Glycerophospholipid metabolism
DGKD	Glycerophospholipid metabolism
DGKE	Glycerophospholipid metabolism
DGKG	Glycerophospholipid metabolism
DGKH	Glycerophospholipid metabolism
DGKI	Glycerophospholipid metabolism
DGKQ	Glycerophospholipid metabolism
DGKZ	Glycerophospholipid metabolism
ETNK1	Glycerophospholipid metabolism
ETNK2	Glycerophospholipid metabolism
GK	Glycerophospholipid metabolism
GK2	Glycerophospholipid metabolism
GK3P	Glycerophospholipid metabolism
GPD1	Glycerophospholipid metabolism
LGALS13	Glycerophospholipid metabolism
PAFAH1B1	Glycerophospholipid metabolism
PAFAH1B2	Glycerophospholipid metabolism
PAFAH1B3	Glycerophospholipid metabolism
PAFAH2	Glycerophospholipid metabolism
PCYT1A	Glycerophospholipid metabolism
PCYT1B	Glycerophospholipid metabolism
PCYT2	Glycerophospholipid metabolism
PEMT	Glycerophospholipid metabolism
PGS1	Glycerophospholipid metabolism
PHOSPHO1	Glycerophospholipid metabolism
PI4K2A	Glycerophospholipid metabolism
PIP5K1A	Glycerophospholipid metabolism
PIP5K1B	Glycerophospholipid metabolism
PIP5K1C	Glycerophospholipid metabolism
PISD	Glycerophospholipid metabolism
PLA2G10	Glycerophospholipid metabolism
PLA2G12A	Glycerophospholipid metabolism
PLA2G1B	Glycerophospholipid metabolism
PLA2G2A	Glycerophospholipid metabolism
PLA2G2D	Glycerophospholipid metabolism
PLA2G2E	Glycerophospholipid metabolism
PLA2G2F	Glycerophospholipid metabolism
PLA2G4A	Glycerophospholipid metabolism
PLA2G5	Glycerophospholipid metabolism
PLA2G6	Glycerophospholipid metabolism
PLA2G7	Glycerophospholipid metabolism
PLD1	Glycerophospholipid metabolism
PLD2	Glycerophospholipid metabolism
PTDSS1	Glycerophospholipid metabolism
PTDSS2	Glycerophospholipid metabolism
SLC18A3	Glycerophospholipid metabolism
SLC22A1	Glycerophospholipid metabolism
SLC22A2	Glycerophospholipid metabolism
SLC22A3	Glycerophospholipid metabolism
SLC5A7	Glycerophospholipid metabolism
CBS	Glycine, serine and threonine metabolism
AGXT	Glycine, serine and threonine metabolism
AGXT2	Glycine, serine and threonine metabolism
AGXT2L1	Glycine, serine and threonine metabolism
AOC3	Glycine, serine and threonine metabolism
BHMT	Glycine, serine and threonine metabolism
BHMT2	Glycine, serine and threonine metabolism
CHDH	Glycine, serine and threonine metabolism
DAO	Glycine, serine and threonine metabolism
DLD	Glycine, serine and threonine metabolism
DMGDH	Glycine, serine and threonine metabolism
GATM	Glycine, serine and threonine metabolism
GCAT	Glycine, serine and threonine metabolism
GCSH	Glycine, serine and threonine metabolism
GLDC	Glycine, serine and threonine metabolism
GNMT	Glycine, serine and threonine metabolism
MAOA	Glycine, serine and threonine metabolism
MAOB	Glycine, serine and threonine metabolism
PHGDH	Glycine, serine and threonine metabolism
PIPOX	Glycine, serine and threonine metabolism
PSAT1	Glycine, serine and threonine metabolism
PSPH	Glycine, serine and threonine metabolism
SARDH	Glycine, serine and threonine metabolism
SDS	Glycine, serine and threonine metabolism
SHMT1	Glycine, serine and threonine metabolism
SHMT2	Glycine, serine and threonine metabolism
SLC1A4	Glycine, serine and threonine metabolism
SLC1A5	Glycine, serine and threonine metabolism
SLC32A1	Glycine, serine and threonine metabolism
SLC36A1	Glycine, serine and threonine metabolism
SLC38A1	Glycine, serine and threonine metabolism
SLC38A2	Glycine, serine and threonine metabolism
SLC38A4	Glycine, serine and threonine metabolism
SLC38A5	Glycine, serine and threonine metabolism
SLC3A1	Glycine, serine and threonine metabolism
SLC6A12	Glycine, serine and threonine metabolism
SLC6A14	Glycine, serine and threonine metabolism
SLC6A5	Glycine, serine and threonine metabolism
SLC6A9	Glycine, serine and threonine metabolism
SLC7A10	Glycine, serine and threonine metabolism
SLC7A8	Glycine, serine and threonine metabolism
SLC7A9	Glycine, serine and threonine metabolism
THNSL1	Glycine, serine and threonine metabolism
AGL	Glycogen degradation
GAA	Glycogen degradation
GANC	Glycogen degradation
PYGB	Glycogen degradation
PYGL	Glycogen degradation
PYGM	Glycogen degradation
GBE1	Glycogen synthesis
GYG1	Glycogen synthesis
GYG2	Glycogen synthesis
GYS1	Glycogen synthesis
GYS2	Glycogen synthesis
PFKFB1	Glycolysis and gluconeogenesis
PFKFB2	Glycolysis and gluconeogenesis
PFKFB3	Glycolysis and gluconeogenesis
PFKFB4	Glycolysis and gluconeogenesis
ACYP1	Glycolysis and gluconeogenesis
ACYP2	Glycolysis and gluconeogenesis
ALDOA	Glycolysis and gluconeogenesis
ALDOB	Glycolysis and gluconeogenesis
ALDOC	Glycolysis and gluconeogenesis
BPGM	Glycolysis and gluconeogenesis
ENO1	Glycolysis and gluconeogenesis
ENO2	Glycolysis and gluconeogenesis
ENO3	Glycolysis and gluconeogenesis
FBP1	Glycolysis and gluconeogenesis
FBP2	Glycolysis and gluconeogenesis
G6PC	Glycolysis and gluconeogenesis
G6PC2	Glycolysis and gluconeogenesis
G6PC3	Glycolysis and gluconeogenesis
GAPDH	Glycolysis and gluconeogenesis
GAPDHS	Glycolysis and gluconeogenesis
GCK	Glycolysis and gluconeogenesis
GPD2	Glycolysis and gluconeogenesis
GPI	Glycolysis and gluconeogenesis
HK1	Glycolysis and gluconeogenesis
HK2	Glycolysis and gluconeogenesis
HK3	Glycolysis and gluconeogenesis
HKDC1	Glycolysis and gluconeogenesis
LDHA	Glycolysis and gluconeogenesis
LDHAL6A	Glycolysis and gluconeogenesis
LDHAL6B	Glycolysis and gluconeogenesis
LDHB	Glycolysis and gluconeogenesis
LDHC	Glycolysis and gluconeogenesis
LDHD	Glycolysis and gluconeogenesis
PCK1	Glycolysis and gluconeogenesis
PCK2	Glycolysis and gluconeogenesis
PFKL	Glycolysis and gluconeogenesis
PFKM	Glycolysis and gluconeogenesis
PFKP	Glycolysis and gluconeogenesis
PGAM1	Glycolysis and gluconeogenesis
PGAM2	Glycolysis and gluconeogenesis
PGK1	Glycolysis and gluconeogenesis
PGK2	Glycolysis and gluconeogenesis
PGM1	Glycolysis and gluconeogenesis
PGM2	Glycolysis and gluconeogenesis
PKLR	Glycolysis and gluconeogenesis
PKM2	Glycolysis and gluconeogenesis
SLC16A1	Glycolysis and gluconeogenesis
SLC16A3	Glycolysis and gluconeogenesis
SLC16A7	Glycolysis and gluconeogenesis
SLC16A8	Glycolysis and gluconeogenesis
SLC25A11	Glycolysis and gluconeogenesis
SLC2A1	Glycolysis and gluconeogenesis
SLC2A10	Glycolysis and gluconeogenesis
SLC2A11	Glycolysis and gluconeogenesis
SLC2A12	Glycolysis and gluconeogenesis
SLC2A14	Glycolysis and gluconeogenesis
SLC2A2	Glycolysis and gluconeogenesis
SLC2A3	Glycolysis and gluconeogenesis
SLC2A4	Glycolysis and gluconeogenesis
SLC2A6	Glycolysis and gluconeogenesis
SLC2A7	Glycolysis and gluconeogenesis
SLC2A8	Glycolysis and gluconeogenesis
SLC2A9	Glycolysis and gluconeogenesis
SLC5A1	Glycolysis and gluconeogenesis
SLC5A11	Glycolysis and gluconeogenesis
SLC5A12	Glycolysis and gluconeogenesis
SLC5A2	Glycolysis and gluconeogenesis
SLC5A3	Glycolysis and gluconeogenesis
SLC5A8	Glycolysis and gluconeogenesis
SLC5A9	Glycolysis and gluconeogenesis
TPI1	Glycolysis and gluconeogenesis
UEVLD	Glycolysis and gluconeogenesis
DPM2	GPI-anchor biosynthesis
GPAA1	GPI-anchor biosynthesis
PGAP1	GPI-anchor biosynthesis
PIGA	GPI-anchor biosynthesis
PIGB	GPI-anchor biosynthesis
PIGC	GPI-anchor biosynthesis
PIGF	GPI-anchor biosynthesis
PIGG	GPI-anchor biosynthesis
PIGH	GPI-anchor biosynthesis
PIGK	GPI-anchor biosynthesis
PIGL	GPI-anchor biosynthesis
PIGM	GPI-anchor biosynthesis
PIGN	GPI-anchor biosynthesis
PIGO	GPI-anchor biosynthesis
PIGP	GPI-anchor biosynthesis
PIGQ	GPI-anchor biosynthesis
PIGS	GPI-anchor biosynthesis
PIGT	GPI-anchor biosynthesis
PIGV	GPI-anchor biosynthesis
PIGW	GPI-anchor biosynthesis
PIGX	GPI-anchor biosynthesis
PIGZ	GPI-anchor biosynthesis
GRHPR	Glyoxylate and dicarboxylate metabolism
HAO1	Glyoxylate and dicarboxylate metabolism
HAO2	Glyoxylate and dicarboxylate metabolism
GLO1	Glyoxylate and dicarboxylate metabolism
HAGHL	Glyoxylate and dicarboxylate metabolism
GNS	Heparan sulfate degradation
GUSB	Heparan sulfate degradation
IDS	Heparan sulfate degradation
IDUA	Heparan sulfate degradation
NAGLU	Heparan sulfate degradation
SGSH	Heparan sulfate degradation
ALDH2	Histidine metabolism
ALDH3A1	Histidine metabolism
ALDH3B1	Histidine metabolism
ALDH3B2	Histidine metabolism
ABP1	Histidine metabolism
AOC2	Histidine metabolism
AOC3	Histidine metabolism
CNDP1	Histidine metabolism
DDC	Histidine metabolism
FTCD	Histidine metabolism
HAL	Histidine metabolism
HDC	Histidine metabolism
HNMT	Histidine metabolism
MAOA	Histidine metabolism
MAOB	Histidine metabolism
SLC22A1	Histidine metabolism
SLC22A2	Histidine metabolism
SLC22A3	Histidine metabolism
SLC38A3	Histidine metabolism
SLC38A4	Histidine metabolism
SLC3A1	Histidine metabolism
SLC6A14	Histidine metabolism
UROC1	Histidine metabolism
DOT1L	Histone methylation
MLL3	Histone methylation
KMT2D	Histone methylation
SETD7	Histone methylation
SETDB1	Histone methylation
SETDB2	Histone methylation
SUV39H1	Histone methylation
SUV39H2	Histone methylation
GUSB	Hyaluronan metabolism
HAS1	Hyaluronan metabolism
HAS2	Hyaluronan metabolism
HAS3	Hyaluronan metabolism
HEXA	Hyaluronan metabolism
HEXB	Hyaluronan metabolism
IMPA1	Inositol phosphate metabolism
IMPA2	Inositol phosphate metabolism
IPMK	Inositol phosphate metabolism
ISYNA1	Inositol phosphate metabolism
MIOX	Inositol phosphate metabolism
PI4K2A	Inositol phosphate metabolism
SLC2A13	Inositol phosphate metabolism
SLC5A11	Inositol phosphate metabolism
SLC5A3	Inositol phosphate metabolism
B3GNT2	Keratan sulfate biosynthesis
B3GNT3	Keratan sulfate biosynthesis
B3GNT4	Keratan sulfate biosynthesis
B3GNT6	Keratan sulfate biosynthesis
B3GNT7	Keratan sulfate biosynthesis
B3GNT8	Keratan sulfate biosynthesis
B3GNTL1	Keratan sulfate biosynthesis
B4GALT1	Keratan sulfate biosynthesis
B4GALT2	Keratan sulfate biosynthesis
B4GALT3	Keratan sulfate biosynthesis
B4GALT5	Keratan sulfate biosynthesis
CHST1	Keratan sulfate biosynthesis
CHST2	Keratan sulfate biosynthesis
CHST3	Keratan sulfate biosynthesis
CHST4	Keratan sulfate biosynthesis
CHST5	Keratan sulfate biosynthesis
CHST6	Keratan sulfate biosynthesis
ST3GAL1	Keratan sulfate biosynthesis
ST3GAL2	Keratan sulfate biosynthesis
ST3GAL3	Keratan sulfate biosynthesis
ST3GAL4	Keratan sulfate biosynthesis
AGA	Keratan sulfate degradation
FUCA1	Keratan sulfate degradation
FUCA2	Keratan sulfate degradation
GALNS	Keratan sulfate degradation
GLB1	Keratan sulfate degradation
GNS	Keratan sulfate degradation
HEXA	Keratan sulfate degradation
HEXB	Keratan sulfate degradation
NAGA	Keratan sulfate degradation
NEU1	Keratan sulfate degradation
ACAT1	Ketone bodies metabolism
ACAT2	Ketone bodies metabolism
BDH1	Ketone bodies metabolism
SLC16A1	Ketone bodies metabolism
SLC16A3	Ketone bodies metabolism
SLC16A8	Ketone bodies metabolism
SLC5A12	Ketone bodies metabolism
SLC5A8	Ketone bodies metabolism
HMGCL	Ketone bodies metabolism
HMGCLL1	Ketone bodies metabolism
AACS	Ketone bodies metabolism
ACSS1	Ketone bodies metabolism
ACSS2	Ketone bodies metabolism
ACOT12	Ketone bodies metabolism
OXCT1	Ketone bodies metabolism
OXCT2	Ketone bodies metabolism
ALDH2	Lysine metabolism
ALDH7A1	Lysine metabolism
AADAT	Lysine metabolism
AASS	Lysine metabolism
BBOX1	Lysine metabolism
PIPOX	Lysine metabolism
SLC25A21	Lysine metabolism
SLC38A4	Lysine metabolism
SLC3A1	Lysine metabolism
SLC6A14	Lysine metabolism
SLC7A1	Lysine metabolism
SLC7A2	Lysine metabolism
SLC7A3	Lysine metabolism
SPCS1	Lysine metabolism
SPCS2	Lysine metabolism
SPCS3	Lysine metabolism
TMLHE	Lysine metabolism
GCDH	Lysine metabolism
AHCY	Methionine metabolism
AHCYL1	Methionine metabolism
AHCYL2	Methionine metabolism
ACY1	Methionine metabolism
AMD1	Methionine metabolism
GNMT	Methionine metabolism
DNMT1	Methionine metabolism
DNMT3A	Methionine metabolism
DNMT3B	Methionine metabolism
DNMT3L	Methionine metabolism
BHMT	Methionine metabolism
BHMT2	Methionine metabolism
MAT1A	Methionine metabolism
MAT2A	Methionine metabolism
MAT2B	Methionine metabolism
MTAP	Methionine metabolism
MTR	Methionine metabolism
SLC25A26	Methionine metabolism
SLC3A1	Methionine metabolism
SLC43A2	Methionine metabolism
SLC6A14	Methionine metabolism
SLC7A8	Methionine metabolism
SUOX	Methionine metabolism
ABCB4	Multidrug resistance
ABCC1	Multidrug resistance
ABCC3	Multidrug resistance
ABCC4	Multidrug resistance
ALG1	N-glycan biosynthesis
ALG10	N-glycan biosynthesis
ALG12	N-glycan biosynthesis
ALG2	N-glycan biosynthesis
ALG3	N-glycan biosynthesis
ALG5	N-glycan biosynthesis
ALG6	N-glycan biosynthesis
ALG8	N-glycan biosynthesis
B4GALT1	N-glycan biosynthesis
B4GALT2	N-glycan biosynthesis
B4GALT3	N-glycan biosynthesis
B4GALT5	N-glycan biosynthesis
DAD1	N-glycan biosynthesis
DDOST	N-glycan biosynthesis
DOLPP1	N-glycan biosynthesis
DPAGT1	N-glycan biosynthesis
DPM1	N-glycan biosynthesis
DPM2	N-glycan biosynthesis
DPM3	N-glycan biosynthesis
FUT8	N-glycan biosynthesis
MAN1A1	N-glycan biosynthesis
MAN1A2	N-glycan biosynthesis
MAN1B1	N-glycan biosynthesis
MAN1C1	N-glycan biosynthesis
MAN2A1	N-glycan biosynthesis
MAN2A2	N-glycan biosynthesis
MGAT1	N-glycan biosynthesis
MGAT2	N-glycan biosynthesis
MGAT3	N-glycan biosynthesis
MGAT4A	N-glycan biosynthesis
MGAT4B	N-glycan biosynthesis
MGAT5	N-glycan biosynthesis
MOGS	N-glycan biosynthesis
RPN1	N-glycan biosynthesis
RPN2	N-glycan biosynthesis
ST6GAL1	N-glycan biosynthesis
TUSC3	N-glycan biosynthesis
UGDH	N-glycan biosynthesis
AGA	N-glycan degradation
ENGASE	N-glycan degradation
FUCA1	N-glycan degradation
FUCA2	N-glycan degradation
GALNS	N-glycan degradation
GLB1	N-glycan degradation
HEXA	N-glycan degradation
HEXB	N-glycan degradation
MAN2B1	N-glycan degradation
MAN2C1	N-glycan degradation
MANBA	N-glycan degradation
NEU1	N-glycan degradation
NEU2	N-glycan degradation
NEU4	N-glycan degradation
CD38	NAD metabolism
NADK	NAD metabolism
NADSYN1	NAD metabolism
NMNAT1	NAD metabolism
NMNAT2	NAD metabolism
NMNAT3	NAD metabolism
NNMT	NAD metabolism
NNT	NAD metabolism
QPRT	NAD metabolism
ABCC4	Nucleotide metabolism
BPNT1	Nucleotide metabolism
CANT1	Nucleotide metabolism
DCK	Nucleotide metabolism
DGUOK	Nucleotide metabolism
ENTPD1	Nucleotide metabolism
ENTPD2	Nucleotide metabolism
ENTPD3	Nucleotide metabolism
ENTPD4	Nucleotide metabolism
ENTPD5	Nucleotide metabolism
ENTPD6	Nucleotide metabolism
NME1	Nucleotide metabolism
NME2	Nucleotide metabolism
NME3	Nucleotide metabolism
NME4	Nucleotide metabolism
NME6	Nucleotide metabolism
NME7	Nucleotide metabolism
NUDT2	Nucleotide metabolism
NUDT5	Nucleotide metabolism
NUDT9	Nucleotide metabolism
PAPSS1	Nucleotide metabolism
PAPSS2	Nucleotide metabolism
SLC29A1	Nucleotide metabolism
ENPP1	Nucleotide metabolism
ENPP2	Nucleotide metabolism
ENPP3	Nucleotide metabolism
A4GNT	O-glycan biosynthesis
B3GNT6	O-glycan biosynthesis
C1GALT1	O-glycan biosynthesis
GALNT1	O-glycan biosynthesis
GALNT10	O-glycan biosynthesis
GALNT11	O-glycan biosynthesis
GALNT12	O-glycan biosynthesis
GALNT13	O-glycan biosynthesis
GALNT14	O-glycan biosynthesis
GALNT2	O-glycan biosynthesis
GALNT3	O-glycan biosynthesis
GALNT4	O-glycan biosynthesis
GALNT5	O-glycan biosynthesis
GALNT6	O-glycan biosynthesis
GALNT7	O-glycan biosynthesis
GALNT8	O-glycan biosynthesis
GALNT9	O-glycan biosynthesis
GALNTL2	O-glycan biosynthesis
GCNT1	O-glycan biosynthesis
GCNT3	O-glycan biosynthesis
GCNT4	O-glycan biosynthesis
ST3GAL1	O-glycan biosynthesis
ST6GALNAC1	O-glycan biosynthesis
UGDH	O-glycan biosynthesis
ATP5A1	Oxidative phosphorylation
ATP5B	Oxidative phosphorylation
ATP5C1	Oxidative phosphorylation
ATP5D	Oxidative phosphorylation
ATP5E	Oxidative phosphorylation
ATP5F1	Oxidative phosphorylation
ATP5G1	Oxidative phosphorylation
ATP5G2	Oxidative phosphorylation
ATP5G3	Oxidative phosphorylation
ATP5H	Oxidative phosphorylation
ATP5I	Oxidative phosphorylation
ATP5J	Oxidative phosphorylation
ATP5J2	Oxidative phosphorylation
ATP5L	Oxidative phosphorylation
COX4I1	Oxidative phosphorylation
COX4I2	Oxidative phosphorylation
COX5A	Oxidative phosphorylation
COX5B	Oxidative phosphorylation
COX6A1	Oxidative phosphorylation
COX6A2	Oxidative phosphorylation
COX6B1	Oxidative phosphorylation
COX6B2	Oxidative phosphorylation
COX6C	Oxidative phosphorylation
COX7A1	Oxidative phosphorylation
COX7A2	Oxidative phosphorylation
COX7A2L	Oxidative phosphorylation
COX7B	Oxidative phosphorylation
COX7B2	Oxidative phosphorylation
COX7C	Oxidative phosphorylation
COX8A	Oxidative phosphorylation
COX8C	Oxidative phosphorylation
CYC1	Oxidative phosphorylation
NDUFA1	Oxidative phosphorylation
NDUFA10	Oxidative phosphorylation
NDUFA11	Oxidative phosphorylation
NDUFA12	Oxidative phosphorylation
NDUFA13	Oxidative phosphorylation
NDUFA2	Oxidative phosphorylation
NDUFA3	Oxidative phosphorylation
NDUFA4	Oxidative phosphorylation
NDUFA5	Oxidative phosphorylation
NDUFA6	Oxidative phosphorylation
NDUFA7	Oxidative phosphorylation
NDUFA8	Oxidative phosphorylation
NDUFA9	Oxidative phosphorylation
NDUFAB1	Oxidative phosphorylation
NDUFB1	Oxidative phosphorylation
NDUFB10	Oxidative phosphorylation
NDUFB2	Oxidative phosphorylation
NDUFB3	Oxidative phosphorylation
NDUFB4	Oxidative phosphorylation
NDUFB5	Oxidative phosphorylation
NDUFB6	Oxidative phosphorylation
NDUFB7	Oxidative phosphorylation
NDUFB8	Oxidative phosphorylation
NDUFB9	Oxidative phosphorylation
NDUFC1	Oxidative phosphorylation
NDUFC2	Oxidative phosphorylation
NDUFS1	Oxidative phosphorylation
NDUFS2	Oxidative phosphorylation
NDUFS3	Oxidative phosphorylation
NDUFS4	Oxidative phosphorylation
NDUFS5	Oxidative phosphorylation
NDUFS6	Oxidative phosphorylation
NDUFS7	Oxidative phosphorylation
NDUFS8	Oxidative phosphorylation
NDUFV1	Oxidative phosphorylation
NDUFV2	Oxidative phosphorylation
NDUFV3	Oxidative phosphorylation
SLC25A4	Oxidative phosphorylation
SLC25A5	Oxidative phosphorylation
SLC25A6	Oxidative phosphorylation
UCP1	Oxidative phosphorylation
UCP2	Oxidative phosphorylation
UCP3	Oxidative phosphorylation
UQCR10	Oxidative phosphorylation
UQCRB	Oxidative phosphorylation
UQCRC1	Oxidative phosphorylation
UQCRC2	Oxidative phosphorylation
UQCRFS1	Oxidative phosphorylation
UQCRH	Oxidative phosphorylation
UQCRQ	Oxidative phosphorylation
FBP1	Pentose phosphate pathway
FBP2	Pentose phosphate pathway
PGM2	Pentose phosphate pathway
DCXR	Pentose phosphate pathway
XYLB	Pentose phosphate pathway
G6PD	Pentose phosphate pathway
H6PD	Pentose phosphate pathway
PGD	Pentose phosphate pathway
PGLS	Pentose phosphate pathway
PRPS1	Pentose phosphate pathway
PRPS1L1	Pentose phosphate pathway
PRPS2	Pentose phosphate pathway
RBKS	Pentose phosphate pathway
RPE	Pentose phosphate pathway
RPIA	Pentose phosphate pathway
TALDO1	Pentose phosphate pathway
TKT	Pentose phosphate pathway
TKTL1	Pentose phosphate pathway
TKTL2	Pentose phosphate pathway
ALDH3A1	Phenylalanine metabolism
ALDH3B1	Phenylalanine metabolism
ALDH3B2	Phenylalanine metabolism
ABP1	Phenylalanine metabolism
AOC2	Phenylalanine metabolism
DDC	Phenylalanine metabolism
GOT1	Phenylalanine metabolism
GOT2	Phenylalanine metabolism
HPD	Phenylalanine metabolism
MAOA	Phenylalanine metabolism
MAOB	Phenylalanine metabolism
PAH	Phenylalanine metabolism
SLC16A10	Phenylalanine metabolism
SLC38A1	Phenylalanine metabolism
SLC38A2	Phenylalanine metabolism
SLC38A4	Phenylalanine metabolism
SLC43A1	Phenylalanine metabolism
SLC43A2	Phenylalanine metabolism
SLC6A14	Phenylalanine metabolism
SLC7A2	Phenylalanine metabolism
SLC7A3	Phenylalanine metabolism
SLC7A5	Phenylalanine metabolism
SLC7A8	Phenylalanine metabolism
TAT	Phenylalanine metabolism
PPA1	Phosphate metabolism
PPA2	Phosphate metabolism
HCST	Phosphoinositide signalling
INPP1	Phosphoinositide signalling
INPP4A	Phosphoinositide signalling
INPP4B	Phosphoinositide signalling
INPP5A	Phosphoinositide signalling
INPP5B	Phosphoinositide signalling
INPP5D	Phosphoinositide signalling
INPP5E	Phosphoinositide signalling
INPPL1	Phosphoinositide signalling
ITPKA	Phosphoinositide signalling
ITPKB	Phosphoinositide signalling
ITPKC	Phosphoinositide signalling
MTMR3	Phosphoinositide signalling
OCRL	Phosphoinositide signalling
PIK3C2A	Phosphoinositide signalling
PIK3C2B	Phosphoinositide signalling
PIK3C2G	Phosphoinositide signalling
PIK3C3	Phosphoinositide signalling
PIK3CA	Phosphoinositide signalling
PIK3CB	Phosphoinositide signalling
PIK3CD	Phosphoinositide signalling
PIK3CG	Phosphoinositide signalling
PIK3R1	Phosphoinositide signalling
PIK3R2	Phosphoinositide signalling
PIK3R3	Phosphoinositide signalling
PIK3R5	Phosphoinositide signalling
PIP5K1A	Phosphoinositide signalling
PIP5K1B	Phosphoinositide signalling
PIP5K1C	Phosphoinositide signalling
PLCB1	Phosphoinositide signalling
PLCB2	Phosphoinositide signalling
PLCB3	Phosphoinositide signalling
PLCB4	Phosphoinositide signalling
PLCD1	Phosphoinositide signalling
PLCD3	Phosphoinositide signalling
PLCD4	Phosphoinositide signalling
PLCE1	Phosphoinositide signalling
PLCG1	Phosphoinositide signalling
PLCG2	Phosphoinositide signalling
PLCH1	Phosphoinositide signalling
PLCH2	Phosphoinositide signalling
PLCL1	Phosphoinositide signalling
PLCXD2	Phosphoinositide signalling
PLCZ1	Phosphoinositide signalling
PTEN	Phosphoinositide signalling
SYNJ1	Phosphoinositide signalling
SYNJ2	Phosphoinositide signalling
ADC	Polyamines metabolism
AGMAT	Polyamines metabolism
AMD1	Polyamines metabolism
MAOA	Polyamines metabolism
MAOB	Polyamines metabolism
ODC1	Polyamines metabolism
SAT2	Polyamines metabolism
SMS	Polyamines metabolism
SMOX	Polyamines metabolism
SRM	Polyamines metabolism
ALAD	Porphyrin and heme metabolism
ALAS1	Porphyrin and heme metabolism
ALAS2	Porphyrin and heme metabolism
BLVRA	Porphyrin and heme metabolism
BLVRB	Porphyrin and heme metabolism
CPOX	Porphyrin and heme metabolism
CYBRD1	Porphyrin and heme metabolism
FECH	Porphyrin and heme metabolism
FTH1	Porphyrin and heme metabolism
FTMT	Porphyrin and heme metabolism
HCCS	Porphyrin and heme metabolism
HMBS	Porphyrin and heme metabolism
HMOX1	Porphyrin and heme metabolism
HMOX2	Porphyrin and heme metabolism
PPOX	Porphyrin and heme metabolism
SLC46A1	Porphyrin and heme metabolism
SLCO1B1	Porphyrin and heme metabolism
SLCO1B3	Porphyrin and heme metabolism
UROD	Porphyrin and heme metabolism
UROS	Porphyrin and heme metabolism
HIBCH	Propanoate metabolism
SLC16A1	Propanoate metabolism
SLC16A3	Propanoate metabolism
SLC16A7	Propanoate metabolism
SLC16A8	Propanoate metabolism
SLC5A12	Propanoate metabolism
SLC5A8	Propanoate metabolism
P4HA1	Protein modification
P4HA2	Protein modification
P4HB	Protein modification
GGPS1	Protein modification
HMGCR	Protein modification
SLC25A1	Protein modification
SLC33A1	Protein modification
MTMR3	Protein modification
PLOD1	Protein modification
PLOD2	Protein modification
PLOD3	Protein modification
GCH1	Pterin biosynthesis
PCBD1	Pterin biosynthesis
PTS	Pterin biosynthesis
QDPR	Pterin biosynthesis
SPR	Pterin biosynthesis
ADSL	Purine biosynthesis
ATIC	Purine biosynthesis
GART	Purine biosynthesis
PAICS	Purine biosynthesis
PFAS	Purine biosynthesis
PPAT	Purine biosynthesis
GMPS	Purine biosynthesis
IMPDH1	Purine biosynthesis
IMPDH2	Purine biosynthesis
PRPS1	Purine biosynthesis
PRPS1L1	Purine biosynthesis
PRPS2	Purine biosynthesis
ADK	Purine metabolism
ADSS	Purine metabolism
ADSSL1	Purine metabolism
AK1	Purine metabolism
AK2	Purine metabolism
AK3	Purine metabolism
AK3L1	Purine metabolism
AK5	Purine metabolism
AK7	Purine metabolism
AMPD1	Purine metabolism
AMPD2	Purine metabolism
AMPD3	Purine metabolism
GMPR	Purine metabolism
GMPR2	Purine metabolism
GUK1	Purine metabolism
ITPA	Purine metabolism
NT5C1B	Purine metabolism
NT5C2	Purine metabolism
NT5E	Purine metabolism
SLC2A9	Purine metabolism
ADA	Purine metabolism
APRT	Purine metabolism
GDA	Purine metabolism
HPRT1	Purine metabolism
SLC28A2	Purine metabolism
SLC28A3	Purine metabolism
SLC29A2	Purine metabolism
XDH	Purine metabolism
CPS1	Pyrimidine biosynthesis
PRPS1	Pyrimidine biosynthesis
PRPS1L1	Pyrimidine biosynthesis
PRPS2	Pyrimidine biosynthesis
CAD	Pyrimidine biosynthesis
DHODH	Pyrimidine biosynthesis
UMPS	Pyrimidine biosynthesis
ALDH6A1	Pyrimidine metabolism
DUT	Pyrimidine metabolism
NT5C	Pyrimidine metabolism
TK1	Pyrimidine metabolism
TK2	Pyrimidine metabolism
UCK1	Pyrimidine metabolism
UCK2	Pyrimidine metabolism
UPP2	Pyrimidine metabolism
AICDA	Pyrimidine metabolism
CDA	Pyrimidine metabolism
CTPS	Pyrimidine metabolism
CTPS2	Pyrimidine metabolism
DCTD	Pyrimidine metabolism
DPYD	Pyrimidine metabolism
DPYS	Pyrimidine metabolism
DPYSL2	Pyrimidine metabolism
DPYSL3	Pyrimidine metabolism
SLC28A1	Pyrimidine metabolism
SLC28A3	Pyrimidine metabolism
SLC29A1	Pyrimidine metabolism
UPB1	Pyrimidine metabolism
UPP1	Pyrimidine metabolism
SDS	Pyruvate metabolism
GPT	Pyruvate metabolism
GPT2	Pyruvate metabolism
HAO1	Pyruvate metabolism
HAO2	Pyruvate metabolism
GRHPR	Pyruvate metabolism
AGXT	Pyruvate metabolism
AGXT2	Pyruvate metabolism
AGXT2L1	Pyruvate metabolism
ADH1A	Retinol metabolism
ADH1B	Retinol metabolism
ADH1C	Retinol metabolism
ADH7	Retinol metabolism
AOX1	Retinol metabolism
ZADH2	Retinol metabolism
ALDH1A2	Retinol metabolism
ALDH1A3	Retinol metabolism
BCMO1	Retinol metabolism
LRAT	Retinol metabolism
PNPLA4	Retinol metabolism
RDH10	Retinol metabolism
RDH11	Retinol metabolism
RDH12	Retinol metabolism
RDH13	Retinol metabolism
RDH14	Retinol metabolism
RDH16	Retinol metabolism
RDH5	Retinol metabolism
RDH8	Retinol metabolism
SDR16C5	Retinol metabolism
UGT1A10	Retinol metabolism
UGT1A8	Retinol metabolism
ACP1	Riboflavin metabolism
ACP2	Riboflavin metabolism
ENPP1	Riboflavin metabolism
FLAD1	Riboflavin metabolism
RFK	Riboflavin metabolism
TYR	Riboflavin metabolism
ADH1A	ROS detoxification
ADH1B	ROS detoxification
ADH1C	ROS detoxification
ADH7	ROS detoxification
AKR1B1	ROS detoxification
AKR1A1	ROS detoxification
AKR1C4	ROS detoxification
ALDH1A1	ROS detoxification
ALDH2	ROS detoxification
ALDH3A1	ROS detoxification
ALDH3B1	ROS detoxification
ALDH3B2	ROS detoxification
AOX1	ROS detoxification
ZADH2	ROS detoxification
TXNRD1	ROS detoxification
TXNRD2	ROS detoxification
CAT	ROS detoxification
EPX	ROS detoxification
LPO	ROS detoxification
MPO	ROS detoxification
PRDX1	ROS detoxification
PRDX2	ROS detoxification
PRDX3	ROS detoxification
PRDX5	ROS detoxification
PRDX6	ROS detoxification
PXDN	ROS detoxification
PXDNL	ROS detoxification
SOD1	ROS detoxification
SOD2	ROS detoxification
SOD3	ROS detoxification
SLC2A10	ROS detoxification
TPO	ROS detoxification
AHCY	Selenoamino acid metabolism
AHCYL1	Selenoamino acid metabolism
AHCYL2	Selenoamino acid metabolism
CBS	Selenoamino acid metabolism
CTH	Selenoamino acid metabolism
MAT1A	Selenoamino acid metabolism
MAT2A	Selenoamino acid metabolism
MAT2B	Selenoamino acid metabolism
PAPSS1	Selenoamino acid metabolism
PAPSS2	Selenoamino acid metabolism
SCLY	Selenoamino acid metabolism
SEPHS1	Selenoamino acid metabolism
SEPHS2	Selenoamino acid metabolism
A4GALT	Sphingolipid metabolism
ARSA	Sphingolipid metabolism
ASAH1	Sphingolipid metabolism
B3GALNT1	Sphingolipid metabolism
B3GALT4	Sphingolipid metabolism
B3GALT5	Sphingolipid metabolism
B3GNT3	Sphingolipid metabolism
B4GALNT1	Sphingolipid metabolism
CERK	Sphingolipid metabolism
COL4A3BP	Sphingolipid metabolism
FUT1	Sphingolipid metabolism
GAL3ST1	Sphingolipid metabolism
GALC	Sphingolipid metabolism
GALNS	Sphingolipid metabolism
GBA	Sphingolipid metabolism
GBGT1	Sphingolipid metabolism
GLA	Sphingolipid metabolism
GLB1	Sphingolipid metabolism
NAGA	Sphingolipid metabolism
NEU1	Sphingolipid metabolism
SGPL1	Sphingolipid metabolism
SGPP1	Sphingolipid metabolism
SLC33A1	Sphingolipid metabolism
SMPD3	Sphingolipid metabolism
SPHK2	Sphingolipid metabolism
SPTLC1	Sphingolipid metabolism
SPTLC2	Sphingolipid metabolism
ST3GAL2	Sphingolipid metabolism
ST3GAL5	Sphingolipid metabolism
ST6GALNAC2	Sphingolipid metabolism
ST6GALNAC3	Sphingolipid metabolism
ST6GALNAC5	Sphingolipid metabolism
ST6GALNAC6	Sphingolipid metabolism
ST8SIA1	Sphingolipid metabolism
ST8SIA5	Sphingolipid metabolism
UGCG	Sphingolipid metabolism
FDPS	Steroid metabolism
GGPS1	Steroid metabolism
HMGCS1	Steroid metabolism
HMGCS2	Steroid metabolism
LSS	Steroid metabolism
MVD	Steroid metabolism
MVK	Steroid metabolism
NSDHL	Steroid metabolism
PMVK	Steroid metabolism
SC4MOL	Steroid metabolism
SC5DL	Steroid metabolism
SOAT1	Steroid metabolism
SQLE	Steroid metabolism
TM7SF2	Steroid metabolism
HSD17B12	Steroid metabolism
ABCC1	Steroid metabolism
ABCC4	Steroid metabolism
AKR1C1	Steroid metabolism
AKR1C4	Steroid metabolism
AKR1D1	Steroid metabolism
DHCR24	Steroid metabolism
CYP11A1	Steroid metabolism
CYP11B1	Steroid metabolism
CYP11B2	Steroid metabolism
CYP17A1	Steroid metabolism
CYP19A1	Steroid metabolism
CYP1B1	Steroid metabolism
CYP21A2	Steroid metabolism
CYP3A43	Steroid metabolism
CYP3A7	Steroid metabolism
EBP	Steroid metabolism
FDFT1	Steroid metabolism
HSD11B1	Steroid metabolism
HSD11B2	Steroid metabolism
HSD17B1	Steroid metabolism
HSD17B2	Steroid metabolism
HSD17B3	Steroid metabolism
HSD17B7	Steroid metabolism
HSD17B8	Steroid metabolism
HSD3B1	Steroid metabolism
HSD3B2	Steroid metabolism
SCP2	Steroid metabolism
SLC25A1	Steroid metabolism
SLCO1A2	Steroid metabolism
SLCO1B1	Steroid metabolism
SLCO1B3	Steroid metabolism
SLCO1C1	Steroid metabolism
SLCO3A1	Steroid metabolism
SLCO4A1	Steroid metabolism
SRD5A1	Steroid metabolism
SRD5A2	Steroid metabolism
STARD3	Steroid metabolism
STS	Steroid metabolism
SULT1A1	Steroid metabolism
SULT1E1	Steroid metabolism
SULT2A1	Steroid metabolism
SULT2B1	Steroid metabolism
UGT1A10	Steroid metabolism
UGT1A8	Steroid metabolism
UGT2B28	Steroid metabolism
UGT2B4	Steroid metabolism
UGT2B7	Steroid metabolism
AKR1A1	Sugar degradation
AKR1C4	Sugar degradation
AKR1B1	Sugar degradation
AMY1A	Sugar degradation
AMY2A	Sugar degradation
AMY2B	Sugar degradation
ATHL1	Sugar degradation
GBA3	Sugar degradation
MGAM	Sugar degradation
SI	Sugar degradation
TREH	Sugar degradation
GGT1	Taurine and hypotaurine metabolism
CDO1	Taurine and hypotaurine metabolism
CSAD	Taurine and hypotaurine metabolism
SLC6A6	Taurine and hypotaurine metabolism
SLC19A1	Thiamine metabolism
SLC19A2	Thiamine metabolism
SLC19A3	Thiamine metabolism
THTPA	Thiamine metabolism
TPK1	Thiamine metabolism
SLC33A1	Transport, endoplasmic reticular
SLC35D1	Transport, endoplasmic reticular
SLC37A4	Transport, endoplasmic reticular
SLC3A2	Transport, extracellular
ATP1A1	Transport, extracellular
ATP1A2	Transport, extracellular
ATP1A3	Transport, extracellular
ATP1A4	Transport, extracellular
ATP1B1	Transport, extracellular
ATP1B2	Transport, extracellular
ATP1B3	Transport, extracellular
ATP1B4	Transport, extracellular
ATP2B1	Transport, extracellular
ATP2B2	Transport, extracellular
ATP2B3	Transport, extracellular
ATP2B4	Transport, extracellular
ATP4A	Transport, extracellular
ATP4B	Transport, extracellular
RHAG	Transport, extracellular
RHBG	Transport, extracellular
SLC12A1	Transport, extracellular
SLC12A2	Transport, extracellular
SLC12A3	Transport, extracellular
SLC12A4	Transport, extracellular
SLC12A5	Transport, extracellular
SLC12A6	Transport, extracellular
SLC12A7	Transport, extracellular
SLC13A1	Transport, extracellular
SLC13A4	Transport, extracellular
SLC15A2	Transport, extracellular
SLC17A1	Transport, extracellular
SLC17A2	Transport, extracellular
SLC17A3	Transport, extracellular
SLC17A4	Transport, extracellular
SLC20A1	Transport, extracellular
SLC20A2	Transport, extracellular
SLC24A1	Transport, extracellular
SLC24A2	Transport, extracellular
SLC24A3	Transport, extracellular
SLC24A4	Transport, extracellular
SLC26A1	Transport, extracellular
SLC26A11	Transport, extracellular
SLC26A2	Transport, extracellular
SLC26A3	Transport, extracellular
SLC26A4	Transport, extracellular
SLC26A6	Transport, extracellular
SLC26A7	Transport, extracellular
SLC26A8	Transport, extracellular
SLC26A9	Transport, extracellular
SLC34A1	Transport, extracellular
SLC34A2	Transport, extracellular
SLC34A3	Transport, extracellular
SLC4A1	Transport, extracellular
SLC4A10	Transport, extracellular
SLC4A2	Transport, extracellular
SLC4A3	Transport, extracellular
SLC4A4	Transport, extracellular
SLC4A5	Transport, extracellular
SLC4A7	Transport, extracellular
SLC4A8	Transport, extracellular
SLC4A9	Transport, extracellular
SLC5A5	Transport, extracellular
SLC8A1	Transport, extracellular
SLC8A2	Transport, extracellular
SLC8A3	Transport, extracellular
SLC9A1	Transport, extracellular
SLC9A2	Transport, extracellular
SLC9A3	Transport, extracellular
SLC9A4	Transport, extracellular
SLC9A5	Transport, extracellular
SLC2A1	Transport, golgi apparatus
SLC35A1	Transport, golgi apparatus
SLC35A2	Transport, golgi apparatus
SLC35A3	Transport, golgi apparatus
SLC35B2	Transport, golgi apparatus
SLC35B4	Transport, golgi apparatus
SLC35C1	Transport, golgi apparatus
SLC35D2	Transport, golgi apparatus
SLC9A7	Transport, golgi apparatus
SLC9A8	Transport, golgi apparatus
ATP6V0A1	Transport, lysosomal
ATP6V0A2	Transport, lysosomal
ATP6V0A4	Transport, lysosomal
ATP6V0B	Transport, lysosomal
ATP6V0C	Transport, lysosomal
ATP6V0D1	Transport, lysosomal
ATP6V0D2	Transport, lysosomal
ATP6V1A	Transport, lysosomal
ATP6V1B1	Transport, lysosomal
ATP6V1B2	Transport, lysosomal
ATP6V1C1	Transport, lysosomal
ATP6V1C2	Transport, lysosomal
ATP6V1D	Transport, lysosomal
ATP6V1E1	Transport, lysosomal
ATP6V1E2	Transport, lysosomal
ATP6V1F	Transport, lysosomal
ATP6V1G1	Transport, lysosomal
ATP6V1G2	Transport, lysosomal
ATP6V1G3	Transport, lysosomal
ATP6V1H	Transport, lysosomal
SLC17A5	Transport, lysosomal
SLC29A3	Transport, lysosomal
SLC36A1	Transport, lysosomal
TCIRG1	Transport, lysosomal
AQP8	Transport, mitochondrial
AQP9	Transport, mitochondrial
MMAA	Transport, mitochondrial
SLC25A14	Transport, mitochondrial
SLC25A27	Transport, mitochondrial
SLC25A3	Transport, mitochondrial
AGPAT1	Triacylglycerol synthesis
AGPAT2	Triacylglycerol synthesis
AGPAT3	Triacylglycerol synthesis
AGPAT4	Triacylglycerol synthesis
AGPAT5	Triacylglycerol synthesis
AGPAT6	Triacylglycerol synthesis
DGAT1	Triacylglycerol synthesis
DGAT2	Triacylglycerol synthesis
GNPAT	Triacylglycerol synthesis
GPAM	Triacylglycerol synthesis
LIPC	Triacylglycerol synthesis
LIPF	Triacylglycerol synthesis
LIPG	Triacylglycerol synthesis
LPL	Triacylglycerol synthesis
MGLL	Triacylglycerol synthesis
MOGAT1	Triacylglycerol synthesis
MOGAT2	Triacylglycerol synthesis
PLA2G3	Triacylglycerol synthesis
PNLIP	Triacylglycerol synthesis
PNLIPRP1	Triacylglycerol synthesis
PNLIPRP2	Triacylglycerol synthesis
PPAP2A	Triacylglycerol synthesis
PPAP2B	Triacylglycerol synthesis
PPAP2C	Triacylglycerol synthesis
ALDH2	Tryptophan metabolism
AADAT	Tryptophan metabolism
ABP1	Tryptophan metabolism
ACMSD	Tryptophan metabolism
AOC2	Tryptophan metabolism
ASMT	Tryptophan metabolism
CCBL1	Tryptophan metabolism
DDC	Tryptophan metabolism
GCDH	Tryptophan metabolism
HAAO	Tryptophan metabolism
INMT	Tryptophan metabolism
KMO	Tryptophan metabolism
KYNU	Tryptophan metabolism
MAOA	Tryptophan metabolism
MAOB	Tryptophan metabolism
SLC16A10	Tryptophan metabolism
SLC18A1	Tryptophan metabolism
SLC18A2	Tryptophan metabolism
SLC22A1	Tryptophan metabolism
SLC22A2	Tryptophan metabolism
SLC22A3	Tryptophan metabolism
SLC25A21	Tryptophan metabolism
SLC6A14	Tryptophan metabolism
SLC7A5	Tryptophan metabolism
SLC7A8	Tryptophan metabolism
TDO2	Tryptophan metabolism
TPH1	Tryptophan metabolism
TPH2	Tryptophan metabolism
GOT2	Tryptophan metabolism
ADH4	Tyrosine metabolism
ALDH3A1	Tyrosine metabolism
ALDH3B1	Tyrosine metabolism
ALDH3B2	Tyrosine metabolism
ABP1	Tyrosine metabolism
AOC2	Tyrosine metabolism
AOC3	Tyrosine metabolism
COMT	Tyrosine metabolism
COMTD1	Tyrosine metabolism
DBH	Tyrosine metabolism
DCT	Tyrosine metabolism
DDC	Tyrosine metabolism
DUOX1	Tyrosine metabolism
DUOX2	Tyrosine metabolism
FAHD1	Tyrosine metabolism
FAH	Tyrosine metabolism
GOT1	Tyrosine metabolism
GOT2	Tyrosine metabolism
GSTZ1	Tyrosine metabolism
HGD	Tyrosine metabolism
HPD	Tyrosine metabolism
MAOA	Tyrosine metabolism
MAOB	Tyrosine metabolism
MOXD1	Tyrosine metabolism
PAH	Tyrosine metabolism
PNMT	Tyrosine metabolism
SLC16A10	Tyrosine metabolism
SLC16A2	Tyrosine metabolism
SLC18A1	Tyrosine metabolism
SLC18A2	Tyrosine metabolism
SLC22A1	Tyrosine metabolism
SLC22A2	Tyrosine metabolism
SLC22A3	Tyrosine metabolism
SLC6A14	Tyrosine metabolism
SLC6A2	Tyrosine metabolism
SLC6A3	Tyrosine metabolism
SLC6A4	Tyrosine metabolism
SLC7A5	Tyrosine metabolism
SLC7A8	Tyrosine metabolism
SLCO1A2	Tyrosine metabolism
SLCO1B1	Tyrosine metabolism
SLCO1B3	Tyrosine metabolism
SLCO1C1	Tyrosine metabolism
SLCO4A1	Tyrosine metabolism
SULT1A1	Tyrosine metabolism
SULT1A2	Tyrosine metabolism
SULT1A3	Tyrosine metabolism
TAT	Tyrosine metabolism
TH	Tyrosine metabolism
TPO	Tyrosine metabolism
TYR	Tyrosine metabolism
TYRP1	Tyrosine metabolism
HMGCR	Ubiquinone biosynthesis
FDPS	Ubiquinone biosynthesis
COQ2	Ubiquinone biosynthesis
COQ3	Ubiquinone biosynthesis
COQ6	Ubiquinone biosynthesis
COQ7	Ubiquinone biosynthesis
GATM	Urea cycle
ABP1	Urea cycle
ACY1	Urea cycle
AQP9	Urea cycle
CPS1	Urea cycle
SLC14A1	Urea cycle
SLC14A2	Urea cycle
ARG1	Urea cycle
ARG2	Urea cycle
ASL	Urea cycle
ASS1	Urea cycle
NOS1	Urea cycle
NOS3	Urea cycle
OTC	Urea cycle
HMGCL	Valine, leucine and isoleucine metabolism
ALDH6A1	Valine, leucine and isoleucine metabolism
ACAD8	Valine, leucine and isoleucine metabolism
ACADM	Valine, leucine and isoleucine metabolism
ACADSB	Valine, leucine and isoleucine metabolism
ACAT1	Valine, leucine and isoleucine metabolism
AUH	Valine, leucine and isoleucine metabolism
BCAT1	Valine, leucine and isoleucine metabolism
BCAT2	Valine, leucine and isoleucine metabolism
BCKDHA	Valine, leucine and isoleucine metabolism
BCKDHB	Valine, leucine and isoleucine metabolism
DBT	Valine, leucine and isoleucine metabolism
DLD	Valine, leucine and isoleucine metabolism
HIBADH	Valine, leucine and isoleucine metabolism
IVD	Valine, leucine and isoleucine metabolism
MCCC1	Valine, leucine and isoleucine metabolism
MCCC2	Valine, leucine and isoleucine metabolism
MCEE	Valine, leucine and isoleucine metabolism
MUT	Valine, leucine and isoleucine metabolism
PCCA	Valine, leucine and isoleucine metabolism
PCCB	Valine, leucine and isoleucine metabolism
SLC16A1	Valine, leucine and isoleucine metabolism
SLC16A7	Valine, leucine and isoleucine metabolism
SLC16A8	Valine, leucine and isoleucine metabolism
SLC1A5	Valine, leucine and isoleucine metabolism
SLC5A8	Valine, leucine and isoleucine metabolism
SLC38A1	Valine, leucine and isoleucine metabolism
SLC38A2	Valine, leucine and isoleucine metabolism
SLC38A4	Valine, leucine and isoleucine metabolism
SLC43A1	Valine, leucine and isoleucine metabolism
SLC43A2	Valine, leucine and isoleucine metabolism
SLC6A14	Valine, leucine and isoleucine metabolism
SLC7A2	Valine, leucine and isoleucine metabolism
SLC7A3	Valine, leucine and isoleucine metabolism
SLC7A5	Valine, leucine and isoleucine metabolism
SLC7A6	Valine, leucine and isoleucine metabolism
SLC7A7	Valine, leucine and isoleucine metabolism
SLC7A8	Valine, leucine and isoleucine metabolism
ALDH2	Valine, leucine and isoleucine metabolism
MMAA	Vitamin B12 metabolism
PDXK	Vitamin B6 metabolism
PDXP	Vitamin B6 metabolism
PNPO	Vitamin B6 metabolism
CYP24A1	Vitamin D
CYP27A1	Vitamin D
ADH1A	Xenobiotics metabolism
ADH1B	Xenobiotics metabolism
ADH1C	Xenobiotics metabolism
ADH7	Xenobiotics metabolism
AKR1B1	Xenobiotics metabolism
AKR1A1	Xenobiotics metabolism
AKR1C4	Xenobiotics metabolism
ALDH1A1	Xenobiotics metabolism
ALDH1B1	Xenobiotics metabolism
ALDH2	Xenobiotics metabolism
ALDH3A1	Xenobiotics metabolism
ALDH3B1	Xenobiotics metabolism
ALDH3B2	Xenobiotics metabolism
AOX1	Xenobiotics metabolism
ZADH2	Xenobiotics metabolism
SULT1A1	Xenobiotics metabolism
SULT1A2	Xenobiotics metabolism
SULT1A3	Xenobiotics metabolism
AADAC	Xenobiotics metabolism
AKR7A2	Xenobiotics metabolism
CES2	Xenobiotics metabolism
CYP2E1	Xenobiotics metabolism
MAOA	Xenobiotics metabolism
MAOB	Xenobiotics metabolism
CYP51A1	Xenobiotics metabolism
CBR1	Xenobiotics metabolism
PAPSS1	Xenobiotics metabolism
PAPSS2	Xenobiotics metabolism
UGT1A10	Xenobiotics metabolism
UGT1A8	Xenobiotics metabolism
