# Supplementary material for: Single cell atlas reveals multilayered metabolic heterogeneity across tumour types
Source: eBioMedicine. 2024 Oct 10;109:105389. doi: 10.1016/j.ebiom.2024.105389 (PMC11663789; doi:10.1016/j.ebiom.2024.105389)
Supplement: Supplementary Table S4 [file mmc4.xlsx]

## Sheet: Metabolic genes
Supplementary Table 4. Cell type-specific metabolic properties
p_val	avg_log2FC	pct.1	pct.2	p_val_adj	Cell type	Gene	Dataset
8.01664e-66	1.0023	0.301	0.016	2.68862e-61	B cells	CD38	BRCA
1.25088e-42	0.956438	0.435	0.196	4.1952e-38	B cells	SPCS3	BRCA
6.10103e-21	0.692147	0.59	0.477	2.04616e-16	B cells	SPCS2	BRCA
1.59655e-16	0.600051	0.207	0.098	5.3545e-12	B cells	PDE4B	BRCA
2.92709e-12	0.588316	0.563	0.459	9.81688e-08	B cells	SPCS1	BRCA
3.06934e-11	0.2571	0.26	0.167	1.0294e-06	B cells	GLRX	BRCA
9.57986e-11	0.54759	0.162	0.044	3.21289e-06	B cells	ST6GAL1	BRCA
2.79556e-72	1.62493	0.281	0.002	9.37576e-68	Endothelial	SLCO2A1	BRCA
7.84594e-72	2.02538	0.364	0.043	2.63137e-67	Endothelial	PLPP1	BRCA
1.43583e-65	1.2956	0.272	0.008	4.8155e-61	Endothelial	ADCY4	BRCA
5.77805e-58	1.30017	0.327	0.036	1.93784e-53	Endothelial	ENTPD1	BRCA
6.85657e-53	1.01615	0.292	0.043	2.29956e-48	Endothelial	COX7A1	BRCA
7.15772e-52	1.12604	0.365	0.087	2.40056e-47	Endothelial	SLC2A3	BRCA
1.10515e-49	1.20284	0.375	0.112	3.70646e-45	Endothelial	DPYSL2	BRCA
9.09381e-48	1.33123	0.273	0.04	3.04988e-43	Endothelial	PLPP3	BRCA
5.81393e-46	1.16147	0.383	0.105	1.94988e-41	Endothelial	NNMT	BRCA
8.93135e-43	1.01236	0.236	0.027	2.9954e-38	Endothelial	PLCB1	BRCA
1.13418e-42	1.2516	0.43	0.172	3.80383e-38	Endothelial	MGST2	BRCA
1.32141e-32	0.951994	0.275	0.091	4.43176e-28	Endothelial	PIK3C2A	BRCA
1.64824e-32	0.742095	0.15	0.003	5.52788e-28	Endothelial	NOS3	BRCA
8.41921e-31	0.797137	0.693	0.577	2.82364e-26	Endothelial	GUK1	BRCA
3.22358e-30	1.03895	0.278	0.103	1.08112e-25	Endothelial	PXDN	BRCA
4.51136e-30	0.861266	0.239	0.077	1.51302e-25	Endothelial	MGLL	BRCA
3.21058e-28	0.594223	0.118	0.001	1.07676e-23	Endothelial	NPR1	BRCA
1.43875e-27	0.912876	0.137	0.016	4.82527e-23	Endothelial	ENPP2	BRCA
1.32015e-25	0.681914	0.124	0.008	4.42752e-21	Endothelial	CDA	BRCA
1.40419e-25	0.730492	0.169	0.022	4.70939e-21	Endothelial	PIK3C2B	BRCA
2.69211e-25	0.490863	0.108	0.003	9.02879e-21	Endothelial	AOC3	BRCA
3.53408e-24	0.721054	0.247	0.082	1.18526e-19	Endothelial	UPP1	BRCA
1.70436e-23	0.606391	0.125	0.02	5.71608e-19	Endothelial	CSGALNACT1	BRCA
5.33505e-22	0.527633	0.17	0.032	1.78927e-17	Endothelial	DPYSL3	BRCA
1.26437e-21	0.78304	0.232	0.084	4.24043e-17	Endothelial	SLC29A1	BRCA
1.39956e-20	0.494173	0.136	0.027	4.69385e-16	Endothelial	INPP1	BRCA
1.64245e-20	0.859449	0.23	0.1	5.50845e-16	Endothelial	PIK3R3	BRCA
2.07634e-19	0.759911	0.162	0.047	6.96362e-15	Endothelial	NDST1	BRCA
6.1139e-19	0.728787	0.194	0.069	2.05048e-14	Endothelial	DGKH	BRCA
1.69624e-18	0.572893	0.101	0.02	5.68886e-14	Endothelial	CHST1	BRCA
1.05679e-16	0.664366	0.139	0.043	3.54427e-12	Endothelial	SLC6A6	BRCA
9.1165e-16	0.726008	0.417	0.273	3.05749e-11	Endothelial	ATP1B3	BRCA
1.26197e-15	0.489288	0.171	0.076	4.23241e-11	Endothelial	CHSY1	BRCA
1.28382e-15	0.647727	0.169	0.067	4.30567e-11	Endothelial	LTC4S	BRCA
2.60063e-15	0.564995	0.203	0.087	8.72198e-11	Endothelial	ATP2B4	BRCA
3.14146e-15	0.522135	0.231	0.107	1.05358e-10	Endothelial	GNS	BRCA
2.32026e-14	0.7792	0.413	0.292	7.7817e-10	Endothelial	ATP1A1	BRCA
7.95137e-13	0.593382	0.175	0.071	2.66673e-08	Endothelial	PLOD1	BRCA
8.61083e-13	0.519195	0.212	0.116	2.8879e-08	Endothelial	ELOVL1	BRCA
1.10636e-12	0.39172	0.117	0.039	3.71053e-08	Endothelial	SLCO3A1	BRCA
1.22718e-12	0.489061	0.15	0.059	4.11572e-08	Endothelial	PLOD3	BRCA
1.33607e-12	0.308108	0.103	0.024	4.48092e-08	Endothelial	ST3GAL2	BRCA
1.63713e-12	0.395509	0.198	0.096	5.49062e-08	Endothelial	PLCG2	BRCA
3.02257e-12	0.4505	0.121	0.038	1.01371e-07	Endothelial	A4GALT	BRCA
3.11544e-12	0.528514	0.241	0.132	1.04486e-07	Endothelial	MGAT1	BRCA
2.26866e-11	0.338177	0.178	0.095	7.60864e-07	Endothelial	CHST12	BRCA
4.04344e-11	0.522758	0.154	0.074	1.35609e-06	Endothelial	SYNJ2	BRCA
1.07008e-10	0.434491	0.103	0.032	3.58884e-06	Endothelial	PLCB4	BRCA
2.03663e-10	0.249507	0.105	0.04	6.83046e-06	Endothelial	FADS3	BRCA
1.70696e-09	0.399068	0.114	0.038	5.7248e-05	Endothelial	SLC27A3	BRCA
3.295e-09	0.419141	0.129	0.059	0.000110508	Endothelial	MANSC1	BRCA
3.38405e-09	0.357064	0.172	0.096	0.000113494	Endothelial	DGKZ	BRCA
3.4417e-09	0.524354	0.364	0.282	0.000115428	Endothelial	SLC38A2	BRCA
2.00718e-08	0.452939	0.131	0.049	0.000673167	Endothelial	CPT1A	BRCA
2.79644e-08	0.403378	0.123	0.053	0.000937871	Endothelial	MAN2C1	BRCA
2.88769e-08	0.547632	0.101	0.056	0.000968472	Endothelial	CYP1B1	BRCA
4.01183e-08	0.288601	0.125	0.077	0.00134549	Endothelial	CDS2	BRCA
4.30259e-08	0.388087	0.147	0.084	0.001443	Endothelial	AGPAT1	BRCA
6.67083e-08	0.503096	0.104	0.037	0.00223726	Endothelial	DGKE	BRCA
1.25699e-07	0.39671	0.214	0.128	0.00421569	Endothelial	GLS	BRCA
2.37424e-07	0.33475	0.105	0.053	0.00796274	Endothelial	ASRGL1	BRCA
5.70991e-120	2.53534	0.557	0.077	1.91499e-115	Fibroblasts	NNMT	BRCA
2.18689e-60	1.4357	0.291	0.016	7.33439e-56	Fibroblasts	DPYSL3	BRCA
9.55302e-52	1.55095	0.278	0.041	3.20389e-47	Fibroblasts	CYP1B1	BRCA
6.3064e-48	1.66491	0.248	0.029	2.11504e-43	Fibroblasts	SOD3	BRCA
2.8877e-44	1.17191	0.253	0.032	9.68477e-40	Fibroblasts	COX7A1	BRCA
7.44827e-40	1.40704	0.281	0.093	2.498e-35	Fibroblasts	PXDN	BRCA
3.52966e-30	0.913157	0.187	0.033	1.18378e-25	Fibroblasts	PLPP3	BRCA
8.84705e-29	0.843982	0.184	0.036	2.96712e-24	Fibroblasts	GPX8	BRCA
6.98665e-27	1.0926	0.277	0.096	2.34318e-22	Fibroblasts	CYBRD1	BRCA
7.56299e-24	0.479832	0.102	0.004	2.53648e-19	Fibroblasts	GFPT2	BRCA
1.999e-20	1.20641	0.108	0.007	6.70424e-16	Fibroblasts	PTGDS	BRCA
6.1888e-19	0.772068	0.107	0.024	2.0756e-14	Fibroblasts	GPX3	BRCA
1.54936e-16	0.82329	0.173	0.066	5.19626e-12	Fibroblasts	PLOD2	BRCA
5.70327e-16	0.687391	0.168	0.058	1.91276e-11	Fibroblasts	MAN1A1	BRCA
2.76468e-14	0.597024	0.14	0.067	9.27218e-10	Fibroblasts	PLOD1	BRCA
1.44914e-13	1.03057	0.237	0.103	4.86013e-09	Fibroblasts	CHPF	BRCA
3.29523e-12	0.423141	0.199	0.082	1.10515e-07	Fibroblasts	SLC2A3	BRCA
8.28835e-12	0.43868	0.109	0.039	2.77975e-07	Fibroblasts	GPX7	BRCA
7.67409e-11	0.495014	0.129	0.041	2.57374e-06	Fibroblasts	PLPP1	BRCA
3.43816e-10	0.594426	0.133	0.067	1.15309e-05	Fibroblasts	GUCY1A1	BRCA
1.75309e-08	0.595015	0.25	0.197	0.000587951	Fibroblasts	B4GALT1	BRCA
3.24957e-08	0.558909	0.193	0.11	0.00108984	Fibroblasts	DPYSL2	BRCA
2.93165e-07	0.703105	0.208	0.154	0.00983215	Fibroblasts	GALNT1	BRCA
1.10829e-123	2.67076	0.923	0.519	3.71698e-119	Malignant	COX6C	BRCA
3.50997e-86	1.04777	0.365	0.034	1.17717e-81	Malignant	DHCR24	BRCA
2.07745e-79	0.906345	0.434	0.075	6.96735e-75	Malignant	PAFAH1B3	BRCA
5.33369e-78	1.23615	0.677	0.234	1.78881e-73	Malignant	PRDX2	BRCA
3.18264e-75	1.16757	0.651	0.227	1.0674e-70	Malignant	NDUFB9	BRCA
1.50949e-71	1.09513	0.809	0.415	5.06253e-67	Malignant	UQCRQ	BRCA
8.71318e-69	0.883135	0.374	0.048	2.92223e-64	Malignant	PLPP2	BRCA
4.7372e-68	0.943629	0.471	0.117	1.58876e-63	Malignant	PCBD1	BRCA
9.46521e-68	1.15701	0.444	0.099	3.17444e-63	Malignant	ATP1B1	BRCA
4.73456e-64	0.963332	0.42	0.084	1.58788e-59	Malignant	NME4	BRCA
1.39706e-62	0.911541	0.339	0.054	4.68544e-58	Malignant	SQLE	BRCA
1.05881e-61	1.15517	0.347	0.056	3.55105e-57	Malignant	FASN	BRCA
4.10547e-60	0.692491	0.483	0.146	1.37689e-55	Malignant	SDHC	BRCA
7.95402e-60	0.705704	0.449	0.138	2.66762e-55	Malignant	NME1	BRCA
2.3096e-57	0.789003	0.414	0.083	7.74593e-53	Malignant	HACD3	BRCA
2.87496e-57	0.914009	0.473	0.136	9.64203e-53	Malignant	DCXR	BRCA
1.69313e-55	0.580884	0.5	0.183	5.67842e-51	Malignant	MDH2	BRCA
3.9442e-55	0.616132	0.268	0.033	1.3228e-50	Malignant	PYCR1	BRCA
6.75449e-55	0.831086	0.673	0.302	2.26532e-50	Malignant	NDUFB4	BRCA
2.55775e-54	0.859247	0.638	0.274	8.5782e-50	Malignant	NDUFC2	BRCA
5.52856e-54	0.861135	0.498	0.153	1.85417e-49	Malignant	CYC1	BRCA
7.98665e-54	0.937962	0.593	0.267	2.67856e-49	Malignant	SLC25A5	BRCA
1.45729e-52	1.01024	0.283	0.031	4.88748e-48	Malignant	CA12	BRCA
7.177e-52	0.610807	0.532	0.198	2.40702e-47	Malignant	NDUFAB1	BRCA
1.07804e-50	0.530821	0.52	0.213	3.61553e-46	Malignant	NDUFS8	BRCA
3.41752e-49	0.57264	0.338	0.09	1.14617e-44	Malignant	GFUS	BRCA
4.96658e-48	0.740706	0.485	0.172	1.66569e-43	Malignant	IDH2	BRCA
4.26611e-46	0.962838	0.308	0.061	1.43077e-41	Malignant	SCD	BRCA
5.78042e-46	0.732322	0.319	0.066	1.93864e-41	Malignant	CHPT1	BRCA
1.56013e-45	0.502894	0.427	0.151	5.23236e-41	Malignant	PRDX3	BRCA
3.60058e-45	0.962648	0.736	0.445	1.20756e-40	Malignant	UQCRH	BRCA
7.34358e-45	0.465847	0.421	0.139	2.46289e-40	Malignant	ACP1	BRCA
1.15651e-44	0.869174	0.759	0.391	3.87871e-40	Malignant	COX6A1	BRCA
1.23563e-44	0.477984	0.289	0.056	4.14405e-40	Malignant	GCSH	BRCA
1.33406e-44	0.606863	0.465	0.14	4.47418e-40	Malignant	SMS	BRCA
1.59844e-44	0.716322	0.54	0.213	5.36085e-40	Malignant	NDUFC1	BRCA
1.88042e-44	0.625477	0.236	0.034	6.30655e-40	Malignant	PHGDH	BRCA
1.03953e-43	0.46407	0.197	0.023	3.48636e-39	Malignant	IMPA2	BRCA
1.06464e-43	0.729788	0.428	0.144	3.57058e-39	Malignant	BLVRB	BRCA
3.48897e-43	0.432761	0.292	0.076	1.17013e-38	Malignant	SEPHS2	BRCA
1.55712e-42	0.727134	0.723	0.428	5.22226e-38	Malignant	SLC25A6	BRCA
1.98286e-42	0.592011	0.619	0.302	6.65011e-38	Malignant	MGST3	BRCA
1.12537e-41	0.638152	0.8	0.511	3.77426e-37	Malignant	COX7A2	BRCA
1.70696e-41	0.524182	0.336	0.09	5.72479e-37	Malignant	OAT	BRCA
3.86577e-41	0.802305	0.275	0.059	1.2965e-36	Malignant	UGDH	BRCA
1.2649e-40	0.682465	0.489	0.184	4.24221e-36	Malignant	NME3	BRCA
1.445e-40	0.406395	0.192	0.018	4.84625e-36	Malignant	DHCR7	BRCA
1.80485e-40	0.707501	0.805	0.503	6.0531e-36	Malignant	NDUFA4	BRCA
2.04248e-40	0.553763	0.357	0.1	6.85008e-36	Malignant	AK2	BRCA
2.72628e-40	0.550982	0.99	0.91	9.1434e-36	Malignant	FTH1	BRCA
3.88699e-40	0.577565	0.701	0.398	1.30362e-35	Malignant	TPI1	BRCA
5.55554e-40	0.515398	0.351	0.103	1.86322e-35	Malignant	PMVK	BRCA
2.78413e-39	0.524244	0.534	0.221	9.33743e-35	Malignant	PRDX6	BRCA
3.62453e-39	0.75311	0.746	0.418	1.21559e-34	Malignant	GPX4	BRCA
4.05107e-39	0.615186	0.646	0.301	1.35865e-34	Malignant	NDUFB7	BRCA
4.75287e-39	0.520547	0.659	0.337	1.59402e-34	Malignant	ATP5MF	BRCA
7.75141e-39	0.398125	0.257	0.055	2.59967e-34	Malignant	PAICS	BRCA
7.84121e-39	0.478705	0.391	0.13	2.62979e-34	Malignant	DPM3	BRCA
1.30504e-38	0.567986	0.215	0.034	4.37683e-34	Malignant	GALNT6	BRCA
2.09941e-38	0.529674	0.68	0.356	7.04099e-34	Malignant	SOD1	BRCA
2.22658e-38	0.35658	0.302	0.088	7.46749e-34	Malignant	GRHPR	BRCA
2.32805e-38	0.876714	0.781	0.454	7.80782e-34	Malignant	PRDX1	BRCA
4.00462e-38	0.397733	0.293	0.082	1.34307e-33	Malignant	MPST	BRCA
5.80806e-38	0.54069	0.378	0.125	1.94791e-33	Malignant	FDPS	BRCA
6.91941e-38	0.449157	0.164	0.009	2.32063e-33	Malignant	ALDH3B2	BRCA
1.36425e-37	0.642611	0.467	0.164	4.57543e-33	Malignant	TECR	BRCA
5.02261e-37	0.635878	0.742	0.424	1.68448e-32	Malignant	UQCR10	BRCA
6.27368e-37	0.444317	0.291	0.077	2.10407e-32	Malignant	ECI1	BRCA
1.36393e-36	0.625338	0.531	0.225	4.57434e-32	Malignant	PPA1	BRCA
2.74408e-36	0.245228	0.169	0.029	9.20311e-32	Malignant	GNPNAT1	BRCA
5.16398e-36	0.50106	0.369	0.129	1.7319e-31	Malignant	COMT	BRCA
8.59579e-36	0.420881	0.338	0.107	2.88286e-31	Malignant	NDUFV3	BRCA
1.22327e-35	0.671672	0.808	0.492	4.10261e-31	Malignant	ATP5MC2	BRCA
1.60768e-35	0.268179	0.214	0.046	5.39184e-31	Malignant	GGPS1	BRCA
2.56091e-35	0.495049	0.544	0.244	8.58879e-31	Malignant	ATP5MC1	BRCA
2.99329e-35	0.564346	0.773	0.474	1.00389e-30	Malignant	COX6B1	BRCA
5.33722e-35	0.551528	0.687	0.394	1.79e-30	Malignant	ATP5PF	BRCA
6.34491e-35	0.526278	0.688	0.362	2.12796e-30	Malignant	COX8A	BRCA
9.10382e-35	0.440876	0.325	0.101	3.05324e-30	Malignant	IMPDH2	BRCA
1.12961e-34	0.411047	0.387	0.146	3.78849e-30	Malignant	NDUFB6	BRCA
4.89317e-34	0.44738	0.123	0.005	1.64107e-29	Malignant	SDR16C5	BRCA
5.27766e-34	0.376163	0.207	0.032	1.77002e-29	Malignant	PNPLA4	BRCA
7.43055e-34	0.349324	0.235	0.056	2.49206e-29	Malignant	AHCY	BRCA
1.3662e-33	0.563154	0.413	0.143	4.58196e-29	Malignant	ECHS1	BRCA
3.83703e-33	0.282097	0.235	0.064	1.28686e-28	Malignant	ALG3	BRCA
4.6197e-33	0.46773	0.344	0.096	1.54936e-28	Malignant	GLO1	BRCA
4.77841e-33	0.652138	0.737	0.421	1.60258e-28	Malignant	ATP5ME	BRCA
8.38413e-33	0.279601	0.289	0.095	2.81187e-28	Malignant	GPI	BRCA
1.65356e-32	0.359296	0.135	0.015	5.54572e-28	Malignant	SLC2A10	BRCA
1.77104e-32	0.60538	0.638	0.353	5.93973e-28	Malignant	ATP5MC3	BRCA
1.91319e-32	0.555201	0.585	0.279	6.41647e-28	Malignant	NDUFB10	BRCA
2.30411e-32	0.455825	0.3	0.085	7.72753e-28	Malignant	GPAA1	BRCA
1.53996e-31	0.359876	0.237	0.059	5.16472e-27	Malignant	SLC25A1	BRCA
2.48768e-31	0.356159	0.475	0.218	8.34318e-27	Malignant	NDUFA6	BRCA
1.13064e-30	0.382735	0.268	0.065	3.79193e-26	Malignant	UAP1	BRCA
1.2791e-30	0.344547	0.438	0.181	4.28985e-26	Malignant	UQCRFS1	BRCA
5.06541e-30	0.304892	0.332	0.128	1.69884e-25	Malignant	NDUFA10	BRCA
6.20285e-30	0.601088	0.172	0.027	2.08031e-25	Malignant	TK1	BRCA
7.16225e-30	0.264289	0.27	0.086	2.40208e-25	Malignant	ALDH9A1	BRCA
9.49207e-30	0.186875	0.2	0.056	3.18345e-25	Malignant	CMAS	BRCA
1.24184e-29	0.34543	0.208	0.045	4.16489e-25	Malignant	MSMO1	BRCA
1.3015e-29	0.364251	0.196	0.033	4.36495e-25	Malignant	CKB	BRCA
1.33387e-29	0.621035	0.533	0.235	4.47353e-25	Malignant	NDUFA13	BRCA
1.35502e-29	0.156294	0.519	0.235	4.54446e-25	Malignant	GLUL	BRCA
2.32651e-29	0.327248	0.276	0.082	7.80263e-25	Malignant	FDFT1	BRCA
2.58931e-29	0.384882	0.52	0.225	8.68402e-25	Malignant	COX7A2L	BRCA
5.16078e-29	0.377852	0.609	0.319	1.73082e-24	Malignant	ATP6V0B	BRCA
6.26483e-29	0.462777	0.511	0.223	2.1011e-24	Malignant	ATP5PD	BRCA
6.34185e-29	0.293046	0.212	0.046	2.12693e-24	Malignant	SLC25A4	BRCA
1.41791e-28	0.451253	0.551	0.251	4.75538e-24	Malignant	NDUFA2	BRCA
1.42584e-28	0.29922	0.157	0.023	4.78198e-24	Malignant	SORD	BRCA
1.48338e-28	0.383009	0.152	0.028	4.97495e-24	Malignant	HAGHL	BRCA
2.39585e-28	0.616812	0.607	0.285	8.03519e-24	Malignant	NDUFS6	BRCA
3.05596e-28	0.568721	0.535	0.269	1.02491e-23	Malignant	P4HB	BRCA
4.78966e-28	0.501223	0.199	0.037	1.60636e-23	Malignant	GAMT	BRCA
8.4332e-28	0.353777	0.342	0.107	2.82832e-23	Malignant	NDUFA8	BRCA
1.59392e-27	0.289131	0.244	0.07	5.34569e-23	Malignant	PPA2	BRCA
1.77939e-27	0.491265	0.183	0.035	5.96773e-23	Malignant	GGH	BRCA
2.03269e-27	0.335793	0.341	0.119	6.81725e-23	Malignant	AHCYL1	BRCA
2.06189e-27	0.236885	0.153	0.021	6.91518e-23	Malignant	GALNT3	BRCA
2.65188e-27	0.269204	0.354	0.129	8.89388e-23	Malignant	SLC38A1	BRCA
3.01806e-27	0.206058	0.173	0.038	1.0122e-22	Malignant	FLAD1	BRCA
3.70144e-27	0.50511	0.19	0.041	1.24139e-22	Malignant	ALDOA	BRCA
5.66756e-27	0.303158	0.375	0.157	1.90079e-22	Malignant	NDUFB5	BRCA
8.83965e-27	0.318653	0.254	0.063	2.96464e-22	Malignant	PTS	BRCA
1.14558e-26	0.264921	0.15	0.028	3.84203e-22	Malignant	ST3GAL4	BRCA
1.19197e-26	0.214801	0.351	0.164	3.99761e-22	Malignant	ETFB	BRCA
1.8309e-26	0.729485	0.226	0.064	6.14047e-22	Malignant	SLC12A2	BRCA
2.2401e-26	0.443742	0.585	0.295	7.51286e-22	Malignant	NDUFA11	BRCA
2.3399e-26	0.304218	0.277	0.087	7.84755e-22	Malignant	NDUFS2	BRCA
2.56359e-26	0.227531	0.264	0.095	8.59777e-22	Malignant	SDHB	BRCA
2.98666e-26	0.292327	0.263	0.078	1.00167e-21	Malignant	DPM1	BRCA
3.16898e-26	0.249126	0.561	0.3	1.06281e-21	Malignant	COX5A	BRCA
3.27743e-26	0.285389	0.127	0.017	1.09918e-21	Malignant	TM7SF2	BRCA
3.39217e-26	0.426129	0.658	0.362	1.13766e-21	Malignant	NDUFA1	BRCA
3.42e-26	0.328396	0.164	0.024	1.147e-21	Malignant	ISYNA1	BRCA
3.99124e-26	0.212801	0.196	0.051	1.33858e-21	Malignant	ATIC	BRCA
4.41785e-26	0.341512	0.391	0.151	1.48166e-21	Malignant	NDUFB3	BRCA
6.35105e-26	0.196816	0.124	0.022	2.13002e-21	Malignant	SRD5A1	BRCA
6.75245e-26	0.684228	0.33	0.102	2.26464e-21	Malignant	ELOVL5	BRCA
8.55524e-26	0.244812	0.235	0.07	2.86926e-21	Malignant	EBP	BRCA
1.30507e-25	0.257706	0.201	0.057	4.37693e-21	Malignant	COMTD1	BRCA
1.49413e-25	0.513023	0.711	0.415	5.01102e-21	Malignant	GUK1	BRCA
2.19696e-25	0.265733	0.315	0.126	7.36816e-21	Malignant	MDH1	BRCA
4.35681e-25	0.373192	0.429	0.188	1.46119e-20	Malignant	DUT	BRCA
7.02488e-25	0.380703	0.45	0.209	2.35601e-20	Malignant	ATP5F1C	BRCA
9.47699e-25	0.381662	0.578	0.294	3.17839e-20	Malignant	PRDX5	BRCA
1.13706e-24	0.298737	0.156	0.034	3.81347e-20	Malignant	TUSC3	BRCA
1.47577e-24	0.323127	0.14	0.022	4.94943e-20	Malignant	SPR	BRCA
2.15938e-24	0.20823	0.475	0.233	7.24211e-20	Malignant	NDUFV2	BRCA
2.33329e-24	0.262535	0.227	0.063	7.82538e-20	Malignant	ECHDC2	BRCA
2.98195e-24	0.165071	0.183	0.046	1.00008e-19	Malignant	SLC35A3	BRCA
3.17305e-24	0.296169	0.205	0.038	1.06418e-19	Malignant	PIGX	BRCA
3.44285e-24	0.401194	0.626	0.332	1.15466e-19	Malignant	NDUFB1	BRCA
3.71885e-24	0.473953	0.689	0.414	1.24723e-19	Malignant	NDUFB2	BRCA
5.84199e-24	0.349361	0.159	0.028	1.95929e-19	Malignant	FAH	BRCA
6.93044e-24	0.241277	0.105	0.013	2.32433e-19	Malignant	CHDH	BRCA
7.73495e-24	0.212092	0.299	0.099	2.59415e-19	Malignant	ADSS2	BRCA
8.72307e-24	0.282261	0.289	0.101	2.92554e-19	Malignant	PIGT	BRCA
2.65534e-23	0.308926	0.445	0.202	8.90548e-19	Malignant	TALDO1	BRCA
3.66756e-23	0.413015	0.667	0.407	1.23003e-18	Malignant	ATP6V1G1	BRCA
3.81661e-23	0.284381	0.155	0.027	1.28002e-18	Malignant	GALE	BRCA
3.94449e-23	0.258926	0.101	0.005	1.3229e-18	Malignant	SULT2B1	BRCA
5.06939e-23	0.447779	0.211	0.043	1.70017e-18	Malignant	MCCC2	BRCA
5.6316e-23	0.283924	0.431	0.2	1.88873e-18	Malignant	ATP5PB	BRCA
5.79402e-23	0.209596	0.391	0.172	1.9432e-18	Malignant	ATP1A1	BRCA
8.06886e-23	0.269622	0.155	0.037	2.70614e-18	Malignant	GALNT7	BRCA
1.02199e-22	0.132803	0.123	0.03	3.42755e-18	Malignant	MVD	BRCA
1.04362e-22	0.314386	0.421	0.184	3.5001e-18	Malignant	PGLS	BRCA
1.29738e-22	0.265625	0.13	0.017	4.35116e-18	Malignant	CDS1	BRCA
1.89704e-22	0.393909	0.317	0.107	6.36229e-18	Malignant	AKR7A2	BRCA
2.69445e-22	0.326697	0.486	0.255	9.03665e-18	Malignant	ATP5F1B	BRCA
3.39756e-22	0.132319	0.395	0.168	1.13947e-17	Malignant	DGUOK	BRCA
3.74702e-22	0.247133	0.2	0.05	1.25668e-17	Malignant	GMPS	BRCA
3.92035e-22	0.752089	0.9	0.725	1.31481e-17	Malignant	GAPDH	BRCA
3.93642e-22	0.186164	0.354	0.155	1.3202e-17	Malignant	NDUFA5	BRCA
3.94398e-22	0.268037	0.177	0.051	1.32273e-17	Malignant	QDPR	BRCA
4.54106e-22	0.245292	0.162	0.037	1.52298e-17	Malignant	ALDH7A1	BRCA
4.88645e-22	0.256397	0.125	0.019	1.63882e-17	Malignant	ASS1	BRCA
5.63393e-22	0.238414	0.314	0.129	1.88951e-17	Malignant	TKT	BRCA
6.4629e-22	0.221983	0.313	0.12	2.16753e-17	Malignant	MTHFD2	BRCA
8.23135e-22	0.288081	0.304	0.105	2.76063e-17	Malignant	NUDT5	BRCA
8.46097e-22	0.146403	0.291	0.121	2.83764e-17	Malignant	NDUFS3	BRCA
9.09611e-22	0.312114	0.196	0.038	3.05065e-17	Malignant	CANT1	BRCA
1.03337e-21	0.132231	0.202	0.069	3.46572e-17	Malignant	PDHA1	BRCA
1.364e-21	0.133362	0.279	0.112	4.57459e-17	Malignant	SUCLG1	BRCA
1.6467e-21	0.209632	0.137	0.025	5.52269e-17	Malignant	PLA2G12A	BRCA
1.70934e-21	0.310977	0.113	0.015	5.73278e-17	Malignant	FADS2	BRCA
5.92471e-21	0.344515	0.166	0.039	1.98703e-16	Malignant	NDUFA7	BRCA
6.48485e-21	0.371132	0.315	0.115	2.17489e-16	Malignant	NANS	BRCA
8.55432e-21	0.207843	0.145	0.031	2.86895e-16	Malignant	HIBADH	BRCA
1.0467e-20	0.375164	0.431	0.198	3.51043e-16	Malignant	RPN2	BRCA
1.15072e-20	0.339892	0.717	0.445	3.8593e-16	Malignant	COX5B	BRCA
1.16928e-20	0.241367	0.103	0.012	3.92154e-16	Malignant	PSAT1	BRCA
1.6568e-20	0.282344	0.262	0.082	5.55658e-16	Malignant	PIGP	BRCA
2.45666e-20	0.235661	0.302	0.112	8.23914e-16	Malignant	PPCS	BRCA
2.4897e-20	0.289862	0.166	0.032	8.34996e-16	Malignant	QPRT	BRCA
2.74569e-20	0.246787	0.436	0.193	9.20851e-16	Malignant	SCP2	BRCA
3.09513e-20	0.153875	0.171	0.05	1.03804e-15	Malignant	PANK3	BRCA
4.7076e-20	0.166414	0.14	0.039	1.57883e-15	Malignant	G6PD	BRCA
6.27917e-20	0.193034	0.135	0.028	2.10591e-15	Malignant	FH	BRCA
6.96925e-20	0.243447	0.456	0.234	2.33735e-15	Malignant	ATP5F1A	BRCA
7.5428e-20	0.184643	0.111	0.025	2.5297e-15	Malignant	TST	BRCA
8.29962e-20	0.339428	0.254	0.103	2.78353e-15	Malignant	UGCG	BRCA
9.39289e-20	0.175609	0.118	0.024	3.15019e-15	Malignant	SLC5A6	BRCA
1.12702e-19	0.184222	0.146	0.039	3.7798e-15	Malignant	SLC35B2	BRCA
1.33867e-19	0.16997	0.333	0.14	4.48964e-15	Malignant	UQCRC2	BRCA
2.24221e-19	0.220608	0.475	0.247	7.51992e-15	Malignant	NDUFA3	BRCA
3.14601e-19	0.108322	0.217	0.091	1.05511e-14	Malignant	PAPSS1	BRCA
4.40277e-19	0.315014	0.192	0.042	1.4766e-14	Malignant	CSAD	BRCA
4.52127e-19	0.164855	0.238	0.096	1.51634e-14	Malignant	MGST2	BRCA
4.56344e-19	0.128564	0.206	0.073	1.53049e-14	Malignant	UROS	BRCA
4.83932e-19	0.22549	0.205	0.059	1.62301e-14	Malignant	GFPT1	BRCA
6.339e-19	0.167445	0.219	0.08	2.12597e-14	Malignant	DPM2	BRCA
6.89101e-19	0.294311	0.135	0.038	2.31111e-14	Malignant	TYMS	BRCA
8.18818e-19	0.229665	0.157	0.042	2.74615e-14	Malignant	ALG8	BRCA
9.71039e-19	0.241001	0.395	0.189	3.25667e-14	Malignant	AKR1A1	BRCA
1.02675e-18	0.215268	0.116	0.033	3.44352e-14	Malignant	NME2	BRCA
1.75854e-18	0.164508	0.107	0.022	5.89781e-14	Malignant	AACS	BRCA
2.0127e-18	0.158967	0.109	0.022	6.7502e-14	Malignant	UCK2	BRCA
3.00721e-18	0.423667	0.114	0.019	1.00856e-13	Malignant	SLC7A2	BRCA
3.55773e-18	0.147297	0.151	0.039	1.19319e-13	Malignant	HACD2	BRCA
3.67099e-18	0.166178	0.201	0.064	1.23118e-13	Malignant	ACLY	BRCA
3.92887e-18	0.153906	0.317	0.14	1.31766e-13	Malignant	RPN1	BRCA
8.94005e-18	0.204061	0.143	0.029	2.99832e-13	Malignant	AK4	BRCA
1.42268e-17	0.144735	0.209	0.078	4.77138e-13	Malignant	ATP6V1H	BRCA
1.6421e-17	0.24468	0.16	0.047	5.50727e-13	Malignant	COQ7	BRCA
1.83993e-17	0.264287	0.162	0.027	6.17075e-13	Malignant	PIK3R3	BRCA
2.39475e-17	0.171414	0.116	0.027	8.03152e-13	Malignant	FAHD1	BRCA
3.32907e-17	0.307406	0.548	0.318	1.1165e-12	Malignant	PKM	BRCA
3.67942e-17	0.151193	0.224	0.091	1.234e-12	Malignant	SRM	BRCA
4.01177e-17	0.255245	0.191	0.057	1.34547e-12	Malignant	HMGCS1	BRCA
5.37649e-17	0.10423	0.158	0.052	1.80317e-12	Malignant	CRLS1	BRCA
5.5686e-17	0.166246	0.101	0.018	1.8676e-12	Malignant	NSDHL	BRCA
6.007e-17	0.16757	0.161	0.049	2.01463e-12	Malignant	PYCR2	BRCA
6.01109e-17	0.22593	0.113	0.022	2.016e-12	Malignant	ENPP1	BRCA
6.0138e-17	0.188095	0.276	0.111	2.01691e-12	Malignant	NDUFV1	BRCA
8.09066e-17	0.14441	0.103	0.021	2.71345e-12	Malignant	PCYT2	BRCA
8.26227e-17	0.255113	0.225	0.091	2.771e-12	Malignant	BLVRA	BRCA
9.64005e-17	0.199654	0.146	0.039	3.23308e-12	Malignant	GMDS	BRCA
9.93754e-17	0.13475	0.166	0.049	3.33285e-12	Malignant	GLRX2	BRCA
1.04769e-16	0.262261	0.244	0.082	3.51373e-12	Malignant	ACSL3	BRCA
1.10068e-16	0.193102	0.4	0.185	3.69145e-12	Malignant	ECH1	BRCA
1.91375e-16	0.182673	0.124	0.031	6.41834e-12	Malignant	HSD17B7	BRCA
2.14978e-16	0.184444	0.266	0.114	7.20992e-12	Malignant	UQCRC1	BRCA
2.16673e-16	0.169919	0.105	0.021	7.26679e-12	Malignant	ALDH6A1	BRCA
2.82321e-16	0.247491	0.84	0.648	9.46849e-12	Malignant	COX7C	BRCA
3.1899e-16	0.126596	0.192	0.072	1.06983e-11	Malignant	IDH1	BRCA
3.36869e-16	0.198794	0.111	0.013	1.12979e-11	Malignant	PSPH	BRCA
3.63903e-16	0.155112	0.151	0.041	1.22046e-11	Malignant	PIGF	BRCA
4.05639e-16	0.154261	0.136	0.032	1.36043e-11	Malignant	SEPHS1	BRCA
5.66018e-16	0.136312	0.123	0.029	1.89831e-11	Malignant	SLC35A2	BRCA
6.33535e-16	0.12514	0.242	0.096	2.12475e-11	Malignant	PFKL	BRCA
7.6289e-16	0.159678	0.178	0.051	2.55858e-11	Malignant	ADK	BRCA
8.02623e-16	0.163584	0.11	0.027	2.69184e-11	Malignant	BCAT2	BRCA
1.18399e-15	0.1879	0.289	0.133	3.97087e-11	Malignant	PDXK	BRCA
1.26753e-15	0.245869	0.124	0.037	4.25104e-11	Malignant	G6PC3	BRCA
1.28226e-15	0.150353	0.14	0.041	4.30045e-11	Malignant	ACAT2	BRCA
1.61172e-15	0.122942	0.125	0.032	5.4054e-11	Malignant	ALDH18A1	BRCA
2.26213e-15	0.256037	0.219	0.066	7.58672e-11	Malignant	DTYMK	BRCA
2.57473e-15	0.168467	0.216	0.083	8.63514e-11	Malignant	P4HA1	BRCA
2.70641e-15	0.112235	0.11	0.034	9.07675e-11	Malignant	GPD2	BRCA
4.78207e-15	0.118401	0.136	0.038	1.60381e-10	Malignant	MTAP	BRCA
7.4849e-15	0.10163	0.115	0.032	2.51029e-10	Malignant	ACOT8	BRCA
9.16567e-15	0.209932	0.139	0.033	3.07398e-10	Malignant	GSTZ1	BRCA
9.37452e-15	0.19212	0.318	0.129	3.14403e-10	Malignant	NDUFS4	BRCA
2.00592e-14	0.162071	0.169	0.053	6.72745e-10	Malignant	NUDT2	BRCA
2.45129e-14	0.103238	0.252	0.107	8.22115e-10	Malignant	GLUD1	BRCA
2.68383e-14	0.297162	0.676	0.412	9.00103e-10	Malignant	NDUFS5	BRCA
4.82689e-14	0.300867	0.158	0.034	1.61884e-09	Malignant	SLC2A1	BRCA
1.21104e-13	0.155609	0.115	0.025	4.06157e-09	Malignant	PIGM	BRCA
1.76121e-13	0.105529	0.168	0.052	5.90674e-09	Malignant	PIGC	BRCA
1.77461e-13	0.151064	0.136	0.043	5.95169e-09	Malignant	GOT2	BRCA
2.18535e-13	0.114007	0.56	0.333	7.32922e-09	Malignant	APRT	BRCA
2.79313e-13	0.141742	0.193	0.069	9.3676e-09	Malignant	ACO2	BRCA
2.79664e-13	0.181556	0.107	0.023	9.37938e-09	Malignant	SLC27A5	BRCA
4.94307e-13	0.235665	0.109	0.027	1.65781e-08	Malignant	SLC7A8	BRCA
4.96494e-13	0.125876	0.209	0.082	1.66514e-08	Malignant	HPRT1	BRCA
6.01445e-13	0.171741	0.225	0.089	2.01713e-08	Malignant	HAGH	BRCA
7.49502e-13	0.14831	0.181	0.055	2.51368e-08	Malignant	B4GALT3	BRCA
1.55085e-12	0.13997	0.402	0.197	5.20124e-08	Malignant	ASAH1	BRCA
2.48478e-12	0.412279	0.109	0.024	8.33346e-08	Malignant	MAOB	BRCA
1.05782e-11	0.286888	0.637	0.378	3.54773e-07	Malignant	COX7B	BRCA
1.62361e-11	0.156943	0.156	0.047	5.44525e-07	Malignant	PRPS2	BRCA
2.02e-11	0.163208	0.109	0.024	6.77467e-07	Malignant	GOT1	BRCA
2.5685e-11	0.15393	0.132	0.043	8.61422e-07	Malignant	COASY	BRCA
3.76521e-11	0.116321	0.117	0.048	1.26278e-06	Malignant	SLC29A1	BRCA
1.16081e-10	0.158622	0.257	0.131	3.89313e-06	Malignant	B4GALT1	BRCA
1.27601e-10	0.168199	0.102	0.025	4.27949e-06	Malignant	PAPSS2	BRCA
1.39238e-10	0.304812	0.611	0.401	4.66975e-06	Malignant	LDHA	BRCA
1.47869e-10	0.103265	0.109	0.032	4.95924e-06	Malignant	DHFR	BRCA
2.74166e-10	0.103139	0.105	0.03	9.19496e-06	Malignant	SLC35A1	BRCA
5.67057e-10	0.170862	0.107	0.03	1.90179e-05	Malignant	PISD	BRCA
6.92833e-10	0.144871	0.152	0.058	2.32362e-05	Malignant	PLPBP	BRCA
1.01582e-08	0.11772	0.106	0.034	0.000340686	Malignant	DGAT1	BRCA
4.63342e-08	0.1061	0.524	0.306	0.00155396	Malignant	DAD1	BRCA
1.12785e-07	0.108497	0.555	0.347	0.00378259	Malignant	SLC25A3	BRCA
7.11246e-104	1.2298	0.996	0.95	2.38538e-99	Myeloid	FTH1	BRCA
8.34417e-78	1.90065	0.339	0.029	2.79847e-73	Myeloid	HMOX1	BRCA
3.66002e-69	1.34854	0.366	0.058	1.2275e-64	Myeloid	SLC16A3	BRCA
4.6389e-63	1.99382	0.516	0.172	1.55579e-58	Myeloid	SOD2	BRCA
3.19372e-62	1.24709	0.258	0.004	1.07111e-57	Myeloid	SLCO2B1	BRCA
1.05485e-54	0.991093	0.254	0.009	3.53776e-50	Myeloid	SLC7A7	BRCA
5.01712e-53	1.69681	0.637	0.368	1.68264e-48	Myeloid	GLUL	BRCA
7.15271e-53	1.28419	0.353	0.079	2.39887e-48	Myeloid	ATP6V1B2	BRCA
6.85408e-47	1.04936	0.352	0.111	2.29872e-42	Myeloid	MGAT1	BRCA
2.92227e-46	1.06972	0.245	0.032	9.80072e-42	Myeloid	ABCA1	BRCA
7.05597e-45	0.820656	0.199	0.005	2.36643e-40	Myeloid	SLC8A1	BRCA
1.07988e-44	1.24343	0.17	0.002	3.6217e-40	Myeloid	SDS	BRCA
5.04635e-44	1.19492	0.64	0.424	1.69244e-39	Myeloid	ATP6V1F	BRCA
2.31766e-42	0.75717	0.197	0.013	7.77295e-38	Myeloid	ALOX5	BRCA
8.52134e-41	0.86307	0.197	0.013	2.85789e-36	Myeloid	SLC1A3	BRCA
9.57509e-41	1.23731	0.517	0.29	3.21129e-36	Myeloid	ASAH1	BRCA
9.71475e-40	0.701541	0.181	0.012	3.25813e-35	Myeloid	BCAT1	BRCA
5.09904e-37	0.904718	0.254	0.059	1.71011e-32	Myeloid	AKR1B1	BRCA
8.06309e-37	0.46327	0.415	0.146	2.7042e-32	Myeloid	HCST	BRCA
1.59506e-36	0.730846	0.146	0.004	5.34951e-32	Myeloid	PLA2G7	BRCA
4.40397e-34	0.930008	0.298	0.097	1.477e-29	Myeloid	ALDH2	BRCA
1.51872e-33	0.990411	0.299	0.109	5.09347e-29	Myeloid	HNMT	BRCA
1.73152e-33	0.69045	0.202	0.037	5.80718e-29	Myeloid	SOAT1	BRCA
3.51828e-31	0.832368	0.257	0.067	1.17996e-26	Myeloid	UPP1	BRCA
3.52793e-31	0.682151	0.176	0.029	1.1832e-26	Myeloid	SLC43A2	BRCA
1.15509e-30	0.924005	0.288	0.07	3.87393e-26	Myeloid	SLC2A3	BRCA
2.24295e-29	0.781958	0.284	0.098	7.52239e-25	Myeloid	DPYSL2	BRCA
8.34855e-29	0.791357	0.265	0.093	2.79994e-24	Myeloid	GNS	BRCA
2.77635e-28	0.78631	0.341	0.156	9.31131e-24	Myeloid	GLRX	BRCA
1.18515e-26	0.749025	0.269	0.124	3.97475e-22	Myeloid	HEXA	BRCA
1.93615e-26	0.715272	0.174	0.023	6.49345e-22	Myeloid	TBXAS1	BRCA
1.17958e-25	0.701574	0.209	0.061	3.95606e-21	Myeloid	ME2	BRCA
2.60527e-25	0.509457	0.109	0.004	8.73757e-21	Myeloid	PTGS1	BRCA
9.13529e-25	0.561751	0.111	0.001	3.06379e-20	Myeloid	AQP9	BRCA
1.92841e-24	0.529209	0.104	0.008	6.46749e-20	Myeloid	SLC16A10	BRCA
2.19149e-24	0.89503	0.312	0.126	7.34981e-20	Myeloid	HEXB	BRCA
4.74127e-24	0.530867	0.167	0.044	1.59013e-19	Myeloid	KYNU	BRCA
8.18425e-24	0.499299	0.154	0.027	2.74483e-19	Myeloid	ACSL4	BRCA
4.84657e-23	0.714705	0.208	0.062	1.62544e-18	Myeloid	ACSL1	BRCA
7.39786e-23	0.688522	0.289	0.14	2.48109e-18	Myeloid	ATP6V0D1	BRCA
6.03092e-22	0.533776	0.133	0.027	2.02265e-17	Myeloid	B3GNT5	BRCA
8.68177e-22	0.616203	0.175	0.05	2.91169e-17	Myeloid	ACP2	BRCA
9.03147e-22	0.836243	0.63	0.465	3.02897e-17	Myeloid	ATP6V0B	BRCA
1.11755e-21	0.601332	0.173	0.039	3.74803e-17	Myeloid	NAGA	BRCA
2.70267e-21	0.691988	0.231	0.07	9.06421e-17	Myeloid	TCIRG1	BRCA
4.50217e-21	0.705699	0.293	0.161	1.50994e-16	Myeloid	NAGK	BRCA
1.38942e-20	0.83086	0.436	0.259	4.65983e-16	Myeloid	ATP1B3	BRCA
3.3716e-20	0.414531	0.134	0.02	1.13077e-15	Myeloid	ADCY7	BRCA
4.7452e-19	0.729172	0.106	0.012	1.59145e-14	Myeloid	PTGS2	BRCA
4.76119e-19	0.591263	0.166	0.035	1.59681e-14	Myeloid	GK	BRCA
1.19047e-18	0.743141	0.59	0.435	3.99259e-14	Myeloid	ENO1	BRCA
2.00025e-18	0.438088	0.131	0.02	6.70844e-14	Myeloid	DPYD	BRCA
2.8461e-18	0.604598	0.136	0.02	9.54525e-14	Myeloid	ST3GAL6	BRCA
3.83324e-17	0.525858	0.159	0.062	1.28559e-12	Myeloid	GLA	BRCA
5.06538e-17	0.330594	0.127	0.031	1.69883e-12	Myeloid	ENTPD1	BRCA
7.83236e-17	0.545955	0.556	0.434	2.62682e-12	Myeloid	PKM	BRCA
8.72479e-17	0.451068	0.117	0.031	2.92612e-12	Myeloid	ABCC3	BRCA
1.03378e-16	0.488758	0.107	0.019	3.46709e-12	Myeloid	HS3ST1	BRCA
2.2863e-16	0.596232	0.308	0.169	7.66778e-12	Myeloid	UCP2	BRCA
2.64762e-16	0.44284	0.132	0.038	8.8796e-12	Myeloid	SLC25A19	BRCA
2.77181e-16	0.984642	0.217	0.1	9.29609e-12	Myeloid	FBP1	BRCA
1.19313e-15	0.337161	0.135	0.028	4.00153e-11	Myeloid	INPP5D	BRCA
1.91673e-15	0.286502	0.115	0.028	6.42832e-11	Myeloid	CHST11	BRCA
2.63426e-15	0.421999	0.14	0.05	8.83479e-11	Myeloid	TET2	BRCA
1.19233e-14	0.359724	0.115	0.032	3.99884e-10	Myeloid	MANBA	BRCA
1.45287e-14	0.355149	0.125	0.036	4.87263e-10	Myeloid	SLC6A6	BRCA
4.60806e-14	0.571523	0.233	0.133	1.54545e-09	Myeloid	ATP6V1A	BRCA
8.56924e-14	0.342488	0.103	0.022	2.87395e-09	Myeloid	GPX3	BRCA
2.97293e-13	0.416129	0.306	0.201	9.97061e-09	Myeloid	SPCS3	BRCA
5.23789e-13	0.644545	0.22	0.112	1.75668e-08	Myeloid	LTA4H	BRCA
5.9282e-13	0.502496	0.168	0.066	1.9882e-08	Myeloid	PFKFB3	BRCA
1.21435e-12	0.577998	0.204	0.091	4.07268e-08	Myeloid	GAA	BRCA
1.90696e-12	0.336788	0.215	0.121	6.39555e-08	Myeloid	GLS	BRCA
4.41781e-12	0.28981	0.91	0.875	1.48164e-07	Myeloid	ATP5F1E	BRCA
8.56613e-12	0.467688	0.226	0.118	2.87291e-07	Myeloid	MGAT4A	BRCA
2.91271e-11	0.37248	0.69	0.629	9.76866e-07	Myeloid	PRDX1	BRCA
5.45526e-11	0.460951	0.496	0.396	1.82959e-06	Myeloid	PGK1	BRCA
1.24175e-10	0.51945	0.136	0.047	4.16459e-06	Myeloid	FUCA1	BRCA
5.3183e-09	0.32561	0.159	0.088	0.000178365	Myeloid	CAT	BRCA
1.16964e-08	0.260495	0.108	0.061	0.000392274	Myeloid	GBA	BRCA
2.47857e-08	0.51866	0.308	0.211	0.000831262	Myeloid	PDXK	BRCA
1.08322e-07	0.491034	0.124	0.063	0.00363289	Myeloid	LTC4S	BRCA
1.94966e-07	0.320121	0.139	0.073	0.00653878	Myeloid	GLB1	BRCA
2.19889e-07	0.231043	0.104	0.046	0.00737463	Myeloid	CSGALNACT2	BRCA
2.85583e-108	2.60768	0.521	0.089	9.57787e-104	T cells	HCST	BRCA
3.07032e-22	0.105006	0.129	0.332	1.02972e-17	T cells	DGUOK	BRCA
3.97203e-19	0.105113	0.177	0.39	1.33214e-14	T cells	NDUFB8	BRCA
6.26561e-16	0.118637	0.066	0.192	2.10136e-11	T cells	NEU1	BRCA
1.52928e-15	0.104939	0.138	0.317	5.12891e-11	T cells	SLC38A2	BRCA
4.08358e-15	0.22569	0.067	0.142	1.36955e-10	T cells	MGAT4A	BRCA
1.23167e-14	0.114252	0.151	0.351	4.13079e-10	T cells	NDUFA12	BRCA
3.15847e-13	0.332682	0.129	0.254	1.05929e-08	T cells	AMD1	BRCA
1.81326e-12	0.175648	0.061	0.151	6.08132e-08	T cells	ETNK1	BRCA
6.17636e-12	0.157941	0.256	0.496	2.07143e-07	T cells	ATP5F1D	BRCA
1.56646e-11	0.898351	0.164	0.073	5.2536e-07	T cells	SLC2A3	BRCA
2.1298e-11	0.163924	0.056	0.121	7.14291e-07	T cells	ST3GAL1	BRCA
2.77766e-11	0.100458	0.057	0.149	9.31571e-07	T cells	B3GAT3	BRCA
4.28951e-10	0.118535	0.103	0.236	1.43862e-05	T cells	SPCS3	BRCA
6.12414e-10	0.183505	0.088	0.193	2.05392e-05	T cells	NT5C	BRCA
6.53726e-10	0.105688	0.247	0.441	2.19246e-05	T cells	PGK1	BRCA
7.22763e-10	0.423294	0.143	0.27	2.424e-05	T cells	UGP2	BRCA
3.40845e-09	0.196687	0.095	0.205	0.000114313	T cells	DNMT1	BRCA
9.32646e-09	0.21514	0.101	0.189	0.000312791	T cells	GLRX	BRCA
1.8139e-08	0.161317	0.057	0.126	0.000608346	T cells	ODC1	BRCA
3.4622e-08	0.171574	0.075	0.151	0.00116115	T cells	SLC4A7	BRCA
6.67901e-08	0.293789	0.153	0.277	0.00224001	T cells	SLC38A1	BRCA
9.11233e-08	0.287866	0.078	0.154	0.00305609	T cells	HMOX2	BRCA
9.43311e-08	0.212855	0.07	0.152	0.00316368	T cells	ATP2B1	BRCA
1.10084e-07	0.210849	0.051	0.102	0.00369201	T cells	SLC7A5	BRCA
2.21716e-44	0.823952	0.305	0.057	6.59229e-40	B cells	CD38	BRCA_valid1
2.80289e-20	0.569193	0.231	0.088	8.33383e-16	B cells	ST6GAL1	BRCA_valid1
6.46982e-20	0.465353	0.182	0.066	1.92367e-15	B cells	PLCG2	BRCA_valid1
3.72257e-15	0.554727	0.419	0.268	1.10683e-10	B cells	PDE4B	BRCA_valid1
3.32581e-10	0.613754	0.402	0.293	9.88864e-06	B cells	SPCS3	BRCA_valid1
1.77306e-08	0.297156	0.227	0.135	0.000527184	B cells	ARSA	BRCA_valid1
1.23139e-140	1.49146	0.522	0.011	3.66128e-136	Endothelial	ADCY4	BRCA_valid1
6.81778e-135	1.58824	0.678	0.192	2.02713e-130	Endothelial	MGST2	BRCA_valid1
8.09295e-127	1.57508	0.699	0.158	2.40628e-122	Endothelial	NNMT	BRCA_valid1
6.22048e-110	1.6677	0.595	0.148	1.84954e-105	Endothelial	MGLL	BRCA_valid1
3.20752e-101	2.13832	0.568	0.135	9.53692e-97	Endothelial	PLPP1	BRCA_valid1
2.27749e-85	1.37912	0.364	0.008	6.77167e-81	Endothelial	SLCO2A1	BRCA_valid1
3.06132e-76	1.01397	0.474	0.129	9.10221e-72	Endothelial	SLC29A1	BRCA_valid1
3.86042e-70	1.20435	0.484	0.124	1.14782e-65	Endothelial	PIK3R3	BRCA_valid1
6.26687e-68	1.32394	0.36	0.037	1.86333e-63	Endothelial	ENPP2	BRCA_valid1
5.89795e-63	0.847066	0.41	0.077	1.75364e-58	Endothelial	INPP1	BRCA_valid1
6.35081e-61	0.586631	0.235	0.002	1.88829e-56	Endothelial	NPR1	BRCA_valid1
9.24272e-59	0.839372	0.703	0.335	2.74814e-54	Endothelial	SLC2A3	BRCA_valid1
2.88625e-56	0.634373	0.238	0.007	8.58168e-52	Endothelial	NOS3	BRCA_valid1
9.1029e-54	0.757605	0.383	0.073	2.70656e-49	Endothelial	COX7A1	BRCA_valid1
2.60017e-53	0.663245	0.326	0.046	7.73109e-49	Endothelial	A4GALT	BRCA_valid1
3.11404e-53	0.922627	0.409	0.111	9.25897e-49	Endothelial	PLPP3	BRCA_valid1
1.63045e-52	0.590735	0.235	0.004	4.84782e-48	Endothelial	PDE2A	BRCA_valid1
3.70128e-50	0.757665	0.383	0.09	1.1005e-45	Endothelial	ENTPD1	BRCA_valid1
1.24206e-49	0.780946	0.394	0.116	3.69302e-45	Endothelial	PIK3C2A	BRCA_valid1
7.18902e-48	0.914632	0.852	0.652	2.13751e-43	Endothelial	GUK1	BRCA_valid1
1.638e-47	0.614176	0.219	0.013	4.87028e-43	Endothelial	CDA	BRCA_valid1
2.52822e-46	0.909359	0.643	0.367	7.51714e-42	Endothelial	ATP1A1	BRCA_valid1
6.93911e-46	0.54884	0.257	0.021	2.0632e-41	Endothelial	AOC3	BRCA_valid1
4.27875e-44	0.642688	0.267	0.035	1.2722e-39	Endothelial	PLCB1	BRCA_valid1
4.22442e-42	0.732049	0.398	0.11	1.25605e-37	Endothelial	DPYSL2	BRCA_valid1
1.38952e-40	0.770668	0.461	0.201	4.13147e-36	Endothelial	UGCG	BRCA_valid1
2.30511e-38	0.473063	0.233	0.034	6.85379e-34	Endothelial	CSGALNACT1	BRCA_valid1
4.10339e-38	0.416713	0.186	0.019	1.22006e-33	Endothelial	ACACB	BRCA_valid1
2.39491e-37	0.595876	0.264	0.042	7.12079e-33	Endothelial	PLCB4	BRCA_valid1
1.27507e-36	0.493961	0.211	0.025	3.79118e-32	Endothelial	PIK3C2B	BRCA_valid1
1.30684e-35	0.706921	0.419	0.161	3.88563e-31	Endothelial	UPP1	BRCA_valid1
5.0348e-35	0.530714	0.252	0.058	1.497e-30	Endothelial	NDST1	BRCA_valid1
1.13138e-34	0.935479	0.38	0.123	3.36394e-30	Endothelial	ASS1	BRCA_valid1
1.56014e-34	0.518947	0.276	0.065	4.63875e-30	Endothelial	MANSC1	BRCA_valid1
1.83343e-31	0.43372	0.244	0.051	5.45133e-27	Endothelial	DPYSL3	BRCA_valid1
5.61512e-31	0.32805	0.137	0.008	1.66954e-26	Endothelial	ELOVL7	BRCA_valid1
5.17725e-30	0.327059	0.134	0.006	1.53935e-25	Endothelial	GALNT15	BRCA_valid1
3.86776e-28	0.354196	0.136	0.006	1.15e-23	Endothelial	ST6GALNAC3	BRCA_valid1
4.14254e-28	0.435436	0.253	0.078	1.2317e-23	Endothelial	CHSY1	BRCA_valid1
2.71237e-27	0.531571	0.36	0.146	8.06468e-23	Endothelial	GNS	BRCA_valid1
1.75001e-26	0.590232	0.253	0.086	5.20332e-22	Endothelial	PXDN	BRCA_valid1
4.68418e-26	0.337263	0.254	0.091	1.39275e-21	Endothelial	GPX3	BRCA_valid1
7.94624e-25	0.550228	0.727	0.501	2.36266e-20	Endothelial	MGST3	BRCA_valid1
2.07329e-24	0.551683	0.434	0.248	6.16452e-20	Endothelial	NDUFA8	BRCA_valid1
2.46086e-24	0.549679	0.425	0.219	7.31688e-20	Endothelial	ELOVL1	BRCA_valid1
1.32861e-23	0.437276	0.223	0.074	3.95037e-19	Endothelial	ASRGL1	BRCA_valid1
2.37308e-23	0.549924	0.337	0.152	7.05588e-19	Endothelial	AK1	BRCA_valid1
3.36284e-23	0.306242	0.175	0.037	9.99873e-19	Endothelial	CHST7	BRCA_valid1
1.12006e-22	0.519481	0.122	0.019	3.33027e-18	Endothelial	ALPL	BRCA_valid1
2.73957e-21	0.508727	0.217	0.062	8.14557e-17	Endothelial	PLCG2	BRCA_valid1
1.03178e-20	0.444304	0.298	0.118	3.06778e-16	Endothelial	TUSC3	BRCA_valid1
2.48639e-19	0.585589	0.24	0.067	7.39278e-15	Endothelial	LTC4S	BRCA_valid1
1.46936e-18	0.540994	0.273	0.12	4.36885e-14	Endothelial	RBKS	BRCA_valid1
3.26004e-18	0.303781	0.164	0.034	9.69306e-14	Endothelial	NT5E	BRCA_valid1
3.50816e-18	0.369452	0.202	0.07	1.04308e-13	Endothelial	SLC27A3	BRCA_valid1
5.25819e-18	0.411762	0.494	0.295	1.56342e-13	Endothelial	FDPS	BRCA_valid1
7.16354e-18	0.353726	0.279	0.133	2.12993e-13	Endothelial	PLOD3	BRCA_valid1
1.11447e-17	0.349782	0.185	0.062	3.31365e-13	Endothelial	DGKH	BRCA_valid1
1.89081e-17	0.45128	0.351	0.201	5.62193e-13	Endothelial	HSD17B12	BRCA_valid1
2.72432e-17	0.531795	0.191	0.059	8.10023e-13	Endothelial	CYP1B1	BRCA_valid1
3.8127e-17	0.48407	0.724	0.556	1.13363e-12	Endothelial	DAD1	BRCA_valid1
1.09829e-16	0.46992	0.348	0.164	3.26555e-12	Endothelial	SPTLC2	BRCA_valid1
1.45375e-16	0.213217	0.12	0.022	4.32245e-12	Endothelial	PDE9A	BRCA_valid1
1.71763e-16	0.306473	0.161	0.052	5.10704e-12	Endothelial	PDE8A	BRCA_valid1
2.49192e-16	0.193318	0.295	0.155	7.40922e-12	Endothelial	ATP2B4	BRCA_valid1
4.32659e-16	0.436312	0.212	0.07	1.28643e-11	Endothelial	ITPKC	BRCA_valid1
4.51748e-16	0.337441	0.345	0.204	1.34318e-11	Endothelial	AK3	BRCA_valid1
6.77177e-16	0.267139	0.132	0.022	2.01345e-11	Endothelial	SLCO4A1	BRCA_valid1
8.70597e-16	0.496254	0.537	0.355	2.58855e-11	Endothelial	SLC38A2	BRCA_valid1
1.61405e-15	0.233255	0.188	0.068	4.79906e-11	Endothelial	ACSL5	BRCA_valid1
7.4151e-15	0.251506	0.205	0.094	2.20473e-10	Endothelial	MAN1A1	BRCA_valid1
6.05339e-14	0.230837	0.176	0.082	1.79985e-09	Endothelial	PGM2	BRCA_valid1
1.35697e-13	0.152088	0.192	0.088	4.03469e-09	Endothelial	ST6GALNAC6	BRCA_valid1
2.11863e-13	0.179104	0.136	0.057	6.29931e-09	Endothelial	SLC8A1	BRCA_valid1
2.98975e-13	0.152036	0.101	0.037	8.88943e-09	Endothelial	SLC12A4	BRCA_valid1
3.28231e-13	0.160017	0.148	0.053	9.75929e-09	Endothelial	ITPKB	BRCA_valid1
5.49034e-13	0.257484	0.169	0.056	1.63244e-08	Endothelial	PLCG1	BRCA_valid1
7.21249e-13	0.335139	0.244	0.124	2.14449e-08	Endothelial	PLOD1	BRCA_valid1
1.70835e-12	0.354876	0.273	0.141	5.07944e-08	Endothelial	G6PC3	BRCA_valid1
2.73836e-12	0.292284	0.523	0.361	8.14197e-08	Endothelial	ATP1B3	BRCA_valid1
2.93407e-12	0.353145	0.268	0.138	8.72388e-08	Endothelial	ASL	BRCA_valid1
5.02996e-12	0.161248	0.146	0.05	1.49556e-07	Endothelial	SLCO3A1	BRCA_valid1
7.43512e-12	0.298673	0.421	0.265	2.21068e-07	Endothelial	MGAT1	BRCA_valid1
1.02744e-11	0.237992	0.116	0.032	3.05489e-07	Endothelial	HS3ST1	BRCA_valid1
1.28146e-11	0.471275	0.535	0.395	3.81016e-07	Endothelial	NDUFA12	BRCA_valid1
1.36135e-11	0.256973	0.178	0.095	4.0477e-07	Endothelial	HSD3B7	BRCA_valid1
2.75793e-11	0.199636	0.325	0.181	8.20016e-07	Endothelial	CHST12	BRCA_valid1
3.69355e-11	0.18807	0.124	0.056	1.0982e-06	Endothelial	B3GNT5	BRCA_valid1
5.34065e-11	0.208489	0.133	0.052	1.58793e-06	Endothelial	DGKE	BRCA_valid1
1.4647e-10	0.584949	0.738	0.569	4.355e-06	Endothelial	ATP5PF	BRCA_valid1
6.92455e-10	0.240616	0.48	0.357	2.05888e-05	Endothelial	HADHA	BRCA_valid1
6.99163e-10	0.27817	0.378	0.248	2.07882e-05	Endothelial	CDIPT	BRCA_valid1
8.22743e-10	0.25662	0.164	0.074	2.44626e-05	Endothelial	SYNJ2	BRCA_valid1
1.45922e-09	0.245354	0.178	0.066	4.33871e-05	Endothelial	H6PD	BRCA_valid1
2.66562e-09	0.243579	0.172	0.081	7.9257e-05	Endothelial	MAN2C1	BRCA_valid1
2.95941e-09	0.118514	0.13	0.063	8.79921e-05	Endothelial	PIK3CA	BRCA_valid1
3.82301e-09	0.142393	0.11	0.038	0.00011367	Endothelial	SLC12A6	BRCA_valid1
4.61565e-09	0.200197	0.143	0.068	0.000137237	Endothelial	GBE1	BRCA_valid1
6.94863e-09	0.207552	0.157	0.068	0.000206604	Endothelial	PLOD2	BRCA_valid1
1.94087e-08	0.250921	0.219	0.128	0.000577079	Endothelial	AGPAT1	BRCA_valid1
2.06059e-08	0.259257	0.286	0.173	0.000612676	Endothelial	GMDS	BRCA_valid1
2.93539e-08	0.245049	0.183	0.084	0.000872779	Endothelial	EXT2	BRCA_valid1
4.62132e-08	0.211173	0.173	0.077	0.00137406	Endothelial	CPT1A	BRCA_valid1
5.19327e-08	0.147065	0.35	0.233	0.00154412	Endothelial	ODC1	BRCA_valid1
6.64155e-08	0.190456	0.126	0.06	0.00197473	Endothelial	SLC26A2	BRCA_valid1
8.64601e-08	0.180764	0.191	0.089	0.00257072	Endothelial	ST6GAL1	BRCA_valid1
1.25897e-07	0.115671	0.137	0.097	0.00374328	Endothelial	HMGCL	BRCA_valid1
1.34219e-07	0.191367	0.185	0.108	0.00399074	Endothelial	UCK2	BRCA_valid1
1.48255e-07	0.103085	0.286	0.197	0.00440807	Endothelial	STARD3	BRCA_valid1
1.53895e-07	0.196808	0.439	0.315	0.00457575	Endothelial	ESD	BRCA_valid1
1.54989e-07	0.257564	0.393	0.277	0.0046083	Endothelial	HADHB	BRCA_valid1
2.13672e-07	0.119128	0.293	0.192	0.00635311	Endothelial	MGAT4A	BRCA_valid1
5.63533e-168	2.88553	0.615	0.044	1.67555e-163	Fibroblasts	SOD3	BRCA_valid1
1.16772e-130	1.95206	0.633	0.14	3.47199e-126	Fibroblasts	NNMT	BRCA_valid1
4.12218e-80	1.33311	0.429	0.094	1.22565e-75	Fibroblasts	PLPP3	BRCA_valid1
8.61971e-71	0.980065	0.285	0.023	2.5629e-66	Fibroblasts	GUCY1B1	BRCA_valid1
5.56862e-67	1.19209	0.752	0.487	1.65572e-62	Fibroblasts	MGST3	BRCA_valid1
5.18577e-65	1.0874	0.374	0.059	1.54189e-60	Fibroblasts	COX7A1	BRCA_valid1
2.59692e-63	1.2901	0.242	0.007	7.72141e-59	Fibroblasts	COX4I2	BRCA_valid1
1.07516e-56	1.55301	0.338	0.071	3.19677e-52	Fibroblasts	GPX3	BRCA_valid1
1.40141e-56	1.0008	0.323	0.058	4.16681e-52	Fibroblasts	GUCY1A1	BRCA_valid1
1.55255e-44	1.08696	0.247	0.045	4.6162e-40	Fibroblasts	CYP1B1	BRCA_valid1
1.47543e-43	2.40536	0.245	0.031	4.38689e-39	Fibroblasts	PTGDS	BRCA_valid1
3.71701e-43	0.753295	0.523	0.298	1.10518e-38	Fibroblasts	ESD	BRCA_valid1
1.96568e-41	0.716125	0.234	0.042	5.84457e-37	Fibroblasts	DPYSL3	BRCA_valid1
5.36771e-41	0.498703	0.381	0.139	1.59598e-36	Fibroblasts	PLPP1	BRCA_valid1
1.97325e-39	0.65139	0.254	0.056	5.86706e-35	Fibroblasts	GPX8	BRCA_valid1
1.4382e-38	0.547035	0.188	0.015	4.27619e-34	Fibroblasts	PDE5A	BRCA_valid1
9.44508e-37	0.540148	0.154	0.005	2.80831e-32	Fibroblasts	PDE1A	BRCA_valid1
1.25281e-36	0.8076	0.358	0.132	3.72499e-32	Fibroblasts	CYBRD1	BRCA_valid1
4.39694e-31	0.420428	0.196	0.049	1.30734e-26	Fibroblasts	A4GALT	BRCA_valid1
1.01278e-30	1.04631	0.333	0.133	3.01131e-26	Fibroblasts	ISYNA1	BRCA_valid1
6.98096e-29	0.339348	0.132	0.011	2.07565e-24	Fibroblasts	GFPT2	BRCA_valid1
1.44294e-28	0.375102	0.112	0.002	4.29029e-24	Fibroblasts	PDE3A	BRCA_valid1
4.62008e-28	0.497637	0.149	0.024	1.37369e-23	Fibroblasts	AOC3	BRCA_valid1
1.1615e-27	0.441149	0.176	0.042	3.45349e-23	Fibroblasts	SLCO3A1	BRCA_valid1
9.29932e-25	0.438134	0.12	0.006	2.76497e-20	Fibroblasts	ATP1B2	BRCA_valid1
2.9438e-24	1.03006	0.102	0.002	8.7528e-20	Fibroblasts	ADH1B	BRCA_valid1
5.22537e-24	0.683182	0.158	0.028	1.55366e-19	Fibroblasts	ALDH1A1	BRCA_valid1
1.88432e-23	0.694524	0.287	0.146	5.60263e-19	Fibroblasts	CHPF	BRCA_valid1
2.41409e-23	0.565876	0.404	0.233	7.1778e-19	Fibroblasts	ADH5	BRCA_valid1
5.69249e-23	0.558997	0.24	0.08	1.69255e-18	Fibroblasts	PXDN	BRCA_valid1
1.61145e-22	0.52564	0.18	0.037	4.79132e-18	Fibroblasts	ADCY3	BRCA_valid1
6.07569e-21	0.32894	0.15	0.047	1.80648e-16	Fibroblasts	EXTL2	BRCA_valid1
4.87532e-20	0.450239	0.238	0.076	1.44958e-15	Fibroblasts	ST6GALNAC6	BRCA_valid1
7.01221e-20	0.432286	0.261	0.114	2.08494e-15	Fibroblasts	TUSC3	BRCA_valid1
1.78046e-19	0.270011	0.129	0.032	5.29383e-15	Fibroblasts	NT5E	BRCA_valid1
4.91756e-19	0.376103	0.134	0.034	1.46214e-14	Fibroblasts	SLC7A2	BRCA_valid1
5.00639e-19	0.484034	0.208	0.08	1.48855e-14	Fibroblasts	P4HA2	BRCA_valid1
1.6434e-17	0.465976	0.179	0.061	4.88631e-13	Fibroblasts	PLOD2	BRCA_valid1
5.27374e-17	0.335026	0.182	0.068	1.56804e-12	Fibroblasts	GPX7	BRCA_valid1
2.11858e-16	0.268771	0.105	0.022	6.29916e-12	Fibroblasts	HAAO	BRCA_valid1
8.52537e-16	0.297025	0.101	0.01	2.53485e-11	Fibroblasts	CDO1	BRCA_valid1
2.32237e-15	0.439637	0.452	0.315	6.90509e-11	Fibroblasts	IMPDH2	BRCA_valid1
3.42293e-15	0.384669	0.238	0.117	1.01774e-10	Fibroblasts	DPYSL2	BRCA_valid1
1.19388e-14	0.46873	0.185	0.083	3.54976e-10	Fibroblasts	FADS3	BRCA_valid1
2.2913e-14	0.469734	0.251	0.129	6.81272e-10	Fibroblasts	PTEN	BRCA_valid1
3.4398e-14	0.246693	0.11	0.032	1.02276e-09	Fibroblasts	SLC12A4	BRCA_valid1
5.59144e-13	0.417559	0.285	0.155	1.6625e-08	Fibroblasts	HNMT	BRCA_valid1
1.07041e-12	0.247926	0.118	0.048	3.18266e-08	Fibroblasts	PFKM	BRCA_valid1
1.14712e-12	0.382033	0.351	0.264	3.41073e-08	Fibroblasts	HEXB	BRCA_valid1
2.45882e-12	0.357992	0.114	0.042	7.31081e-08	Fibroblasts	PTGES	BRCA_valid1
2.74908e-12	0.209703	0.613	0.531	8.17384e-08	Fibroblasts	PRDX5	BRCA_valid1
3.27695e-12	0.349562	0.789	0.708	9.74334e-08	Fibroblasts	SLC25A6	BRCA_valid1
4.27695e-12	0.311993	0.103	0.023	1.27166e-07	Fibroblasts	PLCE1	BRCA_valid1
1.10506e-11	0.20677	0.153	0.083	3.28568e-07	Fibroblasts	CHSY1	BRCA_valid1
5.04412e-11	0.292154	0.18	0.091	1.49977e-06	Fibroblasts	MAN1A1	BRCA_valid1
5.60354e-11	0.408954	0.382	0.269	1.6661e-06	Fibroblasts	NDUFS4	BRCA_valid1
6.83607e-11	0.339048	0.38	0.294	2.03257e-06	Fibroblasts	SAT2	BRCA_valid1
7.51646e-11	0.348144	0.109	0.022	2.23487e-06	Fibroblasts	GUCY1A2	BRCA_valid1
8.59093e-11	0.434864	0.232	0.12	2.55434e-06	Fibroblasts	PLOD1	BRCA_valid1
1.12322e-10	0.213737	0.248	0.154	3.33968e-06	Fibroblasts	ATP2B4	BRCA_valid1
3.82171e-10	0.557576	0.27	0.17	1.13631e-05	Fibroblasts	MGLL	BRCA_valid1
1.00364e-09	0.298801	0.634	0.559	2.98412e-05	Fibroblasts	DAD1	BRCA_valid1
1.20228e-09	0.380391	0.316	0.201	3.57473e-05	Fibroblasts	AK3	BRCA_valid1
1.47592e-09	0.292361	0.206	0.1	4.38834e-05	Fibroblasts	ENTPD1	BRCA_valid1
1.77427e-09	0.282115	0.172	0.08	5.27544e-05	Fibroblasts	EXT2	BRCA_valid1
1.96711e-09	0.3451	0.267	0.181	5.84881e-05	Fibroblasts	UROD	BRCA_valid1
3.81683e-09	0.411447	0.464	0.356	0.000113486	Fibroblasts	SLC38A2	BRCA_valid1
8.58759e-09	0.264171	0.305	0.239	0.000255335	Fibroblasts	GRHPR	BRCA_valid1
9.70442e-09	0.378382	0.273	0.188	0.000288542	Fibroblasts	FUCA2	BRCA_valid1
1.85891e-08	0.381977	0.242	0.169	0.000552709	Fibroblasts	NDUFB8	BRCA_valid1
1.9107e-08	0.16991	0.182	0.14	0.00056811	Fibroblasts	PHYH	BRCA_valid1
4.32609e-08	0.285922	0.195	0.119	0.00128628	Fibroblasts	CKB	BRCA_valid1
5.16249e-08	0.277737	0.354	0.286	0.00153496	Fibroblasts	PIGT	BRCA_valid1
2.61671e-07	0.299788	0.29	0.205	0.00778026	Fibroblasts	CBR1	BRCA_valid1
3.89023e-155	1.27016	0.707	0.123	1.15668e-150	Malignant	PAFAH1B3	BRCA_valid1
7.11044e-142	1.28245	0.744	0.188	2.11415e-137	Malignant	NME4	BRCA_valid1
2.87217e-141	1.00635	0.564	0.055	8.53982e-137	Malignant	PYCR1	BRCA_valid1
2.25449e-126	1.11994	0.607	0.058	6.70328e-122	Malignant	PLPP2	BRCA_valid1
2.36389e-123	1.49434	0.952	0.649	7.02855e-119	Malignant	ALDOA	BRCA_valid1
3.98899e-119	1.06826	0.745	0.217	1.18605e-114	Malignant	PCBD1	BRCA_valid1
8.57747e-113	1.21132	0.783	0.276	2.55034e-108	Malignant	DCXR	BRCA_valid1
2.55958e-109	1.25369	0.545	0.053	7.61041e-105	Malignant	FASN	BRCA_valid1
8.32966e-109	1.09472	0.922	0.577	2.47666e-104	Malignant	GPX4	BRCA_valid1
1.40008e-102	0.857242	0.469	0.032	4.16286e-98	Malignant	DHCR24	BRCA_valid1
1.29672e-101	0.945696	0.803	0.344	3.85553e-97	Malignant	NDUFAB1	BRCA_valid1
1.31848e-101	1.09559	0.598	0.128	3.92024e-97	Malignant	ATP1B1	BRCA_valid1
1.38661e-97	1.29219	0.876	0.447	4.1228e-93	Malignant	UQCRQ	BRCA_valid1
2.20576e-96	1.07551	0.835	0.426	6.55839e-92	Malignant	NDUFB9	BRCA_valid1
5.26586e-94	1.04219	0.816	0.365	1.5657e-89	Malignant	PRDX2	BRCA_valid1
9.25147e-93	2.07395	0.921	0.598	2.75074e-88	Malignant	COX6C	BRCA_valid1
1.99088e-87	0.76757	0.59	0.166	5.91949e-83	Malignant	HACD3	BRCA_valid1
5.41215e-80	1.07434	0.412	0.038	1.60919e-75	Malignant	SCD	BRCA_valid1
1.62088e-79	0.861046	0.832	0.421	4.81936e-75	Malignant	NDUFB10	BRCA_valid1
2.71087e-76	0.778997	0.794	0.383	8.06023e-72	Malignant	NDUFB7	BRCA_valid1
1.48058e-75	0.872127	0.387	0.026	4.40222e-71	Malignant	CA12	BRCA_valid1
1.59817e-74	0.941252	0.78	0.355	4.75185e-70	Malignant	MDH2	BRCA_valid1
1.68273e-74	0.668109	0.522	0.129	5.00327e-70	Malignant	GCSH	BRCA_valid1
8.42588e-74	0.818978	0.917	0.634	2.50527e-69	Malignant	NDUFA4	BRCA_valid1
1.91722e-73	0.942282	0.646	0.21	5.70047e-69	Malignant	BLVRB	BRCA_valid1
2.72413e-72	0.658447	0.55	0.148	8.09965e-68	Malignant	GFUS	BRCA_valid1
6.45472e-72	0.828922	0.719	0.273	1.91918e-67	Malignant	NME3	BRCA_valid1
1.88529e-71	0.824977	0.442	0.076	5.60554e-67	Malignant	SQLE	BRCA_valid1
3.62349e-71	0.713967	0.647	0.208	1.07737e-66	Malignant	SMS	BRCA_valid1
6.22279e-70	0.845549	0.826	0.417	1.85022e-65	Malignant	ATP5MF	BRCA_valid1
1.45665e-68	1.10236	0.802	0.438	4.33105e-64	Malignant	P4HB	BRCA_valid1
1.90561e-66	0.780537	0.736	0.291	5.66596e-62	Malignant	SDHC	BRCA_valid1
2.94624e-66	0.597031	0.673	0.267	8.76005e-62	Malignant	ACP1	BRCA_valid1
8.47799e-66	0.920143	0.847	0.451	2.52076e-61	Malignant	NDUFB4	BRCA_valid1
6.20065e-65	1.35085	0.675	0.269	1.84364e-60	Malignant	IDH2	BRCA_valid1
1.02115e-64	0.80005	0.761	0.339	3.03618e-60	Malignant	ATP5MC1	BRCA_valid1
1.74184e-64	0.591396	0.594	0.186	5.17901e-60	Malignant	PMVK	BRCA_valid1
2.1834e-63	0.628896	0.549	0.156	6.49191e-59	Malignant	AHCY	BRCA_valid1
2.32232e-63	0.654203	0.718	0.297	6.90495e-59	Malignant	NDUFC1	BRCA_valid1
1.22949e-62	0.6777	0.733	0.35	3.65565e-58	Malignant	NDUFS6	BRCA_valid1
1.72172e-62	0.469012	0.392	0.076	5.1192e-58	Malignant	CANT1	BRCA_valid1
2.45413e-62	0.694794	0.743	0.351	7.29686e-58	Malignant	PPA1	BRCA_valid1
5.26646e-62	0.529404	0.545	0.183	1.56588e-57	Malignant	GLO1	BRCA_valid1
8.59429e-62	0.717671	0.76	0.348	2.55534e-57	Malignant	NDUFS8	BRCA_valid1
1.62567e-61	0.59035	0.444	0.103	4.83361e-57	Malignant	COMTD1	BRCA_valid1
4.03966e-61	0.445187	0.524	0.155	1.20111e-56	Malignant	UAP1	BRCA_valid1
2.77661e-60	0.954413	0.863	0.564	8.2557e-56	Malignant	UQCRH	BRCA_valid1
4.20727e-60	0.439276	0.408	0.091	1.25095e-55	Malignant	PAICS	BRCA_valid1
4.01078e-59	0.675019	0.678	0.28	1.19253e-54	Malignant	CYC1	BRCA_valid1
5.30896e-59	0.617133	0.607	0.23	1.57851e-54	Malignant	ECHS1	BRCA_valid1
1.61958e-58	0.621583	0.878	0.541	4.8155e-54	Malignant	COX5B	BRCA_valid1
2.08484e-58	0.582398	0.352	0.054	6.19885e-54	Malignant	GALNT7	BRCA_valid1
2.21772e-58	0.448732	0.36	0.052	6.59396e-54	Malignant	SPR	BRCA_valid1
6.95008e-58	0.387541	0.309	0.039	2.06647e-53	Malignant	HAGHL	BRCA_valid1
1.62094e-57	0.556286	0.273	0.021	4.81953e-53	Malignant	FADS2	BRCA_valid1
7.14664e-57	0.715642	0.35	0.037	2.12491e-52	Malignant	TM7SF2	BRCA_valid1
1.42016e-56	0.913851	0.907	0.623	4.22256e-52	Malignant	PRDX1	BRCA_valid1
3.78739e-56	0.45026	0.318	0.054	1.1261e-51	Malignant	GALNT6	BRCA_valid1
1.98359e-55	0.570601	0.284	0.012	5.8978e-51	Malignant	ALDH3B2	BRCA_valid1
3.5923e-55	0.680667	0.405	0.086	1.0681e-50	Malignant	CHPT1	BRCA_valid1
1.02777e-54	1.01161	0.35	0.056	3.05586e-50	Malignant	CKB	BRCA_valid1
2.55716e-54	0.407785	0.561	0.214	7.60321e-50	Malignant	NDUFA10	BRCA_valid1
2.628e-54	0.464597	0.318	0.037	7.81382e-50	Malignant	DHCR7	BRCA_valid1
2.74665e-54	0.362256	0.336	0.061	8.16661e-50	Malignant	ECI1	BRCA_valid1
2.56248e-53	0.435955	0.316	0.041	7.61902e-49	Malignant	AK4	BRCA_valid1
5.54601e-53	0.414203	0.428	0.132	1.64899e-48	Malignant	ALG3	BRCA_valid1
1.0982e-52	0.442766	0.992	0.955	3.26529e-48	Malignant	FTH1	BRCA_valid1
2.36061e-52	0.697445	0.402	0.097	7.01879e-48	Malignant	UGDH	BRCA_valid1
2.77094e-52	0.347705	0.442	0.116	8.23885e-48	Malignant	GGPS1	BRCA_valid1
4.67961e-52	0.605964	0.88	0.582	1.39139e-47	Malignant	COX6B1	BRCA_valid1
5.03486e-52	0.516897	0.35	0.075	1.49702e-47	Malignant	ASS1	BRCA_valid1
1.25269e-51	0.468534	0.352	0.065	3.72461e-47	Malignant	ST3GAL4	BRCA_valid1
1.42767e-51	0.541432	0.667	0.281	4.24489e-47	Malignant	NDUFA5	BRCA_valid1
1.84623e-51	0.525658	0.834	0.494	5.48938e-47	Malignant	NDUFB2	BRCA_valid1
2.36633e-51	0.40398	0.326	0.051	7.03581e-47	Malignant	GALE	BRCA_valid1
9.1542e-51	0.417573	0.42	0.11	2.72182e-46	Malignant	HIBADH	BRCA_valid1
1.44758e-50	0.450957	0.481	0.14	4.3041e-46	Malignant	NDUFV3	BRCA_valid1
1.80058e-50	0.739541	0.811	0.453	5.35366e-46	Malignant	PRDX5	BRCA_valid1
3.21444e-50	0.661822	0.82	0.466	9.55748e-46	Malignant	COX5A	BRCA_valid1
3.23522e-50	0.469733	0.311	0.039	9.61928e-46	Malignant	SORD	BRCA_valid1
3.3196e-50	0.38321	0.456	0.136	9.87017e-46	Malignant	PPA2	BRCA_valid1
3.44792e-50	0.385933	0.391	0.091	1.02517e-45	Malignant	PLA2G12A	BRCA_valid1
4.20701e-50	0.642045	0.688	0.292	1.25087e-45	Malignant	PRDX3	BRCA_valid1
1.32456e-49	0.492331	0.479	0.14	3.9383e-45	Malignant	PTS	BRCA_valid1
1.36949e-49	0.665365	0.379	0.086	4.07192e-45	Malignant	NME1	BRCA_valid1
1.45223e-49	0.537998	0.581	0.224	4.31793e-45	Malignant	AK2	BRCA_valid1
3.863e-49	0.855508	0.738	0.343	1.14859e-44	Malignant	GLUL	BRCA_valid1
1.15203e-48	0.370514	0.384	0.086	3.42534e-44	Malignant	FLAD1	BRCA_valid1
1.29398e-48	0.540886	0.787	0.418	3.84739e-44	Malignant	ATP6V0B	BRCA_valid1
2.22544e-48	0.441541	0.505	0.172	6.6169e-44	Malignant	DPM3	BRCA_valid1
2.29305e-48	0.423352	0.537	0.203	6.81792e-44	Malignant	AKR7A2	BRCA_valid1
3.13078e-48	0.547025	0.281	0.047	9.30876e-44	Malignant	PHGDH	BRCA_valid1
7.00386e-48	0.286655	0.235	0.023	2.08246e-43	Malignant	BDH1	BRCA_valid1
9.50227e-48	0.473237	0.4	0.109	2.82531e-43	Malignant	DTYMK	BRCA_valid1
1.10949e-47	0.719459	0.27	0.031	3.29883e-43	Malignant	TK1	BRCA_valid1
1.17951e-47	0.317399	0.237	0.026	3.50705e-43	Malignant	GCAT	BRCA_valid1
2.65199e-47	0.86367	0.588	0.22	7.88516e-43	Malignant	FDPS	BRCA_valid1
1.40456e-46	0.371124	0.277	0.033	4.17618e-42	Malignant	GALNT3	BRCA_valid1
2.13772e-46	0.69226	0.878	0.579	6.35607e-42	Malignant	COX6A1	BRCA_valid1
3.61798e-46	0.282424	0.351	0.089	1.07573e-41	Malignant	PIGX	BRCA_valid1
4.40698e-46	0.350639	0.365	0.111	1.31033e-41	Malignant	PDXK	BRCA_valid1
4.49487e-46	0.472147	0.688	0.326	1.33646e-41	Malignant	PGLS	BRCA_valid1
5.97801e-46	0.324742	0.367	0.103	1.77744e-41	Malignant	EBP	BRCA_valid1
1.44855e-45	0.416147	0.451	0.147	4.30697e-41	Malignant	SLC25A1	BRCA_valid1
1.47837e-45	0.357649	0.235	0.019	4.39563e-41	Malignant	ST6GALNAC2	BRCA_valid1
1.6621e-45	0.342515	0.234	0.019	4.94191e-41	Malignant	SLC2A10	BRCA_valid1
2.55669e-45	0.487229	0.531	0.203	7.6018e-41	Malignant	FDFT1	BRCA_valid1
3.31807e-45	0.429403	0.541	0.214	9.86561e-41	Malignant	PIGT	BRCA_valid1
5.13216e-45	0.617766	0.88	0.605	1.52595e-40	Malignant	ATP6V1G1	BRCA_valid1
5.39485e-45	0.382773	0.625	0.285	1.60405e-40	Malignant	NDUFB1	BRCA_valid1
5.44453e-45	0.595768	0.762	0.409	1.61882e-40	Malignant	ATP5PD	BRCA_valid1
6.59416e-45	0.408991	0.302	0.07	1.96064e-40	Malignant	SLC12A2	BRCA_valid1
1.07374e-44	0.409158	0.523	0.206	3.19257e-40	Malignant	NDUFS2	BRCA_valid1
2.46223e-44	0.409787	0.576	0.232	7.32095e-40	Malignant	OAT	BRCA_valid1
4.29181e-44	0.551207	0.681	0.328	1.27608e-39	Malignant	TALDO1	BRCA_valid1
6.95214e-44	0.320343	0.402	0.106	2.06708e-39	Malignant	ATIC	BRCA_valid1
1.38164e-43	0.288177	0.329	0.092	4.10804e-39	Malignant	GFPT1	BRCA_valid1
3.30831e-43	0.444005	0.346	0.074	9.8366e-39	Malignant	MCCC2	BRCA_valid1
3.98012e-43	0.281187	0.259	0.043	1.18341e-38	Malignant	SLC5A6	BRCA_valid1
4.53824e-43	0.304585	0.289	0.062	1.34936e-38	Malignant	GSTZ1	BRCA_valid1
6.39979e-43	0.376963	0.375	0.094	1.90285e-38	Malignant	FH	BRCA_valid1
2.43516e-42	0.412708	0.392	0.11	7.24047e-38	Malignant	IDH1	BRCA_valid1
5.96409e-42	0.335699	0.212	0.012	1.7733e-37	Malignant	SULT2B1	BRCA_valid1
1.36169e-41	0.358991	0.286	0.047	4.04872e-37	Malignant	FAH	BRCA_valid1
1.4882e-41	0.252485	0.28	0.054	4.42486e-37	Malignant	FAHD1	BRCA_valid1
2.18242e-41	0.308047	0.317	0.064	6.48899e-37	Malignant	PNPLA4	BRCA_valid1
2.29064e-41	0.413572	0.237	0.032	6.81076e-37	Malignant	IMPA2	BRCA_valid1
3.52921e-41	0.510214	0.64	0.273	1.04934e-36	Malignant	ASAH1	BRCA_valid1
3.76145e-41	0.366556	0.546	0.222	1.11839e-36	Malignant	NDUFS3	BRCA_valid1
4.28889e-41	0.461791	0.536	0.211	1.27522e-36	Malignant	GPAA1	BRCA_valid1
5.67392e-41	0.259171	0.364	0.111	1.68703e-36	Malignant	SLC35B2	BRCA_valid1
6.28015e-41	0.559548	0.85	0.535	1.86728e-36	Malignant	COX8A	BRCA_valid1
8.04799e-41	0.449717	0.346	0.072	2.39291e-36	Malignant	MSMO1	BRCA_valid1
1.5277e-40	0.289177	0.288	0.051	4.54232e-36	Malignant	GNPNAT1	BRCA_valid1
3.1045e-40	0.390952	0.777	0.418	9.23061e-36	Malignant	ATP6V1F	BRCA_valid1
5.1856e-40	0.583521	0.768	0.427	1.54183e-35	Malignant	PRDX6	BRCA_valid1
5.34277e-40	0.3043	0.342	0.087	1.58856e-35	Malignant	GLRX2	BRCA_valid1
2.13871e-39	0.560081	0.826	0.474	6.35902e-35	Malignant	UQCR10	BRCA_valid1
2.18819e-39	0.39824	0.413	0.121	6.50615e-35	Malignant	IMPDH1	BRCA_valid1
2.56726e-39	0.219209	0.443	0.184	7.63324e-35	Malignant	GRHPR	BRCA_valid1
3.44046e-39	0.282026	0.219	0.02	1.02295e-34	Malignant	CDS1	BRCA_valid1
1.1311e-38	0.354507	0.388	0.115	3.3631e-34	Malignant	CMAS	BRCA_valid1
1.98492e-38	0.294348	0.443	0.15	5.90175e-34	Malignant	B4GALT3	BRCA_valid1
2.08654e-38	0.308068	0.28	0.042	6.20392e-34	Malignant	PCYT2	BRCA_valid1
3.2202e-38	0.689644	0.721	0.401	9.57461e-34	Malignant	ATP5F1C	BRCA_valid1
4.00298e-38	0.229384	0.333	0.087	1.19021e-33	Malignant	CRLS1	BRCA_valid1
5.25281e-38	0.506963	0.687	0.345	1.56182e-33	Malignant	TECR	BRCA_valid1
7.11139e-38	0.263555	0.42	0.15	2.11443e-33	Malignant	PIGP	BRCA_valid1
1.84256e-37	0.362082	0.466	0.19	5.47849e-33	Malignant	NDUFA11	BRCA_valid1
2.7335e-37	0.23249	0.358	0.104	8.1275e-33	Malignant	AK1	BRCA_valid1
3.6052e-37	0.42488	0.491	0.155	1.07193e-32	Malignant	ACSL3	BRCA_valid1
4.24277e-37	0.483063	0.522	0.214	1.2615e-32	Malignant	ETFA	BRCA_valid1
4.84164e-37	0.17499	0.505	0.183	1.43957e-32	Malignant	SLC38A1	BRCA_valid1
5.86031e-37	0.436039	0.637	0.277	1.74245e-32	Malignant	NDUFB3	BRCA_valid1
6.20725e-37	0.32184	0.391	0.117	1.8456e-32	Malignant	GMPS	BRCA_valid1
1.22662e-36	0.370978	0.581	0.266	3.6471e-32	Malignant	UQCRC1	BRCA_valid1
1.50349e-36	0.463264	0.87	0.601	4.47033e-32	Malignant	GUK1	BRCA_valid1
1.5572e-36	0.288751	0.247	0.046	4.63004e-32	Malignant	SULT1A1	BRCA_valid1
2.22799e-36	0.320777	0.218	0.039	6.62447e-32	Malignant	ACADSB	BRCA_valid1
2.30849e-36	0.208454	0.45	0.172	6.86383e-32	Malignant	ATP6V1D	BRCA_valid1
2.32224e-36	0.227946	0.252	0.049	6.90473e-32	Malignant	PCCB	BRCA_valid1
3.13793e-36	0.302729	0.285	0.071	9.33e-32	Malignant	HACD2	BRCA_valid1
3.66909e-36	0.189853	0.289	0.075	1.09093e-31	Malignant	ACOT8	BRCA_valid1
3.90054e-36	0.534431	0.598	0.297	1.15975e-31	Malignant	TKT	BRCA_valid1
1.23222e-35	0.316654	0.511	0.179	3.66377e-31	Malignant	ADSS2	BRCA_valid1
3.3573e-35	0.311506	0.47	0.178	9.98227e-31	Malignant	ALDH9A1	BRCA_valid1
3.57063e-35	0.619564	0.842	0.514	1.06166e-30	Malignant	ATP5MC3	BRCA_valid1
4.1738e-35	0.678052	0.413	0.158	1.241e-30	Malignant	NDUFC2	BRCA_valid1
7.70285e-35	0.164214	0.287	0.096	2.29029e-30	Malignant	PEMT	BRCA_valid1
9.34843e-35	0.256867	0.4	0.153	2.77957e-30	Malignant	AGPAT2	BRCA_valid1
1.31051e-34	0.216552	0.358	0.11	3.89653e-30	Malignant	PIGF	BRCA_valid1
1.49297e-34	0.227548	0.284	0.069	4.43906e-30	Malignant	ALG8	BRCA_valid1
2.39071e-34	0.2021	0.218	0.035	7.10829e-30	Malignant	NDUFA7	BRCA_valid1
2.44036e-34	0.414935	0.312	0.083	7.25592e-30	Malignant	GAMT	BRCA_valid1
3.2925e-34	0.172978	0.22	0.04	9.78959e-30	Malignant	SLC2A1	BRCA_valid1
5.79407e-34	0.131046	0.364	0.134	1.72275e-29	Malignant	ECHDC2	BRCA_valid1
8.52625e-34	0.244778	0.447	0.169	2.53511e-29	Malignant	HAGH	BRCA_valid1
1.09807e-33	0.205356	0.34	0.126	3.2649e-29	Malignant	SPTLC2	BRCA_valid1
1.13061e-33	0.195841	0.388	0.135	3.36164e-29	Malignant	DPM1	BRCA_valid1
1.5015e-33	0.192554	0.153	0.011	4.46441e-29	Malignant	GPT2	BRCA_valid1
1.60838e-33	0.240144	0.329	0.094	4.78218e-29	Malignant	PIK3R3	BRCA_valid1
1.84286e-33	0.30727	0.32	0.105	5.47937e-29	Malignant	G6PD	BRCA_valid1
3.1305e-33	0.226128	0.233	0.04	9.30791e-29	Malignant	ACACA	BRCA_valid1
3.15287e-33	0.319129	0.61	0.293	9.37444e-29	Malignant	COMT	BRCA_valid1
3.77163e-33	0.23807	0.262	0.056	1.12142e-28	Malignant	PIGQ	BRCA_valid1
4.12083e-33	0.266179	0.278	0.071	1.22525e-28	Malignant	ALDH7A1	BRCA_valid1
5.35806e-33	0.165844	0.339	0.106	1.59311e-28	Malignant	GNPAT	BRCA_valid1
6.05031e-33	0.204837	0.269	0.064	1.79894e-28	Malignant	SLC35A2	BRCA_valid1
6.17286e-33	0.340304	0.368	0.122	1.83538e-28	Malignant	GMDS	BRCA_valid1
6.35164e-33	0.318389	0.672	0.356	1.88853e-28	Malignant	DUT	BRCA_valid1
7.46806e-33	0.1809	0.248	0.062	2.22048e-28	Malignant	ENTPD6	BRCA_valid1
7.61684e-33	0.28756	0.551	0.236	2.26471e-28	Malignant	PPCS	BRCA_valid1
9.51572e-33	0.223747	0.277	0.069	2.82931e-28	Malignant	BCAT2	BRCA_valid1
1.01942e-32	0.202062	0.282	0.076	3.03103e-28	Malignant	GOT1	BRCA_valid1
1.22942e-32	0.270199	0.301	0.073	3.65542e-28	Malignant	PIP5K1A	BRCA_valid1
1.51687e-32	0.279176	0.393	0.135	4.51012e-28	Malignant	MPST	BRCA_valid1
1.63047e-32	0.200863	0.325	0.094	4.84788e-28	Malignant	COASY	BRCA_valid1
1.69871e-32	0.294943	0.234	0.038	5.05076e-28	Malignant	PSPH	BRCA_valid1
2.26606e-32	0.726451	0.539	0.283	6.73767e-28	Malignant	NME2	BRCA_valid1
3.8187e-32	0.29294	0.611	0.298	1.13541e-27	Malignant	NDUFV1	BRCA_valid1
4.49768e-32	0.255886	0.262	0.066	1.33729e-27	Malignant	UCK2	BRCA_valid1
6.61666e-32	0.325133	0.524	0.221	1.96733e-27	Malignant	NANS	BRCA_valid1
7.23394e-32	0.177425	0.207	0.041	2.15087e-27	Malignant	PIGM	BRCA_valid1
7.7837e-32	0.298958	0.433	0.152	2.31433e-27	Malignant	DPM2	BRCA_valid1
9.78555e-32	0.223835	0.29	0.069	2.90954e-27	Malignant	SLC35A3	BRCA_valid1
1.15767e-31	0.439866	0.738	0.392	3.44211e-27	Malignant	COX7A2L	BRCA_valid1
1.32447e-31	0.205144	0.341	0.105	3.93806e-27	Malignant	CHPF	BRCA_valid1
1.88127e-31	0.426534	0.612	0.295	5.59358e-27	Malignant	NDUFA3	BRCA_valid1
2.37273e-31	0.20273	0.153	0.015	7.05482e-27	Malignant	ENTPD2	BRCA_valid1
2.73218e-31	0.224116	0.494	0.221	8.1236e-27	Malignant	SUCLG1	BRCA_valid1
2.91318e-31	0.201423	0.233	0.046	8.66176e-27	Malignant	SLC27A5	BRCA_valid1
3.21695e-31	0.192122	0.294	0.095	9.56497e-27	Malignant	PGM1	BRCA_valid1
5.15785e-31	0.553058	0.863	0.615	1.53358e-26	Malignant	COX7A2	BRCA_valid1
6.39685e-31	0.162889	0.364	0.134	1.90198e-26	Malignant	DLD	BRCA_valid1
7.48307e-31	0.466884	0.842	0.591	2.22494e-26	Malignant	NDUFS5	BRCA_valid1
9.89328e-31	0.157607	0.159	0.023	2.94157e-26	Malignant	HK2	BRCA_valid1
1.23774e-30	0.869416	0.78	0.5	3.68018e-26	Malignant	PKM	BRCA_valid1
1.36321e-30	0.203128	0.238	0.05	4.05323e-26	Malignant	HMBS	BRCA_valid1
1.53123e-30	0.213863	0.174	0.009	4.55281e-26	Malignant	SLC25A10	BRCA_valid1
3.06679e-30	0.898742	0.973	0.898	9.11848e-26	Malignant	GAPDH	BRCA_valid1
3.13419e-30	0.130651	0.177	0.036	9.31888e-26	Malignant	BPNT1	BRCA_valid1
3.17089e-30	0.167599	0.199	0.035	9.42802e-26	Malignant	MCAT	BRCA_valid1
3.21698e-30	0.213136	0.15	0.009	9.56504e-26	Malignant	DGAT2	BRCA_valid1
3.91778e-30	0.437294	0.395	0.152	1.16487e-25	Malignant	PGD	BRCA_valid1
5.2494e-30	0.361039	0.764	0.433	1.56081e-25	Malignant	NDUFV2	BRCA_valid1
8.56894e-30	0.13485	0.185	0.046	2.5478e-25	Malignant	MCCC1	BRCA_valid1
1.00778e-29	0.383359	0.445	0.173	2.99642e-25	Malignant	ECH1	BRCA_valid1
1.29888e-29	0.255741	0.597	0.28	3.86197e-25	Malignant	DGUOK	BRCA_valid1
2.50747e-29	0.208641	0.486	0.205	7.45547e-25	Malignant	NT5C	BRCA_valid1
3.80043e-29	0.266812	0.172	0.038	1.12998e-24	Malignant	SLC7A8	BRCA_valid1
6.48971e-29	0.182257	0.23	0.059	1.92959e-24	Malignant	PYGB	BRCA_valid1
8.14434e-29	0.350551	0.643	0.329	2.42156e-24	Malignant	UQCRFS1	BRCA_valid1
8.69919e-29	0.207707	0.413	0.173	2.58653e-24	Malignant	ACAA1	BRCA_valid1
9.1434e-29	0.31529	0.451	0.181	2.71861e-24	Malignant	NUDT5	BRCA_valid1
1.02005e-28	0.210302	0.286	0.09	3.03291e-24	Malignant	ACAT2	BRCA_valid1
1.04291e-28	0.391402	0.69	0.362	3.10088e-24	Malignant	NDUFA2	BRCA_valid1
1.59258e-28	0.14416	0.247	0.078	4.73523e-24	Malignant	DPAGT1	BRCA_valid1
2.16824e-28	0.214962	0.472	0.208	6.44683e-24	Malignant	SDHB	BRCA_valid1
2.85213e-28	0.281236	0.556	0.259	8.48024e-24	Malignant	IMPDH2	BRCA_valid1
4.01821e-28	0.289767	0.319	0.105	1.19473e-23	Malignant	HMGCS1	BRCA_valid1
4.30379e-28	0.161872	0.467	0.201	1.27965e-23	Malignant	NDUFA13	BRCA_valid1
4.80144e-28	0.114454	0.212	0.058	1.42761e-23	Malignant	P4HA2	BRCA_valid1
6.18391e-28	0.338566	0.556	0.277	1.83866e-23	Malignant	MDH1	BRCA_valid1
6.46172e-28	0.872772	0.244	0.051	1.92126e-23	Malignant	CA2	BRCA_valid1
8.03564e-28	0.220141	0.309	0.106	2.38924e-23	Malignant	SRM	BRCA_valid1
1.04127e-27	0.232274	0.374	0.128	3.09601e-23	Malignant	PDHA1	BRCA_valid1
1.3226e-27	0.229597	0.131	0.004	3.93248e-23	Malignant	SDR16C5	BRCA_valid1
1.32494e-27	0.296207	0.196	0.038	3.93943e-23	Malignant	CROT	BRCA_valid1
1.43733e-27	0.169027	0.268	0.096	4.27361e-23	Malignant	QDPR	BRCA_valid1
1.79817e-27	0.133117	0.408	0.179	5.3465e-23	Malignant	B3GAT3	BRCA_valid1
2.14313e-27	0.119693	0.263	0.078	6.37218e-23	Malignant	COQ7	BRCA_valid1
2.36995e-27	0.489999	0.833	0.557	7.04656e-23	Malignant	SLC25A5	BRCA_valid1
3.50605e-27	0.132876	0.303	0.114	1.04246e-22	Malignant	ATP6V1C1	BRCA_valid1
3.53708e-27	0.177183	0.206	0.036	1.05168e-22	Malignant	RDH13	BRCA_valid1
3.53729e-27	0.230606	0.165	0.021	1.05174e-22	Malignant	QPRT	BRCA_valid1
4.81602e-27	0.173257	0.299	0.099	1.43195e-22	Malignant	GSS	BRCA_valid1
6.02236e-27	0.142386	0.297	0.1	1.79063e-22	Malignant	ASL	BRCA_valid1
6.8354e-27	0.31219	0.219	0.054	2.03237e-22	Malignant	GGH	BRCA_valid1
9.72737e-27	0.382	0.34	0.134	2.89224e-22	Malignant	SEPHS2	BRCA_valid1
1.15406e-26	0.303127	0.238	0.065	3.43137e-22	Malignant	CRAT	BRCA_valid1
1.19264e-26	0.158016	0.275	0.083	3.54609e-22	Malignant	PMM2	BRCA_valid1
1.19407e-26	0.326763	0.818	0.505	3.55033e-22	Malignant	ATP5PF	BRCA_valid1
1.20872e-26	0.17775	0.139	0.014	3.59388e-22	Malignant	ETNK2	BRCA_valid1
1.41291e-26	0.307247	0.273	0.072	4.20102e-22	Malignant	FBP1	BRCA_valid1
2.19124e-26	0.125613	0.324	0.128	6.51523e-22	Malignant	PTGES2	BRCA_valid1
4.34042e-26	0.186691	0.218	0.046	1.29054e-21	Malignant	SRD5A1	BRCA_valid1
4.39395e-26	0.176036	0.368	0.145	1.30645e-21	Malignant	SUCLG2	BRCA_valid1
5.07297e-26	0.527806	0.621	0.302	1.50835e-21	Malignant	AKR1A1	BRCA_valid1
7.15028e-26	0.170568	0.189	0.043	2.12599e-21	Malignant	GLCE	BRCA_valid1
7.4544e-26	0.128325	0.204	0.049	2.21642e-21	Malignant	UMPS	BRCA_valid1
7.64104e-26	0.191185	0.551	0.262	2.27191e-21	Malignant	MTHFD2	BRCA_valid1
7.64204e-26	0.400179	0.498	0.226	2.27221e-21	Malignant	GPI	BRCA_valid1
1.14401e-25	0.204322	0.391	0.146	3.40148e-21	Malignant	UROS	BRCA_valid1
1.30927e-25	0.361923	0.778	0.434	3.89286e-21	Malignant	MGST3	BRCA_valid1
1.38798e-25	0.171555	0.157	0.036	4.12689e-21	Malignant	GSR	BRCA_valid1
1.83988e-25	0.170802	0.221	0.063	5.47053e-21	Malignant	HSD3B7	BRCA_valid1
2.30205e-25	0.248939	0.4	0.129	6.84469e-21	Malignant	PIGC	BRCA_valid1
2.30796e-25	0.199164	0.214	0.067	6.86226e-21	Malignant	CYP27A1	BRCA_valid1
2.43351e-25	0.289274	0.597	0.283	7.23554e-21	Malignant	NDUFB5	BRCA_valid1
3.78789e-25	0.166801	0.265	0.077	1.12625e-20	Malignant	IVD	BRCA_valid1
4.21085e-25	0.704899	0.715	0.491	1.25201e-20	Malignant	ENO1	BRCA_valid1
5.77896e-25	0.334949	0.675	0.408	1.71826e-20	Malignant	ATP5F1A	BRCA_valid1
6.02816e-25	0.232296	0.585	0.296	1.79235e-20	Malignant	UQCRC2	BRCA_valid1
1.27197e-24	0.18721	0.247	0.062	3.78195e-20	Malignant	MCEE	BRCA_valid1
2.17089e-24	0.176954	0.37	0.141	6.4547e-20	Malignant	AHCYL1	BRCA_valid1
2.4434e-24	0.16993	0.243	0.065	7.26497e-20	Malignant	PGM3	BRCA_valid1
2.98567e-24	0.453538	0.809	0.483	8.8773e-20	Malignant	COX7B	BRCA_valid1
3.9715e-24	0.147387	0.424	0.196	1.18085e-19	Malignant	PFKL	BRCA_valid1
3.98077e-24	0.200976	0.635	0.347	1.1836e-19	Malignant	NDUFS7	BRCA_valid1
4.33392e-24	0.363793	0.827	0.54	1.2886e-19	Malignant	ATP5F1D	BRCA_valid1
4.76309e-24	0.256465	0.591	0.296	1.41621e-19	Malignant	NDUFB6	BRCA_valid1
8.80177e-24	0.11959	0.374	0.154	2.61703e-19	Malignant	IDH3B	BRCA_valid1
1.04893e-23	0.200353	0.383	0.16	3.1188e-19	Malignant	CBR1	BRCA_valid1
1.22085e-23	0.177266	0.157	0.03	3.62994e-19	Malignant	ENTPD5	BRCA_valid1
1.37893e-23	0.145788	0.387	0.187	4.09998e-19	Malignant	DNMT1	BRCA_valid1
1.76121e-23	0.102791	0.186	0.052	5.2366e-19	Malignant	SEPHS1	BRCA_valid1
1.88318e-23	0.235873	0.736	0.44	5.59926e-19	Malignant	NDUFA1	BRCA_valid1
2.03256e-23	0.124846	0.202	0.057	6.04342e-19	Malignant	MOGS	BRCA_valid1
2.97698e-23	0.159542	0.241	0.06	8.85147e-19	Malignant	PDHX	BRCA_valid1
3.09556e-23	0.225087	0.295	0.086	9.20402e-19	Malignant	ACLY	BRCA_valid1
3.33001e-23	0.279282	0.62	0.33	9.90111e-19	Malignant	RPN1	BRCA_valid1
3.52503e-23	0.278864	0.478	0.192	1.0481e-18	Malignant	NDUFA8	BRCA_valid1
3.80646e-23	0.31783	0.301	0.114	1.13177e-18	Malignant	CYBRD1	BRCA_valid1
4.7194e-23	0.177201	0.373	0.167	1.40322e-18	Malignant	ETFB	BRCA_valid1
6.5636e-23	0.204293	0.204	0.052	1.95155e-18	Malignant	TST	BRCA_valid1
9.6469e-23	0.106517	0.156	0.033	2.86831e-18	Malignant	MVK	BRCA_valid1
9.97852e-23	0.185493	0.208	0.045	2.96691e-18	Malignant	ALDH6A1	BRCA_valid1
1.35963e-22	0.159332	0.464	0.224	4.04259e-18	Malignant	NDUFS4	BRCA_valid1
1.36707e-22	0.566045	0.816	0.514	4.0647e-18	Malignant	SPCS1	BRCA_valid1
1.46864e-22	0.164028	0.317	0.126	4.3667e-18	Malignant	ACAT1	BRCA_valid1
1.57636e-22	0.109042	0.287	0.1	4.68698e-18	Malignant	PIGH	BRCA_valid1
1.68937e-22	0.135685	0.118	0.007	5.023e-18	Malignant	SLC29A2	BRCA_valid1
1.78319e-22	0.218724	0.212	0.054	5.30195e-18	Malignant	SLC19A2	BRCA_valid1
1.81988e-22	0.124017	0.278	0.091	5.41105e-18	Malignant	PMM1	BRCA_valid1
1.87878e-22	0.129279	0.355	0.165	5.58616e-18	Malignant	BLVRA	BRCA_valid1
1.89584e-22	0.150678	0.126	0.02	5.63689e-18	Malignant	ACY1	BRCA_valid1
1.95476e-22	0.548756	0.854	0.641	5.81208e-18	Malignant	TPI1	BRCA_valid1
2.46039e-22	0.14472	0.27	0.095	7.31546e-18	Malignant	TXNRD1	BRCA_valid1
7.67203e-22	0.134155	0.367	0.134	2.28113e-17	Malignant	ADK	BRCA_valid1
8.45349e-22	0.339412	0.624	0.341	2.51348e-17	Malignant	RPN2	BRCA_valid1
8.99415e-22	0.284948	0.672	0.352	2.67423e-17	Malignant	SCP2	BRCA_valid1
1.18966e-21	0.12493	0.388	0.174	3.53723e-17	Malignant	GUSB	BRCA_valid1
1.57388e-21	0.120238	0.155	0.032	4.67962e-17	Malignant	AACS	BRCA_valid1
1.82812e-21	0.263156	0.376	0.147	5.43556e-17	Malignant	ACADM	BRCA_valid1
1.86329e-21	0.144388	0.218	0.069	5.54013e-17	Malignant	MVD	BRCA_valid1
3.34147e-21	0.140988	0.404	0.176	9.93519e-17	Malignant	SDHA	BRCA_valid1
3.4783e-21	0.106633	0.356	0.148	1.0342e-16	Malignant	ACO2	BRCA_valid1
4.09772e-21	0.251794	0.219	0.055	1.21838e-16	Malignant	CYP51A1	BRCA_valid1
4.12618e-21	0.189247	0.197	0.047	1.22684e-16	Malignant	GPD2	BRCA_valid1
4.44804e-21	0.115289	0.138	0.03	1.32254e-16	Malignant	ME1	BRCA_valid1
5.93998e-21	0.181184	0.231	0.063	1.76613e-16	Malignant	PANK3	BRCA_valid1
6.85085e-21	0.243963	0.205	0.047	2.03696e-16	Malignant	ASRGL1	BRCA_valid1
1.20725e-20	0.271073	0.17	0.042	3.58952e-16	Malignant	TYMS	BRCA_valid1
1.36925e-20	0.182122	0.122	0.017	4.07118e-16	Malignant	PSAT1	BRCA_valid1
1.73027e-20	0.261001	0.783	0.499	5.14461e-16	Malignant	DAD1	BRCA_valid1
1.78041e-20	0.149373	0.243	0.071	5.2937e-16	Malignant	SLC25A13	BRCA_valid1
1.83166e-20	0.159004	0.298	0.114	5.44608e-16	Malignant	ACYP2	BRCA_valid1
2.39698e-20	0.140963	0.34	0.131	7.12693e-16	Malignant	ATP6V1H	BRCA_valid1
2.50321e-20	0.107523	0.169	0.041	7.44279e-16	Malignant	BCKDHB	BRCA_valid1
2.75987e-20	0.303734	0.182	0.064	8.20593e-16	Malignant	KYNU	BRCA_valid1
6.97978e-20	0.159889	0.64	0.381	2.0753e-15	Malignant	ATP5PB	BRCA_valid1
7.65714e-20	0.302502	0.119	0.022	2.2767e-15	Malignant	MAOB	BRCA_valid1
1.30372e-19	0.108861	0.225	0.072	3.87634e-15	Malignant	HCCS	BRCA_valid1
1.31341e-19	0.151556	0.176	0.039	3.90516e-15	Malignant	NSDHL	BRCA_valid1
1.89881e-19	0.172477	0.24	0.081	5.64573e-15	Malignant	ALDH3A2	BRCA_valid1
2.18158e-19	0.203165	0.659	0.36	6.48648e-15	Malignant	NDUFA6	BRCA_valid1
3.04977e-19	0.102191	0.143	0.038	9.0679e-15	Malignant	DHFR	BRCA_valid1
3.18743e-19	0.241657	0.163	0.022	9.47719e-15	Malignant	SLC22A5	BRCA_valid1
3.42874e-19	0.205679	0.434	0.172	1.01947e-14	Malignant	ITPA	BRCA_valid1
4.23726e-19	0.149845	0.247	0.086	1.25986e-14	Malignant	GMPPB	BRCA_valid1
8.05528e-19	0.110006	0.252	0.075	2.39508e-14	Malignant	HSD17B7	BRCA_valid1
1.34912e-18	0.153882	0.193	0.045	4.01134e-14	Malignant	MANSC1	BRCA_valid1
1.73652e-18	0.333266	0.621	0.35	5.1632e-14	Malignant	ATP5ME	BRCA_valid1
1.77555e-18	0.134183	0.208	0.061	5.27925e-14	Malignant	DGKD	BRCA_valid1
3.30993e-18	0.147496	0.265	0.09	9.84141e-14	Malignant	GOT2	BRCA_valid1
6.05087e-18	0.162289	0.162	0.023	1.79911e-13	Malignant	PYCR3	BRCA_valid1
6.17516e-18	0.123402	0.265	0.088	1.83606e-13	Malignant	GART	BRCA_valid1
7.13234e-18	0.116272	0.174	0.047	2.12066e-13	Malignant	CSAD	BRCA_valid1
9.64946e-18	0.14195	0.38	0.158	2.86907e-13	Malignant	HSD17B12	BRCA_valid1
9.64979e-18	0.122371	0.28	0.552	2.86917e-13	Malignant	LDHB	BRCA_valid1
9.99366e-18	0.194395	0.338	0.162	2.97141e-13	Malignant	SDHD	BRCA_valid1
1.56338e-17	0.118373	0.22	0.063	4.6484e-13	Malignant	RPE	BRCA_valid1
1.69528e-17	0.135654	0.272	0.106	5.04059e-13	Malignant	HSD17B4	BRCA_valid1
1.77647e-17	0.124188	0.323	0.128	5.28199e-13	Malignant	HK1	BRCA_valid1
1.8017e-17	0.122774	0.161	0.033	5.357e-13	Malignant	B3GALNT1	BRCA_valid1
1.98552e-17	0.350262	0.915	0.753	5.90355e-13	Malignant	ATP5MC2	BRCA_valid1
2.25548e-17	0.155641	0.272	0.112	6.70622e-13	Malignant	G6PC3	BRCA_valid1
3.76064e-17	0.140696	0.203	0.062	1.11815e-12	Malignant	PCK2	BRCA_valid1
4.79583e-17	0.123381	0.248	0.084	1.42595e-12	Malignant	GMPPA	BRCA_valid1
9.1752e-17	0.104796	0.262	0.098	2.72806e-12	Malignant	B4GALT7	BRCA_valid1
1.20452e-16	0.108366	0.128	0.031	3.5814e-12	Malignant	LSS	BRCA_valid1
1.66893e-16	0.107252	0.145	0.04	4.96223e-12	Malignant	ACOX3	BRCA_valid1
1.84932e-16	0.15566	0.125	0.017	5.49859e-12	Malignant	ENPP1	BRCA_valid1
2.41593e-16	0.106652	0.159	0.054	7.1833e-12	Malignant	PYGL	BRCA_valid1
2.72171e-16	0.109061	0.236	0.088	8.09247e-12	Malignant	PRPS2	BRCA_valid1
2.84225e-16	0.25554	0.705	0.479	8.45088e-12	Malignant	ATP5F1B	BRCA_valid1
4.35935e-16	0.12909	0.149	0.04	1.29616e-11	Malignant	ACSS2	BRCA_valid1
4.38461e-16	0.252217	0.547	0.309	1.30368e-11	Malignant	DDOST	BRCA_valid1
1.11896e-15	0.112653	0.135	0.035	3.32699e-11	Malignant	ASNS	BRCA_valid1
1.2186e-15	0.133201	0.129	0.029	3.62325e-11	Malignant	HS6ST1	BRCA_valid1
1.22414e-15	0.14094	0.115	0.019	3.63975e-11	Malignant	CHDH	BRCA_valid1
2.51862e-15	0.295091	0.106	0.021	7.4886e-11	Malignant	RRM2	BRCA_valid1
3.11177e-15	0.137154	0.32	0.146	9.25224e-11	Malignant	PAPSS1	BRCA_valid1
3.79307e-15	0.113036	0.282	0.098	1.12779e-10	Malignant	NDUFS1	BRCA_valid1
4.39987e-15	0.151414	0.182	0.041	1.30821e-10	Malignant	DLAT	BRCA_valid1
1.30929e-14	0.205129	0.281	0.13	3.89291e-10	Malignant	ALDH2	BRCA_valid1
1.40176e-14	0.130768	0.102	0.018	4.16784e-10	Malignant	ABAT	BRCA_valid1
1.47799e-14	0.113638	0.165	0.047	4.3945e-10	Malignant	HMGCR	BRCA_valid1
1.63103e-14	0.148915	0.167	0.053	4.84953e-10	Malignant	ITPKC	BRCA_valid1
3.54493e-14	0.114144	0.181	0.052	1.05401e-09	Malignant	MMUT	BRCA_valid1
3.80362e-14	0.233744	0.7	0.433	1.13093e-09	Malignant	SPCS2	BRCA_valid1
3.9894e-14	0.109936	0.278	0.124	1.18617e-09	Malignant	GAA	BRCA_valid1
2.08717e-13	0.199668	0.229	0.101	6.20577e-09	Malignant	TUSC3	BRCA_valid1
4.26626e-13	0.112625	0.12	0.027	1.26849e-08	Malignant	PIGZ	BRCA_valid1
1.2286e-12	0.213987	0.828	0.607	3.65299e-08	Malignant	SLC25A3	BRCA_valid1
1.43788e-12	0.240918	0.506	0.253	4.27524e-08	Malignant	ELOVL5	BRCA_valid1
1.64944e-12	0.11187	0.145	0.052	4.90428e-08	Malignant	PLOD2	BRCA_valid1
8.85333e-12	0.155091	0.106	0.027	2.63236e-07	Malignant	KMO	BRCA_valid1
1.16143e-11	0.101025	0.159	0.044	3.45329e-07	Malignant	SLC25A16	BRCA_valid1
1.78327e-10	0.138654	0.303	0.171	5.3022e-06	Malignant	STARD3	BRCA_valid1
1.4344e-08	0.279662	0.703	0.496	0.000426492	Malignant	PGK1	BRCA_valid1
2.38377e-08	0.126747	0.119	0.05	0.000708766	Malignant	PGGHG	BRCA_valid1
2.55316e-08	0.17161	0.646	0.421	0.000759132	Malignant	PGAM1	BRCA_valid1
2.90188e-08	0.252142	0.835	0.625	0.000862816	Malignant	LDHA	BRCA_valid1
6.22013e-08	0.102045	0.111	0.041	0.00184943	Malignant	GATM	BRCA_valid1
1.52947e-07	0.136337	0.865	0.696	0.00454758	Malignant	UQCRB	BRCA_valid1
1.52973e-236	2.91405	0.934	0.556	4.54834e-232	Myeloid	GPX1	BRCA_valid1
5.68581e-164	1.65389	0.997	0.96	1.69056e-159	Myeloid	FTH1	BRCA_valid1
2.35775e-149	2.28326	0.823	0.344	7.01029e-145	Myeloid	SOD2	BRCA_valid1
2.02155e-138	1.74669	0.824	0.398	6.01069e-134	Myeloid	GLUL	BRCA_valid1
6.77223e-134	1.25135	0.514	0.017	2.01359e-129	Myeloid	SLC7A7	BRCA_valid1
5.38814e-125	1.90723	0.55	0.043	1.60206e-120	Myeloid	HMOX1	BRCA_valid1
3.79004e-116	1.38138	0.468	0.01	1.12689e-111	Myeloid	SLCO2B1	BRCA_valid1
7.55814e-99	1.30666	0.48	0.06	2.24726e-94	Myeloid	ABCA1	BRCA_valid1
1.31407e-96	0.844182	0.397	0.024	3.90714e-92	Myeloid	TBXAS1	BRCA_valid1
5.21372e-94	0.930186	0.422	0.03	1.5502e-89	Myeloid	ALOX5	BRCA_valid1
4.27056e-91	1.03326	0.519	0.133	1.26977e-86	Myeloid	HNMT	BRCA_valid1
1.44829e-90	0.8481	0.406	0.026	4.30619e-86	Myeloid	SLC8A1	BRCA_valid1
1.15531e-89	1.09147	0.525	0.118	3.43509e-85	Myeloid	ATP6V1B2	BRCA_valid1
2.92368e-84	1.15695	0.656	0.236	8.69298e-80	Myeloid	MGAT1	BRCA_valid1
1.21539e-81	0.969294	0.519	0.121	3.61372e-77	Myeloid	SLC16A3	BRCA_valid1
2.44654e-79	1.07808	0.793	0.475	7.27429e-75	Myeloid	ATP6V1F	BRCA_valid1
8.07739e-78	0.954609	0.483	0.133	2.40165e-73	Myeloid	ALDH2	BRCA_valid1
1.48739e-76	0.774292	0.372	0.051	4.42245e-72	Myeloid	SLC43A2	BRCA_valid1
1.55744e-76	0.882308	0.486	0.128	4.63073e-72	Myeloid	GNS	BRCA_valid1
3.9332e-76	1.19003	0.683	0.329	1.16946e-71	Myeloid	ASAH1	BRCA_valid1
4.22207e-74	1.0637	0.806	0.477	1.25535e-69	Myeloid	ATP6V0B	BRCA_valid1
3.16425e-71	0.928097	0.44	0.077	9.40828e-67	Myeloid	GK	BRCA_valid1
2.14912e-69	0.94493	0.286	0.016	6.38997e-65	Myeloid	PLA2G7	BRCA_valid1
1.35669e-68	0.787376	0.319	0.019	4.03384e-64	Myeloid	SLC1A3	BRCA_valid1
1.67082e-68	0.65104	0.298	0.02	4.96786e-64	Myeloid	BCAT1	BRCA_valid1
1.72255e-68	1.09682	0.264	0.002	5.12165e-64	Myeloid	SDS	BRCA_valid1
2.44741e-68	0.812082	0.385	0.066	7.27689e-64	Myeloid	ACSL1	BRCA_valid1
2.01879e-66	0.653955	0.391	0.068	6.00248e-62	Myeloid	NAGA	BRCA_valid1
3.33206e-66	0.70397	0.661	0.292	9.90722e-62	Myeloid	UCP2	BRCA_valid1
2.13485e-63	0.894685	0.686	0.34	6.34754e-59	Myeloid	ATP1B3	BRCA_valid1
4.94282e-62	0.731663	0.409	0.085	1.46965e-57	Myeloid	MAN2B1	BRCA_valid1
1.55389e-60	0.593835	0.367	0.072	4.62019e-56	Myeloid	MANBA	BRCA_valid1
1.90796e-59	0.767723	0.477	0.149	5.67293e-55	Myeloid	UPP1	BRCA_valid1
3.05661e-59	0.579918	0.341	0.066	9.08821e-55	Myeloid	KYNU	BRCA_valid1
1.45687e-58	0.498716	0.251	0.01	4.3317e-54	Myeloid	PTGS1	BRCA_valid1
2.14499e-57	0.493453	0.257	0.015	6.3777e-53	Myeloid	RENBP	BRCA_valid1
2.34003e-57	0.824428	0.552	0.245	6.9576e-53	Myeloid	HEXB	BRCA_valid1
3.04017e-54	0.749974	0.49	0.185	9.03933e-50	Myeloid	NAGK	BRCA_valid1
4.16825e-52	0.740024	0.467	0.147	1.23935e-47	Myeloid	AKR1B1	BRCA_valid1
2.32139e-51	0.678268	0.42	0.134	6.9022e-47	Myeloid	GAA	BRCA_valid1
9.67754e-51	0.82321	0.463	0.177	2.87742e-46	Myeloid	GLA	BRCA_valid1
6.21747e-49	0.680716	0.636	0.352	1.84864e-44	Myeloid	AKR1A1	BRCA_valid1
2.56248e-47	0.750044	0.589	0.232	7.61903e-43	Myeloid	GLRX	BRCA_valid1
1.24815e-46	0.683036	0.567	0.259	3.71112e-42	Myeloid	ATP6V0D1	BRCA_valid1
4.36044e-46	0.465594	0.667	0.248	1.29649e-41	Myeloid	HCST	BRCA_valid1
3.06641e-45	0.809625	0.212	0.018	9.11735e-41	Myeloid	PTGS2	BRCA_valid1
6.51459e-45	0.61263	0.193	0.008	1.93698e-40	Myeloid	SLC16A10	BRCA_valid1
6.91845e-45	0.643348	0.619	0.344	2.05706e-40	Myeloid	COMT	BRCA_valid1
7.85357e-44	0.358516	0.246	0.035	2.3351e-39	Myeloid	ADCY7	BRCA_valid1
1.74728e-43	0.351405	0.202	0.02	5.1952e-39	Myeloid	GBGT1	BRCA_valid1
3.88675e-43	0.394156	0.336	0.087	1.15565e-38	Myeloid	DPYD	BRCA_valid1
2.46156e-42	0.461031	0.278	0.064	7.31895e-38	Myeloid	SLC25A19	BRCA_valid1
4.22096e-42	0.828658	0.342	0.098	1.25502e-37	Myeloid	FBP1	BRCA_valid1
1.62415e-41	0.356277	0.31	0.098	4.82909e-37	Myeloid	HACD4	BRCA_valid1
8.608e-41	0.542584	0.161	0.001	2.55942e-36	Myeloid	AQP9	BRCA_valid1
1.68868e-39	0.634592	0.458	0.185	5.02095e-35	Myeloid	BLVRA	BRCA_valid1
2.5265e-39	0.838732	0.352	0.108	7.51205e-35	Myeloid	RBKS	BRCA_valid1
8.10404e-39	0.313256	0.203	0.022	2.40957e-34	Myeloid	PLCB2	BRCA_valid1
1.09528e-38	0.5455	0.457	0.171	3.2566e-34	Myeloid	TCIRG1	BRCA_valid1
1.12857e-38	0.548361	0.408	0.13	3.35559e-34	Myeloid	PFKFB3	BRCA_valid1
2.5646e-38	0.502805	0.442	0.187	7.62533e-34	Myeloid	PGD	BRCA_valid1
1.49622e-37	0.370668	0.279	0.075	4.44871e-33	Myeloid	SOAT1	BRCA_valid1
2.00303e-37	0.547887	0.589	0.347	5.95562e-33	Myeloid	TKT	BRCA_valid1
2.24202e-37	0.487093	0.454	0.173	6.66621e-33	Myeloid	MGAT4A	BRCA_valid1
2.28397e-37	0.461621	0.34	0.109	6.79094e-33	Myeloid	DPYSL2	BRCA_valid1
4.23007e-37	0.620147	0.357	0.105	1.25773e-32	Myeloid	ACP2	BRCA_valid1
6.04662e-37	0.491014	0.939	0.844	1.79784e-32	Myeloid	ATP5F1E	BRCA_valid1
1.10445e-36	0.588913	0.359	0.132	3.28386e-32	Myeloid	HEXA	BRCA_valid1
6.94377e-36	0.539557	0.857	0.64	2.06459e-31	Myeloid	GPX4	BRCA_valid1
5.79603e-35	0.296996	0.178	0.018	1.72333e-30	Myeloid	ALDH3B1	BRCA_valid1
1.78703e-34	0.238588	0.151	0.013	5.31338e-30	Myeloid	AMPD3	BRCA_valid1
1.70112e-33	0.560187	0.361	0.103	5.05795e-29	Myeloid	ME2	BRCA_valid1
6.26996e-33	0.391354	0.256	0.068	1.86425e-28	Myeloid	SGPL1	BRCA_valid1
8.89711e-33	0.308056	0.153	0.001	2.64538e-28	Myeloid	HK3	BRCA_valid1
2.94952e-32	0.437428	0.255	0.067	8.76981e-28	Myeloid	TET2	BRCA_valid1
5.25378e-32	0.716499	0.566	0.29	1.56211e-27	Myeloid	BLVRB	BRCA_valid1
7.52026e-32	0.26557	0.179	0.018	2.236e-27	Myeloid	PIK3R5	BRCA_valid1
1.45814e-31	0.434348	0.324	0.121	4.33548e-27	Myeloid	GNPDA1	BRCA_valid1
3.92666e-31	0.462885	0.223	0.054	1.16752e-26	Myeloid	PAPSS2	BRCA_valid1
7.55576e-31	0.620199	0.318	0.099	2.24655e-26	Myeloid	FUCA1	BRCA_valid1
8.2437e-31	0.394104	0.378	0.179	2.4511e-26	Myeloid	FUCA2	BRCA_valid1
1.47291e-30	0.351806	0.2	0.041	4.37941e-26	Myeloid	ME1	BRCA_valid1
2.62555e-30	0.384959	0.195	0.02	7.80655e-26	Myeloid	ST3GAL6	BRCA_valid1
4.20944e-30	0.286231	0.25	0.07	1.25159e-25	Myeloid	ACSL4	BRCA_valid1
1.0742e-29	0.449018	0.239	0.063	3.19391e-25	Myeloid	LTC4S	BRCA_valid1
1.87606e-29	0.335455	0.242	0.061	5.57809e-25	Myeloid	COQ2	BRCA_valid1
2.54065e-29	0.269781	0.292	0.067	7.55411e-25	Myeloid	INPP5D	BRCA_valid1
2.7048e-29	0.502782	0.216	0.045	8.0422e-25	Myeloid	B3GNT5	BRCA_valid1
3.08174e-29	0.241789	0.189	0.047	9.16293e-25	Myeloid	ENPP2	BRCA_valid1
1.18514e-28	0.445763	0.466	0.256	3.52379e-24	Myeloid	ATP2B1	BRCA_valid1
4.01846e-28	0.454035	0.356	0.16	1.19481e-23	Myeloid	IDH1	BRCA_valid1
3.67641e-27	0.334727	0.152	0.026	1.09311e-22	Myeloid	HS3ST1	BRCA_valid1
5.50855e-27	0.503452	0.55	0.319	1.63786e-22	Myeloid	MAT2A	BRCA_valid1
2.30894e-26	0.39202	0.23	0.064	6.86518e-22	Myeloid	PYGL	BRCA_valid1
3.50501e-26	0.230714	0.174	0.032	1.04215e-21	Myeloid	SLC29A3	BRCA_valid1
3.54321e-26	0.589974	0.364	0.175	1.0535e-21	Myeloid	LTA4H	BRCA_valid1
3.9958e-26	0.711166	0.622	0.415	1.18807e-21	Myeloid	ATP6V0C	BRCA_valid1
4.93347e-26	0.307	0.242	0.09	1.46687e-21	Myeloid	NADK	BRCA_valid1
3.94417e-25	0.348775	0.314	0.144	1.17272e-20	Myeloid	ATP6V1C1	BRCA_valid1
2.50873e-24	0.195768	0.233	0.057	7.45922e-20	Myeloid	CD38	BRCA_valid1
7.92917e-24	0.2617	0.163	0.031	2.35758e-19	Myeloid	ALDH1A1	BRCA_valid1
1.01641e-23	0.340751	0.23	0.073	3.02208e-19	Myeloid	ATP6V0A1	BRCA_valid1
1.20536e-23	0.24744	0.36	0.199	3.5839e-19	Myeloid	CBR1	BRCA_valid1
1.28554e-23	0.231659	0.259	0.083	3.8223e-19	Myeloid	CHST11	BRCA_valid1
4.00317e-23	0.272173	0.164	0.036	1.19026e-18	Myeloid	ABCC3	BRCA_valid1
1.20971e-22	0.360586	0.308	0.129	3.59683e-18	Myeloid	ATP6V1A	BRCA_valid1
1.26579e-22	0.32834	0.501	0.279	3.76359e-18	Myeloid	SPCS3	BRCA_valid1
2.19726e-21	0.205053	0.174	0.046	6.53312e-17	Myeloid	GALC	BRCA_valid1
2.29423e-21	0.199989	0.135	0.032	6.82144e-17	Myeloid	SLC2A6	BRCA_valid1
3.22111e-21	0.227026	0.408	0.258	9.57734e-17	Myeloid	SDHB	BRCA_valid1
4.45517e-21	0.199186	0.101	0.009	1.32465e-16	Myeloid	SLC12A5	BRCA_valid1
6.60405e-21	0.390457	0.617	0.393	1.96358e-16	Myeloid	PGLS	BRCA_valid1
7.36138e-21	0.217626	0.316	0.156	2.18876e-16	Myeloid	SLC4A7	BRCA_valid1
1.15864e-20	0.267611	0.162	0.034	3.44499e-16	Myeloid	KMO	BRCA_valid1
1.45347e-20	0.147078	0.138	0.029	4.32161e-16	Myeloid	ST3GAL5	BRCA_valid1
4.0266e-20	0.262069	0.275	0.11	1.19723e-15	Myeloid	GLB1	BRCA_valid1
4.46926e-20	0.148234	0.103	0.014	1.32885e-15	Myeloid	SLC2A9	BRCA_valid1
4.97894e-20	0.30989	0.155	0.048	1.48039e-15	Myeloid	CYB5D1	BRCA_valid1
1.28207e-19	0.184715	0.175	0.076	3.81199e-15	Myeloid	CSGALNACT2	BRCA_valid1
1.48544e-19	0.159902	0.127	0.028	4.41666e-15	Myeloid	PI4K2A	BRCA_valid1
2.00068e-19	0.217248	0.196	0.08	5.94862e-15	Myeloid	SLC12A7	BRCA_valid1
4.01731e-19	0.520326	0.626	0.392	1.19447e-14	Myeloid	TALDO1	BRCA_valid1
6.09167e-19	0.327504	0.785	0.594	1.81124e-14	Myeloid	COX8A	BRCA_valid1
7.57906e-19	0.263211	0.298	0.156	2.25348e-14	Myeloid	P4HA1	BRCA_valid1
2.89082e-18	0.176349	0.483	0.256	8.59526e-14	Myeloid	PDE4B	BRCA_valid1
3.76107e-18	0.357578	0.302	0.159	1.11828e-13	Myeloid	PDXK	BRCA_valid1
4.279e-18	0.140143	0.104	0.017	1.27228e-13	Myeloid	SLC36A1	BRCA_valid1
2.11122e-17	0.175979	0.183	0.078	6.27728e-13	Myeloid	SLC2A8	BRCA_valid1
2.75637e-17	0.222207	0.167	0.06	8.19551e-13	Myeloid	FADS1	BRCA_valid1
5.36649e-17	0.261549	0.421	0.239	1.59562e-12	Myeloid	B4GALT1	BRCA_valid1
6.0127e-17	0.145088	0.145	0.059	1.78776e-12	Myeloid	INPPL1	BRCA_valid1
1.49451e-16	0.234659	0.347	0.199	4.44362e-12	Myeloid	AGPAT2	BRCA_valid1
2.50709e-16	0.212157	0.17	0.051	7.45432e-12	Myeloid	PDE4A	BRCA_valid1
4.09093e-16	0.153081	0.124	0.025	1.21636e-11	Myeloid	SGPP1	BRCA_valid1
5.79142e-16	0.165718	0.107	0.023	1.72196e-11	Myeloid	GMPR	BRCA_valid1
1.50645e-15	0.16823	0.126	0.02	4.47912e-11	Myeloid	ARSB	BRCA_valid1
1.92097e-15	0.264989	0.194	0.053	5.71163e-11	Myeloid	SETDB2	BRCA_valid1
2.78517e-15	0.324449	0.74	0.541	8.28115e-11	Myeloid	UQCR10	BRCA_valid1
4.66874e-15	0.235201	0.154	0.044	1.38816e-10	Myeloid	AMPD2	BRCA_valid1
1.09745e-14	0.138873	0.18	0.064	3.26304e-10	Myeloid	SLC6A6	BRCA_valid1
1.34263e-14	0.163486	0.171	0.07	3.99204e-10	Myeloid	AGPAT3	BRCA_valid1
1.64543e-14	0.283306	0.75	0.559	4.89235e-10	Myeloid	NDUFB2	BRCA_valid1
2.43212e-14	0.19814	0.381	0.22	7.23143e-10	Myeloid	DNMT1	BRCA_valid1
3.90911e-14	0.201117	0.699	0.53	1.16229e-09	Myeloid	ENO1	BRCA_valid1
4.26377e-14	0.126204	0.188	0.087	1.26775e-09	Myeloid	ST6GAL1	BRCA_valid1
4.78375e-14	0.15162	0.74	0.55	1.42235e-09	Myeloid	PKM	BRCA_valid1
5.55581e-14	0.198352	0.808	0.639	1.65191e-09	Myeloid	COX6B1	BRCA_valid1
5.5957e-14	0.183922	0.152	0.052	1.66377e-09	Myeloid	TK2	BRCA_valid1
8.11773e-14	0.148475	0.225	0.098	2.41364e-09	Myeloid	MAN2A1	BRCA_valid1
1.16385e-13	0.202549	0.382	0.238	3.46049e-09	Myeloid	PFKL	BRCA_valid1
5.57612e-13	0.250891	0.159	0.047	1.65795e-08	Myeloid	GATM	BRCA_valid1
8.83744e-13	0.155747	0.103	0.03	2.62763e-08	Myeloid	TET3	BRCA_valid1
1.1391e-12	0.196088	0.463	0.3	3.38689e-08	Myeloid	SMS	BRCA_valid1
1.35469e-12	0.168126	0.273	0.125	4.0279e-08	Myeloid	DCK	BRCA_valid1
4.68688e-12	0.13973	0.133	0.054	1.39355e-07	Myeloid	IPMK	BRCA_valid1
6.13223e-12	0.152518	0.552	0.403	1.82329e-07	Myeloid	NDUFS7	BRCA_valid1
8.12117e-12	0.204199	0.435	0.28	2.41467e-07	Myeloid	NANS	BRCA_valid1
9.33942e-12	0.11747	0.216	0.133	2.77689e-07	Myeloid	GALNT1	BRCA_valid1
1.02316e-11	0.126972	0.265	0.166	3.04216e-07	Myeloid	HK1	BRCA_valid1
1.44631e-11	0.203204	0.228	0.096	4.30032e-07	Myeloid	GBA	BRCA_valid1
2.06213e-11	0.164424	0.717	0.535	6.13132e-07	Myeloid	COX5A	BRCA_valid1
2.693e-11	0.171594	0.508	0.328	8.0071e-07	Myeloid	NME2	BRCA_valid1
3.26249e-11	0.2138	0.352	0.213	9.70036e-07	Myeloid	GUSB	BRCA_valid1
5.95776e-11	0.22016	0.374	0.213	1.77142e-06	Myeloid	MGST2	BRCA_valid1
6.46249e-11	0.112493	0.153	0.08	1.92149e-06	Myeloid	SLC17A5	BRCA_valid1
8.25142e-11	0.144551	0.137	0.064	2.4534e-06	Myeloid	SLC7A8	BRCA_valid1
1.84526e-10	0.18736	0.181	0.089	5.4865e-06	Myeloid	AMDHD2	BRCA_valid1
2.57527e-10	0.163579	0.254	0.129	7.65705e-06	Myeloid	ARSA	BRCA_valid1
4.19644e-10	0.215417	0.344	0.196	1.24773e-05	Myeloid	CAT	BRCA_valid1
4.99368e-10	0.180796	0.228	0.138	1.48477e-05	Myeloid	HSD17B4	BRCA_valid1
6.46431e-10	0.227493	0.894	0.802	1.92203e-05	Myeloid	COX4I1	BRCA_valid1
1.07458e-09	0.16995	0.176	0.081	3.19503e-05	Myeloid	NT5C2	BRCA_valid1
2.05391e-09	0.183658	0.48	0.329	6.10689e-05	Myeloid	UQCRC1	BRCA_valid1
2.34454e-09	0.168861	0.535	0.373	6.97103e-05	Myeloid	PRDX3	BRCA_valid1
3.12856e-09	0.108935	0.213	0.125	9.30214e-05	Myeloid	PLOD1	BRCA_valid1
4.66565e-09	0.138743	0.186	0.084	0.000138724	Myeloid	GCH1	BRCA_valid1
9.10106e-09	0.233627	0.768	0.609	0.000270602	Myeloid	SLC25A5	BRCA_valid1
1.14141e-08	0.122123	0.328	0.222	0.000339374	Myeloid	KMT2C	BRCA_valid1
1.72563e-08	0.148081	0.653	0.478	0.000513082	Myeloid	ATP5PD	BRCA_valid1
2.27695e-08	0.194863	0.253	0.132	0.000677004	Myeloid	PTEN	BRCA_valid1
2.4179e-08	0.20928	0.286	0.171	0.000718914	Myeloid	SLC20A1	BRCA_valid1
3.59443e-08	0.125255	0.332	0.221	0.00106873	Myeloid	ACAA1	BRCA_valid1
3.86018e-08	0.136426	0.198	0.108	0.00114775	Myeloid	ALAS1	BRCA_valid1
6.80899e-08	0.130775	0.425	0.291	0.00202452	Myeloid	SAT2	BRCA_valid1
1.13472e-07	0.203376	0.225	0.132	0.00337386	Myeloid	SLC5A3	BRCA_valid1
1.28682e-07	0.310299	0.77	0.684	0.0038261	Myeloid	PRDX1	BRCA_valid1
1.80098e-07	0.310768	0.151	0.098	0.00535485	Myeloid	CYP27A1	BRCA_valid1
2.98136e-103	1.97825	0.575	0.133	8.86448e-99	T cells	HCST	BRCA_valid1
1.94694e-34	1.12674	0.501	0.288	5.78885e-30	T cells	SLC2A3	BRCA_valid1
1.2812e-28	1.06954	0.676	0.697	3.8094e-24	T cells	SOD1	BRCA_valid1
1.60164e-28	0.579967	0.564	0.443	4.76215e-24	T cells	LDHB	BRCA_valid1
1.22432e-27	0.966127	0.354	0.237	3.64027e-23	T cells	PDE4B	BRCA_valid1
5.56962e-27	0.654356	0.128	0.013	1.65602e-22	T cells	PDE3B	BRCA_valid1
3.07517e-20	1.08423	0.405	0.323	9.14339e-16	T cells	IDS	BRCA_valid1
1.35403e-14	0.101669	0.13	0.268	4.02594e-10	T cells	HPRT1	BRCA_valid1
4.47446e-12	0.129359	0.109	0.205	1.33039e-07	T cells	SLC4A7	BRCA_valid1
2.1033e-11	0.111244	0.106	0.208	6.25375e-07	T cells	RPIA	BRCA_valid1
5.09718e-10	0.222429	0.145	0.27	1.51555e-05	T cells	GYG1	BRCA_valid1
9.22242e-10	0.128404	0.077	0.143	2.7421e-05	T cells	OGDH	BRCA_valid1
1.66432e-09	0.418692	0.725	0.802	4.94852e-05	T cells	ATP5MG	BRCA_valid1
1.7449e-09	0.636977	0.156	0.076	5.1881e-05	T cells	PDE4D	BRCA_valid1
2.19083e-09	0.233492	0.216	0.363	6.51398e-05	T cells	UGP2	BRCA_valid1
2.82523e-09	0.229512	0.813	0.875	8.40025e-05	T cells	ATP5F1E	BRCA_valid1
4.64832e-09	0.771479	0.357	0.312	0.000138209	T cells	UCP2	BRCA_valid1
7.13987e-09	0.183309	0.187	0.325	0.00021229	T cells	ATP2B1	BRCA_valid1
1.21348e-08	0.687931	0.194	0.147	0.000360805	T cells	SLC7A5	BRCA_valid1
2.26419e-08	0.113603	0.131	0.266	0.000673213	T cells	ETNK1	BRCA_valid1
3.39921e-08	0.986972	0.306	0.257	0.00101069	T cells	PIK3R1	BRCA_valid1
5.60328e-08	0.101936	0.263	0.427	0.00166602	T cells	SLC38A2	BRCA_valid1
6.8778e-08	0.152846	0.232	0.388	0.00204498	T cells	MTHFD2	BRCA_valid1
1.45176e-07	0.117674	0.07	0.145	0.00431651	T cells	HSD17B7	BRCA_valid1
2.16922e-07	0.434276	0.106	0.051	0.00644974	T cells	DGKA	BRCA_valid1
2.25164e-07	0.108029	0.115	0.232	0.0066948	T cells	ADK	BRCA_valid1
3.52787e-43	0.776238	0.243	0.046	9.58556e-39	B cells	CD38	BRCA_valid2
5.59352e-28	0.890175	0.265	0.104	1.51982e-23	B cells	ST6GAL1	BRCA_valid2
1.46133e-24	0.720912	0.397	0.202	3.97057e-20	B cells	PDE4B	BRCA_valid2
1.11237e-21	0.598249	0.172	0.043	3.02241e-17	B cells	PLCG2	BRCA_valid2
2.81721e-13	0.660433	0.378	0.292	7.65464e-09	B cells	SPCS3	BRCA_valid2
3.51217e-11	0.380758	0.169	0.079	9.54293e-07	B cells	ARSA	BRCA_valid2
5.38122e-11	0.695877	0.504	0.455	1.46213e-06	B cells	SPCS1	BRCA_valid2
6.74366e-11	0.574985	0.101	0.026	1.83232e-06	B cells	CHST2	BRCA_valid2
2.94902e-09	0.251184	0.327	0.246	8.01279e-05	B cells	ATP5F1D	BRCA_valid2
1.11703e-08	0.281452	0.108	0.041	0.000303509	B cells	PIK3CG	BRCA_valid2
2.5949e-08	0.356419	0.162	0.083	0.00070506	B cells	CHPF	BRCA_valid2
2.69044e-107	1.66859	0.413	0.008	7.31021e-103	Endothelial	ADCY4	BRCA_valid2
3.02368e-89	1.58103	0.335	0.006	8.21564e-85	Endothelial	SLCO2A1	BRCA_valid2
1.78339e-86	2.11173	0.42	0.088	4.84564e-82	Endothelial	PLPP1	BRCA_valid2
1.69424e-79	1.59312	0.412	0.076	4.60343e-75	Endothelial	PLPP3	BRCA_valid2
8.26222e-61	1.26415	0.373	0.07	2.24493e-56	Endothelial	ENTPD1	BRCA_valid2
3.92976e-59	1.34025	0.387	0.105	1.06776e-54	Endothelial	MGLL	BRCA_valid2
1.12134e-55	0.887935	0.23	0.008	3.04681e-51	Endothelial	AOC3	BRCA_valid2
6.86116e-51	0.961983	0.324	0.064	1.86424e-46	Endothelial	NNMT	BRCA_valid2
3.54317e-48	0.831943	0.201	0.006	9.62715e-44	Endothelial	PDE2A	BRCA_valid2
5.46911e-48	0.960899	0.34	0.092	1.48601e-43	Endothelial	DPYSL2	BRCA_valid2
2.52578e-46	0.969244	0.261	0.046	6.86279e-42	Endothelial	PLCB1	BRCA_valid2
2.72234e-44	0.726231	0.174	0.005	7.39687e-40	Endothelial	NOS3	BRCA_valid2
7.04063e-36	0.984716	0.218	0.034	1.91301e-31	Endothelial	ENPP2	BRCA_valid2
1.07026e-34	0.684333	0.564	0.265	2.908e-30	Endothelial	SLC2A3	BRCA_valid2
1.44936e-34	0.641805	0.197	0.03	3.93806e-30	Endothelial	DPYSL3	BRCA_valid2
3.29646e-34	1.06658	0.348	0.148	8.95682e-30	Endothelial	PIK3R3	BRCA_valid2
1.60166e-32	1.00266	0.265	0.086	4.35187e-28	Endothelial	PXDN	BRCA_valid2
2.46772e-30	0.957544	0.568	0.396	6.70503e-26	Endothelial	SLC38A2	BRCA_valid2
5.59476e-29	0.990208	0.371	0.192	1.52015e-24	Endothelial	MGST2	BRCA_valid2
7.6259e-29	0.847368	0.369	0.201	2.07203e-24	Endothelial	SLC29A1	BRCA_valid2
2.41311e-28	0.745897	0.194	0.047	6.55665e-24	Endothelial	PLCB4	BRCA_valid2
2.04369e-27	0.646855	0.208	0.047	5.5529e-23	Endothelial	INPP1	BRCA_valid2
5.68325e-27	0.529167	0.17	0.024	1.5442e-22	Endothelial	CSGALNACT1	BRCA_valid2
1.65768e-22	0.377866	0.105	0.01	4.50409e-18	Endothelial	CDA	BRCA_valid2
1.70697e-21	0.54528	0.175	0.037	4.63801e-17	Endothelial	COX7A1	BRCA_valid2
3.46506e-21	0.739725	0.266	0.142	9.41492e-17	Endothelial	PIK3C2A	BRCA_valid2
6.44132e-21	1.36426	0.299	0.145	1.75017e-16	Endothelial	HMOX1	BRCA_valid2
6.63017e-18	0.65411	0.177	0.065	1.80148e-13	Endothelial	ASS1	BRCA_valid2
1.90715e-17	0.434187	0.117	0.024	5.18191e-13	Endothelial	AASS	BRCA_valid2
2.61591e-17	0.684681	0.477	0.362	7.10769e-13	Endothelial	ATP1A1	BRCA_valid2
3.52874e-17	0.462902	0.146	0.043	9.58795e-13	Endothelial	PIK3C2B	BRCA_valid2
4.91027e-16	0.454112	0.145	0.047	1.33417e-11	Endothelial	GPX3	BRCA_valid2
4.0291e-15	0.524026	0.233	0.121	1.09475e-10	Endothelial	CHSY1	BRCA_valid2
3.09273e-14	0.517325	0.15	0.05	8.40327e-10	Endothelial	NDST1	BRCA_valid2
1.21627e-13	0.7804	0.444	0.294	3.30473e-09	Endothelial	UGCG	BRCA_valid2
6.36492e-13	0.559262	0.202	0.117	1.72941e-08	Endothelial	PLOD1	BRCA_valid2
7.20749e-13	0.400714	0.155	0.055	1.95835e-08	Endothelial	SLCO3A1	BRCA_valid2
7.47983e-12	0.380162	0.146	0.055	2.03235e-07	Endothelial	A4GALT	BRCA_valid2
1.46952e-11	0.476941	0.109	0.028	3.99284e-07	Endothelial	ACACB	BRCA_valid2
1.7913e-11	0.249376	0.109	0.056	4.86714e-07	Endothelial	PLCG1	BRCA_valid2
3.95316e-11	0.337314	0.163	0.067	1.07411e-06	Endothelial	ACSL5	BRCA_valid2
7.47532e-11	0.294052	0.125	0.052	2.03112e-06	Endothelial	SLC12A6	BRCA_valid2
1.6461e-10	0.288197	0.108	0.04	4.47262e-06	Endothelial	ST3GAL2	BRCA_valid2
3.6023e-10	0.314744	0.128	0.073	9.7878e-06	Endothelial	MANSC1	BRCA_valid2
5.51357e-10	0.349701	0.126	0.05	1.49809e-05	Endothelial	PDE8A	BRCA_valid2
8.28629e-10	0.335204	0.426	0.304	2.25147e-05	Endothelial	SOD2	BRCA_valid2
2.17211e-09	0.462871	0.274	0.157	5.90185e-05	Endothelial	ATP2B4	BRCA_valid2
2.52351e-09	0.334947	0.12	0.049	6.85663e-05	Endothelial	PLCG2	BRCA_valid2
8.8051e-09	0.351196	0.101	0.036	0.000239243	Endothelial	ABO	BRCA_valid2
1.72102e-08	0.371012	0.182	0.112	0.000467618	Endothelial	MAN1A1	BRCA_valid2
4.71503e-104	2.11214	0.425	0.02	1.28112e-99	Fibroblasts	SOD3	BRCA_valid2
5.68159e-97	1.67789	0.463	0.07	1.54374e-92	Fibroblasts	PLPP3	BRCA_valid2
3.37612e-96	1.91422	0.422	0.055	9.17326e-92	Fibroblasts	NNMT	BRCA_valid2
1.57476e-67	2.84092	0.279	0.014	4.27879e-63	Fibroblasts	PTGDS	BRCA_valid2
2.88069e-57	1.33783	0.391	0.094	7.82713e-53	Fibroblasts	CYBRD1	BRCA_valid2
1.63942e-49	0.779778	0.238	0.031	4.45447e-45	Fibroblasts	GPX8	BRCA_valid2
2.22785e-44	0.836241	0.252	0.031	6.05328e-40	Fibroblasts	COX7A1	BRCA_valid2
1.88122e-43	1.04454	0.234	0.026	5.11146e-39	Fibroblasts	DPYSL3	BRCA_valid2
2.20999e-42	0.723835	0.314	0.091	6.00476e-38	Fibroblasts	PLPP1	BRCA_valid2
3.51891e-36	1.16627	0.253	0.059	9.56122e-32	Fibroblasts	CYP1B1	BRCA_valid2
1.79325e-33	0.866003	0.264	0.084	4.87243e-29	Fibroblasts	PXDN	BRCA_valid2
1.91092e-33	1.0242	0.222	0.047	5.19217e-29	Fibroblasts	GUCY1A1	BRCA_valid2
3.30011e-33	0.837731	0.183	0.024	8.96672e-29	Fibroblasts	GUCY1B1	BRCA_valid2
1.11053e-29	0.963984	0.157	0.008	3.01743e-25	Fibroblasts	ATP1B2	BRCA_valid2
6.83649e-29	0.686092	0.171	0.017	1.85754e-24	Fibroblasts	GFPT2	BRCA_valid2
6.91519e-29	0.787599	0.56	0.391	1.87893e-24	Fibroblasts	MGST3	BRCA_valid2
2.38142e-28	0.719734	0.16	0.023	6.47057e-24	Fibroblasts	ALDH1A1	BRCA_valid2
1.70155e-26	0.599376	0.133	0.016	4.62327e-22	Fibroblasts	PDE5A	BRCA_valid2
3.82131e-26	0.450378	0.136	0.019	1.03829e-21	Fibroblasts	NT5E	BRCA_valid2
2.58394e-25	0.703364	0.394	0.236	7.02082e-21	Fibroblasts	ESD	BRCA_valid2
2.77391e-23	0.680381	0.249	0.095	7.53699e-19	Fibroblasts	DPYSL2	BRCA_valid2
1.18322e-21	0.920242	0.179	0.044	3.21494e-17	Fibroblasts	GPX3	BRCA_valid2
1.20969e-21	0.68226	0.108	0.006	3.28686e-17	Fibroblasts	GUCY1A2	BRCA_valid2
1.21133e-21	0.424682	0.142	0.038	3.29131e-17	Fibroblasts	EXTL2	BRCA_valid2
2.53822e-21	0.543537	0.107	0.005	6.89659e-17	Fibroblasts	PDE3A	BRCA_valid2
6.67971e-21	0.693158	0.245	0.074	1.81494e-16	Fibroblasts	ENTPD1	BRCA_valid2
3.35164e-18	0.64261	0.361	0.213	9.10674e-14	Fibroblasts	ADH5	BRCA_valid2
7.60716e-18	0.582131	0.234	0.114	2.06694e-13	Fibroblasts	PLOD1	BRCA_valid2
2.62205e-17	0.679993	0.181	0.053	7.12436e-13	Fibroblasts	SLCO3A1	BRCA_valid2
3.31716e-17	0.465077	0.189	0.081	9.01305e-13	Fibroblasts	TUSC3	BRCA_valid2
8.83857e-17	0.693947	0.178	0.055	2.40153e-12	Fibroblasts	ADCY3	BRCA_valid2
2.06621e-15	0.682001	0.128	0.014	5.6141e-11	Fibroblasts	LPL	BRCA_valid2
6.84993e-15	0.494068	0.212	0.129	1.86119e-10	Fibroblasts	NDUFA11	BRCA_valid2
8.294e-15	0.338011	0.121	0.037	2.25356e-10	Fibroblasts	ENPP2	BRCA_valid2
2.62044e-14	0.301206	0.133	0.039	7.11998e-10	Fibroblasts	ST6GALNAC6	BRCA_valid2
1.1787e-13	0.349347	0.157	0.05	3.20265e-09	Fibroblasts	GPX7	BRCA_valid2
2.20529e-13	0.441248	0.118	0.023	5.99199e-09	Fibroblasts	AASS	BRCA_valid2
8.99013e-13	0.460485	0.685	0.581	2.44271e-08	Fibroblasts	SLC25A6	BRCA_valid2
1.05937e-12	0.311831	0.12	0.055	2.87841e-08	Fibroblasts	A4GALT	BRCA_valid2
4.01135e-11	0.385573	0.31	0.253	1.08992e-06	Fibroblasts	NDUFS4	BRCA_valid2
6.59078e-11	0.415186	0.254	0.158	1.79078e-06	Fibroblasts	SAT2	BRCA_valid2
1.1856e-10	0.351018	0.22	0.143	3.2214e-06	Fibroblasts	AK3	BRCA_valid2
3.35775e-10	0.223786	0.126	0.066	9.12335e-06	Fibroblasts	ST3GAL4	BRCA_valid2
2.80811e-08	0.359973	0.189	0.114	0.000762991	Fibroblasts	HNMT	BRCA_valid2
3.25865e-08	0.299012	0.175	0.115	0.000885408	Fibroblasts	UROD	BRCA_valid2
3.29357e-08	0.370998	0.154	0.075	0.000894896	Fibroblasts	H6PD	BRCA_valid2
3.55436e-08	0.593197	0.297	0.213	0.000965755	Fibroblasts	PTEN	BRCA_valid2
1.30338e-07	0.453165	0.345	0.257	0.00354141	Fibroblasts	IMPDH2	BRCA_valid2
1.47189e-07	0.249469	0.287	0.213	0.00399928	Fibroblasts	NDUFB7	BRCA_valid2
4.00843e-160	2.37684	0.61	0.043	1.08913e-155	Malignant	CA12	BRCA_valid2
4.8145e-143	2.51648	0.874	0.497	1.30815e-138	Malignant	COX6C	BRCA_valid2
3.21749e-140	1.59486	0.589	0.04	8.74225e-136	Malignant	DHCR24	BRCA_valid2
9.4012e-138	1.63867	0.65	0.099	2.5544e-133	Malignant	FASN	BRCA_valid2
8.34213e-127	1.77728	0.559	0.054	2.26664e-122	Malignant	SORD	BRCA_valid2
1.62981e-118	1.36785	0.538	0.08	4.42836e-114	Malignant	FBP1	BRCA_valid2
7.73154e-104	1.17306	0.599	0.129	2.10074e-99	Malignant	ATP1B1	BRCA_valid2
2.23415e-103	1.25987	0.538	0.072	6.07041e-99	Malignant	MCCC2	BRCA_valid2
6.53294e-99	1.23055	0.598	0.125	1.77507e-94	Malignant	HACD3	BRCA_valid2
6.89273e-99	1.58257	0.761	0.327	1.87282e-94	Malignant	NME2	BRCA_valid2
4.85809e-98	1.00875	0.489	0.059	1.31999e-93	Malignant	NME1	BRCA_valid2
3.6626e-95	1.56344	0.544	0.084	9.95165e-91	Malignant	UGDH	BRCA_valid2
3.46398e-91	1.73526	0.52	0.081	9.41199e-87	Malignant	SCD	BRCA_valid2
1.02023e-89	0.986164	0.41	0.037	2.77208e-85	Malignant	ACADSB	BRCA_valid2
1.02312e-89	0.98015	0.572	0.127	2.77992e-85	Malignant	AHCY	BRCA_valid2
8.35939e-88	0.830535	0.453	0.059	2.27133e-83	Malignant	NDUFA7	BRCA_valid2
1.0181e-85	1.46006	0.746	0.327	2.76629e-81	Malignant	NDUFB9	BRCA_valid2
1.136e-83	1.0085	0.56	0.131	3.08663e-79	Malignant	NDUFC2	BRCA_valid2
1.53284e-83	0.807111	0.39	0.032	4.16487e-79	Malignant	PLPP2	BRCA_valid2
9.16758e-82	0.744709	0.471	0.074	2.49092e-77	Malignant	PAICS	BRCA_valid2
4.93657e-80	1.12548	0.47	0.079	1.34132e-75	Malignant	CHPT1	BRCA_valid2
1.39257e-77	1.12647	0.763	0.361	3.78375e-73	Malignant	ATP5PD	BRCA_valid2
1.1531e-76	0.755948	0.424	0.058	3.13308e-72	Malignant	SQLE	BRCA_valid2
1.63455e-76	0.612482	0.456	0.076	4.44124e-72	Malignant	CANT1	BRCA_valid2
7.73424e-76	0.620087	0.35	0.022	2.10147e-71	Malignant	CDS1	BRCA_valid2
1.5675e-74	1.27824	0.789	0.477	4.25906e-70	Malignant	COX6A1	BRCA_valid2
1.97223e-72	0.862814	0.318	0.016	5.35873e-68	Malignant	ALDH3B2	BRCA_valid2
2.23379e-69	0.702857	0.568	0.162	6.06944e-65	Malignant	OAT	BRCA_valid2
2.79208e-69	0.998353	0.427	0.072	7.58637e-65	Malignant	GALNT6	BRCA_valid2
1.79167e-68	1.14627	0.753	0.359	4.86815e-64	Malignant	UQCRQ	BRCA_valid2
7.32497e-66	0.798246	0.561	0.156	1.99027e-61	Malignant	CS	BRCA_valid2
5.46458e-65	0.586036	0.323	0.03	1.48478e-60	Malignant	SPR	BRCA_valid2
1.16824e-64	0.75544	0.538	0.137	3.17423e-60	Malignant	GLO1	BRCA_valid2
8.25802e-64	0.9674	0.608	0.172	2.24379e-59	Malignant	PCBD1	BRCA_valid2
1.69878e-63	0.929635	0.545	0.166	4.61576e-59	Malignant	UGCG	BRCA_valid2
1.6947e-61	0.598769	0.408	0.075	4.60468e-57	Malignant	GOT2	BRCA_valid2
8.37894e-61	0.610302	0.443	0.104	2.27664e-56	Malignant	ATP6V1C1	BRCA_valid2
1.69433e-59	0.851141	0.392	0.081	4.60367e-55	Malignant	SLC12A2	BRCA_valid2
1.19385e-58	0.524671	0.426	0.091	3.24382e-54	Malignant	ACLY	BRCA_valid2
1.21589e-58	0.780207	0.779	0.444	3.30369e-54	Malignant	COX8A	BRCA_valid2
4.05361e-58	0.438437	0.367	0.062	1.10141e-53	Malignant	SLC35A3	BRCA_valid2
9.36832e-58	0.460557	0.479	0.119	2.54547e-53	Malignant	UAP1	BRCA_valid2
9.59702e-58	0.661143	0.556	0.183	2.60761e-53	Malignant	SMS	BRCA_valid2
5.39846e-57	0.514659	0.381	0.069	1.46682e-52	Malignant	FH	BRCA_valid2
7.13732e-57	0.652105	0.53	0.146	1.93928e-52	Malignant	AHCYL1	BRCA_valid2
3.64056e-56	0.500122	0.368	0.062	9.89175e-52	Malignant	PLA2G12A	BRCA_valid2
4.96554e-56	0.671963	0.331	0.036	1.34919e-51	Malignant	PYCR1	BRCA_valid2
4.99744e-54	0.33298	0.388	0.098	1.35785e-49	Malignant	DPM1	BRCA_valid2
5.39703e-54	0.510783	0.333	0.07	1.46643e-49	Malignant	QDPR	BRCA_valid2
5.45667e-54	0.477641	0.432	0.105	1.48263e-49	Malignant	PPA2	BRCA_valid2
5.49406e-54	0.42617	0.374	0.066	1.49279e-49	Malignant	SLC25A4	BRCA_valid2
6.03662e-54	0.45084	0.336	0.05	1.64021e-49	Malignant	ALDH7A1	BRCA_valid2
1.04215e-53	0.46664	0.397	0.082	2.83162e-49	Malignant	GGPS1	BRCA_valid2
1.05527e-53	0.298448	0.325	0.068	2.86727e-49	Malignant	NDUFA9	BRCA_valid2
1.06614e-53	0.688023	0.383	0.089	2.89681e-49	Malignant	G6PC3	BRCA_valid2
2.23974e-53	0.373061	0.281	0.032	6.0856e-49	Malignant	ECI1	BRCA_valid2
3.64492e-53	0.892712	0.311	0.032	9.90361e-49	Malignant	SLC7A2	BRCA_valid2
5.76739e-53	0.4445	0.281	0.043	1.56706e-48	Malignant	HK2	BRCA_valid2
1.48958e-52	0.706562	0.354	0.056	4.04734e-48	Malignant	SLC2A1	BRCA_valid2
2.29018e-52	0.647663	0.318	0.051	6.22266e-48	Malignant	SLC7A8	BRCA_valid2
3.57665e-52	0.419514	0.305	0.04	9.71811e-48	Malignant	GNPNAT1	BRCA_valid2
1.60277e-51	0.472337	0.248	0.016	4.35489e-47	Malignant	ENPP1	BRCA_valid2
3.07337e-51	0.659668	0.499	0.134	8.35064e-47	Malignant	NME4	BRCA_valid2
8.94231e-51	0.805869	0.712	0.341	2.42972e-46	Malignant	NDUFB4	BRCA_valid2
1.00092e-50	0.295467	0.364	0.092	2.7196e-46	Malignant	NDUFS1	BRCA_valid2
1.0199e-50	0.681203	0.488	0.138	2.77118e-46	Malignant	SEPHS2	BRCA_valid2
1.04538e-50	0.37133	0.353	0.079	2.8404e-46	Malignant	IVD	BRCA_valid2
8.66373e-50	0.276021	0.273	0.045	2.35402e-45	Malignant	SLC26A11	BRCA_valid2
1.1611e-49	0.380007	0.321	0.065	3.15484e-45	Malignant	PANK3	BRCA_valid2
2.47304e-49	0.537036	0.554	0.188	6.7195e-45	Malignant	AK2	BRCA_valid2
2.81119e-49	0.378194	0.298	0.035	7.63828e-45	Malignant	BPNT1	BRCA_valid2
1.53162e-47	0.536118	0.312	0.042	4.16157e-43	Malignant	PNPO	BRCA_valid2
1.75265e-47	0.528778	0.265	0.031	4.76213e-43	Malignant	ITPKC	BRCA_valid2
6.05374e-47	0.868888	0.709	0.343	1.64486e-42	Malignant	RPN2	BRCA_valid2
7.06506e-47	0.518161	0.521	0.162	1.91965e-42	Malignant	ALDH9A1	BRCA_valid2
8.09365e-47	0.352775	0.323	0.065	2.19913e-42	Malignant	PIK3R3	BRCA_valid2
8.24278e-47	0.601884	0.547	0.166	2.23965e-42	Malignant	ECH1	BRCA_valid2
8.88371e-47	0.562114	0.343	0.073	2.41379e-42	Malignant	ALDH3A2	BRCA_valid2
9.50926e-47	0.391282	0.305	0.053	2.58376e-42	Malignant	GALNT7	BRCA_valid2
2.03858e-46	0.466224	0.352	0.056	5.53902e-42	Malignant	ALG8	BRCA_valid2
2.80778e-46	0.373849	0.217	0.014	7.62902e-42	Malignant	SLC2A10	BRCA_valid2
4.42793e-46	0.499868	0.491	0.151	1.20311e-41	Malignant	FDFT1	BRCA_valid2
4.55725e-46	0.413094	0.443	0.145	1.23825e-41	Malignant	AKR7A2	BRCA_valid2
7.61838e-46	0.332405	0.375	0.089	2.06999e-41	Malignant	GFPT1	BRCA_valid2
9.10517e-46	0.381809	0.289	0.043	2.47397e-41	Malignant	MMUT	BRCA_valid2
2.93776e-45	0.662422	0.617	0.227	7.98218e-41	Malignant	SDHC	BRCA_valid2
3.36625e-45	0.545461	0.493	0.143	9.14643e-41	Malignant	ACSL3	BRCA_valid2
3.44339e-45	0.353335	0.221	0.021	9.35604e-41	Malignant	PIK3R2	BRCA_valid2
6.13047e-45	0.440116	0.292	0.037	1.66571e-40	Malignant	SLC19A2	BRCA_valid2
1.40316e-44	0.458698	0.301	0.071	3.81254e-40	Malignant	GCSH	BRCA_valid2
1.89568e-44	0.597567	0.638	0.285	5.15076e-40	Malignant	ATP5ME	BRCA_valid2
1.39446e-43	0.344293	0.281	0.042	3.7889e-39	Malignant	FAHD1	BRCA_valid2
3.28186e-43	0.335138	0.511	0.189	8.91714e-39	Malignant	CDIPT	BRCA_valid2
5.23222e-43	0.294257	0.222	0.019	1.42165e-38	Malignant	BDH1	BRCA_valid2
6.91774e-43	0.53656	0.516	0.166	1.87962e-38	Malignant	PIGT	BRCA_valid2
1.61733e-42	0.30941	0.263	0.034	4.39445e-38	Malignant	ACACA	BRCA_valid2
2.11997e-42	0.374738	0.368	0.102	5.76016e-38	Malignant	PIGP	BRCA_valid2
2.17086e-42	0.722763	0.622	0.253	5.89843e-38	Malignant	NDUFAB1	BRCA_valid2
7.07862e-42	0.578917	0.605	0.236	1.92333e-37	Malignant	NDUFC1	BRCA_valid2
7.23463e-42	0.34932	0.251	0.034	1.96572e-37	Malignant	GALE	BRCA_valid2
1.00495e-41	0.347584	0.316	0.046	2.73055e-37	Malignant	DHCR7	BRCA_valid2
1.73134e-41	0.509128	0.507	0.207	4.70421e-37	Malignant	PRDX3	BRCA_valid2
3.47607e-41	0.268567	0.25	0.042	9.44482e-37	Malignant	PCCB	BRCA_valid2
1.09326e-40	0.2439	0.305	0.068	2.97051e-36	Malignant	PIGX	BRCA_valid2
1.19905e-40	0.345467	0.445	0.152	3.25793e-36	Malignant	NDUFS4	BRCA_valid2
1.91733e-40	0.482946	0.332	0.058	5.20958e-36	Malignant	MSMO1	BRCA_valid2
2.15217e-40	0.395988	0.239	0.022	5.84766e-36	Malignant	SLC22A5	BRCA_valid2
2.42548e-40	0.858208	0.774	0.456	6.59026e-36	Malignant	PRDX1	BRCA_valid2
6.57076e-40	0.377866	0.658	0.279	1.78534e-35	Malignant	GLUL	BRCA_valid2
7.88589e-40	0.374348	0.581	0.223	2.14268e-35	Malignant	SLC38A1	BRCA_valid2
1.11881e-39	0.356438	0.365	0.084	3.03992e-35	Malignant	ATIC	BRCA_valid2
1.96577e-39	0.17874	0.311	0.082	5.34119e-35	Malignant	SPTLC1	BRCA_valid2
3.56348e-39	0.511392	0.389	0.11	9.68234e-35	Malignant	SLC29A1	BRCA_valid2
4.35197e-39	0.296494	0.462	0.158	1.18247e-34	Malignant	ACO2	BRCA_valid2
5.15103e-39	0.414758	0.512	0.224	1.39959e-34	Malignant	ATP5MC1	BRCA_valid2
6.20081e-39	1.39754	0.191	0.01	1.68482e-34	Malignant	HMGCS2	BRCA_valid2
7.88643e-39	0.521687	0.279	0.051	2.14282e-34	Malignant	CHKA	BRCA_valid2
1.04069e-38	0.33916	0.189	0.01	2.82766e-34	Malignant	ETNK2	BRCA_valid2
1.08293e-38	0.487631	0.486	0.181	2.94244e-34	Malignant	CYC1	BRCA_valid2
1.92564e-38	0.30632	0.323	0.079	5.23215e-34	Malignant	GSS	BRCA_valid2
2.1942e-38	0.24201	0.378	0.117	5.96185e-34	Malignant	SUCLG2	BRCA_valid2
2.61531e-38	0.356211	0.212	0.017	7.10607e-34	Malignant	OCRL	BRCA_valid2
9.61038e-38	0.495906	0.298	0.037	2.61124e-33	Malignant	PLOD2	BRCA_valid2
1.33704e-37	0.311121	0.257	0.046	3.63286e-33	Malignant	GPD2	BRCA_valid2
2.50025e-37	0.329038	0.561	0.234	6.79342e-33	Malignant	ASAH1	BRCA_valid2
1.81828e-36	0.651817	0.694	0.385	4.94045e-32	Malignant	ATP5PF	BRCA_valid2
2.26643e-36	0.248526	0.234	0.042	6.15811e-32	Malignant	SLC20A2	BRCA_valid2
2.30624e-36	0.193287	0.272	0.059	6.26629e-32	Malignant	PIP5K1A	BRCA_valid2
2.94333e-36	0.343162	0.338	0.09	7.99732e-32	Malignant	GMPS	BRCA_valid2
3.30357e-36	0.354904	0.222	0.019	8.97614e-32	Malignant	CTPS2	BRCA_valid2
4.31193e-36	0.419631	0.46	0.138	1.17159e-31	Malignant	SLC1A5	BRCA_valid2
4.45229e-36	0.21502	0.224	0.041	1.20973e-31	Malignant	PDHX	BRCA_valid2
4.99459e-36	0.238659	0.243	0.04	1.35708e-31	Malignant	SLC5A6	BRCA_valid2
1.88046e-35	0.440674	0.412	0.149	5.1094e-31	Malignant	FDPS	BRCA_valid2
2.06566e-35	0.371545	0.21	0.023	5.61262e-31	Malignant	AK4	BRCA_valid2
2.65239e-35	0.462299	0.607	0.286	7.20681e-31	Malignant	MGST3	BRCA_valid2
3.49347e-35	0.714146	0.475	0.183	9.4921e-31	Malignant	ST3GAL1	BRCA_valid2
4.34493e-35	0.377104	0.256	0.041	1.18056e-30	Malignant	ALDH6A1	BRCA_valid2
5.01962e-35	0.306501	0.354	0.092	1.36388e-30	Malignant	CYP51A1	BRCA_valid2
5.02474e-35	0.287262	0.202	0.036	1.36527e-30	Malignant	SLC25A16	BRCA_valid2
5.16906e-35	0.214855	0.179	0.019	1.40449e-30	Malignant	MANSC1	BRCA_valid2
5.41705e-35	0.215167	0.319	0.104	1.47187e-30	Malignant	G6PD	BRCA_valid2
6.07015e-35	0.794512	0.225	0.028	1.64932e-30	Malignant	PTGES	BRCA_valid2
7.16225e-35	0.327934	0.245	0.041	1.94605e-30	Malignant	UEVLD	BRCA_valid2
7.99381e-35	0.251009	0.249	0.055	2.172e-30	Malignant	PGM3	BRCA_valid2
1.10556e-34	0.310834	0.351	0.091	3.00392e-30	Malignant	SLC35B2	BRCA_valid2
1.49315e-34	0.436371	0.271	0.069	4.05704e-30	Malignant	PAFAH1B3	BRCA_valid2
1.70497e-34	1.54395	0.217	0.043	4.63257e-30	Malignant	CA2	BRCA_valid2
2.13155e-34	0.270109	0.169	0.013	5.79165e-30	Malignant	CHDH	BRCA_valid2
2.86741e-34	0.54853	0.517	0.196	7.79104e-30	Malignant	DCXR	BRCA_valid2
4.02575e-34	0.616625	0.783	0.528	1.09384e-29	Malignant	NDUFA4	BRCA_valid2
1.98058e-33	0.300958	0.337	0.086	5.38144e-29	Malignant	GNPAT	BRCA_valid2
3.04155e-33	0.401385	0.527	0.222	8.2642e-29	Malignant	GLUD1	BRCA_valid2
8.15155e-33	0.283271	0.249	0.04	2.21486e-28	Malignant	HMGCR	BRCA_valid2
1.01166e-32	0.246841	0.296	0.055	2.74877e-28	Malignant	SLC35A2	BRCA_valid2
1.07224e-32	0.25657	0.408	0.132	2.91339e-28	Malignant	ADSS2	BRCA_valid2
1.08028e-32	0.28342	0.421	0.16	2.93523e-28	Malignant	NANS	BRCA_valid2
1.75923e-32	0.709764	0.717	0.369	4.78001e-28	Malignant	PRDX5	BRCA_valid2
2.44581e-32	0.315477	0.316	0.083	6.64551e-28	Malignant	GPAT4	BRCA_valid2
2.59439e-32	0.414017	0.374	0.116	7.04923e-28	Malignant	PAPSS1	BRCA_valid2
4.9743e-32	0.175105	0.316	0.102	1.35157e-27	Malignant	GMPR2	BRCA_valid2
5.26443e-32	0.319219	0.485	0.205	1.4304e-27	Malignant	NDUFB5	BRCA_valid2
7.15818e-32	0.265002	0.234	0.043	1.94495e-27	Malignant	PNPLA4	BRCA_valid2
7.5213e-32	0.41436	0.344	0.079	2.04361e-27	Malignant	CMAS	BRCA_valid2
9.22005e-32	0.202233	0.256	0.054	2.50518e-27	Malignant	COQ7	BRCA_valid2
1.10964e-31	0.236178	0.451	0.181	3.01501e-27	Malignant	SDHB	BRCA_valid2
1.37181e-31	0.464367	0.559	0.259	3.72734e-27	Malignant	NDUFS6	BRCA_valid2
1.46867e-31	0.192872	0.134	0.009	3.99052e-27	Malignant	GPT2	BRCA_valid2
1.48738e-31	0.266114	0.364	0.11	4.04137e-27	Malignant	MGST2	BRCA_valid2
1.53703e-31	0.234366	0.123	0.007	4.17627e-27	Malignant	ADCY5	BRCA_valid2
2.12272e-31	0.424064	0.404	0.108	5.76764e-27	Malignant	CPT1A	BRCA_valid2
2.9156e-31	0.486613	0.648	0.342	7.92198e-27	Malignant	SPCS2	BRCA_valid2
3.8904e-31	0.288672	0.34	0.092	1.05706e-26	Malignant	ATP6V1H	BRCA_valid2
5.10121e-31	0.240411	0.256	0.062	1.38605e-26	Malignant	MTHFD1	BRCA_valid2
5.49098e-31	0.19839	0.224	0.037	1.49196e-26	Malignant	PIGM	BRCA_valid2
5.52478e-31	0.538634	0.267	0.048	1.50114e-26	Malignant	DHFR	BRCA_valid2
8.27568e-31	0.271582	0.257	0.047	2.24858e-26	Malignant	PYCR2	BRCA_valid2
1.32247e-30	0.598061	0.575	0.231	3.59329e-26	Malignant	GPI	BRCA_valid2
1.38809e-30	0.262009	0.219	0.041	3.77159e-26	Malignant	FAH	BRCA_valid2
1.55296e-30	0.417521	0.219	0.028	4.21954e-26	Malignant	GALNT3	BRCA_valid2
2.95315e-30	0.757849	0.648	0.346	8.024e-26	Malignant	P4HB	BRCA_valid2
3.74389e-30	0.196646	0.197	0.033	1.01725e-25	Malignant	DBT	BRCA_valid2
4.52686e-30	0.185209	0.388	0.131	1.22999e-25	Malignant	GALNT1	BRCA_valid2
5.67438e-30	0.625196	0.64	0.352	1.54179e-25	Malignant	COX7B	BRCA_valid2
8.1674e-30	0.166812	0.151	0.021	2.21916e-25	Malignant	HLCS	BRCA_valid2
9.02801e-30	0.182126	0.181	0.032	2.453e-25	Malignant	P4HA2	BRCA_valid2
1.01895e-29	0.259259	0.272	0.059	2.7686e-25	Malignant	SLC33A1	BRCA_valid2
1.4417e-29	0.545327	0.571	0.293	3.91724e-25	Malignant	ATP5F1C	BRCA_valid2
1.46533e-29	0.271485	0.271	0.062	3.98145e-25	Malignant	HACD2	BRCA_valid2
1.73236e-29	0.243207	0.457	0.198	4.70699e-25	Malignant	NDUFB3	BRCA_valid2
2.43686e-29	0.424741	0.732	0.45	6.62118e-25	Malignant	ATP5F1B	BRCA_valid2
3.34428e-29	0.241406	0.457	0.18	9.08673e-25	Malignant	NDUFA5	BRCA_valid2
3.40828e-29	0.142563	0.197	0.047	9.26065e-25	Malignant	ACOT2	BRCA_valid2
4.01517e-29	0.258687	0.276	0.064	1.09096e-24	Malignant	GLRX2	BRCA_valid2
4.40606e-29	0.60789	0.736	0.441	1.19717e-24	Malignant	ATP6V1G1	BRCA_valid2
4.74792e-29	0.224471	0.16	0.015	1.29006e-24	Malignant	ADCY9	BRCA_valid2
4.90554e-29	0.217766	0.208	0.039	1.33288e-24	Malignant	DLAT	BRCA_valid2
4.98892e-29	0.37849	0.502	0.194	1.35554e-24	Malignant	ACP1	BRCA_valid2
1.09273e-28	0.228444	0.227	0.044	2.96906e-24	Malignant	GSR	BRCA_valid2
1.14034e-28	0.28279	0.151	0.009	3.09843e-24	Malignant	CA8	BRCA_valid2
1.4939e-28	0.169075	0.341	0.123	4.05908e-24	Malignant	ATP6V1D	BRCA_valid2
2.63563e-28	0.297352	0.39	0.143	7.16127e-24	Malignant	NDUFA10	BRCA_valid2
3.13453e-28	0.487282	0.523	0.232	8.51685e-24	Malignant	PPA1	BRCA_valid2
3.14404e-28	0.190299	0.204	0.037	8.54268e-24	Malignant	HS6ST1	BRCA_valid2
3.31346e-28	0.234953	0.206	0.031	9.003e-24	Malignant	NSDHL	BRCA_valid2
3.54903e-28	0.270448	0.32	0.105	9.64307e-24	Malignant	IDH1	BRCA_valid2
3.6967e-28	0.389791	0.401	0.122	1.00443e-23	Malignant	NDUFA8	BRCA_valid2
4.12778e-28	0.210414	0.305	0.087	1.12156e-23	Malignant	PIGS	BRCA_valid2
4.77759e-28	0.235834	0.396	0.127	1.29812e-23	Malignant	ATP6V1A	BRCA_valid2
5.0104e-28	0.228735	0.304	0.092	1.36137e-23	Malignant	TXNRD1	BRCA_valid2
5.62321e-28	0.427683	0.673	0.37	1.52788e-23	Malignant	NDUFA1	BRCA_valid2
5.8394e-28	0.531839	0.686	0.35	1.58662e-23	Malignant	PRDX6	BRCA_valid2
9.0511e-28	0.283102	0.135	0.005	2.45928e-23	Malignant	ELOVL2	BRCA_valid2
1.15177e-27	0.33735	0.395	0.147	3.12947e-23	Malignant	BLVRA	BRCA_valid2
1.18684e-27	0.717423	0.202	0.034	3.22477e-23	Malignant	CKB	BRCA_valid2
1.76159e-27	0.234946	0.127	0.011	4.78642e-23	Malignant	ADCY1	BRCA_valid2
1.80006e-27	0.247163	0.365	0.128	4.89096e-23	Malignant	HSD17B12	BRCA_valid2
2.97826e-27	0.173567	0.227	0.056	8.09222e-23	Malignant	COASY	BRCA_valid2
4.37065e-27	0.195428	0.435	0.166	1.18755e-22	Malignant	ATP6V1E1	BRCA_valid2
5.01629e-27	0.467224	0.238	0.057	1.36298e-22	Malignant	PYGL	BRCA_valid2
5.84245e-27	0.352266	0.454	0.157	1.58745e-22	Malignant	NDUFS2	BRCA_valid2
7.76904e-27	0.426659	0.562	0.256	2.11092e-22	Malignant	COX7A2L	BRCA_valid2
1.03771e-26	0.126157	0.383	0.137	2.81957e-22	Malignant	NDUFB8	BRCA_valid2
1.40011e-26	0.224569	0.211	0.038	3.80423e-22	Malignant	SLC37A4	BRCA_valid2
2.20121e-26	0.262896	0.478	0.21	5.98091e-22	Malignant	NDUFB1	BRCA_valid2
2.45486e-26	0.275329	0.291	0.074	6.67011e-22	Malignant	SGPL1	BRCA_valid2
2.88866e-26	0.184787	0.276	0.08	7.84878e-22	Malignant	PCYT1A	BRCA_valid2
3.02548e-26	0.152259	0.195	0.034	8.22054e-22	Malignant	PIGO	BRCA_valid2
3.09456e-26	0.674417	0.167	0.03	8.40822e-22	Malignant	TK1	BRCA_valid2
3.63606e-26	0.178603	0.202	0.044	9.87953e-22	Malignant	ACAD9	BRCA_valid2
3.92267e-26	0.219401	0.207	0.04	1.06583e-21	Malignant	UCK2	BRCA_valid2
4.71288e-26	0.320704	0.435	0.166	1.28054e-21	Malignant	IMPDH2	BRCA_valid2
5.34983e-26	0.153817	0.207	0.047	1.4536e-21	Malignant	HSD17B7	BRCA_valid2
5.61325e-26	0.638231	0.777	0.507	1.52518e-21	Malignant	TPI1	BRCA_valid2
5.78759e-26	0.194045	0.159	0.019	1.57255e-21	Malignant	ALDH5A1	BRCA_valid2
6.47112e-26	0.189686	0.154	0.027	1.75827e-21	Malignant	LSS	BRCA_valid2
6.86501e-26	0.173451	0.205	0.04	1.86529e-21	Malignant	UMPS	BRCA_valid2
7.25958e-26	0.291612	0.373	0.127	1.9725e-21	Malignant	P4HA1	BRCA_valid2
7.99525e-26	0.108112	0.324	0.116	2.17239e-21	Malignant	RDH11	BRCA_valid2
1.07615e-25	0.345669	0.366	0.126	2.92401e-21	Malignant	PLPBP	BRCA_valid2
1.46942e-25	0.30359	0.108	0.01	3.99256e-21	Malignant	ACOX2	BRCA_valid2
1.89462e-25	0.556858	0.723	0.439	5.14787e-21	Malignant	SLC25A5	BRCA_valid2
2.61076e-25	0.21595	0.263	0.078	7.09369e-21	Malignant	HSD17B4	BRCA_valid2
3.99396e-25	0.196573	0.29	0.081	1.0852e-20	Malignant	RRM1	BRCA_valid2
5.22609e-25	0.222649	0.132	0.006	1.41998e-20	Malignant	PDE8B	BRCA_valid2
1.23238e-24	0.29707	0.353	0.109	3.34851e-20	Malignant	NDUFV3	BRCA_valid2
1.47532e-24	0.14899	0.235	0.065	4.0086e-20	Malignant	SLC1A4	BRCA_valid2
1.68763e-24	0.288193	0.145	0.031	4.58547e-20	Malignant	KMO	BRCA_valid2
2.32673e-24	0.17138	0.173	0.025	6.32194e-20	Malignant	AACS	BRCA_valid2
2.33466e-24	0.15504	0.286	0.075	6.34349e-20	Malignant	CRLS1	BRCA_valid2
2.36352e-24	0.316813	0.204	0.04	6.42191e-20	Malignant	SULT1A1	BRCA_valid2
3.92924e-24	0.131063	0.248	0.073	1.06761e-19	Malignant	ECHDC2	BRCA_valid2
4.21959e-24	0.19804	0.389	0.154	1.14651e-19	Malignant	SUCLG1	BRCA_valid2
5.2212e-24	0.16827	0.246	0.06	1.41865e-19	Malignant	GOT1	BRCA_valid2
6.10426e-24	0.215287	0.233	0.063	1.65859e-19	Malignant	HIBADH	BRCA_valid2
6.78398e-24	0.490649	0.545	0.255	1.84327e-19	Malignant	MDH2	BRCA_valid2
7.57968e-24	0.123912	0.145	0.027	2.05948e-19	Malignant	CSAD	BRCA_valid2
8.37016e-24	0.172003	0.222	0.05	2.27426e-19	Malignant	MGAT4B	BRCA_valid2
8.64238e-24	0.188029	0.205	0.045	2.34822e-19	Malignant	ISYNA1	BRCA_valid2
1.02797e-23	0.266964	0.535	0.256	2.79309e-19	Malignant	UQCRFS1	BRCA_valid2
1.1909e-23	0.362912	0.214	0.038	3.2358e-19	Malignant	GGH	BRCA_valid2
1.35534e-23	0.317846	0.292	0.065	3.6826e-19	Malignant	ACOX1	BRCA_valid2
1.52671e-23	0.22845	0.225	0.05	4.14823e-19	Malignant	ENO2	BRCA_valid2
1.90476e-23	0.136914	0.149	0.03	5.17542e-19	Malignant	GLCE	BRCA_valid2
2.51545e-23	0.220719	0.389	0.159	6.83473e-19	Malignant	PGD	BRCA_valid2
2.78628e-23	0.126339	0.113	0.012	7.57059e-19	Malignant	SLC24A3	BRCA_valid2
4.86701e-23	0.198616	0.222	0.053	1.32241e-18	Malignant	ALAD	BRCA_valid2
4.95088e-23	0.139103	0.193	0.055	1.3452e-18	Malignant	SETD7	BRCA_valid2
5.17601e-23	0.160748	0.219	0.05	1.40637e-18	Malignant	SEPHS1	BRCA_valid2
5.53467e-23	0.182952	0.35	0.132	1.50383e-18	Malignant	GRHPR	BRCA_valid2
7.24135e-23	0.153385	0.185	0.036	1.96755e-18	Malignant	ALDH18A1	BRCA_valid2
9.09272e-23	0.263118	0.194	0.031	2.47058e-18	Malignant	ARG2	BRCA_valid2
1.57755e-22	0.235116	0.389	0.128	4.28637e-18	Malignant	HK1	BRCA_valid2
3.10906e-22	0.201017	0.273	0.079	8.44764e-18	Malignant	HMGCS1	BRCA_valid2
3.39853e-22	0.187239	0.161	0.025	9.23416e-18	Malignant	SUOX	BRCA_valid2
3.65227e-22	0.24711	0.355	0.138	9.92359e-18	Malignant	BLVRB	BRCA_valid2
4.1037e-22	0.636155	0.79	0.529	1.11502e-17	Malignant	PKM	BRCA_valid2
4.84619e-22	0.119395	0.179	0.045	1.31676e-17	Malignant	RPE	BRCA_valid2
5.14662e-22	0.132823	0.318	0.106	1.39839e-17	Malignant	PDHA1	BRCA_valid2
5.49975e-22	0.193839	0.438	0.174	1.49434e-17	Malignant	HADHB	BRCA_valid2
6.51553e-22	0.169846	0.237	0.069	1.77033e-17	Malignant	RFK	BRCA_valid2
7.25177e-22	0.463911	0.698	0.455	1.97038e-17	Malignant	COX7A2	BRCA_valid2
1.06519e-21	0.161427	0.254	0.068	2.89423e-17	Malignant	NUDT9	BRCA_valid2
1.68918e-21	0.268971	0.389	0.187	4.58967e-17	Malignant	UGP2	BRCA_valid2
2.33631e-21	0.16859	0.389	0.156	6.34799e-17	Malignant	NDUFS3	BRCA_valid2
3.11877e-21	0.158808	0.306	0.121	8.474e-17	Malignant	PMVK	BRCA_valid2
3.91514e-21	0.151949	0.103	0.008	1.06378e-16	Malignant	ALDH4A1	BRCA_valid2
5.02437e-21	0.268529	0.55	0.26	1.36517e-16	Malignant	NDUFA2	BRCA_valid2
6.92628e-21	0.253394	0.171	0.031	1.88194e-16	Malignant	QPRT	BRCA_valid2
1.22451e-20	0.194157	0.302	0.109	3.32713e-16	Malignant	HAGH	BRCA_valid2
1.46189e-20	0.112955	0.101	0.016	3.97211e-16	Malignant	ACY1	BRCA_valid2
1.67759e-20	0.172583	0.155	0.028	4.55819e-16	Malignant	PCYT2	BRCA_valid2
1.72709e-20	0.113642	0.202	0.067	4.69268e-16	Malignant	PIGF	BRCA_valid2
1.7629e-20	0.128025	0.266	0.087	4.78997e-16	Malignant	NT5C2	BRCA_valid2
2.56631e-20	0.153362	0.248	0.077	6.97291e-16	Malignant	ALAS1	BRCA_valid2
2.86145e-20	0.204612	0.14	0.032	7.77485e-16	Malignant	ASS1	BRCA_valid2
3.28509e-20	0.274656	0.624	0.354	8.92591e-16	Malignant	COX5A	BRCA_valid2
3.77157e-20	0.115141	0.229	0.062	1.02477e-15	Malignant	DPAGT1	BRCA_valid2
4.31115e-20	0.194367	0.503	0.248	1.17138e-15	Malignant	NDUFA12	BRCA_valid2
5.1715e-20	0.296102	0.233	0.074	1.40515e-15	Malignant	PTS	BRCA_valid2
6.04848e-20	0.14081	0.106	0.018	1.64343e-15	Malignant	STS	BRCA_valid2
8.3965e-20	0.106359	0.258	0.093	2.28141e-15	Malignant	ACADM	BRCA_valid2
1.11219e-19	0.30075	0.36	0.151	3.02194e-15	Malignant	ECHS1	BRCA_valid2
1.13442e-19	0.124547	0.209	0.063	3.08234e-15	Malignant	GART	BRCA_valid2
1.43674e-19	0.113293	0.173	0.041	3.90378e-15	Malignant	SETDB1	BRCA_valid2
1.6394e-19	0.186671	0.308	0.107	4.45442e-15	Malignant	ALG3	BRCA_valid2
1.76622e-19	0.161474	0.188	0.05	4.799e-15	Malignant	HSD3B7	BRCA_valid2
2.08998e-19	0.11353	0.252	0.093	5.67869e-15	Malignant	GAA	BRCA_valid2
3.33701e-19	0.135545	0.121	0.02	9.067e-15	Malignant	SLC46A1	BRCA_valid2
3.35246e-19	0.228837	0.155	0.025	9.10896e-15	Malignant	IMPA2	BRCA_valid2
3.43935e-19	0.171573	0.245	0.064	9.34507e-15	Malignant	SLC9A1	BRCA_valid2
3.7517e-19	0.134429	0.252	0.084	1.01937e-14	Malignant	PTGES2	BRCA_valid2
4.14704e-19	0.286125	0.309	0.12	1.12679e-14	Malignant	SDHD	BRCA_valid2
4.70894e-19	0.233839	0.492	0.244	1.27947e-14	Malignant	DUT	BRCA_valid2
4.73286e-19	0.18623	0.403	0.166	1.28596e-14	Malignant	GNS	BRCA_valid2
4.78427e-19	0.125705	0.154	0.033	1.29993e-14	Malignant	GYS1	BRCA_valid2
4.82264e-19	0.152824	0.202	0.048	1.31036e-14	Malignant	EXT1	BRCA_valid2
6.71279e-19	0.112443	0.156	0.049	1.82393e-14	Malignant	PMM2	BRCA_valid2
7.15431e-19	0.166919	0.438	0.205	1.9439e-14	Malignant	NDUFB6	BRCA_valid2
7.4937e-19	0.17189	0.158	0.031	2.03611e-14	Malignant	ACSS2	BRCA_valid2
8.27066e-19	0.148538	0.285	0.11	2.24722e-14	Malignant	HPRT1	BRCA_valid2
9.04408e-19	0.151679	0.128	0.014	2.45737e-14	Malignant	PYCR3	BRCA_valid2
1.00257e-18	0.162044	0.153	0.027	2.72408e-14	Malignant	PPAT	BRCA_valid2
1.04351e-18	0.186268	0.405	0.169	2.83533e-14	Malignant	PPCS	BRCA_valid2
1.24093e-18	0.150299	0.11	0.013	3.37172e-14	Malignant	SLC4A8	BRCA_valid2
1.33799e-18	0.145061	0.104	0.009	3.63545e-14	Malignant	DGAT2	BRCA_valid2
1.34072e-18	0.153978	0.117	0.011	3.64287e-14	Malignant	ELOVL6	BRCA_valid2
1.39977e-18	0.124457	0.131	0.019	3.8033e-14	Malignant	DOLPP1	BRCA_valid2
1.4658e-18	0.129408	0.267	0.092	3.98273e-14	Malignant	DLD	BRCA_valid2
2.25294e-18	0.217643	0.244	0.084	6.12145e-14	Malignant	ACAT1	BRCA_valid2
2.28222e-18	0.256896	0.398	0.19	6.20102e-14	Malignant	MDH1	BRCA_valid2
2.36213e-18	0.533312	0.67	0.42	6.41814e-14	Malignant	UQCRH	BRCA_valid2
2.48236e-18	0.102902	0.177	0.055	6.74483e-14	Malignant	HCCS	BRCA_valid2
2.50993e-18	0.156048	0.197	0.053	6.81974e-14	Malignant	PISD	BRCA_valid2
3.36774e-18	0.14702	0.143	0.026	9.15048e-14	Malignant	ENTPD5	BRCA_valid2
5.89293e-18	0.535489	0.729	0.542	1.60117e-13	Malignant	ATP6V0C	BRCA_valid2
6.04983e-18	0.101889	0.195	0.073	1.6438e-13	Malignant	PGM1	BRCA_valid2
6.12803e-18	0.107434	0.229	0.071	1.66505e-13	Malignant	IDH3A	BRCA_valid2
6.44068e-18	0.114202	0.292	0.105	1.75e-13	Malignant	IDH3B	BRCA_valid2
1.01355e-17	0.18927	0.126	0.025	2.75391e-13	Malignant	TM7SF2	BRCA_valid2
1.12997e-17	0.210588	0.14	0.03	3.07025e-13	Malignant	CROT	BRCA_valid2
1.15423e-17	0.224802	0.501	0.248	3.13617e-13	Malignant	TALDO1	BRCA_valid2
1.20128e-17	0.143419	0.306	0.129	3.26401e-13	Malignant	NUDT5	BRCA_valid2
1.87932e-17	0.13419	0.19	0.046	5.10631e-13	Malignant	ALG1	BRCA_valid2
2.16692e-17	0.12113	0.102	0.011	5.88774e-13	Malignant	PDXP	BRCA_valid2
2.42485e-17	0.140436	0.129	0.017	6.58855e-13	Malignant	B3GALNT1	BRCA_valid2
2.4886e-17	0.117687	0.183	0.064	6.76177e-13	Malignant	ATP6V0A1	BRCA_valid2
3.39127e-17	0.158836	0.558	0.284	9.21442e-13	Malignant	RPN1	BRCA_valid2
4.60127e-17	0.140316	0.173	0.034	1.25021e-12	Malignant	MCCC1	BRCA_valid2
1.0405e-16	0.258304	0.145	0.028	2.82715e-12	Malignant	PHGDH	BRCA_valid2
1.34331e-16	0.125559	0.118	0.015	3.6499e-12	Malignant	ADCY6	BRCA_valid2
1.71471e-16	0.114081	0.134	0.027	4.65904e-12	Malignant	ACOX3	BRCA_valid2
1.89253e-16	0.124921	0.145	0.027	5.1422e-12	Malignant	PAFAH2	BRCA_valid2
3.37613e-16	0.15705	0.182	0.041	9.17329e-12	Malignant	BCAT2	BRCA_valid2
4.82291e-16	0.129568	0.469	0.223	1.31043e-11	Malignant	ELOVL5	BRCA_valid2
6.28356e-16	0.106019	0.262	0.085	1.70731e-11	Malignant	PIK3C2A	BRCA_valid2
6.3953e-16	0.147409	0.488	0.244	1.73767e-11	Malignant	SCP2	BRCA_valid2
6.65622e-16	0.427841	0.143	0.024	1.80856e-11	Malignant	MAOB	BRCA_valid2
8.29063e-16	0.136026	0.232	0.097	2.25265e-11	Malignant	GFUS	BRCA_valid2
1.01232e-15	0.19634	0.137	0.032	2.75057e-11	Malignant	ST3GAL4	BRCA_valid2
1.91134e-15	0.145202	0.618	0.349	5.19329e-11	Malignant	ATP6V1F	BRCA_valid2
3.34359e-15	0.194239	0.11	0.014	9.08486e-11	Malignant	FADS2	BRCA_valid2
7.4665e-15	0.212541	0.606	0.369	2.02872e-10	Malignant	NDUFB2	BRCA_valid2
9.24381e-15	0.135636	0.553	0.297	2.51163e-10	Malignant	ATP5PB	BRCA_valid2
1.39635e-14	0.179228	0.151	0.034	3.79401e-10	Malignant	TST	BRCA_valid2
1.95478e-14	0.107657	0.232	0.075	5.31134e-10	Malignant	SLC12A7	BRCA_valid2
5.17412e-14	0.115658	0.123	0.024	1.40586e-09	Malignant	ABAT	BRCA_valid2
5.87081e-14	0.222215	0.296	0.128	1.59516e-09	Malignant	GPAA1	BRCA_valid2
2.86264e-13	0.112101	0.457	0.25	7.77807e-09	Malignant	AKR1A1	BRCA_valid2
3.28484e-13	0.132068	0.406	0.206	8.92524e-09	Malignant	COMT	BRCA_valid2
6.68199e-13	0.181886	0.17	0.041	1.81556e-08	Malignant	TUSC3	BRCA_valid2
9.10594e-13	0.205363	0.626	0.359	2.47417e-08	Malignant	DAD1	BRCA_valid2
3.44835e-12	0.190131	0.55	0.313	9.36951e-08	Malignant	ATP5F1A	BRCA_valid2
3.96769e-12	0.112306	0.115	0.031	1.07806e-07	Malignant	GSTZ1	BRCA_valid2
1.3418e-11	0.194906	0.631	0.357	3.64581e-07	Malignant	UQCR10	BRCA_valid2
1.39211e-11	0.106707	0.117	0.027	3.78251e-07	Malignant	A4GALT	BRCA_valid2
1.43694e-11	0.207036	0.47	0.261	3.90431e-07	Malignant	B4GALT1	BRCA_valid2
1.99199e-11	0.239366	0.728	0.488	5.41244e-07	Malignant	SOD1	BRCA_valid2
2.44401e-11	0.126032	0.314	0.154	6.64061e-07	Malignant	ETFA	BRCA_valid2
2.88772e-11	0.118453	0.128	0.042	7.84621e-07	Malignant	CRAT	BRCA_valid2
4.04992e-11	0.335272	0.194	0.348	1.1004e-06	Malignant	ALDOA	BRCA_valid2
1.70385e-10	0.1712	0.623	0.381	4.62952e-06	Malignant	COX5B	BRCA_valid2
2.64884e-10	0.158343	0.156	0.063	7.19717e-06	Malignant	DTYMK	BRCA_valid2
9.76764e-10	0.183207	0.138	0.039	2.65396e-05	Malignant	TYMS	BRCA_valid2
3.5563e-09	0.202687	0.584	0.375	9.66282e-05	Malignant	ATP5MC3	BRCA_valid2
4.85647e-09	0.190911	0.204	0.105	0.000131955	Malignant	ALDH2	BRCA_valid2
5.09628e-09	0.217316	0.791	0.584	0.000138471	Malignant	ATP5MC2	BRCA_valid2
5.33268e-09	0.146637	0.557	0.324	0.000144894	Malignant	ATP5MF	BRCA_valid2
4.70251e-08	0.273166	0.628	0.399	0.00127772	Malignant	PGK1	BRCA_valid2
1.64333e-07	0.249402	0.766	0.566	0.0044651	Malignant	UQCRB	BRCA_valid2
2.94281e-07	0.119702	0.741	0.534	0.00799592	Malignant	SLC25A3	BRCA_valid2
3.413e-07	0.43496	0.403	0.223	0.00927347	Malignant	IDH2	BRCA_valid2
6.22825e-200	1.89582	0.995	0.939	1.69228e-195	Myeloid	FTH1	BRCA_valid2
1.25943e-167	3.64135	0.683	0.171	3.42199e-163	Myeloid	GPX1	BRCA_valid2
1.35377e-158	2.42096	0.789	0.254	3.67833e-154	Myeloid	SOD2	BRCA_valid2
4.40305e-150	1.76768	0.539	0.008	1.19635e-145	Myeloid	SLCO2B1	BRCA_valid2
2.21902e-137	1.25959	0.485	0.009	6.02931e-133	Myeloid	SLC7A7	BRCA_valid2
2.36593e-132	1.90358	0.825	0.365	6.42847e-128	Myeloid	GLUL	BRCA_valid2
3.4542e-125	1.79148	0.588	0.101	9.38541e-121	Myeloid	HMOX1	BRCA_valid2
5.90509e-124	1.55173	0.552	0.085	1.60447e-119	Myeloid	ABCA1	BRCA_valid2
4.21031e-98	0.971735	0.4	0.011	1.14398e-93	Myeloid	SLC8A1	BRCA_valid2
2.24373e-95	1.02544	0.421	0.027	6.09644e-91	Myeloid	TBXAS1	BRCA_valid2
1.00868e-94	1.03428	0.422	0.03	2.74067e-90	Myeloid	ALOX5	BRCA_valid2
1.57004e-94	1.14384	0.614	0.17	4.26595e-90	Myeloid	MGAT1	BRCA_valid2
3.62104e-87	1.12809	0.481	0.075	9.83873e-83	Myeloid	HNMT	BRCA_valid2
8.74968e-82	0.793127	0.405	0.058	2.37738e-77	Myeloid	MAN2B1	BRCA_valid2
2.95825e-80	1.25531	0.73	0.376	8.03787e-76	Myeloid	GPX4	BRCA_valid2
3.40379e-76	1.26801	0.677	0.303	9.24844e-72	Myeloid	ATP6V0B	BRCA_valid2
5.15298e-76	1.79432	0.3	0.004	1.40012e-71	Myeloid	SDS	BRCA_valid2
1.57876e-75	1.31348	0.682	0.311	4.28964e-71	Myeloid	ASAH1	BRCA_valid2
3.37092e-75	0.746206	0.581	0.16	9.15912e-71	Myeloid	HCST	BRCA_valid2
3.37848e-74	1.11266	0.755	0.408	9.17966e-70	Myeloid	ATP6V1F	BRCA_valid2
4.8267e-74	0.899593	0.44	0.089	1.31146e-69	Myeloid	SLC16A3	BRCA_valid2
5.86103e-73	0.75721	0.308	0.014	1.5925e-68	Myeloid	BCAT1	BRCA_valid2
1.62071e-71	0.990174	0.51	0.15	4.40363e-67	Myeloid	ATP6V1B2	BRCA_valid2
1.57453e-70	0.954743	0.467	0.089	4.27815e-66	Myeloid	AKR1B1	BRCA_valid2
1.24982e-68	0.91811	0.362	0.035	3.39588e-64	Myeloid	SLC43A2	BRCA_valid2
6.08599e-68	1.10062	0.503	0.181	1.65362e-63	Myeloid	BLVRB	BRCA_valid2
2.14347e-65	1.1304	0.3	0.015	5.82402e-61	Myeloid	PLA2G7	BRCA_valid2
1.07782e-63	0.914615	0.428	0.106	2.92855e-59	Myeloid	ALDH2	BRCA_valid2
1.47776e-63	0.964922	0.373	0.069	4.01523e-59	Myeloid	GK	BRCA_valid2
4.45439e-63	0.883029	0.526	0.147	1.2103e-58	Myeloid	GLRX	BRCA_valid2
1.60336e-61	0.894498	0.571	0.243	4.3565e-57	Myeloid	COMT	BRCA_valid2
1.08814e-60	0.846817	0.536	0.216	2.95657e-56	Myeloid	GNS	BRCA_valid2
1.84384e-60	0.681218	0.87	0.682	5.0099e-56	Myeloid	GAPDH	BRCA_valid2
1.13335e-59	0.889846	0.374	0.078	3.07943e-55	Myeloid	ACSL1	BRCA_valid2
1.9813e-59	0.768565	0.413	0.089	5.38338e-55	Myeloid	NAGA	BRCA_valid2
5.97493e-59	0.731178	0.272	0.011	1.62345e-54	Myeloid	SLC1A3	BRCA_valid2
2.13817e-58	0.80961	0.482	0.163	5.80961e-54	Myeloid	PGLS	BRCA_valid2
2.71063e-58	0.857064	0.397	0.074	7.36505e-54	Myeloid	UPP1	BRCA_valid2
5.99409e-58	0.760584	0.682	0.329	1.62865e-53	Myeloid	UCP2	BRCA_valid2
3.2104e-55	0.625065	0.282	0.035	8.72297e-51	Myeloid	KYNU	BRCA_valid2
8.30236e-54	0.972258	0.561	0.237	2.25583e-49	Myeloid	HEXB	BRCA_valid2
2.33522e-53	0.545277	0.257	0.018	6.34503e-49	Myeloid	PTGS1	BRCA_valid2
2.47357e-53	0.895031	0.533	0.23	6.72094e-49	Myeloid	TKT	BRCA_valid2
6.16261e-53	0.759579	0.49	0.177	1.67444e-48	Myeloid	ATP6V0D1	BRCA_valid2
1.7361e-51	0.523937	0.319	0.049	4.71716e-47	Myeloid	DPYD	BRCA_valid2
3.78964e-50	0.8141	0.605	0.291	1.02968e-45	Myeloid	AKR1A1	BRCA_valid2
6.89448e-50	0.912938	0.344	0.074	1.8733e-45	Myeloid	FUCA1	BRCA_valid2
7.9086e-49	0.884512	0.399	0.137	2.14884e-44	Myeloid	GLA	BRCA_valid2
8.99435e-47	0.594619	0.344	0.085	2.44385e-42	Myeloid	TCIRG1	BRCA_valid2
1.253e-46	0.514975	0.597	0.258	3.40452e-42	Myeloid	ALDOA	BRCA_valid2
4.55569e-46	0.604446	0.441	0.159	1.23783e-41	Myeloid	MGAT4A	BRCA_valid2
2.16709e-45	0.603142	0.349	0.1	5.88821e-41	Myeloid	MANBA	BRCA_valid2
1.40617e-44	0.745737	0.451	0.154	3.8207e-40	Myeloid	NAGK	BRCA_valid2
2.34261e-44	0.673266	0.394	0.108	6.3651e-40	Myeloid	ME2	BRCA_valid2
2.69597e-44	0.520747	0.206	0.015	7.32522e-40	Myeloid	LTC4S	BRCA_valid2
5.94075e-44	1.01664	0.293	0.055	1.61416e-39	Myeloid	RBKS	BRCA_valid2
2.07885e-43	0.264375	0.352	0.093	5.64845e-39	Myeloid	INPP5D	BRCA_valid2
4.3412e-43	0.755472	0.199	0.014	1.17955e-38	Myeloid	PTGS2	BRCA_valid2
7.27999e-43	0.430348	0.211	0.012	1.97805e-38	Myeloid	GBGT1	BRCA_valid2
3.8569e-42	0.55308	0.336	0.077	1.04796e-37	Myeloid	DPYSL2	BRCA_valid2
6.40473e-42	0.937026	0.155	0.001	1.74023e-37	Myeloid	AQP9	BRCA_valid2
4.73996e-41	0.630211	0.199	0.007	1.28789e-36	Myeloid	SLC16A10	BRCA_valid2
5.02921e-41	0.340585	0.206	0.026	1.36649e-36	Myeloid	PLCB2	BRCA_valid2
3.44994e-40	0.400187	0.177	0.006	9.37383e-36	Myeloid	RENBP	BRCA_valid2
8.61191e-40	0.628014	0.352	0.111	2.33994e-35	Myeloid	ACP2	BRCA_valid2
1.09423e-39	0.746678	0.559	0.312	2.97314e-35	Myeloid	TALDO1	BRCA_valid2
2.84748e-39	0.457396	0.231	0.036	7.7369e-35	Myeloid	SLC25A19	BRCA_valid2
8.18071e-39	0.628011	0.527	0.22	2.22278e-34	Myeloid	ATP5F1D	BRCA_valid2
1.29496e-37	0.504712	0.421	0.164	3.51854e-33	Myeloid	NDUFS7	BRCA_valid2
1.4195e-37	0.409208	0.282	0.06	3.85692e-33	Myeloid	ENTPD1	BRCA_valid2
1.71291e-37	0.342331	0.232	0.033	4.65414e-33	Myeloid	ADCY7	BRCA_valid2
4.70729e-36	0.644164	0.376	0.123	1.27902e-31	Myeloid	GAA	BRCA_valid2
1.54501e-35	0.307909	0.129	0	4.19795e-31	Myeloid	HK3	BRCA_valid2
2.0106e-35	0.432893	0.22	0.028	5.46301e-31	Myeloid	PIK3R5	BRCA_valid2
6.62384e-35	0.455388	0.394	0.177	1.79976e-30	Myeloid	UQCRC1	BRCA_valid2
2.90918e-34	0.562157	0.445	0.211	7.90453e-30	Myeloid	BLVRA	BRCA_valid2
7.13168e-34	0.638324	0.383	0.158	1.93775e-29	Myeloid	IDH1	BRCA_valid2
5.74909e-33	0.387747	0.189	0.025	1.56209e-28	Myeloid	ENPP2	BRCA_valid2
4.2222e-32	0.429421	0.18	0.016	1.14721e-27	Myeloid	ST3GAL6	BRCA_valid2
2.84449e-31	0.448072	0.289	0.085	7.72875e-27	Myeloid	HEXA	BRCA_valid2
4.95717e-31	0.511171	0.603	0.338	1.34691e-26	Myeloid	GUK1	BRCA_valid2
5.44839e-31	0.337428	0.673	0.4	1.48038e-26	Myeloid	ATP1B3	BRCA_valid2
6.35116e-31	0.498754	0.194	0.027	1.72567e-26	Myeloid	B3GNT5	BRCA_valid2
4.46547e-30	0.450062	0.479	0.248	1.21331e-25	Myeloid	ATP2B1	BRCA_valid2
5.86012e-30	0.315636	0.19	0.036	1.59225e-25	Myeloid	GPX3	BRCA_valid2
9.19262e-30	0.429027	0.394	0.167	2.49773e-25	Myeloid	PFKFB3	BRCA_valid2
9.93243e-30	0.503837	0.29	0.09	2.69874e-25	Myeloid	SOAT1	BRCA_valid2
1.44846e-29	0.405248	0.191	0.031	3.93561e-25	Myeloid	ALDH3B1	BRCA_valid2
1.77486e-29	0.539773	0.667	0.43	4.82248e-25	Myeloid	UQCR10	BRCA_valid2
7.43164e-29	0.196159	0.52	0.251	2.01925e-24	Myeloid	SLC2A3	BRCA_valid2
9.63856e-29	0.294331	0.455	0.19	2.61889e-24	Myeloid	PDE4B	BRCA_valid2
1.4376e-28	0.360776	0.246	0.071	3.9061e-24	Myeloid	AGPAT2	BRCA_valid2
1.13887e-27	0.457642	0.704	0.479	3.09442e-23	Myeloid	COX6B1	BRCA_valid2
1.28878e-27	0.384049	0.188	0.041	3.50174e-23	Myeloid	ME1	BRCA_valid2
2.95502e-27	0.434104	0.169	0.02	8.02908e-23	Myeloid	HS3ST1	BRCA_valid2
5.08074e-27	0.305069	0.801	0.641	1.38049e-22	Myeloid	ATP5MC2	BRCA_valid2
1.26922e-26	0.313255	0.138	0.015	3.44859e-22	Myeloid	ABCC3	BRCA_valid2
2.00192e-26	0.466216	0.226	0.057	5.43941e-22	Myeloid	PAPSS2	BRCA_valid2
1.16832e-25	0.481724	0.262	0.075	3.17443e-21	Myeloid	TET2	BRCA_valid2
2.9391e-25	0.484857	0.672	0.443	7.98584e-21	Myeloid	COX5B	BRCA_valid2
4.16991e-25	0.509704	0.352	0.137	1.13301e-20	Myeloid	FUCA2	BRCA_valid2
5.34527e-25	0.427885	0.291	0.089	1.45236e-20	Myeloid	HACD4	BRCA_valid2
1.04954e-24	0.495913	0.677	0.427	2.85169e-20	Myeloid	NDUFB2	BRCA_valid2
1.57288e-24	0.413228	0.349	0.142	4.27367e-20	Myeloid	SAT2	BRCA_valid2
9.03192e-24	0.360609	0.438	0.191	2.45406e-19	Myeloid	NDUFB7	BRCA_valid2
3.31299e-23	0.352132	0.536	0.338	9.00171e-19	Myeloid	MAT2A	BRCA_valid2
6.38443e-23	0.292034	0.276	0.118	1.73471e-18	Myeloid	PFKL	BRCA_valid2
9.03168e-23	0.364919	0.491	0.254	2.454e-18	Myeloid	APRT	BRCA_valid2
1.07342e-22	0.274319	0.271	0.078	2.9166e-18	Myeloid	CHST11	BRCA_valid2
1.54451e-22	0.518861	0.337	0.133	4.1966e-18	Myeloid	GNPDA1	BRCA_valid2
2.39752e-22	0.235731	0.322	0.157	6.51431e-18	Myeloid	SLC4A7	BRCA_valid2
5.20658e-22	0.204607	0.258	0.075	1.41468e-17	Myeloid	ACSL4	BRCA_valid2
8.09557e-22	0.269828	0.15	0.024	2.19965e-17	Myeloid	AMPD3	BRCA_valid2
8.91968e-22	0.168433	0.184	0.056	2.42357e-17	Myeloid	PDE4A	BRCA_valid2
2.15158e-21	0.440473	0.771	0.566	5.84605e-17	Myeloid	SLC25A6	BRCA_valid2
2.51521e-21	0.325747	0.366	0.176	6.83409e-17	Myeloid	NDUFA3	BRCA_valid2
3.77309e-21	0.417981	0.833	0.653	1.02519e-16	Myeloid	COX4I1	BRCA_valid2
6.48878e-21	0.521166	0.154	0.016	1.76307e-16	Myeloid	ALDH1A1	BRCA_valid2
7.42595e-21	0.30957	0.596	0.385	2.01771e-16	Myeloid	ATP5MF	BRCA_valid2
8.29667e-21	0.304933	0.161	0.046	2.25429e-16	Myeloid	AMPD2	BRCA_valid2
9.85013e-21	0.381093	0.906	0.778	2.67638e-16	Myeloid	ATP5F1E	BRCA_valid2
1.23438e-20	0.267189	0.215	0.071	3.35394e-16	Myeloid	ARSA	BRCA_valid2
3.14527e-20	0.366428	0.266	0.104	8.54601e-16	Myeloid	PYGL	BRCA_valid2
3.3403e-20	0.35986	0.231	0.092	9.07593e-16	Myeloid	ATP6V0A1	BRCA_valid2
8.87785e-20	0.16603	0.193	0.046	2.4122e-15	Myeloid	CD38	BRCA_valid2
3.57439e-19	0.278853	0.237	0.107	9.71198e-15	Myeloid	IMPDH1	BRCA_valid2
6.0194e-19	0.493356	0.42	0.22	1.63553e-14	Myeloid	PGD	BRCA_valid2
1.1984e-18	0.348819	0.767	0.574	3.25617e-14	Myeloid	ATP5MG	BRCA_valid2
1.29874e-18	0.401937	0.644	0.426	3.5288e-14	Myeloid	ATP5MC3	BRCA_valid2
4.70135e-18	0.365336	0.647	0.427	1.2774e-13	Myeloid	COX5A	BRCA_valid2
6.77066e-18	0.366581	0.227	0.054	1.83965e-13	Myeloid	COQ2	BRCA_valid2
8.75143e-18	0.255339	0.179	0.052	2.37785e-13	Myeloid	GALK1	BRCA_valid2
1.31906e-17	0.426724	0.333	0.146	3.58402e-13	Myeloid	CBR1	BRCA_valid2
4.82677e-17	0.215065	0.123	0.019	1.31148e-12	Myeloid	ARSB	BRCA_valid2
7.77516e-17	0.275457	0.415	0.239	2.11259e-12	Myeloid	NDUFS8	BRCA_valid2
1.21526e-16	0.217187	0.137	0.036	3.30199e-12	Myeloid	AMDHD2	BRCA_valid2
1.24808e-16	0.241114	0.146	0.048	3.39115e-12	Myeloid	TK2	BRCA_valid2
7.36576e-16	0.264546	0.444	0.259	2.00135e-11	Myeloid	HADHA	BRCA_valid2
2.04554e-15	0.202655	0.254	0.141	5.55795e-11	Myeloid	ACAA1	BRCA_valid2
3.4026e-15	0.262306	0.388	0.237	9.24521e-11	Myeloid	NANS	BRCA_valid2
7.20837e-15	0.293312	0.267	0.124	1.95859e-10	Myeloid	PDXK	BRCA_valid2
9.33251e-15	0.317237	0.466	0.267	2.53574e-10	Myeloid	NDUFB10	BRCA_valid2
1.40302e-14	0.11783	0.61	0.435	3.81213e-10	Myeloid	P4HB	BRCA_valid2
1.92053e-14	0.122851	0.23	0.103	5.21828e-10	Myeloid	ST6GAL1	BRCA_valid2
3.63461e-14	0.229289	0.263	0.124	9.8756e-10	Myeloid	STARD3	BRCA_valid2
4.38685e-14	0.118483	0.526	0.363	1.19195e-09	Myeloid	PGAM1	BRCA_valid2
5.83741e-14	0.241714	0.467	0.296	1.58608e-09	Myeloid	PRDX3	BRCA_valid2
1.08263e-13	0.148124	0.258	0.153	2.94162e-09	Myeloid	ELOVL1	BRCA_valid2
1.0868e-13	0.223188	0.454	0.299	2.95296e-09	Myeloid	SMS	BRCA_valid2
1.67203e-13	0.209581	0.146	0.042	4.54307e-09	Myeloid	SLC2A8	BRCA_valid2
1.85058e-13	0.2904	0.267	0.14	5.0282e-09	Myeloid	GLB1	BRCA_valid2
2.33902e-13	0.305483	0.269	0.138	6.35534e-09	Myeloid	SGPL1	BRCA_valid2
2.51266e-13	0.103267	0.128	0.044	6.82716e-09	Myeloid	PLCG2	BRCA_valid2
2.79962e-13	0.257068	0.144	0.044	7.60685e-09	Myeloid	GATM	BRCA_valid2
7.65245e-13	0.247607	0.161	0.052	2.07925e-08	Myeloid	SLC29A3	BRCA_valid2
1.3767e-12	0.229269	0.214	0.097	3.74062e-08	Myeloid	GALC	BRCA_valid2
1.91916e-12	0.285866	0.511	0.336	5.21454e-08	Myeloid	NDUFV2	BRCA_valid2
3.63173e-12	0.183137	0.211	0.11	9.86778e-08	Myeloid	PLOD1	BRCA_valid2
4.94921e-12	0.149153	0.45	0.317	1.34475e-07	Myeloid	SCP2	BRCA_valid2
5.48686e-12	0.178674	0.135	0.05	1.49083e-07	Myeloid	GCNT1	BRCA_valid2
7.30028e-12	0.141305	0.138	0.067	1.98356e-07	Myeloid	INPPL1	BRCA_valid2
2.17963e-11	0.213099	0.159	0.066	5.92227e-07	Myeloid	SLC17A5	BRCA_valid2
2.63903e-11	0.311963	0.231	0.122	7.17051e-07	Myeloid	NADK	BRCA_valid2
2.83752e-11	0.186597	0.141	0.064	7.70984e-07	Myeloid	KMO	BRCA_valid2
4.36427e-11	0.142188	0.465	0.311	1.18582e-06	Myeloid	PCBD1	BRCA_valid2
4.5448e-11	0.207702	0.268	0.145	1.23487e-06	Myeloid	SLC25A11	BRCA_valid2
5.01461e-11	0.265761	0.335	0.203	1.36252e-06	Myeloid	GUSB	BRCA_valid2
5.88094e-11	0.14489	0.162	0.071	1.59791e-06	Myeloid	SETDB2	BRCA_valid2
7.16367e-11	0.155103	0.168	0.072	1.94644e-06	Myeloid	SLC6A6	BRCA_valid2
7.92124e-11	0.226241	0.459	0.28	2.15228e-06	Myeloid	SPCS3	BRCA_valid2
1.38283e-10	0.118452	0.135	0.062	3.7573e-06	Myeloid	B4GALT7	BRCA_valid2
2.02489e-10	0.113159	0.147	0.043	5.50182e-06	Myeloid	ST3GAL5	BRCA_valid2
2.5568e-10	0.170101	0.745	0.542	6.94708e-06	Myeloid	COX8A	BRCA_valid2
2.82458e-10	0.25212	0.217	0.107	7.67467e-06	Myeloid	MGLL	BRCA_valid2
3.12152e-10	0.163003	0.281	0.185	8.48149e-06	Myeloid	NDUFV3	BRCA_valid2
5.22338e-10	0.254657	0.304	0.188	1.41924e-05	Myeloid	MGST2	BRCA_valid2
6.19686e-10	0.161984	0.207	0.096	1.68375e-05	Myeloid	DCK	BRCA_valid2
1.57226e-09	0.146625	0.172	0.081	4.27199e-05	Myeloid	CSGALNACT2	BRCA_valid2
1.79872e-09	0.26576	0.21	0.1	4.88731e-05	Myeloid	GBA	BRCA_valid2
1.84102e-09	0.181021	0.137	0.055	5.00222e-05	Myeloid	PI4K2A	BRCA_valid2
1.84595e-09	0.155166	0.176	0.087	5.01564e-05	Myeloid	MPST	BRCA_valid2
1.01943e-08	0.194076	0.146	0.063	0.000276991	Myeloid	FADS1	BRCA_valid2
2.07438e-08	0.126163	0.301	0.204	0.000563629	Myeloid	P4HA1	BRCA_valid2
2.07707e-08	0.169042	0.124	0.054	0.00056436	Myeloid	IPMK	BRCA_valid2
3.27483e-08	0.106792	0.394	0.244	0.000889805	Myeloid	DNMT1	BRCA_valid2
4.18735e-08	0.104769	0.123	0.064	0.00113774	Myeloid	MTHFR	BRCA_valid2
4.77268e-08	0.230597	0.331	0.203	0.00129679	Myeloid	CAT	BRCA_valid2
4.81403e-08	0.124954	0.341	0.242	0.00130802	Myeloid	PPCS	BRCA_valid2
[truncated: 5,557 more rows]

## Sheet: Metabolic pathways
Supplementary Data 4. Cell type-specific metabolic properties
p_val	avg_log2FC	pct.1	pct.2	p_val_adj	Cell type	Pathways	Dataset
4.42649e-52	0.0792956	0.735	0.589	3.89531e-50	B cells	Lysine Metabolism	BRCA
7.34222e-30	0.0244473	0.359	0.157	6.46116e-28	B cells	NAD Metabolism	BRCA
9.53631e-26	0.0207299	0.893	0.881	8.39195e-24	B cells	N-Glycan Biosynthesis	BRCA
2.99784e-09	0.0146745	0.613	0.438	2.6381e-07	B cells	Biotin Metabolism	BRCA
6.64842e-49	0.031375	0.781	0.624	5.85061e-47	Endothelial	Triacylglycerol Synthesis	BRCA
5.20977e-25	0.0302297	0.181	0.05	4.5846e-23	Endothelial	beta-Alanine metabolism	BRCA
8.49738e-21	0.0152533	0.646	0.446	7.4777e-19	Endothelial	Pyrimidine Metabolism	BRCA
1.54455e-16	0.0157585	0.844	0.778	1.3592e-14	Endothelial	Eicosanoid Metabolism	BRCA
7.73848e-14	0.0145405	0.307	0.167	6.80986e-12	Endothelial	NAD Metabolism	BRCA
1.74838e-11	0.0106734	0.215	0.095	1.53858e-09	Endothelial	Urea Cycle	BRCA
4.48218e-74	0.0438817	0.508	0.146	3.94432e-72	Fibroblasts	NAD Metabolism	BRCA
6.37952e-27	0.061412	0.426	0.225	5.61398e-25	Fibroblasts	CYP Metabolism	BRCA
1.80539e-10	0.0240061	0.753	0.69	1.58874e-08	Fibroblasts	Protein Modification	BRCA
1.34911e-06	0.0130025	0.251	0.163	0.000118722	Fibroblasts	Hyaluronan Metabolism	BRCA
6.41229e-05	0.0123736	0.105	0.048	0.00564281	Fibroblasts	beta-Alanine metabolism	BRCA
3.004e-164	0.137916	1	1	2.64352e-162	Malignant	Oxidative Phosphorylation	BRCA
2.05253e-81	0.0545784	0.953	0.814	1.80623e-79	Malignant	ROS Detoxification	BRCA
5.95315e-75	0.0538136	0.973	0.865	5.23877e-73	Malignant	Glutathione Metabolism	BRCA
1.85247e-49	0.0166597	0.842	0.582	1.63018e-47	Malignant	Steroid Metabolism	BRCA
4.06683e-46	0.0273714	0.872	0.708	3.57881e-44	Malignant	Fatty Acid Biosynthesis	BRCA
3.67916e-40	0.025102	0.34	0.121	3.23766e-38	Malignant	Carbonic Acid Metabolism	BRCA
8.66753e-40	0.0175684	0.809	0.631	7.62742e-38	Malignant	Purine Metabolism	BRCA
2.89445e-32	0.0183824	0.991	0.922	2.54712e-30	Malignant	Porphyrin and Heme Metabolism	BRCA
7.13338e-30	0.0346026	0.363	0.14	6.27737e-28	Malignant	Pterin Biosynthesis	BRCA
2.30489e-29	0.0163273	0.919	0.835	2.02831e-27	Malignant	Nucleotide Metabolism	BRCA
3.20056e-29	0.0394669	0.304	0.12	2.8165e-27	Malignant	Glyoxylate and Dicarboxylate Metabolism	BRCA
7.07097e-22	0.017164	0.693	0.465	6.22245e-20	Malignant	Pentose Phosphate Pathway	BRCA
2.35871e-17	0.0217456	0.182	0.053	2.07566e-15	Malignant	Creatine Metabolism	BRCA
2.48063e-17	0.01671	0.339	0.176	2.18296e-15	Malignant	Riboflavin Metabolism	BRCA
9.30297e-16	0.0179216	0.317	0.147	8.18661e-14	Malignant	Ubiquinone Biosynthesis	BRCA
1.76919e-09	0.0121419	0.997	0.997	1.55689e-07	Malignant	Glycolysis and Gluconeogenesis	BRCA
1.91397e-60	0.0226049	0.997	0.957	1.68429e-58	Myeloid	Porphyrin and Heme Metabolism	BRCA
4.94522e-59	0.0422768	0.984	0.947	4.35179e-57	Myeloid	Transport, Lysosomal	BRCA
6.84091e-58	0.0449872	0.565	0.234	6.02e-56	Myeloid	Keratan sulfate degradation	BRCA
2.25772e-55	0.0169855	0.734	0.474	1.98679e-53	Myeloid	Sphingolipid Metabolism	BRCA
6.40982e-41	0.0267623	0.513	0.229	5.64064e-39	Myeloid	N-Glycan Degradation	BRCA
2.06747e-40	0.0163244	0.774	0.576	1.81937e-38	Myeloid	Glutamate metabolism	BRCA
7.78963e-39	0.0419098	0.391	0.147	6.85487e-37	Myeloid	Hyaluronan Metabolism	BRCA
4.28625e-33	0.0230224	0.891	0.767	3.7719e-31	Myeloid	Eicosanoid Metabolism	BRCA
5.2714e-32	0.0309791	0.492	0.257	4.63884e-30	Myeloid	Chondroitin sulfate degradation	BRCA
5.12146e-26	0.0206187	0.998	0.997	4.50688e-24	Myeloid	Glycolysis and Gluconeogenesis	BRCA
6.52406e-20	0.0203755	0.437	0.254	5.74117e-18	Myeloid	Bile Acid Biosynthesis	BRCA
4.14774e-19	0.0489598	0.311	0.16	3.65001e-17	Myeloid	Sugar Degradation	BRCA
3.0069e-13	0.0247081	0.587	0.461	2.64607e-11	Myeloid	Propanoate Metabolism	BRCA
5.33822e-12	0.0279475	0.203	0.118	4.69763e-10	Myeloid	Pyruvate Metabolism	BRCA
1.33296e-11	0.0130918	0.157	0.066	1.17301e-09	Myeloid	Glycogen Degradation	BRCA
3.42712e-11	0.0133047	0.264	0.151	3.01587e-09	Myeloid	Heparan sulfate degradation	BRCA
4.30905e-10	0.0115014	0.649	0.554	3.79197e-08	Myeloid	Ketone Bodies Metabolism	BRCA
3.04589e-08	0.0107974	0.573	0.489	2.68038e-06	Myeloid	Histidine Metabolism	BRCA
6.09301e-07	0.0119588	0.662	0.584	5.36184e-05	Myeloid	Pentose Phosphate Pathway	BRCA
1.11488e-06	0.0134006	0.553	0.477	9.81094e-05	Myeloid	Blood Group Biosynthesis	BRCA
2.43838e-160	0.0228622	0.975	0.62	2.14578e-158	T cells	Phosphoinositide Signalling	BRCA
4.31065e-73	0.0469862	0.792	0.369	3.79337e-71	T cells	Biotin Metabolism	BRCA
1.66075e-63	0.0352799	0.813	0.393	1.46146e-61	T cells	Propanoate Metabolism	BRCA
1.73021e-54	0.0290917	0.75	0.389	1.52259e-52	T cells	DNA Demethylation	BRCA
5.13613e-47	0.0171384	0.789	0.413	4.51979e-45	T cells	Blood Group Biosynthesis	BRCA
5.72353e-42	0.015349	0.838	0.499	5.03671e-40	T cells	Ketone Bodies Metabolism	BRCA
2.86822e-41	0.0125656	0.983	0.94	2.52403e-39	T cells	Citric Acid Cycle	BRCA
1.39873e-29	0.0485693	0.698	0.606	1.23088e-27	B cells	Lysine Metabolism	BRCA_valid1
5.66313e-21	0.0175237	0.49	0.306	4.98355e-19	B cells	Hyaluronan Metabolism	BRCA_valid1
2.93751e-17	0.0212706	0.877	0.897	2.58501e-15	B cells	N-Glycan Biosynthesis	BRCA_valid1
1.57097e-06	0.0117188	0.379	0.273	0.000138245	B cells	Fructose and Mannose Metabolism	BRCA_valid1
3.42048e-06	0.0106059	0.322	0.213	0.000301003	B cells	NAD Metabolism	BRCA_valid1
6.30794e-110	0.0402858	0.769	0.375	5.55099e-108	Endothelial	Triacylglycerol Synthesis	BRCA_valid1
6.35305e-68	0.042237	0.561	0.192	5.59069e-66	Endothelial	NAD Metabolism	BRCA_valid1
3.02791e-49	0.0203223	0.933	0.793	2.66456e-47	Endothelial	Eicosanoid Metabolism	BRCA_valid1
3.69511e-25	0.0177924	0.316	0.123	3.2517e-23	Endothelial	Urea Cycle	BRCA_valid1
1.04518e-17	0.0148359	0.72	0.529	9.19758e-16	Endothelial	Pyrimidine Metabolism	BRCA_valid1
9.57829e-10	0.0135499	0.102	0.038	8.42889e-08	Endothelial	CYP Metabolism	BRCA_valid1
9.55919e-75	0.0422638	0.526	0.179	8.41208e-73	Fibroblasts	NAD Metabolism	BRCA_valid1
9.88976e-53	0.0172083	0.933	0.786	8.70299e-51	Fibroblasts	Eicosanoid Metabolism	BRCA_valid1
1.43888e-31	0.0304749	0.16	0.027	1.26621e-29	Fibroblasts	CYP Metabolism	BRCA_valid1
3.52233e-30	0.0219655	0.439	0.247	3.09965e-28	Fibroblasts	Fatty Acids Oxidation, peroxisomal	BRCA_valid1
3.26518e-27	0.0137493	0.585	0.381	2.87336e-25	Fibroblasts	Triacylglycerol Synthesis	BRCA_valid1
4.15682e-25	0.0231861	0.213	0.062	3.658e-23	Fibroblasts	Ethanol Metabolism	BRCA_valid1
1.12089e-19	0.019678	0.963	0.925	9.8638e-18	Fibroblasts	ROS Detoxification	BRCA_valid1
2.92062e-09	0.0123819	0.212	0.12	2.57015e-07	Fibroblasts	DNA Demethylation	BRCA_valid1
3.47798e-08	0.0145715	0.291	0.179	3.06062e-06	Fibroblasts	Inositol Phosphate Metabolism	BRCA_valid1
3.30811e-06	0.013352	0.571	0.477	0.000291113	Fibroblasts	Protein Modification	BRCA_valid1
2.99542e-05	0.0110814	0.25	0.2	0.00263597	Fibroblasts	Glyoxylate and Dicarboxylate Metabolism	BRCA_valid1
1.95761e-190	0.16305	1	1	1.7227e-188	Malignant	Oxidative Phosphorylation	BRCA_valid1
1.91716e-102	0.0656568	0.994	0.913	1.6871e-100	Malignant	Glutathione Metabolism	BRCA_valid1
3.55546e-98	0.0337984	0.935	0.67	3.1288e-96	Malignant	Nucleotide Metabolism	BRCA_valid1
8.56512e-97	0.0608367	0.985	0.912	7.5373e-95	Malignant	ROS Detoxification	BRCA_valid1
7.4409e-80	0.0493804	0.928	0.708	6.54799e-78	Malignant	Pentose Phosphate Pathway	BRCA_valid1
1.92584e-71	0.0189097	0.963	0.815	1.69474e-69	Malignant	Citric Acid Cycle	BRCA_valid1
7.44952e-64	0.0541669	0.505	0.142	6.55557e-62	Malignant	Pterin Biosynthesis	BRCA_valid1
1.93572e-52	0.0319818	0.965	0.885	1.70343e-50	Malignant	Transport, Lysosomal	BRCA_valid1
1.08984e-51	0.0376002	0.716	0.415	9.5906e-50	Malignant	Protein Modification	BRCA_valid1
8.41176e-44	0.0262174	0.894	0.728	7.40235e-42	Malignant	Fatty Acid Biosynthesis	BRCA_valid1
1.98657e-40	0.0315956	0.302	0.068	1.74818e-38	Malignant	Creatine Metabolism	BRCA_valid1
1.24138e-34	0.0198488	0.937	0.798	1.09241e-32	Malignant	Purine Metabolism	BRCA_valid1
3.72625e-34	0.0174211	0.865	0.676	3.2791e-32	Malignant	Steroid Metabolism	BRCA_valid1
8.33157e-31	0.0231996	0.807	0.549	7.33178e-29	Malignant	Lysine Metabolism	BRCA_valid1
2.02782e-26	0.0148809	0.994	0.987	1.78448e-24	Malignant	Porphyrin and Heme Metabolism	BRCA_valid1
2.08339e-26	0.0322197	0.335	0.164	1.83339e-24	Malignant	Glyoxylate and Dicarboxylate Metabolism	BRCA_valid1
2.58066e-22	0.0222499	0.999	0.99	2.27098e-20	Malignant	Glycolysis and Gluconeogenesis	BRCA_valid1
5.62735e-20	0.0373147	0.687	0.511	4.95207e-18	Malignant	Transport, Mitochondrial	BRCA_valid1
1.26442e-15	0.0103803	0.613	0.387	1.11269e-13	Malignant	Xenobiotics Metabolism	BRCA_valid1
2.00989e-15	0.0114172	0.42	0.236	1.7687e-13	Malignant	Fructose and Mannose Metabolism	BRCA_valid1
1.70838e-11	0.0233138	0.436	0.289	1.50337e-09	Malignant	Riboflavin Metabolism	BRCA_valid1
4.61128e-09	0.0100195	0.264	0.146	4.05793e-07	Malignant	GABA shunt	BRCA_valid1
2.99709e-07	0.0224624	0.308	0.202	2.63744e-05	Malignant	Sugar Degradation	BRCA_valid1
3.05176e-06	0.0215344	0.406	0.32	0.000268555	Malignant	Ubiquinone Biosynthesis	BRCA_valid1
7.74315e-06	0.0158312	0.282	0.194	0.000681398	Malignant	Carbonic Acid Metabolism	BRCA_valid1
1.18136e-05	0.0154128	0.188	0.115	0.0010396	Malignant	DNA Synthesis	BRCA_valid1
4.66707e-120	0.0690296	0.984	0.896	4.10702e-118	Myeloid	Transport, Lysosomal	BRCA_valid1
4.73624e-86	0.0378513	0.999	0.987	4.16789e-84	Myeloid	Porphyrin and Heme Metabolism	BRCA_valid1
8.37695e-85	0.0315052	0.937	0.79	7.37171e-83	Myeloid	Eicosanoid Metabolism	BRCA_valid1
3.48397e-77	0.0295602	0.538	0.14	3.06589e-75	Myeloid	Histidine Metabolism	BRCA_valid1
1.93385e-75	0.0520039	0.989	0.927	1.70179e-73	Myeloid	Glutathione Metabolism	BRCA_valid1
7.78133e-64	0.0227282	0.728	0.412	6.84757e-62	Myeloid	Xenobiotics Metabolism	BRCA_valid1
6.55734e-53	0.0175609	0.952	0.83	5.77046e-51	Myeloid	Glutamate metabolism	BRCA_valid1
4.40532e-52	0.0145445	0.81	0.564	3.87668e-50	Myeloid	Sphingolipid Metabolism	BRCA_valid1
1.86277e-48	0.0714691	0.481	0.201	1.63924e-46	Myeloid	Sugar Degradation	BRCA_valid1
6.49087e-47	0.0440639	0.668	0.34	5.71197e-45	Myeloid	Keratan sulfate degradation	BRCA_valid1
8.02913e-34	0.013199	0.666	0.443	7.06564e-32	Myeloid	Tryptophan metabolism	BRCA_valid1
9.29454e-34	0.0290629	0.633	0.339	8.17919e-32	Myeloid	N-Glycan Degradation	BRCA_valid1
9.21163e-30	0.0300764	0.904	0.747	8.10624e-28	Myeloid	Pentose Phosphate Pathway	BRCA_valid1
1.65436e-29	0.0225898	0.71	0.55	1.45584e-27	Myeloid	Bile Acid Biosynthesis	BRCA_valid1
5.449e-20	0.0127001	0.209	0.074	4.79512e-18	Myeloid	Glycogen Degradation	BRCA_valid1
8.65197e-20	0.0165626	0.299	0.146	7.61373e-18	Myeloid	Propanoate Metabolism	BRCA_valid1
9.05324e-20	0.0265269	0.373	0.185	7.96685e-18	Myeloid	Cholesterol Metabolism	BRCA_valid1
9.77786e-19	0.0357966	0.474	0.301	8.60452e-17	Myeloid	Hyaluronan Metabolism	BRCA_valid1
2.32813e-18	0.0198101	0.97	0.925	2.04875e-16	Myeloid	ROS Detoxification	BRCA_valid1
7.52394e-13	0.0157091	0.417	0.262	6.62107e-11	Myeloid	Heparan sulfate degradation	BRCA_valid1
1.22798e-11	0.0115371	0.995	0.992	1.08063e-09	Myeloid	Glycolysis and Gluconeogenesis	BRCA_valid1
2.77864e-11	0.0306874	0.258	0.125	2.44521e-09	Myeloid	Pyruvate Metabolism	BRCA_valid1
8.61426e-08	0.0174868	0.577	0.422	7.58055e-06	Myeloid	Chondroitin sulfate degradation	BRCA_valid1
4.61196e-63	0.0127306	0.802	0.509	4.05852e-61	T cells	Phosphoinositide Signalling	BRCA_valid1
8.62111e-28	0.0315762	0.549	0.376	7.58658e-26	T cells	Chondroitin sulfate degradation	BRCA_valid1
1.37795e-21	0.0246467	0.671	0.524	1.21259e-19	T cells	Galactose metabolism	BRCA_valid1
2.00948e-17	0.0235696	0.372	0.225	1.76834e-15	T cells	Heparan sulfate degradation	BRCA_valid1
2.6587e-16	0.0120765	0.725	0.579	2.33965e-14	T cells	Phenylalanine metabolism	BRCA_valid1
1.15059e-09	0.0100369	0.663	0.463	1.01252e-07	T cells	Folate Metabolism	BRCA_valid1
8.94939e-06	0.0111545	0.211	0.134	0.000787546	T cells	Propanoate Metabolism	BRCA_valid1
7.58661e-05	0.0129781	0.486	0.434	0.00667622	T cells	Polyamines Metabolism	BRCA_valid1
5.20435e-36	0.052126	0.758	0.682	4.57983e-34	B cells	Lysine Metabolism	BRCA_valid2
7.87103e-15	0.0165598	0.302	0.158	6.92651e-13	B cells	NAD Metabolism	BRCA_valid2
1.51128e-08	0.0156666	0.962	0.959	1.32993e-06	B cells	N-Glycan Biosynthesis	BRCA_valid2
1.67923e-06	0.0117689	0.266	0.19	0.000147772	B cells	Sugar Degradation	BRCA_valid2
6.58882e-06	0.0119347	0.463	0.365	0.000579816	B cells	Polyamines Metabolism	BRCA_valid2
1.10176e-85	0.0366114	0.823	0.527	9.69548e-84	Endothelial	Triacylglycerol Synthesis	BRCA_valid2
9.51208e-22	0.012503	0.215	0.067	8.37063e-20	Endothelial	Urea Cycle	BRCA_valid2
9.21468e-17	0.0158777	0.164	0.051	8.10892e-15	Endothelial	beta-Alanine metabolism	BRCA_valid2
5.20985e-13	0.0121948	0.297	0.163	4.58467e-11	Endothelial	NAD Metabolism	BRCA_valid2
5.38597e-50	0.0300576	0.427	0.154	4.73965e-48	Fibroblasts	NAD Metabolism	BRCA_valid2
1.24673e-49	0.0180787	0.79	0.57	1.09712e-47	Fibroblasts	Eicosanoid Metabolism	BRCA_valid2
2.41356e-43	0.0214019	0.743	0.529	2.12393e-41	Fibroblasts	Triacylglycerol Synthesis	BRCA_valid2
2.679e-25	0.0214804	0.172	0.036	2.35752e-23	Fibroblasts	CYP Metabolism	BRCA_valid2
1.00638e-21	0.0101998	0.334	0.17	8.85618e-20	Fibroblasts	Retinol Metabolism	BRCA_valid2
3.4811e-20	0.0159056	0.368	0.191	3.06337e-18	Fibroblasts	Fatty Acids Oxidation, peroxisomal	BRCA_valid2
7.39028e-17	0.0190151	0.982	0.942	6.50344e-15	Fibroblasts	ROS Detoxification	BRCA_valid2
2.81898e-15	0.0161074	0.202	0.084	2.4807e-13	Fibroblasts	Ethanol Metabolism	BRCA_valid2
1.65058e-12	0.0170335	0.92	0.87	1.45251e-10	Fibroblasts	Glutathione Metabolism	BRCA_valid2
2.6152e-06	0.0102333	0.207	0.122	0.000230137	Fibroblasts	DNA Demethylation	BRCA_valid2
3.74704e-06	0.0130046	0.253	0.16	0.00032974	Fibroblasts	Hyaluronan Metabolism	BRCA_valid2
6.00881e-149	0.0819895	0.637	0.118	5.28775e-147	Malignant	Carbonic Acid Metabolism	BRCA_valid2
4.26567e-97	0.0445069	0.87	0.562	3.75379e-95	Malignant	Fatty Acid Biosynthesis	BRCA_valid2
2.0588e-93	0.0311808	0.902	0.648	1.81175e-91	Malignant	Nucleotide Metabolism	BRCA_valid2
1.17583e-89	0.0886359	1	1	1.03473e-87	Malignant	Oxidative Phosphorylation	BRCA_valid2
4.99121e-60	0.0309609	0.641	0.31	4.39227e-58	Malignant	Cysteine Metabolism	BRCA_valid2
6.58867e-57	0.0175741	0.835	0.624	5.79803e-55	Malignant	Steroid Metabolism	BRCA_valid2
9.17762e-57	0.0336367	0.669	0.372	8.0763e-55	Malignant	O-Glycan Biosynthesis	BRCA_valid2
1.94756e-51	0.0390723	0.987	0.92	1.71386e-49	Malignant	ROS Detoxification	BRCA_valid2
1.48655e-45	0.0581299	0.475	0.165	1.30817e-43	Malignant	Pterin Biosynthesis	BRCA_valid2
4.566e-40	0.0209561	0.45	0.198	4.01808e-38	Malignant	Fructose and Mannose Metabolism	BRCA_valid2
8.35495e-32	0.0178005	0.903	0.832	7.35235e-30	Malignant	Valine, Leucine and Isoleucine Metabolism	BRCA_valid2
4.0581e-29	0.0220308	0.914	0.842	3.57113e-27	Malignant	Transport, Lysosomal	BRCA_valid2
8.01379e-29	0.0191371	0.828	0.669	7.05214e-27	Malignant	Alanine and Aspartate Metabolism	BRCA_valid2
9.35908e-27	0.0179813	0.913	0.828	8.23599e-25	Malignant	Glutamate metabolism	BRCA_valid2
5.8024e-25	0.0103024	0.982	0.929	5.10611e-23	Malignant	Porphyrin and Heme Metabolism	BRCA_valid2
1.13399e-23	0.0260596	0.627	0.414	9.97913e-22	Malignant	Protein Modification	BRCA_valid2
1.9443e-22	0.0219101	0.829	0.688	1.71099e-20	Malignant	Phenylalanine metabolism	BRCA_valid2
6.19884e-22	0.0121875	0.86	0.689	5.45498e-20	Malignant	Glycine, Serine and Threonine Metabolism	BRCA_valid2
1.58155e-21	0.0368829	0.254	0.089	1.39176e-19	Malignant	Glyoxylate and Dicarboxylate Metabolism	BRCA_valid2
2.25985e-21	0.0144446	0.925	0.801	1.98867e-19	Malignant	Arginine and Proline Metabolism	BRCA_valid2
1.63073e-17	0.0150115	0.318	0.164	1.43505e-15	Malignant	GABA shunt	BRCA_valid2
2.00234e-15	0.0122666	0.979	0.948	1.76206e-13	Malignant	N-Glycan Biosynthesis	BRCA_valid2
3.24637e-13	0.0169527	0.843	0.781	2.85681e-11	Malignant	Pentose Phosphate Pathway	BRCA_valid2
2.21904e-11	0.0172932	0.126	0.039	1.95276e-09	Malignant	Creatine Metabolism	BRCA_valid2
4.25353e-10	0.0151184	0.609	0.463	3.74311e-08	Malignant	Keratan sulfate biosynthesis	BRCA_valid2
1.94624e-09	0.0106524	0.439	0.324	1.71269e-07	Malignant	Transport, Golgi Apparatus	BRCA_valid2
3.16717e-09	0.0166632	0.651	0.51	2.78711e-07	Malignant	Selenoamino acid metabolism	BRCA_valid2
3.23479e-07	0.0102321	0.209	0.097	2.84661e-05	Malignant	Carnitine shuttle	BRCA_valid2
5.9843e-07	0.0151158	0.675	0.529	5.26618e-05	Malignant	Transport, Mitochondrial	BRCA_valid2
3.22586e-143	0.046307	0.996	0.942	2.83875e-141	Myeloid	Porphyrin and Heme Metabolism	BRCA_valid2
6.39373e-93	0.0613661	0.962	0.856	5.62648e-91	Myeloid	Transport, Lysosomal	BRCA_valid2
5.60898e-92	0.064209	0.967	0.861	4.9359e-90	Myeloid	Glutathione Metabolism	BRCA_valid2
6.90474e-91	0.0374518	0.902	0.545	6.07617e-89	Myeloid	Eicosanoid Metabolism	BRCA_valid2
4.22657e-57	0.0261339	0.562	0.254	3.71938e-55	Myeloid	Bile Acid Biosynthesis	BRCA_valid2
3.09395e-51	0.0517202	0.71	0.387	2.72268e-49	Myeloid	Keratan sulfate degradation	BRCA_valid2
8.12248e-46	0.0353072	0.673	0.367	7.14778e-44	Myeloid	N-Glycan Degradation	BRCA_valid2
2.62149e-41	0.0568468	0.469	0.164	2.30691e-39	Myeloid	Sugar Degradation	BRCA_valid2
1.26189e-38	0.0387009	0.4	0.137	1.11046e-36	Myeloid	Hyaluronan Metabolism	BRCA_valid2
1.47722e-37	0.0355629	0.87	0.795	1.29995e-35	Myeloid	Pentose Phosphate Pathway	BRCA_valid2
1.52184e-37	0.013848	0.431	0.137	1.33922e-35	Myeloid	Histidine Metabolism	BRCA_valid2
1.78054e-31	0.0457589	0.208	0.04	1.56688e-29	Myeloid	Pyruvate Metabolism	BRCA_valid2
8.27401e-30	0.0119623	0.834	0.644	7.28113e-28	Myeloid	Sphingolipid Metabolism	BRCA_valid2
9.27093e-29	0.0297712	0.413	0.229	8.15842e-27	Myeloid	Cholesterol Metabolism	BRCA_valid2
1.26658e-25	0.0272284	0.988	0.939	1.11459e-23	Myeloid	ROS Detoxification	BRCA_valid2
1.78503e-24	0.0139892	0.69	0.44	1.57082e-22	Myeloid	Xenobiotics Metabolism	BRCA_valid2
1.08031e-23	0.0288008	0.332	0.135	9.50668e-22	Myeloid	Propanoate Metabolism	BRCA_valid2
1.4717e-15	0.0176712	0.997	0.995	1.29509e-13	Myeloid	Glycolysis and Gluconeogenesis	BRCA_valid2
3.22848e-09	0.0210398	1	1	2.84106e-07	Myeloid	Oxidative Phosphorylation	BRCA_valid2
8.58088e-09	0.0169377	0.481	0.344	7.55117e-07	Myeloid	Heparan sulfate degradation	BRCA_valid2
9.82773e-104	0.0194065	0.867	0.533	8.6484e-102	T cells	Phosphoinositide Signalling	BRCA_valid2
4.46765e-17	0.0210428	0.66	0.582	3.93153e-15	T cells	Galactose metabolism	BRCA_valid2
8.30234e-15	0.0337082	0.242	0.114	7.30606e-13	T cells	Propanoate Metabolism	BRCA_valid2
3.96521e-10	0.0106689	0.3	0.206	3.48939e-08	T cells	Ketone Bodies Metabolism	BRCA_valid2
3.19875e-08	0.020065	0.135	0.055	2.8149e-06	T cells	Biotin Metabolism	BRCA_valid2
6.98239e-08	0.0191607	0.541	0.437	6.1445e-06	T cells	Chondroitin sulfate degradation	BRCA_valid2
1.00548e-07	0.0213215	0.434	0.321	8.84826e-06	T cells	Heparan sulfate degradation	BRCA_valid2
1.22664e-07	0.0132048	0.124	0.055	1.07944e-05	T cells	Glycogen Synthesis	BRCA_valid2
3.61808e-45	0.0642904	0.85	0.819	3.18391e-43	B cells	Lysine Metabolism	COAD
1.56427e-27	0.0275209	0.917	0.915	1.37656e-25	B cells	N-Glycan Biosynthesis	COAD
5.67238e-20	0.020998	0.632	0.396	4.9917e-18	B cells	NAD Metabolism	COAD
5.69245e-16	0.0198602	0.631	0.564	5.00935e-14	B cells	Polyamines Metabolism	COAD
1.12711e-10	0.0171281	0.572	0.436	9.91856e-09	B cells	Sugar Degradation	COAD
5.815e-05	0.018387	0.452	0.371	0.0051172	B cells	Glyoxylate and Dicarboxylate Metabolism	COAD
3.07056e-86	0.0343077	0.821	0.535	2.70209e-84	Endothelial	Triacylglycerol Synthesis	COAD
2.72879e-70	0.0297304	0.846	0.565	2.40133e-68	Endothelial	Pyrimidine Metabolism	COAD
8.86578e-59	0.043859	0.675	0.421	7.80189e-57	Endothelial	NAD Metabolism	COAD
5.69588e-58	0.0211746	0.955	0.828	5.01237e-56	Endothelial	Eicosanoid Metabolism	COAD
5.28652e-170	0.079747	0.879	0.415	4.65214e-168	Fibroblasts	NAD Metabolism	COAD
1.06284e-48	0.0431208	0.997	0.977	9.353e-47	Fibroblasts	ROS Detoxification	COAD
6.8987e-40	0.0399582	0.792	0.551	6.07085e-38	Fibroblasts	Protein Modification	COAD
6.62249e-39	0.0168945	0.35	0.137	5.82779e-37	Fibroblasts	Retinol Metabolism	COAD
7.1531e-28	0.0190813	0.415	0.215	6.29473e-26	Fibroblasts	Fatty Acids Oxidation, peroxisomal	COAD
5.97775e-26	0.0266942	0.263	0.095	5.26042e-24	Fibroblasts	Ethanol Metabolism	COAD
1.22325e-23	0.0133821	0.927	0.828	1.07646e-21	Fibroblasts	Eicosanoid Metabolism	COAD
7.40186e-21	0.0153046	0.682	0.538	6.51364e-19	Fibroblasts	Triacylglycerol Synthesis	COAD
3.28527e-13	0.0132098	0.28	0.147	2.89103e-11	Fibroblasts	DNA Demethylation	COAD
4.16978e-09	0.0132675	0.362	0.239	3.66941e-07	Fibroblasts	Hyaluronan Metabolism	COAD
6.81337e-06	0.0191836	0.795	0.627	0.000599576	Fibroblasts	Transport, Mitochondrial	COAD
5.36248e-181	0.226207	1	1	4.71898e-179	Malignant	Oxidative Phosphorylation	COAD
2.74674e-164	0.0875084	0.973	0.859	2.41713e-162	Malignant	Glutathione Metabolism	COAD
1.47187e-131	0.074358	0.996	0.968	1.29524e-129	Malignant	ROS Detoxification	COAD
5.95424e-110	0.0729977	0.622	0.151	5.23973e-108	Malignant	Pterin Biosynthesis	COAD
5.46591e-67	0.0231911	0.872	0.682	4.81e-65	Malignant	Transport, Extracellular	COAD
1.43644e-57	0.0290416	0.698	0.336	1.26407e-55	Malignant	Fructose and Mannose Metabolism	COAD
3.02489e-55	0.0564352	0.816	0.546	2.6619e-53	Malignant	Transport, Mitochondrial	COAD
8.23856e-53	0.0265116	0.84	0.608	7.24993e-51	Malignant	Cysteine Metabolism	COAD
6.51797e-52	0.0295228	0.472	0.137	5.73581e-50	Malignant	Urea Cycle	COAD
8.38872e-47	0.0149705	0.952	0.855	7.38207e-45	Malignant	Citric Acid Cycle	COAD
1.18338e-44	0.0291934	0.999	0.991	1.04137e-42	Malignant	Glycolysis and Gluconeogenesis	COAD
6.30167e-40	0.0287017	0.839	0.608	5.54547e-38	Malignant	Pentose Phosphate Pathway	COAD
1.54823e-36	0.0161481	0.753	0.443	1.36244e-34	Malignant	Triacylglycerol Synthesis	COAD
2.62008e-35	0.0137159	0.477	0.184	2.30567e-33	Malignant	Histidine Metabolism	COAD
4.80256e-35	0.0179814	0.922	0.822	4.22625e-33	Malignant	Steroid Metabolism	COAD
1.51038e-33	0.0264892	0.732	0.475	1.32914e-31	Malignant	Protein Modification	COAD
1.49892e-31	0.0253843	0.666	0.424	1.31905e-29	Malignant	Purine Biosynthesis	COAD
4.28323e-29	0.0165819	0.929	0.814	3.76924e-27	Malignant	Purine Metabolism	COAD
6.54814e-29	0.0286132	0.741	0.495	5.76236e-27	Malignant	Polyamines Metabolism	COAD
1.24613e-28	0.0306707	0.519	0.253	1.0966e-26	Malignant	Riboflavin Metabolism	COAD
4.84987e-27	0.0204905	0.817	0.631	4.26789e-25	Malignant	Fatty Acids Oxidation, mitochondrial	COAD
1.89937e-22	0.0399816	0.542	0.41	1.67145e-20	Malignant	Creatine Metabolism	COAD
1.94979e-17	0.027394	0.447	0.243	1.71582e-15	Malignant	Ubiquinone Biosynthesis	COAD
1.71397e-16	0.0105159	0.786	0.625	1.5083e-14	Malignant	Xenobiotics Metabolism	COAD
5.75254e-129	0.0274463	0.877	0.537	5.06224e-127	Myeloid	Glutamate metabolism	COAD
1.58672e-121	0.0763257	0.952	0.811	1.39632e-119	Myeloid	Transport, Lysosomal	COAD
2.32509e-113	0.0220508	0.92	0.628	2.04608e-111	Myeloid	Sphingolipid Metabolism	COAD
4.12105e-92	0.0256769	0.998	0.97	3.62652e-90	Myeloid	Porphyrin and Heme Metabolism	COAD
2.65349e-75	0.0275851	0.945	0.8	2.33507e-73	Myeloid	Eicosanoid Metabolism	COAD
1.73595e-74	0.0596027	0.636	0.281	1.52763e-72	Myeloid	Keratan sulfate degradation	COAD
7.43105e-47	0.0242261	0.765	0.559	6.53932e-45	Myeloid	Galactose metabolism	COAD
1.88251e-44	0.0540092	0.474	0.176	1.65661e-42	Myeloid	Propanoate Metabolism	COAD
5.40001e-37	0.0333439	0.428	0.187	4.75201e-35	Myeloid	Heparan sulfate degradation	COAD
4.00994e-36	0.027514	0.535	0.289	3.52874e-34	Myeloid	N-Glycan Degradation	COAD
9.83828e-36	0.0467397	0.433	0.19	8.65769e-34	Myeloid	Hyaluronan Metabolism	COAD
2.59999e-30	0.0324935	0.53	0.314	2.28799e-28	Myeloid	Chondroitin sulfate degradation	COAD
1.8379e-24	0.0165648	0.525	0.306	1.61735e-22	Myeloid	Ketone Bodies Metabolism	COAD
5.57673e-21	0.0320658	0.551	0.427	4.90752e-19	Myeloid	Sugar Degradation	COAD
8.73394e-19	0.0162245	0.694	0.572	7.68587e-17	Myeloid	Bile Acid Biosynthesis	COAD
1.44767e-16	0.0100574	0.707	0.535	1.27395e-14	Myeloid	Pyrimidine Metabolism	COAD
3.25281e-13	0.0198218	0.998	0.993	2.86247e-11	Myeloid	Glycolysis and Gluconeogenesis	COAD
2.10558e-08	0.0234439	0.204	0.095	1.85291e-06	Myeloid	Pyruvate Metabolism	COAD
1.46792e-94	0.0162291	0.927	0.593	1.29177e-92	T cells	Phosphoinositide Signalling	COAD
1.85418e-21	0.0154283	0.643	0.462	1.63168e-19	T cells	Cholesterol Metabolism	COAD
3.63042e-08	0.0170821	0.156	0.081	3.19477e-06	T cells	DNA Methylation	COAD
1.32811e-15	0.0134159	0.935	0.922	1.16874e-13	B cells	N-Glycan Biosynthesis	LUAD
6.08051e-06	0.0134845	0.302	0.256	0.000535085	B cells	Cholesterol Metabolism	LUAD
1.2082e-05	0.0313281	0.708	0.704	0.00106321	B cells	Lysine Metabolism	LUAD
3.44517e-47	0.0338172	0.426	0.12	3.03175e-45	Endothelial	NAD Metabolism	LUAD
4.11348e-22	0.0177656	0.177	0.037	3.61986e-20	Endothelial	Carbonic Acid Metabolism	LUAD
1.27138e-19	0.0219507	0.324	0.165	1.11881e-17	Endothelial	Ubiquinone Biosynthesis	LUAD
2.61578e-16	0.0115213	0.834	0.701	2.30189e-14	Endothelial	Nucleotide Metabolism	LUAD
1.33658e-12	0.0101765	0.929	0.892	1.17619e-10	Endothelial	Purine Metabolism	LUAD
2.60163e-202	0.0786966	0.767	0.102	2.28943e-200	Fibroblasts	NAD Metabolism	LUAD
1.83601e-114	0.0716481	0.564	0.112	1.61569e-112	Fibroblasts	Ethanol Metabolism	LUAD
7.11283e-107	0.0781837	0.997	0.957	6.25929e-105	Fibroblasts	ROS Detoxification	LUAD
4.08073e-104	0.034857	0.569	0.154	3.59105e-102	Fibroblasts	Retinol Metabolism	LUAD
5.76012e-83	0.0384145	0.862	0.585	5.06891e-81	Fibroblasts	Xenobiotics Metabolism	LUAD
2.92632e-80	0.0528025	0.65	0.318	2.57516e-78	Fibroblasts	Fatty Acids Oxidation, peroxisomal	LUAD
5.04027e-71	0.0236344	0.955	0.81	4.43544e-69	Fibroblasts	Eicosanoid Metabolism	LUAD
1.5687e-38	0.0238633	0.285	0.073	1.38046e-36	Fibroblasts	CYP Metabolism	LUAD
4.6027e-36	0.0314009	0.851	0.721	4.05037e-34	Fibroblasts	Fatty Acids Oxidation, mitochondrial	LUAD
4.77603e-35	0.0301251	0.745	0.522	4.20291e-33	Fibroblasts	Protein Modification	LUAD
1.55542e-33	0.0222828	0.258	0.064	1.36877e-31	Fibroblasts	beta-Alanine metabolism	LUAD
9.31131e-33	0.0165704	0.572	0.359	8.19395e-31	Fibroblasts	Tryptophan metabolism	LUAD
3.77999e-29	0.0175453	0.549	0.306	3.32639e-27	Fibroblasts	Histidine Metabolism	LUAD
2.99573e-19	0.0175444	0.556	0.335	2.63624e-17	Fibroblasts	Hyaluronan Metabolism	LUAD
4.10091e-16	0.0219597	0.991	0.952	3.6088e-14	Fibroblasts	Glutathione Metabolism	LUAD
2.35699e-10	0.0280843	0.783	0.604	2.07415e-08	Fibroblasts	Transport, Mitochondrial	LUAD
3.80967e-09	0.0122948	0.805	0.701	3.35251e-07	Fibroblasts	Lysine Metabolism	LUAD
1.53902e-109	0.0955273	1	1	1.35434e-107	Malignant	Oxidative Phosphorylation	LUAD
1.01832e-108	0.0268611	0.917	0.744	8.96118e-107	Malignant	Transport, Extracellular	LUAD
8.13617e-104	0.0314876	0.729	0.314	7.15983e-102	Malignant	Triacylglycerol Synthesis	LUAD
2.35619e-97	0.073769	0.633	0.227	2.07344e-95	Malignant	Pterin Biosynthesis	LUAD
4.93526e-88	0.0395827	0.77	0.442	4.34303e-86	Malignant	Protein Modification	LUAD
3.09087e-83	0.0519948	0.992	0.946	2.71997e-81	Malignant	ROS Detoxification	LUAD
4.05906e-80	0.0309744	0.968	0.865	3.57197e-78	Malignant	Purine Metabolism	LUAD
2.80968e-71	0.0262888	0.408	0.078	2.47252e-69	Malignant	Urea Cycle	LUAD
4.19394e-69	0.0484082	0.994	0.939	3.69066e-67	Malignant	Glutathione Metabolism	LUAD
6.52943e-56	0.0184667	0.577	0.243	5.7459e-54	Malignant	Cysteine Metabolism	LUAD
1.64751e-54	0.0267814	0.282	0.053	1.44981e-52	Malignant	Creatine Metabolism	LUAD
3.92341e-48	0.0394084	0.895	0.718	3.4526e-46	Malignant	Pentose Phosphate Pathway	LUAD
8.13092e-35	0.0249611	1	1	7.15521e-33	Malignant	Glycolysis and Gluconeogenesis	LUAD
1.87545e-33	0.0129614	0.822	0.66	1.65039e-31	Malignant	Nucleotide Metabolism	LUAD
1.00231e-23	0.0143476	0.345	0.163	8.82031e-22	Malignant	Inositol Phosphate Metabolism	LUAD
2.09056e-18	0.0106405	0.498	0.328	1.8397e-16	Malignant	Keratan sulfate biosynthesis	LUAD
5.48054e-15	0.0109099	0.414	0.249	4.82288e-13	Malignant	Selenoamino acid metabolism	LUAD
8.71851e-05	0.0141212	0.226	0.15	0.00767229	Malignant	Glyoxylate and Dicarboxylate Metabolism	LUAD
7.9598e-160	0.07416	0.987	0.858	7.00462e-158	Myeloid	Transport, Lysosomal	LUAD
3.32445e-121	0.0726818	0.997	0.943	2.92552e-119	Myeloid	Glutathione Metabolism	LUAD
3.26636e-111	0.0836226	0.844	0.422	2.8744e-109	Myeloid	Keratan sulfate degradation	LUAD
3.13215e-108	0.0996613	0.727	0.249	2.75629e-106	Myeloid	Hyaluronan Metabolism	LUAD
1.10308e-100	0.0254244	0.919	0.672	9.70709e-99	Myeloid	Glutamate metabolism	LUAD
5.71224e-92	0.0337976	0.684	0.224	5.02677e-90	Myeloid	Histidine Metabolism	LUAD
1.70703e-81	0.0362618	0.948	0.783	1.50219e-79	Myeloid	Eicosanoid Metabolism	LUAD
1.62055e-79	0.0496964	0.834	0.512	1.42608e-77	Myeloid	N-Glycan Degradation	LUAD
2.57955e-79	0.0309486	1	0.997	2.27001e-77	Myeloid	Porphyrin and Heme Metabolism	LUAD
1.75749e-75	0.0311949	0.849	0.532	1.54659e-73	Myeloid	Xenobiotics Metabolism	LUAD
2.39368e-69	0.0195108	0.675	0.291	2.10644e-67	Myeloid	Tryptophan metabolism	LUAD
4.51841e-69	0.0160987	0.883	0.633	3.9762e-67	Myeloid	Sphingolipid Metabolism	LUAD
1.80177e-58	0.0471881	0.996	0.949	1.58555e-56	Myeloid	ROS Detoxification	LUAD
7.83147e-58	0.0145537	0.863	0.623	6.89169e-56	Myeloid	Valine, Leucine and Isoleucine Metabolism	LUAD
4.04097e-46	0.0235265	0.603	0.318	3.55605e-44	Myeloid	Bile Acid Biosynthesis	LUAD
6.18827e-45	0.0441322	0.902	0.731	5.44568e-43	Myeloid	Pentose Phosphate Pathway	LUAD
1.21162e-38	0.0761106	0.512	0.239	1.06623e-36	Myeloid	Sugar Degradation	LUAD
1.90634e-36	0.0438578	1	1	1.67758e-34	Myeloid	Oxidative Phosphorylation	LUAD
1.14447e-32	0.03638	0.379	0.153	1.00713e-30	Myeloid	Propanoate Metabolism	LUAD
1.36805e-28	0.0431874	0.838	0.623	1.20389e-26	Myeloid	Chondroitin sulfate degradation	LUAD
1.86293e-24	0.0104992	0.754	0.548	1.63938e-22	Myeloid	Pyrimidine Metabolism	LUAD
3.7283e-24	0.0220261	1	1	3.2809e-22	Myeloid	Glycolysis and Gluconeogenesis	LUAD
1.02255e-21	0.0248779	0.817	0.677	8.99848e-20	Myeloid	Lysine Metabolism	LUAD
1.35747e-16	0.0101565	0.446	0.275	1.19457e-14	Myeloid	Ketone Bodies Metabolism	LUAD
1.66561e-16	0.0241693	0.162	0.048	1.46574e-14	Myeloid	Pyruvate Metabolism	LUAD
2.29857e-16	0.0116472	0.263	0.094	2.02275e-14	Myeloid	Ethanol Metabolism	LUAD
3.47054e-15	0.0106339	0.198	0.093	3.05407e-13	Myeloid	DNA Synthesis	LUAD
1.31196e-10	0.0129354	0.833	0.699	1.15453e-08	Myeloid	Fatty Acids Oxidation, mitochondrial	LUAD
1.84875e-08	0.0176255	0.736	0.58	1.6269e-06	Myeloid	Transport, Mitochondrial	LUAD
1.09765e-133	0.0189529	0.936	0.552	9.6593e-132	T cells	Phosphoinositide Signalling	LUAD
1.28071e-11	0.0147007	0.693	0.577	1.12703e-09	T cells	Galactose metabolism	LUAD
8.47936e-07	0.0264877	0.5	0.472	7.46183e-05	T cells	Heparan sulfate degradation	LUAD
5.35394e-37	0.021219	0.498	0.22	4.71147e-35	B cells	NAD Metabolism	LUAD_valid1
1.73685e-32	0.0111425	0.377	0.168	1.52843e-30	B cells	Ethanol Metabolism	LUAD_valid1
2.35354e-31	0.0362758	0.443	0.232	2.07112e-29	B cells	CYP Metabolism	LUAD_valid1
7.45772e-25	0.0452756	0.617	0.544	6.56279e-23	B cells	Lysine Metabolism	LUAD_valid1
9.58355e-23	0.0356434	0.761	0.658	8.43352e-21	B cells	Fatty Acids Oxidation, peroxisomal	LUAD_valid1
5.70749e-22	0.0387454	0.58	0.418	5.02259e-20	B cells	Blood Group Biosynthesis	LUAD_valid1
1.05335e-21	0.0191905	0.493	0.317	9.26948e-20	B cells	Carbonic Acid Metabolism	LUAD_valid1
3.66779e-21	0.037783	0.54	0.399	3.22766e-19	B cells	DNA Demethylation	LUAD_valid1
6.89023e-20	0.012768	0.804	0.692	6.0634e-18	B cells	Glycosylphosphatidylinositol (GPI)-anchor biosynthesis	LUAD_valid1
3.28779e-19	0.0118776	0.676	0.518	2.89326e-17	B cells	Keratan sulfate biosynthesis	LUAD_valid1
4.74626e-18	0.0126784	0.793	0.723	4.1767e-16	B cells	Fatty Acid Metabolism	LUAD_valid1
1.97489e-15	0.0178447	0.649	0.469	1.7379e-13	B cells	N-Glycan Degradation	LUAD_valid1
1.59582e-14	0.0103301	0.653	0.51	1.40432e-12	B cells	Folate Metabolism	LUAD_valid1
8.18786e-14	0.018296	0.644	0.481	7.20532e-12	B cells	Keratan sulfate degradation	LUAD_valid1
4.19481e-56	0.0328008	0.869	0.532	3.69143e-54	Endothelial	Eicosanoid Metabolism	LUAD_valid1
4.22003e-37	0.0360061	0.549	0.238	3.71362e-35	Endothelial	NAD Metabolism	LUAD_valid1
3.01471e-30	0.0237457	0.554	0.254	2.65295e-28	Endothelial	Triacylglycerol Synthesis	LUAD_valid1
3.17543e-25	0.0132821	0.765	0.584	2.79438e-23	Endothelial	Transport, Extracellular	LUAD_valid1
1.9232e-23	0.0340719	0.988	0.936	1.69242e-21	Endothelial	Glutathione Metabolism	LUAD_valid1
2.76559e-05	0.0270701	0.378	0.332	0.00243372	Endothelial	Carbonic Acid Metabolism	LUAD_valid1
5.85222e-05	0.0109273	0.54	0.406	0.00514995	Endothelial	Protein Modification	LUAD_valid1
7.00692e-89	0.0645042	0.68	0.232	6.16609e-87	Fibroblasts	NAD Metabolism	LUAD_valid1
9.62096e-43	0.0510066	0.983	0.935	8.46644e-41	Fibroblasts	Glutathione Metabolism	LUAD_valid1
1.57002e-40	0.0233596	0.812	0.531	1.38162e-38	Fibroblasts	Eicosanoid Metabolism	LUAD_valid1
1.27571e-38	0.0400121	0.723	0.4	1.12263e-36	Fibroblasts	Protein Modification	LUAD_valid1
1.1605e-25	0.0352874	0.99	0.968	1.02124e-23	Fibroblasts	ROS Detoxification	LUAD_valid1
2.51096e-24	0.0578923	0.424	0.246	2.20965e-22	Fibroblasts	CYP Metabolism	LUAD_valid1
3.76611e-19	0.0124865	0.461	0.255	3.31418e-17	Fibroblasts	Triacylglycerol Synthesis	LUAD_valid1
8.51661e-18	0.0358072	0.617	0.372	7.49462e-16	Fibroblasts	Transport, Mitochondrial	LUAD_valid1
9.18741e-18	0.0136623	0.708	0.522	8.08492e-16	Fibroblasts	Xenobiotics Metabolism	LUAD_valid1
4.80854e-15	0.0154364	0.473	0.277	4.23152e-13	Fibroblasts	Histidine Metabolism	LUAD_valid1
1.57791e-14	0.0164805	0.788	0.631	1.38856e-12	Fibroblasts	Fatty Acids Oxidation, mitochondrial	LUAD_valid1
2.45678e-09	0.0249704	1	1	2.16196e-07	Fibroblasts	Oxidative Phosphorylation	LUAD_valid1
2.30297e-07	0.0109183	0.689	0.547	2.02662e-05	Fibroblasts	Lysine Metabolism	LUAD_valid1
2.22917e-81	0.0463265	1	1	1.96167e-79	Malignant	Glycolysis and Gluconeogenesis	LUAD_valid1
4.92613e-75	0.0483794	0.997	0.963	4.33499e-73	Malignant	ROS Detoxification	LUAD_valid1
7.93977e-61	0.0849908	1	1	6.98699e-59	Malignant	Oxidative Phosphorylation	LUAD_valid1
2.38594e-44	0.0379935	0.246	0.034	2.09963e-42	Malignant	Creatine Metabolism	LUAD_valid1
1.74785e-36	0.0195446	0.982	0.929	1.53811e-34	Malignant	Purine Metabolism	LUAD_valid1
1.29966e-35	0.0152274	0.991	0.927	1.1437e-33	Malignant	Porphyrin and Heme Metabolism	LUAD_valid1
1.22412e-34	0.0623683	0.38	0.126	1.07722e-32	Malignant	Glyoxylate and Dicarboxylate Metabolism	LUAD_valid1
2.95398e-31	0.0321518	0.989	0.925	2.5995e-29	Malignant	Glutathione Metabolism	LUAD_valid1
2.22669e-26	0.0153487	0.943	0.872	1.95949e-24	Malignant	Nucleotide Metabolism	LUAD_valid1
3.58195e-23	0.0261609	0.332	0.141	3.15212e-21	Malignant	Ubiquinone Biosynthesis	LUAD_valid1
5.73746e-22	0.0109198	0.428	0.236	5.04897e-20	Malignant	Tryptophan metabolism	LUAD_valid1
1.92228e-17	0.0211398	0.534	0.382	1.69161e-15	Malignant	Protein Modification	LUAD_valid1
6.39031e-16	0.0104962	0.39	0.203	5.62347e-14	Malignant	Cysteine Metabolism	LUAD_valid1
1.01242e-13	0.0139142	0.436	0.31	8.9093e-12	Malignant	Carbonic Acid Metabolism	LUAD_valid1
2.27383e-12	0.0230986	0.391	0.238	2.00097e-10	Malignant	Riboflavin Metabolism	LUAD_valid1
2.46309e-12	0.0135764	0.796	0.634	2.16752e-10	Malignant	Pentose Phosphate Pathway	LUAD_valid1
1.49839e-08	0.0107331	0.383	0.265	1.31858e-06	Malignant	Purine Biosynthesis	LUAD_valid1
2.34779e-08	0.0153968	0.261	0.153	2.06605e-06	Malignant	Pterin Biosynthesis	LUAD_valid1
3.3187e-07	0.0211233	0.509	0.351	2.92045e-05	Malignant	Transport, Mitochondrial	LUAD_valid1
4.86996e-05	0.0146159	0.169	0.093	0.00428556	Malignant	DNA Synthesis	LUAD_valid1
5.55971e-186	0.0817774	0.964	0.71	4.89255e-184	Myeloid	Transport, Lysosomal	LUAD_valid1
6.48977e-174	0.0848025	0.998	0.926	5.711e-172	Myeloid	Glutathione Metabolism	LUAD_valid1
2.91103e-129	0.0456594	1	0.928	2.5617e-127	Myeloid	Porphyrin and Heme Metabolism	LUAD_valid1
2.38375e-126	0.0268994	0.898	0.571	2.0977e-124	Myeloid	Glutamate metabolism	LUAD_valid1
2.68165e-89	0.05101	0.885	0.625	2.35985e-87	Myeloid	Pentose Phosphate Pathway	LUAD_valid1
1.26081e-74	0.0332531	0.624	0.225	1.10951e-72	Myeloid	Histidine Metabolism	LUAD_valid1
4.39008e-72	0.0300298	0.831	0.49	3.86327e-70	Myeloid	Eicosanoid Metabolism	LUAD_valid1
8.31265e-69	0.0397886	1	1	7.31513e-67	Myeloid	Glycolysis and Gluconeogenesis	LUAD_valid1
1.21264e-56	0.0568112	0.759	0.452	1.06712e-54	Myeloid	Keratan sulfate degradation	LUAD_valid1
2.65053e-56	0.0528759	1	1	2.33247e-54	Myeloid	Oxidative Phosphorylation	LUAD_valid1
7.2655e-56	0.0564876	0.473	0.144	6.39364e-54	Myeloid	Hyaluronan Metabolism	LUAD_valid1
9.62917e-49	0.0174513	0.909	0.757	8.47367e-47	Myeloid	Sphingolipid Metabolism	LUAD_valid1
1.97212e-45	0.0196986	0.773	0.485	1.73547e-43	Myeloid	Xenobiotics Metabolism	LUAD_valid1
7.50149e-45	0.0147182	0.53	0.227	6.60131e-43	Myeloid	Tryptophan metabolism	LUAD_valid1
1.62145e-43	0.0360881	0.997	0.964	1.42688e-41	Myeloid	ROS Detoxification	LUAD_valid1
5.48792e-34	0.0610138	0.475	0.207	4.82937e-32	Myeloid	Sugar Degradation	LUAD_valid1
1.92925e-31	0.0442163	0.264	0.082	1.69774e-29	Myeloid	Pyruvate Metabolism	LUAD_valid1
4.14305e-27	0.0327983	0.689	0.451	3.64588e-25	Myeloid	N-Glycan Degradation	LUAD_valid1
8.7111e-27	0.0219509	0.537	0.286	7.66577e-25	Myeloid	Bile Acid Biosynthesis	LUAD_valid1
4.39387e-26	0.0305971	0.356	0.159	3.86661e-24	Myeloid	Propanoate Metabolism	LUAD_valid1
1.99092e-25	0.0360603	0.629	0.373	1.75201e-23	Myeloid	Chondroitin sulfate degradation	LUAD_valid1
2.82002e-25	0.0235894	0.363	0.165	2.48162e-23	Myeloid	Heparan sulfate degradation	LUAD_valid1
1.0034e-15	0.012135	0.701	0.525	8.82992e-14	Myeloid	Lysine Metabolism	LUAD_valid1
2.26548e-13	0.0105104	0.392	0.266	1.99362e-11	Myeloid	Ketone Bodies Metabolism	LUAD_valid1
2.46411e-11	0.0159657	0.694	0.539	2.16841e-09	Myeloid	Galactose metabolism	LUAD_valid1
4.11933e-57	0.0139644	0.941	0.702	3.62501e-55	T cells	Phosphoinositide Signalling	LUAD_valid1
4.06618e-06	0.0100972	0.123	0.077	0.000357824	T cells	Glycogen Synthesis	LUAD_valid1
3.73464e-31	0.0479468	0.748	0.701	3.28648e-29	B cells	Lysine Metabolism	LUAD_valid2
7.26275e-25	0.0274182	0.517	0.327	6.39122e-23	B cells	Carnitine shuttle	LUAD_valid2
8.74594e-24	0.0113508	0.712	0.526	7.69642e-22	B cells	Glycosylphosphatidylinositol (GPI)-anchor biosynthesis	LUAD_valid2
3.06495e-21	0.0160512	0.512	0.341	2.69715e-19	B cells	Transport, Golgi Apparatus	LUAD_valid2
3.09007e-18	0.0345252	0.517	0.375	2.71926e-16	B cells	Glycogen Degradation	LUAD_valid2
4.72887e-15	0.0135969	0.501	0.362	4.16141e-13	B cells	Urea Cycle	LUAD_valid2
5.62499e-15	0.0174055	0.616	0.501	4.94999e-13	B cells	Keratan sulfate biosynthesis	LUAD_valid2
5.98346e-15	0.0145982	0.938	0.925	5.26545e-13	B cells	N-Glycan Biosynthesis	LUAD_valid2
1.65219e-11	0.0144121	0.418	0.255	1.45393e-09	B cells	Pyruvate Metabolism	LUAD_valid2
1.15709e-09	0.0143412	0.429	0.293	1.01824e-07	B cells	Creatine Metabolism	LUAD_valid2
2.13259e-69	0.0418804	0.767	0.362	1.87668e-67	Endothelial	Triacylglycerol Synthesis	LUAD_valid2
3.07459e-40	0.038023	0.346	0.084	2.70564e-38	Endothelial	Carbonic Acid Metabolism	LUAD_valid2
5.51226e-36	0.0260918	0.938	0.72	4.85079e-34	Endothelial	Eicosanoid Metabolism	LUAD_valid2
2.43554e-20	0.0298003	0.447	0.207	2.14327e-18	Endothelial	Ubiquinone Biosynthesis	LUAD_valid2
6.46513e-14	0.0100933	0.589	0.393	5.68932e-12	Endothelial	Pyrimidine Metabolism	LUAD_valid2
1.94028e-11	0.0408407	0.351	0.204	1.70745e-09	Endothelial	Glyoxylate and Dicarboxylate Metabolism	LUAD_valid2
5.22217e-09	0.0113609	0.103	0.025	4.59551e-07	Endothelial	CYP Metabolism	LUAD_valid2
2.82581e-06	0.0127945	0.305	0.214	0.000248671	Endothelial	NAD Metabolism	LUAD_valid2
1.22815e-42	0.0361995	0.518	0.209	1.08077e-40	Fibroblasts	NAD Metabolism	LUAD_valid2
1.2832e-33	0.025526	0.365	0.119	1.12922e-31	Fibroblasts	Inositol Phosphate Metabolism	LUAD_valid2
4.64336e-24	0.0192842	0.444	0.233	4.08615e-22	Fibroblasts	Fatty Acids Oxidation, peroxisomal	LUAD_valid2
8.44304e-17	0.0260896	0.241	0.092	7.42987e-15	Fibroblasts	beta-Alanine metabolism	LUAD_valid2
9.20472e-17	0.0109947	0.582	0.366	8.10015e-15	Fibroblasts	Histidine Metabolism	LUAD_valid2
2.43699e-13	0.0126053	0.701	0.558	2.14455e-11	Fibroblasts	Fatty Acids Oxidation, mitochondrial	LUAD_valid2
9.17927e-13	0.0257579	0.546	0.435	8.07776e-11	Fibroblasts	Protein Modification	LUAD_valid2
3.35596e-12	0.0147729	0.296	0.161	2.95324e-10	Fibroblasts	DNA Demethylation	LUAD_valid2
3.62738e-11	0.0313159	0.373	0.202	3.19209e-09	Fibroblasts	Glyoxylate and Dicarboxylate Metabolism	LUAD_valid2
2.79305e-06	0.0147053	0.964	0.908	0.000245788	Fibroblasts	Glutathione Metabolism	LUAD_valid2
1.32871e-208	0.166085	1	1	1.16927e-206	Malignant	Oxidative Phosphorylation	LUAD_valid2
1.23684e-136	0.0765461	0.996	0.941	1.08842e-134	Malignant	ROS Detoxification	LUAD_valid2
1.93809e-117	0.0717439	0.983	0.866	1.70552e-115	Malignant	Glutathione Metabolism	LUAD_valid2
7.67755e-109	0.0418957	0.999	0.996	6.75624e-107	Malignant	Glycolysis and Gluconeogenesis	LUAD_valid2
6.78105e-95	0.0321736	0.929	0.822	5.96732e-93	Malignant	Transport, Extracellular	LUAD_valid2
2.18124e-68	0.0503121	0.568	0.194	1.91949e-66	Malignant	Pterin Biosynthesis	LUAD_valid2
7.23608e-63	0.0456942	0.955	0.786	6.36775e-61	Malignant	Pentose Phosphate Pathway	LUAD_valid2
5.1438e-44	0.0141219	0.568	0.249	4.52654e-42	Malignant	Triacylglycerol Synthesis	LUAD_valid2
4.99156e-38	0.0227534	0.633	0.32	4.39257e-36	Malignant	Protein Modification	LUAD_valid2
2.86503e-17	0.0223603	0.529	0.36	2.52123e-15	Malignant	Transport, Mitochondrial	LUAD_valid2
2.1123e-16	0.0136565	0.373	0.225	1.85882e-14	Malignant	Fructose and Mannose Metabolism	LUAD_valid2
7.36472e-16	0.0102807	0.961	0.89	6.48095e-14	Malignant	Purine Metabolism	LUAD_valid2
5.68971e-15	0.0137445	0.301	0.165	5.00694e-13	Malignant	NAD Metabolism	LUAD_valid2
4.11774e-10	0.0199962	0.28	0.171	3.62361e-08	Malignant	Riboflavin Metabolism	LUAD_valid2
2.36199e-100	0.0395456	0.94	0.687	2.07855e-98	Myeloid	Eicosanoid Metabolism	LUAD_valid2
7.00791e-82	0.0233821	0.85	0.496	6.16696e-80	Myeloid	Xenobiotics Metabolism	LUAD_valid2
1.93825e-67	0.0540204	0.571	0.221	1.70566e-65	Myeloid	Pyruvate Metabolism	LUAD_valid2
8.00448e-67	0.041083	0.889	0.802	7.04394e-65	Myeloid	Transport, Lysosomal	LUAD_valid2
3.84274e-59	0.0843014	0.517	0.187	3.38161e-57	Myeloid	Sugar Degradation	LUAD_valid2
8.61157e-56	0.0148068	0.65	0.324	7.57818e-54	Myeloid	Histidine Metabolism	LUAD_valid2
2.96358e-51	0.0408734	0.769	0.434	2.60795e-49	Myeloid	N-Glycan Degradation	LUAD_valid2
5.57584e-50	0.044538	0.606	0.352	4.90674e-48	Myeloid	Glycogen Degradation	LUAD_valid2
3.39668e-49	0.0305959	0.999	0.999	2.98908e-47	Myeloid	Porphyrin and Heme Metabolism	LUAD_valid2
1.95173e-38	0.0425057	0.979	0.898	1.71752e-36	Myeloid	Glutathione Metabolism	LUAD_valid2
6.00633e-38	0.0256942	0.543	0.312	5.28557e-36	Myeloid	Carnitine shuttle	LUAD_valid2
2.41401e-34	0.0204977	0.82	0.572	2.12433e-32	Myeloid	Bile Acid Biosynthesis	LUAD_valid2
4.87435e-32	0.0707794	0.433	0.199	4.28943e-30	Myeloid	Hyaluronan Metabolism	LUAD_valid2
5.92962e-31	0.012346	0.541	0.327	5.21806e-29	Myeloid	Transport, Golgi Apparatus	LUAD_valid2
1.18687e-29	0.0134756	0.94	0.829	1.04445e-27	Myeloid	Glutamate metabolism	LUAD_valid2
1.56929e-29	0.0155723	0.559	0.344	1.38097e-27	Myeloid	Urea Cycle	LUAD_valid2
1.90487e-29	0.0526565	0.547	0.35	1.67628e-27	Myeloid	Keratan sulfate degradation	LUAD_valid2
2.65035e-27	0.0165675	0.496	0.274	2.33231e-25	Myeloid	Creatine Metabolism	LUAD_valid2
4.67176e-25	0.0114064	0.636	0.568	4.11115e-23	Myeloid	Sphingolipid Metabolism	LUAD_valid2
3.41204e-23	0.0123479	0.628	0.493	3.0026e-21	Myeloid	Keratan sulfate biosynthesis	LUAD_valid2
5.93454e-13	0.0114863	0.504	0.362	5.22239e-11	Myeloid	Amino and Nucleotide Sugar Metabolism	LUAD_valid2
4.47394e-12	0.031902	0.519	0.426	3.93707e-10	Myeloid	Chondroitin sulfate degradation	LUAD_valid2
4.93011e-07	0.0119615	0.92	0.837	4.3385e-05	Myeloid	Pentose Phosphate Pathway	LUAD_valid2
2.76807e-154	0.0193973	0.859	0.392	2.4359e-152	T cells	Phosphoinositide Signalling	LUAD_valid2
3.71157e-09	0.0153651	0.282	0.161	3.26618e-07	T cells	Cholesterol Metabolism	LUAD_valid2
1.35444e-05	0.0100793	0.195	0.148	0.0011919	T cells	DNA Demethylation	LUAD_valid2
2.88693e-55	0.0130499	0.966	0.871	2.54049e-53	B cells	Citric Acid Cycle	PAAD
3.86743e-44	0.0263648	0.548	0.294	3.40334e-42	B cells	Purine Biosynthesis	PAAD
1.42847e-32	0.052827	0.342	0.134	1.25705e-30	B cells	Glyoxylate and Dicarboxylate Metabolism	PAAD
1.57464e-23	0.017612	0.544	0.334	1.38568e-21	B cells	Polyamines Metabolism	PAAD
4.77265e-19	0.0365737	0.176	0.059	4.19993e-17	B cells	DNA Synthesis	PAAD
9.71262e-17	0.0199314	0.203	0.088	8.54711e-15	B cells	Pyruvate Metabolism	PAAD
1.76729e-15	0.027484	0.223	0.119	1.55522e-13	B cells	DNA Methylation	PAAD
7.43903e-15	0.0112116	0.831	0.76	6.54634e-13	B cells	Nucleotide Metabolism	PAAD
1.80768e-13	0.01102	0.72	0.603	1.59075e-11	B cells	Pentose Phosphate Pathway	PAAD
1.92215e-12	0.0160373	0.26	0.133	1.69149e-10	B cells	Cholesterol Metabolism	PAAD
6.13572e-07	0.0176478	0.625	0.699	5.39943e-05	B cells	Transport, Mitochondrial	PAAD
8.70299e-06	0.0107513	0.675	0.698	0.000765864	B cells	Pyrimidine Metabolism	PAAD
1.2904e-05	0.0147097	0.327	0.271	0.00113555	B cells	Ubiquinone Biosynthesis	PAAD
5.52697e-117	0.0432198	0.892	0.573	4.86374e-115	Endothelial	Triacylglycerol Synthesis	PAAD
2.08494e-34	0.0184937	0.971	0.905	1.83474e-32	Endothelial	Eicosanoid Metabolism	PAAD
3.79859e-26	0.0162102	0.698	0.556	3.34276e-24	Endothelial	Galactose metabolism	PAAD
2.34362e-25	0.0232424	0.309	0.14	2.06238e-23	Endothelial	beta-Alanine metabolism	PAAD
7.12585e-22	0.0137652	0.809	0.682	6.27074e-20	Endothelial	Pyrimidine Metabolism	PAAD
3.20298e-17	0.0126785	0.443	0.245	2.81862e-15	Endothelial	Urea Cycle	PAAD
8.0177e-14	0.0177618	0.408	0.256	7.05557e-12	Endothelial	Ubiquinone Biosynthesis	PAAD
1.29081e-149	0.0729702	0.915	0.421	1.13592e-147	Fibroblasts	NAD Metabolism	PAAD
2.34201e-66	0.0495987	0.855	0.592	2.06097e-64	Fibroblasts	Protein Modification	PAAD
1.66238e-32	0.0342815	0.417	0.183	1.4629e-30	Fibroblasts	Ethanol Metabolism	PAAD
3.80274e-24	0.0347777	0.563	0.344	3.34641e-22	Fibroblasts	Hyaluronan Metabolism	PAAD
6.57418e-20	0.0223216	0.49	0.322	5.78528e-18	Fibroblasts	Fatty Acids Oxidation, peroxisomal	PAAD
9.09055e-19	0.0169676	0.635	0.447	7.99968e-17	Fibroblasts	Chondroitin sulfate degradation	PAAD
8.19044e-15	0.0139917	0.326	0.21	7.20759e-13	Fibroblasts	CYP Metabolism	PAAD
6.25094e-12	0.0208516	0.992	0.984	5.50083e-10	Fibroblasts	ROS Detoxification	PAAD
4.54286e-05	0.0138736	0.229	0.15	0.00399772	Fibroblasts	beta-Alanine metabolism	PAAD
6.57198e-84	0.0174238	0.964	0.764	5.78334e-82	Malignant	Transport, Extracellular	PAAD
3.73821e-72	0.035514	0.493	0.127	3.28962e-70	Malignant	CYP Metabolism	PAAD
7.51048e-65	0.0254758	0.769	0.45	6.60922e-63	Malignant	Bile Acid Biosynthesis	PAAD
1.85849e-59	0.0183717	0.628	0.281	1.63547e-57	Malignant	O-Glycan Biosynthesis	PAAD
4.33676e-55	0.0768732	1	1	3.81635e-53	Malignant	Oxidative Phosphorylation	PAAD
1.62906e-54	0.0216072	0.522	0.221	1.43358e-52	Malignant	Fructose and Mannose Metabolism	PAAD
3.88468e-43	0.0152322	0.916	0.783	3.41852e-41	Malignant	Steroid Metabolism	PAAD
3.33792e-37	0.0303316	0.998	0.986	2.93737e-35	Malignant	Glutathione Metabolism	PAAD
4.5851e-28	0.0272643	0.449	0.253	4.03489e-26	Malignant	Pterin Biosynthesis	PAAD
4.90228e-28	0.0151361	0.307	0.115	4.31401e-26	Malignant	Carbonic Acid Metabolism	PAAD
8.15434e-28	0.0123567	0.247	0.072	7.17582e-26	Malignant	Transport, Golgi Apparatus	PAAD
1.01462e-23	0.0126693	0.979	0.936	8.92868e-22	Malignant	Purine Metabolism	PAAD
6.41506e-23	0.0110737	0.604	0.405	5.64525e-21	Malignant	Histidine Metabolism	PAAD
1.12722e-20	0.019347	0.747	0.585	9.9195e-19	Malignant	Protein Modification	PAAD
4.46911e-19	0.0210921	0.995	0.981	3.93282e-17	Malignant	ROS Detoxification	PAAD
4.48026e-15	0.0151222	0.318	0.191	3.94262e-13	Malignant	Propanoate Metabolism	PAAD
4.25009e-14	0.0137585	1	1	3.74008e-12	Malignant	Glycolysis and Gluconeogenesis	PAAD
3.37404e-10	0.0106508	0.877	0.773	2.96916e-08	Malignant	Lysine Metabolism	PAAD
1.66615e-156	0.0660624	0.981	0.896	1.46621e-154	Myeloid	Transport, Lysosomal	PAAD
6.48479e-109	0.0220785	0.96	0.766	5.70662e-107	Myeloid	Glutamate metabolism	PAAD
2.72222e-98	0.0503119	0.877	0.576	2.39556e-96	Myeloid	Pentose Phosphate Pathway	PAAD
9.91516e-93	0.0643805	0.822	0.492	8.72534e-91	Myeloid	Keratan sulfate degradation	PAAD
7.51136e-77	0.0162209	0.841	0.576	6.61e-75	Myeloid	Sphingolipid Metabolism	PAAD
1.79905e-64	0.0681487	0.669	0.336	1.58316e-62	Myeloid	Hyaluronan Metabolism	PAAD
1.59549e-63	0.0232409	1	0.999	1.40403e-61	Myeloid	Porphyrin and Heme Metabolism	PAAD
7.60322e-63	0.0346611	0.725	0.42	6.69083e-61	Myeloid	N-Glycan Degradation	PAAD
5.10903e-56	0.0466728	0.724	0.44	4.49595e-54	Myeloid	Chondroitin sulfate degradation	PAAD
3.07544e-54	0.0428471	0.516	0.187	2.70639e-52	Myeloid	Propanoate Metabolism	PAAD
6.39849e-54	0.0396582	1	0.988	5.63067e-52	Myeloid	Glutathione Metabolism	PAAD
6.06002e-46	0.0109727	0.869	0.676	5.33282e-44	Myeloid	Valine, Leucine and Isoleucine Metabolism	PAAD
1.12138e-45	0.0186283	0.584	0.278	9.86819e-44	Myeloid	Ketone Bodies Metabolism	PAAD
2.74226e-39	0.0104903	0.624	0.376	2.41319e-37	Myeloid	Tryptophan metabolism	PAAD
2.37326e-32	0.0264386	0.556	0.313	2.08847e-30	Myeloid	Sugar Degradation	PAAD
2.79218e-29	0.0251101	1	1	2.45712e-27	Myeloid	Glycolysis and Gluconeogenesis	PAAD
3.84282e-29	0.012343	0.835	0.639	3.38168e-27	Myeloid	Xenobiotics Metabolism	PAAD
1.95592e-17	0.0208699	0.395	0.239	1.72121e-15	Myeloid	Heparan sulfate degradation	PAAD
3.38889e-16	0.0178943	0.245	0.11	2.98222e-14	Myeloid	DNA Methylation	PAAD
1.77567e-12	0.0134643	0.955	0.907	1.56259e-10	Myeloid	Eicosanoid Metabolism	PAAD
3.93777e-10	0.0289983	0.196	0.081	3.46524e-08	Myeloid	Pyruvate Metabolism	PAAD
3.51955e-06	0.0100084	0.645	0.564	0.00030972	Myeloid	Galactose metabolism	PAAD
9.67912e-59	0.0120362	0.845	0.567	8.51763e-57	T cells	Phosphoinositide Signalling	PAAD
9.93819e-18	0.0124971	0.453	0.295	8.74561e-16	T cells	Purine Biosynthesis	PAAD
5.76791e-10	0.0323735	0.243	0.114	5.07576e-08	T cells	DNA Methylation	PAAD
6.48388e-07	0.0214807	0.143	0.058	5.70581e-05	T cells	DNA Synthesis	PAAD
2.24023e-15	0.0265261	0.99	0.964	1.97141e-13	B cells	N-Glycan Biosynthesis	PRAD
7.71477e-09	0.0256407	0.64	0.504	6.78899e-07	B cells	Lysine Metabolism	PRAD
2.03315e-53	0.0178645	0.969	0.866	1.78917e-51	Endothelial	Phosphoinositide Signalling	PRAD
2.70063e-13	0.0103687	0.717	0.588	2.37656e-11	Endothelial	Pyrimidine Metabolism	PRAD
3.39357e-95	0.0796719	0.587	0.134	2.98634e-93	Fibroblasts	Ethanol Metabolism	PRAD
9.48769e-47	0.112267	0.386	0.09	8.34917e-45	Fibroblasts	CYP Metabolism	PRAD
1.25178e-41	0.033515	0.883	0.622	1.10156e-39	Fibroblasts	Triacylglycerol Synthesis	PRAD
1.25332e-28	0.0407298	0.728	0.512	1.10292e-26	Fibroblasts	Fatty Acids Oxidation, peroxisomal	PRAD
2.8167e-27	0.0215819	0.786	0.591	2.4787e-25	Fibroblasts	Pyrimidine Metabolism	PRAD
6.36319e-22	0.0236741	0.82	0.684	5.59961e-20	Fibroblasts	Xenobiotics Metabolism	PRAD
8.59296e-22	0.0118128	0.773	0.57	7.5618e-20	Fibroblasts	Chondroitin and Heparan sulfate biosynthesis	PRAD
1.08572e-19	0.0112217	0.847	0.684	9.55437e-18	Fibroblasts	Cyclic Nucleotides Metabolism	PRAD
1.93836e-10	0.0276627	0.82	0.559	1.70576e-08	Fibroblasts	Retinol Metabolism	PRAD
3.41236e-105	0.0610988	0.981	0.788	3.00287e-103	Malignant	Nucleotide Metabolism	PRAD
6.07589e-88	0.0795652	0.906	0.468	5.34678e-86	Malignant	Retinol Metabolism	PRAD
5.10664e-64	0.0797642	0.893	0.625	4.49385e-62	Malignant	Polyamines Metabolism	PRAD
2.14246e-59	0.0327484	1	0.999	1.88537e-57	Malignant	Oxidative Phosphorylation	PRAD
3.13721e-56	0.0509994	0.892	0.64	2.76075e-54	Malignant	Protein Modification	PRAD
1.85513e-53	0.0270716	0.964	0.767	1.63252e-51	Malignant	Steroid Metabolism	PRAD
6.75005e-46	0.0344423	0.892	0.65	5.94004e-44	Malignant	Amino and Nucleotide Sugar Metabolism	PRAD
1.02746e-36	0.0260384	0.756	0.516	9.0416e-35	Malignant	O-Glycan Biosynthesis	PRAD
4.47535e-35	0.0102765	0.934	0.861	3.93831e-33	Malignant	Glycerophospholipid Metabolism	PRAD
9.4322e-34	0.102019	0.528	0.267	8.30034e-32	Malignant	Glyoxylate and Dicarboxylate Metabolism	PRAD
1.20771e-29	0.0242991	0.817	0.576	1.06278e-27	Malignant	Triacylglycerol Synthesis	PRAD
7.04407e-28	0.0215828	0.861	0.641	6.19878e-26	Malignant	Fatty Acid Biosynthesis	PRAD
3.42798e-24	0.0239552	0.866	0.718	3.01662e-22	Malignant	Fatty Acids Oxidation, mitochondrial	PRAD
7.4409e-22	0.0169316	0.886	0.735	6.548e-20	Malignant	Transport, Lysosomal	PRAD
3.52428e-21	0.0233596	0.802	0.607	3.10137e-19	Malignant	Pentose Phosphate Pathway	PRAD
4.43899e-21	0.0182906	0.727	0.538	3.90631e-19	Malignant	Cysteine Metabolism	PRAD
1.23368e-19	0.0202763	0.645	0.442	1.08564e-17	Malignant	Bile Acid Biosynthesis	PRAD
7.95062e-19	0.0116767	0.977	0.911	6.99654e-17	Malignant	Citric Acid Cycle	PRAD
9.1845e-18	0.0435085	0.755	0.565	8.08236e-16	Malignant	Creatine Metabolism	PRAD
9.77214e-18	0.0148443	0.799	0.657	8.59948e-16	Malignant	Xenobiotics Metabolism	PRAD
2.77797e-17	0.0175978	0.488	0.296	2.44461e-15	Malignant	Purine Biosynthesis	PRAD
1.38463e-13	0.0474574	0.37	0.209	1.21848e-11	Malignant	Pyruvate Metabolism	PRAD
4.49259e-12	0.0115759	0.224	0.128	3.95348e-10	Malignant	Pterin Biosynthesis	PRAD
4.14342e-11	0.0150203	0.64	0.484	3.64621e-09	Malignant	Fatty Acids Oxidation, peroxisomal	PRAD
5.37935e-11	0.0149439	0.898	0.827	4.73383e-09	Malignant	Methionine Metabolism	PRAD
3.71757e-09	0.0113981	0.422	0.298	3.27147e-07	Malignant	GABA shunt	PRAD
1.04853e-08	0.0161787	0.711	0.614	9.22709e-07	Malignant	Selenoamino acid metabolism	PRAD
3.58829e-06	0.0123294	0.958	0.913	0.00031577	Malignant	ROS Detoxification	PRAD
1.07851e-05	0.0210384	0.554	0.464	0.000949086	Malignant	Transport, Mitochondrial	PRAD
4.63702e-69	0.036055	0.945	0.798	4.08058e-67	Myeloid	Porphyrin and Heme Metabolism	PRAD
4.17212e-45	0.0285034	0.935	0.758	3.67146e-43	Myeloid	Eicosanoid Metabolism	PRAD
1.03205e-34	0.0179878	0.95	0.889	9.08207e-33	Myeloid	Glutamate metabolism	PRAD
3.60305e-29	0.0163375	0.852	0.705	3.17068e-27	Myeloid	Sphingolipid Metabolism	PRAD
2.55464e-28	0.0227539	0.996	0.995	2.24808e-26	Myeloid	Glycolysis and Gluconeogenesis	PRAD
4.74018e-22	0.0201714	0.859	0.761	4.17136e-20	Myeloid	Glutathione Metabolism	PRAD
7.14024e-22	0.0228963	0.195	0.078	6.28341e-20	Myeloid	DNA Methylation	PRAD
1.2262e-21	0.0316281	0.486	0.297	1.07905e-19	Myeloid	Sugar Degradation	PRAD
9.19047e-21	0.0231595	0.718	0.553	8.08761e-19	Myeloid	Galactose metabolism	PRAD
9.31479e-19	0.0143951	0.457	0.28	8.19701e-17	Myeloid	Folate Metabolism	PRAD
6.27796e-15	0.0217108	0.715	0.564	5.5246e-13	Myeloid	N-Glycan Degradation	PRAD
2.09375e-14	0.0361327	0.728	0.564	1.8425e-12	Myeloid	Keratan sulfate degradation	PRAD
3.39754e-12	0.0195268	0.865	0.753	2.98983e-10	Myeloid	Transport, Lysosomal	PRAD
6.07919e-12	0.0338467	0.614	0.459	5.34969e-10	Myeloid	Hyaluronan Metabolism	PRAD
1.25419e-11	0.0247063	0.643	0.49	1.10369e-09	Myeloid	Chondroitin sulfate degradation	PRAD
8.04894e-10	0.0276838	0.381	0.245	7.08307e-08	Myeloid	Heparan sulfate degradation	PRAD
2.19703e-06	0.0108721	0.151	0.083	0.000193339	Myeloid	DNA Synthesis	PRAD
8.93982e-06	0.0106075	0.952	0.919	0.000786704	Myeloid	ROS Detoxification	PRAD
1.68416e-55	0.0211777	0.967	0.859	1.48206e-53	T cells	Phosphoinositide Signalling	PRAD
2.09029e-31	0.0303822	0.736	0.552	1.83946e-29	T cells	Galactose metabolism	PRAD
1.68909e-27	0.0143535	0.839	0.712	1.4864e-25	T cells	Arginine and Proline Metabolism	PRAD
2.34496e-21	0.0107211	0.79	0.674	2.06357e-19	T cells	Cyclic Nucleotides Metabolism	PRAD
2.61262e-17	0.0117941	0.804	0.697	2.2991e-15	T cells	Alanine and Aspartate Metabolism	PRAD
8.88708e-11	0.0101886	0.831	0.745	7.82063e-09	T cells	Phenylalanine metabolism	PRAD
2.49562e-08	0.0218394	0.181	0.081	2.19615e-06	T cells	DNA Methylation	PRAD
1.63246e-05	0.0116629	0.184	0.124	0.00143656	T cells	Inositol Phosphate Metabolism	PRAD
1.13313e-111	0.0916921	0.853	0.692	9.97159e-110	B cells	Lysine Metabolism	STAD
1.63908e-61	0.0315916	0.936	0.886	1.44239e-59	B cells	N-Glycan Biosynthesis	STAD
1.09704e-24	0.0311295	0.717	0.552	9.65394e-23	B cells	Polyamines Metabolism	STAD
7.97504e-23	0.0105963	0.792	0.645	7.01804e-21	B cells	Sphingolipid Metabolism	STAD
2.3768e-11	0.0117615	0.395	0.249	2.09158e-09	B cells	NAD Metabolism	STAD
8.68434e-09	0.0133563	0.386	0.251	7.64222e-07	B cells	Sugar Degradation	STAD
2.27752e-72	0.0210997	0.889	0.618	2.00421e-70	Endothelial	Eicosanoid Metabolism	STAD
8.21825e-71	0.033259	0.728	0.389	7.23206e-69	Endothelial	Triacylglycerol Synthesis	STAD
2.96321e-68	0.0267327	0.798	0.504	2.60762e-66	Endothelial	Pyrimidine Metabolism	STAD
4.55541e-23	0.0144592	0.894	0.771	4.00876e-21	Endothelial	Nucleotide Metabolism	STAD
2.59157e-05	0.011448	0.389	0.271	0.00228058	Endothelial	NAD Metabolism	STAD
1.68319e-116	0.0592285	0.706	0.232	1.48121e-114	Fibroblasts	NAD Metabolism	STAD
8.72021e-98	0.103658	0.887	0.61	7.67378e-96	Fibroblasts	Protein Modification	STAD
6.0054e-93	0.0261461	0.91	0.603	5.28475e-91	Fibroblasts	Eicosanoid Metabolism	STAD
1.29206e-85	0.0616678	0.994	0.955	1.13701e-83	Fibroblasts	ROS Detoxification	STAD
4.05894e-44	0.0195357	0.923	0.762	3.57187e-42	Fibroblasts	Nucleotide Metabolism	STAD
1.67618e-43	0.0365321	0.972	0.888	1.47503e-41	Fibroblasts	Glutathione Metabolism	STAD
1.70836e-25	0.0299195	0.997	0.995	1.50335e-23	Fibroblasts	Glycolysis and Gluconeogenesis	STAD
3.49815e-25	0.0196947	0.586	0.387	3.07838e-23	Fibroblasts	Triacylglycerol Synthesis	STAD
4.00487e-24	0.012903	0.342	0.135	3.52429e-22	Fibroblasts	Retinol Metabolism	STAD
1.87885e-17	0.0232381	1	1	1.65339e-15	Fibroblasts	Oxidative Phosphorylation	STAD
6.66041e-14	0.0145739	0.346	0.196	5.86116e-12	Fibroblasts	Hyaluronan Metabolism	STAD
7.87983e-14	0.0132562	0.275	0.137	6.93425e-12	Fibroblasts	DNA Demethylation	STAD
1.63437e-07	0.0107907	0.453	0.32	1.43825e-05	Fibroblasts	Fatty Acids Oxidation, peroxisomal	STAD
4.71441e-07	0.0104298	0.219	0.116	4.14868e-05	Fibroblasts	Ethanol Metabolism	STAD
0.000101606	0.0111182	0.233	0.174	0.00894134	Fibroblasts	Carbonic Acid Metabolism	STAD
3.74069e-138	0.207726	1	1	3.2918e-136	Malignant	Oxidative Phosphorylation	STAD
1.96386e-99	0.067965	0.971	0.889	1.72819e-97	Malignant	Glutathione Metabolism	STAD
2.50422e-79	0.0270996	0.789	0.37	2.20371e-77	Malignant	Triacylglycerol Synthesis	STAD
9.41898e-77	0.0375026	0.752	0.338	8.2887e-75	Malignant	Fructose and Mannose Metabolism	STAD
1.09579e-72	0.0315162	0.831	0.536	9.64299e-71	Malignant	Cysteine Metabolism	STAD
6.45001e-69	0.0385458	0.644	0.276	5.67601e-67	Malignant	Urea Cycle	STAD
4.9344e-65	0.0567555	0.983	0.956	4.34227e-63	Malignant	ROS Detoxification	STAD
2.53632e-63	0.0267528	0.798	0.55	2.23196e-61	Malignant	Xenobiotics Metabolism	STAD
8.02821e-57	0.0212198	0.935	0.811	7.06482e-55	Malignant	Purine Metabolism	STAD
2.81694e-54	0.0612326	0.571	0.23	2.4789e-52	Malignant	Pterin Biosynthesis	STAD
3.09839e-51	0.0218764	0.92	0.764	2.72659e-49	Malignant	Nucleotide Metabolism	STAD
7.11948e-51	0.0142084	0.54	0.204	6.26514e-49	Malignant	Histidine Metabolism	STAD
1.91008e-49	0.0330025	0.901	0.735	1.68087e-47	Malignant	Fatty Acids Oxidation, mitochondrial	STAD
4.08929e-46	0.0253687	0.999	0.995	3.59858e-44	Malignant	Glycolysis and Gluconeogenesis	STAD
2.28457e-36	0.0192399	0.314	0.109	2.01042e-34	Malignant	Ethanol Metabolism	STAD
2.96004e-36	0.0171625	0.509	0.316	2.60484e-34	Malignant	Fatty Acids Oxidation, peroxisomal	STAD
6.90762e-34	0.0150089	0.968	0.924	6.0787e-32	Malignant	Citric Acid Cycle	STAD
1.08684e-31	0.0113695	0.863	0.687	9.56421e-30	Malignant	Steroid Metabolism	STAD
1.1226e-26	0.0139662	0.316	0.135	9.87887e-25	Malignant	CYP Metabolism	STAD
1.99046e-23	0.0250263	0.851	0.707	1.7516e-21	Malignant	Pentose Phosphate Pathway	STAD
4.77711e-20	0.0210219	0.329	0.137	4.20385e-18	Malignant	Riboflavin Metabolism	STAD
1.75106e-18	0.0326339	0.801	0.665	1.54093e-16	Malignant	Transport, Mitochondrial	STAD
3.87334e-14	0.0112136	0.161	0.062	3.40854e-12	Malignant	Creatine Metabolism	STAD
1.81981e-12	0.0139586	0.79	0.622	1.60143e-10	Malignant	Protein Modification	STAD
6.19813e-12	0.0126399	0.724	0.642	5.45435e-10	Malignant	Selenoamino acid metabolism	STAD
9.11063e-12	0.0106334	0.302	0.168	8.01735e-10	Malignant	Carbonic Acid Metabolism	STAD
1.12259e-08	0.0215999	0.251	0.131	9.87883e-07	Malignant	Glyoxylate and Dicarboxylate Metabolism	STAD
6.27752e-08	0.0125695	0.481	0.369	5.52422e-06	Malignant	Purine Biosynthesis	STAD
1.15697e-05	0.0106845	0.159	0.087	0.00101814	Malignant	DNA Synthesis	STAD
5.47881e-139	0.0792086	0.981	0.907	4.82135e-137	Myeloid	Transport, Lysosomal	STAD
2.13917e-131	0.0382641	0.999	0.973	1.88247e-129	Myeloid	Porphyrin and Heme Metabolism	STAD
5.82019e-59	0.0207205	0.846	0.606	5.12177e-57	Myeloid	Eicosanoid Metabolism	STAD
2.71598e-43	0.0145616	0.842	0.652	2.39006e-41	Myeloid	Sphingolipid Metabolism	STAD
1.73228e-42	0.0360882	0.657	0.418	1.52441e-40	Myeloid	N-Glycan Degradation	STAD
5.44249e-42	0.0454339	0.428	0.184	4.78939e-40	Myeloid	Hyaluronan Metabolism	STAD
4.10619e-41	0.0422274	0.861	0.702	3.61345e-39	Myeloid	Pentose Phosphate Pathway	STAD
3.07715e-40	0.0423539	0.596	0.347	2.70789e-38	Myeloid	Keratan sulfate degradation	STAD
6.74087e-34	0.0157056	0.96	0.874	5.93197e-32	Myeloid	Glutamate metabolism	STAD
7.14273e-33	0.0268457	0.989	0.954	6.2856e-31	Myeloid	ROS Detoxification	STAD
1.02938e-31	0.0316082	0.998	0.995	9.05853e-30	Myeloid	Glycolysis and Gluconeogenesis	STAD
1.43673e-30	0.0108258	0.739	0.551	1.26432e-28	Myeloid	Xenobiotics Metabolism	STAD
5.80826e-29	0.0112668	0.627	0.411	5.11127e-27	Myeloid	Tryptophan metabolism	STAD
1.07627e-27	0.0196303	0.531	0.345	9.47115e-26	Myeloid	Bile Acid Biosynthesis	STAD
2.26989e-22	0.0322515	0.462	0.245	1.9975e-20	Myeloid	Cholesterol Metabolism	STAD
1.86426e-15	0.0248638	0.308	0.155	1.64055e-13	Myeloid	Propanoate Metabolism	STAD
3.14107e-11	0.0182777	0.383	0.264	2.76414e-09	Myeloid	Sugar Degradation	STAD
8.69416e-11	0.0130068	0.937	0.891	7.65086e-09	Myeloid	Glutathione Metabolism	STAD
3.98829e-10	0.0212092	0.597	0.482	3.50969e-08	Myeloid	Chondroitin sulfate degradation	STAD
7.86321e-09	0.0201565	0.204	0.11	6.91963e-07	Myeloid	Pyruvate Metabolism	STAD
9.29058e-94	0.0173863	0.917	0.634	8.17571e-92	T cells	Phosphoinositide Signalling	STAD
1.46613e-44	0.0117801	0.771	0.501	1.2902e-42	T cells	Cyclic Nucleotides Metabolism	STAD
2.08632e-14	0.0126536	0.619	0.522	1.83596e-12	T cells	Galactose metabolism	STAD
3.92607e-10	0.017495	0.412	0.294	3.45494e-08	T cells	Heparan sulfate degradation	STAD
4.26374e-07	0.0121274	0.551	0.462	3.75209e-05	T cells	Chondroitin sulfate degradation	STAD
2.61226e-06	0.0220538	0.199	0.108	0.000229879	T cells	DNA Methylation	STAD
5.78544e-06	0.010107	0.134	0.07	0.000509119	T cells	Glycogen Synthesis	STAD

## Sheet: Metabolic regulons
Supplementary Data 4. Cell type-specific metabolic properties
p_val	avg_log2FC	pct.1	pct.2	p_val_adj	Cell type	Regulons	Dataset
2.19227e-83	0.059093	0.572	0.197	6.9495e-81	B cells	KLF13	BRCA
1.16391e-79	0.027128	0.836	0.486	3.68958e-77	B cells	PRDM1	BRCA
1.03814e-67	0.0319206	0.594	0.224	3.29091e-65	B cells	IRF4	BRCA
9.2796e-66	0.025596	0.665	0.371	2.94163e-63	B cells	IRF2	BRCA
1.4916e-46	0.0373174	0.236	0.016	4.72837e-44	B cells	HESX1	BRCA
1.49621e-42	0.0132353	0.794	0.522	4.74297e-40	B cells	POU2F2	BRCA
4.89748e-40	0.0160923	0.829	0.513	1.5525e-37	B cells	MEF2C	BRCA
1.70971e-31	0.018146	0.801	0.702	5.41977e-29	B cells	CHD1	BRCA
1.49603e-25	0.0121021	0.653	0.468	4.74241e-23	B cells	CREB5	BRCA
1.76095e-23	0.0125216	0.913	0.728	5.58222e-21	B cells	E2F8	BRCA
1.13554e-21	0.0206584	0.306	0.139	3.59967e-19	B cells	GATA6	BRCA
2.8438e-20	0.0119401	0.715	0.469	9.01483e-18	B cells	HOXB8	BRCA
1.07381e-18	0.0102777	0.974	0.863	3.40397e-16	B cells	ELF1	BRCA
9.61031e-17	0.0173111	0.528	0.341	3.04647e-14	B cells	ZNF25	BRCA
9.547e-16	0.0102486	0.441	0.319	3.0264e-13	B cells	FOXJ1	BRCA
5.06107e-14	0.0117444	0.835	0.703	1.60436e-11	B cells	ZNF281	BRCA
9.8466e-14	0.0183312	0.236	0.125	3.12137e-11	B cells	CD59	BRCA
4.01457e-13	0.0164121	0.249	0.111	1.27262e-10	B cells	SPIB	BRCA
6.73309e-13	0.0162576	0.713	0.506	2.13439e-10	B cells	GABPB1	BRCA
1.69347e-12	0.0127942	0.665	0.482	5.36828e-10	B cells	ZNF143	BRCA
2.12831e-10	0.0112753	0.685	0.481	6.74674e-08	B cells	JDP2	BRCA
3.23684e-09	0.0127065	0.517	0.367	1.02608e-06	B cells	ZNF263	BRCA
1.30037e-08	0.024145	0.714	0.539	4.12218e-06	B cells	PEG3	BRCA
6.74363e-07	0.0118388	0.179	0.116	0.000213773	B cells	RBMS1	BRCA
1.47125e-110	0.0542847	0.609	0.135	4.66388e-108	Endothelial	FOXF1	BRCA
1.24271e-100	0.018411	1	0.997	3.9394e-98	Endothelial	ZEB1	BRCA
5.77813e-97	0.0807059	0.53	0.114	1.83167e-94	Endothelial	ZNF358	BRCA
1.97547e-96	0.0437893	0.553	0.123	6.26225e-94	Endothelial	HOXB6	BRCA
2.01179e-94	0.0296011	0.892	0.63	6.37737e-92	Endothelial	LMO2	BRCA
3.89709e-83	0.0338555	0.518	0.136	1.23538e-80	Endothelial	NR1H2	BRCA
3.16937e-78	0.0274428	0.878	0.599	1.00469e-75	Endothelial	FOXO1	BRCA
6.55416e-70	0.0183146	0.572	0.18	2.07767e-67	Endothelial	E2F4	BRCA
5.213e-68	0.0269101	0.814	0.581	1.65252e-65	Endothelial	POLR2A	BRCA
1.18201e-65	0.0130688	0.826	0.513	3.74698e-63	Endothelial	RELA	BRCA
2.94292e-64	0.0282019	0.671	0.321	9.32907e-62	Endothelial	BCL6B	BRCA
4.88914e-63	0.030619	0.618	0.248	1.54986e-60	Endothelial	FLI1	BRCA
2.15157e-54	0.0674434	0.574	0.265	6.82047e-52	Endothelial	TCF4	BRCA
3.6854e-54	0.029307	0.412	0.102	1.16827e-51	Endothelial	ERG	BRCA
5.48468e-54	0.0532324	0.343	0.066	1.73864e-51	Endothelial	HOXB9	BRCA
1.35499e-53	0.0350212	0.347	0.071	4.29533e-51	Endothelial	ZNF282	BRCA
3.0409e-51	0.0485451	0.398	0.106	9.63965e-49	Endothelial	KLF7	BRCA
1.21347e-34	0.0300355	0.266	0.053	3.8467e-32	Endothelial	MECOM	BRCA
2.4517e-34	0.0195202	0.775	0.593	7.77189e-32	Endothelial	GATA2	BRCA
5.65309e-33	0.0269029	0.511	0.258	1.79203e-30	Endothelial	KLF11	BRCA
3.64811e-30	0.0337933	0.802	0.61	1.15645e-27	Endothelial	CEBPZ	BRCA
6.5528e-29	0.0147578	0.725	0.542	2.07724e-26	Endothelial	ZMIZ1	BRCA
3.32537e-27	0.0150633	0.724	0.53	1.05414e-24	Endothelial	MEF2C	BRCA
6.63036e-27	0.0122252	0.997	0.995	2.10182e-24	Endothelial	RELB	BRCA
3.7005e-25	0.0142163	0.916	0.829	1.17306e-22	Endothelial	SF1	BRCA
8.29612e-24	0.0111786	0.481	0.235	2.62987e-21	Endothelial	EP300	BRCA
1.29917e-23	0.0149638	0.268	0.117	4.11838e-21	Endothelial	HOXB4	BRCA
3.69434e-23	0.0128044	0.189	0.045	1.1711e-20	Endothelial	ZNF319	BRCA
5.99501e-23	0.0118975	0.2	0.05	1.90042e-20	Endothelial	ADARB1	BRCA
6.77055e-23	0.0180511	0.213	0.075	2.14627e-20	Endothelial	FOXJ3	BRCA
4.14481e-20	0.024341	0.538	0.374	1.31391e-17	Endothelial	ZNF721	BRCA
1.38076e-19	0.0192229	0.272	0.124	4.37701e-17	Endothelial	ARNTL2	BRCA
2.65939e-19	0.011425	0.214	0.081	8.43027e-17	Endothelial	FOXF2	BRCA
5.15731e-19	0.0107561	0.727	0.608	1.63487e-16	Endothelial	STAT5A	BRCA
7.40192e-17	0.0158392	0.252	0.114	2.34641e-14	Endothelial	SMAD5	BRCA
4.17191e-16	0.0118552	0.219	0.082	1.32249e-13	Endothelial	PAX8	BRCA
4.5234e-16	0.0172673	0.224	0.1	1.43392e-13	Endothelial	ZNF148	BRCA
1.82719e-15	0.0127732	0.168	0.054	5.79221e-13	Endothelial	ZNF568	BRCA
1.83828e-11	0.0102653	0.121	0.039	5.82735e-09	Endothelial	SP100	BRCA
3.80651e-11	0.0176741	0.504	0.384	1.20666e-08	Endothelial	GTF2B	BRCA
6.09512e-09	0.0159114	0.225	0.119	1.93215e-06	Endothelial	RBMS1	BRCA
1.6939e-87	0.0413981	0.671	0.297	5.36967e-85	Fibroblasts	PRRX1	BRCA
2.88157e-75	0.0206737	1	0.995	9.13459e-73	Fibroblasts	RELB	BRCA
5.78145e-70	0.0201689	0.864	0.588	1.83272e-67	Fibroblasts	FOXN3	BRCA
3.04351e-67	0.0491822	0.854	0.596	9.64792e-65	Fibroblasts	CEBPZ	BRCA
3.03271e-54	0.0354859	0.282	0.031	9.61367e-52	Fibroblasts	TBX15	BRCA
4.44111e-43	0.0427333	0.352	0.093	1.40783e-40	Fibroblasts	KLF7	BRCA
1.77662e-41	0.0180862	0.845	0.585	5.63189e-39	Fibroblasts	FOXO1	BRCA
4.60177e-41	0.0403988	0.645	0.404	1.45876e-38	Fibroblasts	TBX19	BRCA
3.04925e-39	0.0219682	0.626	0.379	9.66614e-37	Fibroblasts	HLF	BRCA
1.40666e-38	0.0106287	0.399	0.17	4.45912e-36	Fibroblasts	E2F4	BRCA
2.02851e-37	0.0235145	0.302	0.067	6.43037e-35	Fibroblasts	FOXF2	BRCA
2.83339e-32	0.0238251	0.365	0.124	8.98184e-30	Fibroblasts	HLTF	BRCA
4.30351e-32	0.0128981	0.901	0.742	1.36421e-29	Fibroblasts	ELK4	BRCA
1.79515e-29	0.0130928	0.946	0.863	5.69063e-27	Fibroblasts	PRRX2	BRCA
1.86708e-28	0.0178738	0.352	0.142	5.91866e-26	Fibroblasts	NR2C2	BRCA
6.34608e-28	0.0286943	0.211	0.06	2.01171e-25	Fibroblasts	HOXB9	BRCA
8.35622e-25	0.0139746	0.719	0.52	2.64892e-22	Fibroblasts	MEF2C	BRCA
9.7384e-24	0.012968	0.171	0.038	3.08707e-21	Fibroblasts	ZNF319	BRCA
6.06368e-20	0.0325041	0.545	0.343	1.92219e-17	Fibroblasts	FOXP2	BRCA
2.67833e-18	0.0226427	0.283	0.108	8.49031e-16	Fibroblasts	ZNF358	BRCA
4.31935e-18	0.0208845	0.62	0.499	1.36923e-15	Fibroblasts	HOXA10	BRCA
3.6785e-17	0.0123266	0.275	0.118	1.16609e-14	Fibroblasts	HOXB6	BRCA
3.81773e-17	0.0120566	0.273	0.132	1.21022e-14	Fibroblasts	FOXF1	BRCA
1.07736e-12	0.0103352	0.528	0.399	3.41524e-10	Fibroblasts	MEF2D	BRCA
3.62462e-12	0.0192787	0.52	0.376	1.14901e-09	Fibroblasts	GTF2B	BRCA
3.98268e-12	0.0236825	0.412	0.259	1.26251e-09	Fibroblasts	TCF4	BRCA
1.13001e-11	0.0154039	0.646	0.521	3.58212e-09	Fibroblasts	SP1	BRCA
5.99521e-09	0.0139048	0.506	0.409	1.90048e-06	Fibroblasts	PPARG	BRCA
1.9444e-08	0.0133343	0.24	0.134	6.16376e-06	Fibroblasts	NR1H2	BRCA
8.91173e-08	0.0101494	0.375	0.253	2.82502e-05	Fibroblasts	KLF11	BRCA
6.08113e-175	0.0253829	1	1	1.92772e-172	Malignant	RAD21	BRCA
1.0092e-155	0.0554079	1	0.998	3.19917e-153	Malignant	HMGN3	BRCA
8.61901e-151	0.0289772	1	1	2.73223e-148	Malignant	HDAC2	BRCA
3.22136e-135	0.0220868	1	1	1.02117e-132	Malignant	PBX1	BRCA
4.12199e-126	0.0246078	1	1	1.30667e-123	Malignant	SREBF1	BRCA
7.06475e-122	0.0324889	1	0.998	2.23953e-119	Malignant	BRF2	BRCA
9.81213e-117	0.0222542	1	1	3.11044e-114	Malignant	EGR1	BRCA
5.37533e-114	0.0190124	1	1	1.70398e-111	Malignant	FOS	BRCA
7.47725e-108	0.0152379	1	1	2.37029e-105	Malignant	JUND	BRCA
9.20414e-104	0.0330449	1	0.999	2.91771e-101	Malignant	BHLHE40	BRCA
1.62091e-102	0.0156674	1	1	5.13829e-100	Malignant	SMARCA4	BRCA
1.30025e-98	0.0318109	0.989	0.914	4.12181e-96	Malignant	MAZ	BRCA
1.80859e-97	0.0175053	1	1	5.73323e-95	Malignant	NELFE	BRCA
9.43214e-96	0.0184736	1	1	2.98999e-93	Malignant	YBX1	BRCA
1.67949e-93	0.0240338	1	1	5.32398e-91	Malignant	MYC	BRCA
1.80365e-91	0.0313144	0.999	0.995	5.71756e-89	Malignant	E2F1	BRCA
2.16842e-91	0.0236835	1	1	6.87389e-89	Malignant	ATF3	BRCA
1.01817e-90	0.0254413	1	1	3.2276e-88	Malignant	TFDP1	BRCA
2.26141e-89	0.0194223	1	1	7.16868e-87	Malignant	TFAP2B	BRCA
4.02523e-83	0.0166909	0.999	0.991	1.276e-80	Malignant	SOX4	BRCA
6.27858e-73	0.0146098	1	1	1.99031e-70	Malignant	TFAP2A	BRCA
1.34325e-71	0.0235489	0.988	0.938	4.2581e-69	Malignant	GATA3	BRCA
3.00187e-70	0.0370999	0.973	0.915	9.51592e-68	Malignant	SPDEF	BRCA
1.0954e-67	0.0229835	0.913	0.705	3.47241e-65	Malignant	E2F2	BRCA
1.10184e-67	0.0459208	0.871	0.654	3.49284e-65	Malignant	NFATC4	BRCA
3.74587e-64	0.0169397	0.999	0.998	1.18744e-61	Malignant	EZH2	BRCA
1.30126e-62	0.0122016	0.988	0.962	4.12501e-60	Malignant	NR2F6	BRCA
2.34478e-62	0.0410243	0.542	0.216	7.43297e-60	Malignant	SIRT6	BRCA
4.23112e-60	0.0211624	0.998	0.991	1.34126e-57	Malignant	PHF8	BRCA
2.66198e-58	0.0182016	0.927	0.863	8.43849e-56	Malignant	DLX5	BRCA
2.72693e-57	0.0206051	0.994	0.935	8.64435e-55	Malignant	PATZ1	BRCA
6.90124e-56	0.0101481	1	1	2.18769e-53	Malignant	STAT1	BRCA
2.02147e-51	0.0361791	0.973	0.951	6.40807e-49	Malignant	HEY2	BRCA
2.03243e-49	0.0282767	0.99	0.976	6.4428e-47	Malignant	POLE4	BRCA
4.41293e-49	0.0707013	0.744	0.456	1.3989e-46	Malignant	EMX1	BRCA
1.60377e-47	0.0389109	0.919	0.76	5.08394e-45	Malignant	ZNF84	BRCA
4.06224e-45	0.0351943	0.974	0.936	1.28773e-42	Malignant	E2F6	BRCA
1.45503e-44	0.016387	1	1	4.61244e-42	Malignant	TFAP2C	BRCA
2.37283e-43	0.0140296	0.987	0.962	7.52186e-41	Malignant	IRX3	BRCA
1.16239e-41	0.03544	0.643	0.415	3.68477e-39	Malignant	MYBL2	BRCA
1.68945e-41	0.0559821	0.926	0.789	5.35554e-39	Malignant	SP5	BRCA
2.74861e-41	0.0241258	0.73	0.622	8.71308e-39	Malignant	SP6	BRCA
7.92933e-40	0.0236372	0.472	0.208	2.5136e-37	Malignant	ZNF467	BRCA
3.00508e-39	0.0120642	0.997	0.991	9.52609e-37	Malignant	IRF1	BRCA
7.54408e-39	0.0469217	0.62	0.376	2.39147e-36	Malignant	HMGB3	BRCA
3.22225e-38	0.013129	0.915	0.861	1.02145e-35	Malignant	SREBF2	BRCA
7.83773e-38	0.0197643	0.992	0.967	2.48456e-35	Malignant	JUN	BRCA
2.06938e-36	0.0694291	0.947	0.909	6.55992e-34	Malignant	RAB2A	BRCA
6.9793e-36	0.0230395	0.995	0.984	2.21244e-33	Malignant	CREB3L2	BRCA
5.25406e-34	0.0272733	0.352	0.126	1.66554e-31	Malignant	LHX6	BRCA
5.05118e-31	0.0227606	0.52	0.285	1.60123e-28	Malignant	SOX2	BRCA
1.95848e-30	0.0158847	0.329	0.147	6.20837e-28	Malignant	ATF1	BRCA
4.10402e-30	0.0179544	0.756	0.582	1.30098e-27	Malignant	MZF1	BRCA
2.36998e-29	0.0356178	0.89	0.734	7.51285e-27	Malignant	VEZF1	BRCA
4.62544e-29	0.0396834	0.881	0.714	1.46626e-26	Malignant	HOXA4	BRCA
1.73108e-28	0.0107488	1	1	5.48753e-26	Malignant	KLF5	BRCA
5.19486e-27	0.03797	0.592	0.402	1.64677e-24	Malignant	SOX11	BRCA
8.83776e-27	0.0131074	0.785	0.718	2.80157e-24	Malignant	ETV7	BRCA
1.06438e-25	0.0121024	1	1	3.3741e-23	Malignant	FOSL1	BRCA
1.21997e-25	0.0193221	0.692	0.478	3.8673e-23	Malignant	JUNB	BRCA
7.21256e-24	0.0206414	0.932	0.916	2.28638e-21	Malignant	AR	BRCA
8.26194e-24	0.0161083	0.984	0.957	2.61904e-21	Malignant	TRPS1	BRCA
1.60606e-23	0.0188256	0.973	0.974	5.09119e-21	Malignant	ENO1	BRCA
4.57621e-23	0.0152918	0.93	0.806	1.45066e-20	Malignant	KDM5B	BRCA
6.38055e-23	0.0417827	0.857	0.804	2.02263e-20	Malignant	HSF1	BRCA
1.32722e-22	0.0135476	0.97	0.95	4.2073e-20	Malignant	BRCA1	BRCA
1.44058e-22	0.0245821	0.883	0.735	4.56665e-20	Malignant	EGR4	BRCA
1.50974e-21	0.0130617	0.439	0.244	4.78587e-19	Malignant	POLR3G	BRCA
4.31465e-21	0.0719829	0.902	0.771	1.36775e-18	Malignant	DDIT3	BRCA
6.92743e-19	0.012674	0.943	0.916	2.19599e-16	Malignant	CREB3	BRCA
5.56848e-17	0.0117876	0.709	0.677	1.76521e-14	Malignant	SOX6	BRCA
2.46606e-16	0.0358701	0.607	0.57	7.81741e-14	Malignant	ARID3A	BRCA
7.1443e-16	0.014534	0.484	0.33	2.26474e-13	Malignant	PPARG	BRCA
2.68759e-15	0.0194816	0.31	0.149	8.51966e-13	Malignant	RAB14	BRCA
3.10027e-15	0.0122418	0.969	0.959	9.82785e-13	Malignant	FOXA1	BRCA
2.00782e-14	0.0166255	0.934	0.926	6.3648e-12	Malignant	FOXQ1	BRCA
1.68275e-13	0.0103425	0.637	0.611	5.33431e-11	Malignant	FOXI1	BRCA
1.40844e-12	0.0253193	0.555	0.538	4.46474e-10	Malignant	PITX1	BRCA
4.27973e-12	0.0134163	0.991	0.99	1.35668e-09	Malignant	MXI1	BRCA
4.99374e-12	0.0111134	0.14	0.061	1.58301e-09	Malignant	ASCL2	BRCA
7.89527e-12	0.0126185	0.236	0.106	2.5028e-09	Malignant	NFE2	BRCA
8.37855e-12	0.0211228	0.668	0.648	2.656e-09	Malignant	HOXB2	BRCA
1.40982e-11	0.0146	0.588	0.593	4.46912e-09	Malignant	IRF9	BRCA
2.32185e-11	0.0188138	0.517	0.352	7.36027e-09	Malignant	NR2F1	BRCA
1.41284e-09	0.013556	0.323	0.205	4.47871e-07	Malignant	GSC	BRCA
4.89633e-09	0.022189	0.569	0.579	1.55214e-06	Malignant	ATF7	BRCA
9.41778e-08	0.0166278	0.596	0.608	2.98544e-05	Malignant	ZHX1	BRCA
2.53426e-05	0.0233613	0.434	0.324	0.0080336	Malignant	NPDC1	BRCA
1.46821e-243	0.0422367	1	1	4.65421e-241	Myeloid	TFEC	BRCA
9.28317e-220	0.0508678	0.997	0.881	2.94277e-217	Myeloid	IRF8	BRCA
5.8567e-196	0.0308865	1	1	1.85657e-193	Myeloid	SPI1	BRCA
1.50439e-170	0.036054	1	0.999	4.76893e-168	Myeloid	NR1H3	BRCA
5.42772e-154	0.0414782	0.98	0.739	1.72059e-151	Myeloid	IKZF1	BRCA
4.98572e-141	0.111272	0.9	0.587	1.58047e-138	Myeloid	MAFB	BRCA
2.88141e-133	0.0296757	0.987	0.88	9.13406e-131	Myeloid	STAT2	BRCA
3.91772e-132	0.0147792	1	1	1.24192e-129	Myeloid	CEBPB	BRCA
4.15334e-117	0.0398043	0.997	0.974	1.31661e-114	Myeloid	HIF1A	BRCA
4.05673e-115	0.0332832	0.479	0.031	1.28598e-112	Myeloid	IRF5	BRCA
8.31594e-110	0.0360258	0.995	0.975	2.63615e-107	Myeloid	USF2	BRCA
1.16513e-86	0.0303976	0.933	0.757	3.69347e-84	Myeloid	CEBPA	BRCA
3.41665e-85	0.0238857	0.889	0.578	1.08308e-82	Myeloid	FOXN3	BRCA
1.99435e-83	0.0709925	0.418	0.047	6.32208e-81	Myeloid	MITF	BRCA
4.57713e-82	0.022221	0.794	0.448	1.45095e-79	Myeloid	NFKB1	BRCA
1.43051e-77	0.0470023	0.607	0.227	4.53472e-75	Myeloid	KLF11	BRCA
1.60315e-72	0.02131	1	0.995	5.08199e-70	Myeloid	RELB	BRCA
8.04371e-70	0.0279886	0.805	0.535	2.54986e-67	Myeloid	PRNP	BRCA
2.26095e-68	0.0617503	0.607	0.216	7.16722e-66	Myeloid	TBX21	BRCA
3.10756e-67	0.0242753	1	1	9.85097e-65	Myeloid	NFE2L2	BRCA
2.50168e-63	0.018555	0.769	0.482	7.93032e-61	Myeloid	PRDM1	BRCA
1.42636e-60	0.0280869	0.409	0.093	4.52156e-58	Myeloid	USF1	BRCA
3.13906e-60	0.0197466	0.783	0.521	9.95082e-58	Myeloid	ZMIZ1	BRCA
1.6679e-57	0.0246078	0.999	0.986	5.28726e-55	Myeloid	ZNF16	BRCA
2.24525e-56	0.0215782	0.541	0.217	7.11744e-54	Myeloid	IRF4	BRCA
4.30779e-56	0.0118085	1	1	1.36557e-53	Myeloid	STAT1	BRCA
1.0481e-54	0.019035	0.803	0.512	3.32247e-52	Myeloid	POU2F2	BRCA
1.63246e-53	0.0171902	0.843	0.612	5.1749e-51	Myeloid	LMO2	BRCA
1.90523e-53	0.0278357	0.454	0.194	6.03957e-51	Myeloid	TCF12	BRCA
2.78114e-51	0.041567	0.346	0.086	8.81622e-49	Myeloid	KLF7	BRCA
1.01057e-50	0.0163636	0.915	0.736	3.2035e-48	Myeloid	ELK4	BRCA
1.02778e-43	0.0206451	0.54	0.224	3.25805e-41	Myeloid	FLI1	BRCA
1.14153e-43	0.0114982	0.751	0.494	3.61865e-41	Myeloid	RELA	BRCA
6.39696e-42	0.016952	0.791	0.507	2.02784e-39	Myeloid	MEF2C	BRCA
4.7274e-40	0.0304919	0.825	0.678	1.49859e-37	Myeloid	HOXA9	BRCA
1.24791e-39	0.0371068	0.759	0.546	3.95588e-37	Myeloid	MAF	BRCA
4.14471e-39	0.0171709	0.786	0.577	1.31387e-36	Myeloid	REL	BRCA
4.57801e-38	0.020675	0.936	0.779	1.45123e-35	Myeloid	MAFG	BRCA
1.65555e-36	0.0143192	0.779	0.592	5.24809e-34	Myeloid	STAT5A	BRCA
2.06192e-36	0.0117735	0.469	0.275	6.53627e-34	Myeloid	MAFK	BRCA
1.02417e-34	0.0334026	0.335	0.105	3.24661e-32	Myeloid	ARNTL2	BRCA
1.59762e-34	0.031551	0.253	0.054	5.06447e-32	Myeloid	ABL1	BRCA
1.00533e-31	0.0147072	0.348	0.111	3.1869e-29	Myeloid	MAX	BRCA
1.00664e-31	0.0161489	0.537	0.304	3.19106e-29	Myeloid	BCL6B	BRCA
1.00705e-30	0.0274752	0.306	0.1	3.19234e-28	Myeloid	ZNF358	BRCA
1.11134e-30	0.0125525	0.962	0.86	3.52294e-28	Myeloid	ELF1	BRCA
9.50094e-30	0.0141963	1	1	3.0118e-27	Myeloid	FOSL1	BRCA
4.44145e-28	0.0226846	1	0.998	1.40794e-25	Myeloid	FOSL2	BRCA
1.60571e-27	0.0221074	0.289	0.103	5.09011e-25	Myeloid	SPIB	BRCA
5.77035e-27	0.0157904	0.819	0.675	1.8292e-24	Myeloid	NFIL3	BRCA
6.93725e-27	0.0198876	0.834	0.696	2.19911e-24	Myeloid	CHD1	BRCA
3.35535e-26	0.0101037	0.889	0.771	1.06365e-23	Myeloid	FOXO3	BRCA
4.84447e-26	0.0163797	0.437	0.213	1.5357e-23	Myeloid	FOSB	BRCA
2.49479e-25	0.0132261	0.288	0.098	7.90847e-23	Myeloid	HOXC6	BRCA
8.43175e-25	0.0119021	0.299	0.125	2.67287e-22	Myeloid	NR1H2	BRCA
5.66151e-24	0.0116168	0.215	0.066	1.7947e-21	Myeloid	CLOCK	BRCA
6.64841e-24	0.0112413	0.773	0.585	2.10755e-21	Myeloid	FOXO1	BRCA
3.95298e-23	0.0154595	0.725	0.535	1.25309e-20	Myeloid	HOXA5	BRCA
5.04802e-20	0.0117762	0.759	0.621	1.60022e-17	Myeloid	REST	BRCA
1.93588e-17	0.0179246	0.886	0.818	6.13674e-15	Myeloid	CREM	BRCA
3.78851e-17	0.0102136	0.23	0.094	1.20096e-14	Myeloid	ERG	BRCA
6.62419e-16	0.0112625	0.912	0.867	2.09987e-13	Myeloid	NFIB	BRCA
1.99435e-15	0.021434	0.389	0.257	6.3221e-13	Myeloid	TCF4	BRCA
7.76092e-15	0.011711	0.178	0.066	2.46021e-12	Myeloid	FOXJ3	BRCA
1.8316e-13	0.0177338	0.258	0.12	5.80616e-11	Myeloid	CD59	BRCA
2.84896e-13	0.0155387	0.504	0.374	9.03122e-11	Myeloid	GTF2B	BRCA
1.76215e-11	0.0371124	0.885	0.839	5.58602e-09	Myeloid	DDIT3	BRCA
3.41712e-10	0.0168589	0.537	0.403	1.08323e-07	Myeloid	PPARG	BRCA
2.17923e-06	0.0133345	0.446	0.369	0.000690814	Myeloid	ZNF263	BRCA
4.6264e-92	0.0212497	0.866	0.462	1.46657e-89	T cells	POU2F2	BRCA
2.68316e-91	0.0518568	0.861	0.409	8.50563e-89	T cells	JDP2	BRCA
9.9248e-87	0.0318164	0.59	0.175	3.14616e-84	T cells	FLI1	BRCA
3.76082e-85	0.0194618	0.982	0.709	1.19218e-82	T cells	IKZF1	BRCA
4.29455e-84	0.029695	0.855	0.398	1.36137e-81	T cells	HOXB8	BRCA
4.30093e-83	0.0943976	0.867	0.476	1.36339e-80	T cells	PEG3	BRCA
2.98679e-80	0.0272551	0.88	0.465	9.46813e-78	T cells	CTCF	BRCA
2.34288e-79	0.0382849	0.828	0.416	7.42694e-77	T cells	ZNF143	BRCA
8.41549e-77	0.0225612	0.975	0.817	2.66771e-74	T cells	KDM5A	BRCA
3.62798e-75	0.0558488	0.571	0.177	1.15007e-72	T cells	TBX21	BRCA
1.94887e-71	0.0221342	0.968	0.753	6.17791e-69	T cells	MAFG	BRCA
4.61277e-65	0.0264372	0.766	0.352	1.46225e-62	T cells	TAF1	BRCA
3.43528e-64	0.0264375	0.886	0.496	1.08898e-61	T cells	HOXA3	BRCA
2.49116e-63	0.0223397	0.682	0.293	7.89698e-61	T cells	HSF4	BRCA
2.66012e-63	0.0176322	0.677	0.277	8.43259e-61	T cells	TEAD4	BRCA
4.18193e-63	0.0152771	0.701	0.301	1.32567e-60	T cells	ZNF721	BRCA
3.74545e-61	0.0338649	0.667	0.284	1.18731e-58	T cells	FOXP2	BRCA
1.07914e-59	0.0241472	0.68	0.306	3.42087e-57	T cells	ZNF263	BRCA
4.7689e-59	0.0127816	0.664	0.279	1.51174e-56	T cells	TFAP4	BRCA
9.06505e-58	0.019163	0.656	0.282	2.87362e-55	T cells	ZNF25	BRCA
1.0594e-55	0.0215978	0.709	0.346	3.35831e-53	T cells	TCF3	BRCA
2.53922e-53	0.0169854	0.892	0.574	8.04934e-51	T cells	REST	BRCA
7.38281e-53	0.0139899	0.827	0.464	2.34035e-50	T cells	MEF2C	BRCA
1.04724e-49	0.0201626	0.908	0.722	3.31976e-47	T cells	RXRA	BRCA
6.85003e-48	0.027154	0.828	0.447	2.17146e-45	T cells	GABPB1	BRCA
3.74049e-47	0.010861	0.999	0.993	1.18574e-44	T cells	BCLAF1	BRCA
7.96252e-44	0.0123561	0.706	0.353	2.52412e-41	T cells	TBX19	BRCA
2.51912e-42	0.0234689	0.714	0.388	7.98562e-40	T cells	HES2	BRCA
3.11796e-42	0.0113384	0.855	0.543	9.88392e-40	T cells	FOXO1	BRCA
1.57671e-41	0.0142627	0.977	0.845	4.99816e-39	T cells	ELF1	BRCA
1.65084e-39	0.0135188	0.83	0.542	5.23315e-37	T cells	REL	BRCA
2.76964e-37	0.0129711	0.652	0.324	8.77976e-35	T cells	GTF2B	BRCA
5.07588e-37	0.0202827	0.621	0.313	1.60905e-34	T cells	ZNF583	BRCA
1.37832e-30	0.015306	0.961	0.8	4.36928e-28	T cells	SF1	BRCA
1.89946e-24	0.0113415	0.73	0.455	6.02127e-22	T cells	HOXA10	BRCA
7.27209e-22	0.0119788	0.843	0.559	2.30525e-19	T cells	CEBPZ	BRCA
4.34385e-20	0.0114178	0.777	0.517	1.377e-17	T cells	MAF	BRCA
3.7561e-18	0.0122104	0.895	0.669	1.19069e-15	T cells	ZNF281	BRCA
1.77983e-12	0.014537	0.121	0.04	5.64205e-10	T cells	MECOM	BRCA
4.75011e-12	0.0144776	0.144	0.058	1.50579e-09	T cells	SMAD1	BRCA
3.92007e-10	0.0125729	0.191	0.103	1.24266e-07	T cells	SPIB	BRCA
1.96137e-09	0.0154519	0.225	0.131	6.21754e-07	T cells	GATA6	BRCA
2.02862e-09	0.0228775	0.176	0.084	6.43074e-07	T cells	ZNF148	BRCA
1.11753e-08	0.0172088	0.199	0.107	3.54257e-06	T cells	GTF2F1	BRCA
1.13748e-08	0.0120507	0.15	0.084	3.6058e-06	T cells	FOXK1	BRCA
5.69432e-08	0.0157765	0.174	0.093	1.8051e-05	T cells	ZNF562	BRCA
2.80534e-06	0.013144	0.176	0.122	0.000889293	T cells	CD59	BRCA
6.43521e-84	0.0567117	0.709	0.355	2.05927e-81	B cells	IRF4	BRCA_valid1
1.12657e-75	0.0462799	0.607	0.241	3.60503e-73	B cells	POU2F2	BRCA_valid1
1.21566e-64	0.0776653	0.52	0.193	3.89011e-62	B cells	POU2AF1	BRCA_valid1
2.76552e-42	0.0172069	0.737	0.475	8.84966e-40	B cells	FOXC1	BRCA_valid1
1.39208e-34	0.0119338	0.591	0.354	4.45465e-32	B cells	POU2F1	BRCA_valid1
1.28948e-33	0.0209631	0.585	0.356	4.12634e-31	B cells	NFKB2	BRCA_valid1
2.04535e-33	0.0300007	0.292	0.076	6.54513e-31	B cells	ASCL2	BRCA_valid1
3.6629e-25	0.0124315	0.768	0.594	1.17213e-22	B cells	SRF	BRCA_valid1
7.56191e-23	0.0294975	0.541	0.323	2.41981e-20	B cells	FOSL2	BRCA_valid1
2.73351e-15	0.0120072	0.375	0.224	8.74722e-13	B cells	IRF6	BRCA_valid1
4.43999e-12	0.0280833	0.383	0.238	1.4208e-09	B cells	SPIB	BRCA_valid1
1.39109e-10	0.0177807	0.623	0.588	4.45148e-08	B cells	MYBL2	BRCA_valid1
5.92529e-09	0.0146421	0.399	0.285	1.89609e-06	B cells	DLX1	BRCA_valid1
6.03105e-06	0.0113361	0.195	0.129	0.00192993	B cells	SAP30	BRCA_valid1
1.04862e-05	0.0118075	0.993	0.997	0.00335559	B cells	CREB3	BRCA_valid1
1.34246e-217	0.0540035	0.966	0.607	4.29588e-215	Endothelial	HOXD9	BRCA_valid1
1.17216e-164	0.0700741	0.739	0.133	3.7509e-162	Endothelial	SOX18	BRCA_valid1
1.74056e-163	0.0956174	0.726	0.157	5.5698e-161	Endothelial	HOXD3	BRCA_valid1
7.21588e-156	0.103112	0.684	0.095	2.30908e-153	Endothelial	ERG	BRCA_valid1
2.61884e-139	0.0920856	0.63	0.103	8.3803e-137	Endothelial	HOXD10	BRCA_valid1
2.35238e-132	0.0374652	0.902	0.499	7.52761e-130	Endothelial	HOXD8	BRCA_valid1
2.0204e-112	0.0449802	0.735	0.247	6.46528e-110	Endothelial	SMAD1	BRCA_valid1
2.52558e-96	0.023651	0.771	0.369	8.08184e-94	Endothelial	FOXO1	BRCA_valid1
3.53111e-95	0.0509508	0.513	0.113	1.12996e-92	Endothelial	RARG	BRCA_valid1
2.01442e-83	0.0443454	0.655	0.278	6.44613e-81	Endothelial	LEF1	BRCA_valid1
4.62543e-78	0.0157723	0.999	0.991	1.48014e-75	Endothelial	PPARG	BRCA_valid1
8.69417e-76	0.0201754	0.955	0.835	2.78213e-73	Endothelial	HOXB7	BRCA_valid1
1.62109e-69	0.0151663	0.97	0.853	5.18749e-67	Endothelial	MEF2C	BRCA_valid1
7.37317e-67	0.0146294	0.909	0.653	2.35942e-64	Endothelial	MEF2D	BRCA_valid1
4.69116e-66	0.0190378	0.702	0.329	1.50117e-63	Endothelial	CDX1	BRCA_valid1
1.41057e-64	0.0150772	0.991	0.937	4.51382e-62	Endothelial	FOXP1	BRCA_valid1
8.90721e-63	0.0259499	0.34	0.032	2.85031e-60	Endothelial	EBF3	BRCA_valid1
8.58567e-56	0.0155776	0.863	0.627	2.74741e-53	Endothelial	HIC1	BRCA_valid1
3.73959e-55	0.0212211	0.989	0.988	1.19667e-52	Endothelial	LMO2	BRCA_valid1
1.62212e-49	0.0332261	0.364	0.093	5.19077e-47	Endothelial	BCL6B	BRCA_valid1
4.56961e-49	0.018091	0.945	0.817	1.46227e-46	Endothelial	RCOR1	BRCA_valid1
6.33648e-47	0.0336021	0.701	0.422	2.02768e-44	Endothelial	TCF7L1	BRCA_valid1
5.34045e-44	0.0169434	0.754	0.475	1.70894e-41	Endothelial	GATA2	BRCA_valid1
1.55653e-43	0.0171337	0.619	0.361	4.98089e-41	Endothelial	E2F3	BRCA_valid1
1.84244e-35	0.0144194	0.846	0.558	5.89581e-33	Endothelial	FLI1	BRCA_valid1
2.45948e-34	0.0129695	0.943	0.864	7.87032e-32	Endothelial	REST	BRCA_valid1
2.2998e-32	0.0241719	0.452	0.194	7.35936e-30	Endothelial	ELK3	BRCA_valid1
2.5428e-32	0.0121938	0.601	0.4	8.13696e-30	Endothelial	ATF2	BRCA_valid1
3.79323e-30	0.0116203	0.745	0.557	1.21383e-27	Endothelial	NFIL3	BRCA_valid1
7.6066e-29	0.0308845	0.383	0.184	2.43411e-26	Endothelial	NR2F6	BRCA_valid1
3.47934e-28	0.0192021	0.525	0.313	1.11339e-25	Endothelial	ETS2	BRCA_valid1
3.44033e-26	0.021719	0.954	0.915	1.10091e-23	Endothelial	RELA	BRCA_valid1
1.35501e-25	0.01667	0.252	0.07	4.33603e-23	Endothelial	ZNF502	BRCA_valid1
4.11806e-25	0.0290982	0.229	0.055	1.31778e-22	Endothelial	PKNOX1	BRCA_valid1
9.36946e-22	0.0257126	0.232	0.075	2.99823e-19	Endothelial	OVOL1	BRCA_valid1
1.08887e-19	0.0123228	0.131	0.021	3.48438e-17	Endothelial	TBX1	BRCA_valid1
4.0511e-19	0.0114306	0.986	0.979	1.29635e-16	Endothelial	MAFK	BRCA_valid1
2.04383e-15	0.0131577	0.424	0.261	6.54026e-13	Endothelial	HOXC12	BRCA_valid1
2.28021e-15	0.0244828	0.845	0.712	7.29668e-13	Endothelial	TGIF1	BRCA_valid1
4.12803e-15	0.0179271	0.433	0.253	1.32097e-12	Endothelial	ETV5	BRCA_valid1
5.19803e-13	0.0150467	0.236	0.109	1.66337e-10	Endothelial	RREB1	BRCA_valid1
4.87252e-12	0.0217227	0.294	0.174	1.55921e-09	Endothelial	VAX2	BRCA_valid1
7.2135e-12	0.0142671	0.695	0.573	2.30832e-09	Endothelial	TEAD2	BRCA_valid1
2.50806e-11	0.0124503	0.386	0.256	8.02578e-09	Endothelial	DMRTA1	BRCA_valid1
7.68285e-10	0.0179235	0.433	0.309	2.45851e-07	Endothelial	MAFG	BRCA_valid1
3.16305e-08	0.0138445	0.328	0.242	1.01218e-05	Endothelial	JUNB	BRCA_valid1
1.43407e-183	0.0541271	0.842	0.291	4.58901e-181	Fibroblasts	CDX1	BRCA_valid1
1.68505e-178	0.134431	0.683	0.07	5.39216e-176	Fibroblasts	FOXL1	BRCA_valid1
1.19158e-164	0.0438773	0.802	0.247	3.81306e-162	Fibroblasts	SOX5	BRCA_valid1
2.02416e-148	0.0755261	0.687	0.178	6.47732e-146	Fibroblasts	FOXF1	BRCA_valid1
2.36903e-143	0.0344705	0.937	0.661	7.58089e-141	Fibroblasts	FOXC2	BRCA_valid1
8.85772e-131	0.117274	0.579	0.078	2.83447e-128	Fibroblasts	ZNF354C	BRCA_valid1
5.82112e-129	0.0730093	0.655	0.168	1.86276e-126	Fibroblasts	PRDM16	BRCA_valid1
3.3335e-124	0.0614708	0.746	0.314	1.06672e-121	Fibroblasts	SETBP1	BRCA_valid1
1.48342e-101	0.0281534	0.92	0.638	4.74693e-99	Fibroblasts	MEF2D	BRCA_valid1
9.35275e-88	0.0180108	0.9	0.611	2.99288e-85	Fibroblasts	HIC1	BRCA_valid1
1.52831e-65	0.0205178	0.466	0.137	4.8906e-63	Fibroblasts	GLIS2	BRCA_valid1
3.04609e-65	0.0245281	0.299	0.031	9.74748e-63	Fibroblasts	TCF7L2	BRCA_valid1
6.5876e-65	0.0354635	0.812	0.501	2.10803e-62	Fibroblasts	ZFHX3	BRCA_valid1
1.68452e-63	0.0317024	0.421	0.106	5.39047e-61	Fibroblasts	RARG	BRCA_valid1
7.2314e-63	0.022979	0.784	0.532	2.31405e-60	Fibroblasts	IRF9	BRCA_valid1
3.8274e-60	0.0439565	0.339	0.052	1.22477e-57	Fibroblasts	FOXF2	BRCA_valid1
2.17068e-59	0.0172597	0.962	0.848	6.94616e-57	Fibroblasts	MEF2C	BRCA_valid1
5.44492e-59	0.0156059	0.923	0.728	1.74238e-56	Fibroblasts	FOSB	BRCA_valid1
4.07244e-53	0.0237337	0.799	0.54	1.30318e-50	Fibroblasts	NFIL3	BRCA_valid1
5.06122e-53	0.012626	0.983	0.939	1.61959e-50	Fibroblasts	NR2F2	BRCA_valid1
6.0625e-52	0.0171628	0.965	0.873	1.94e-49	Fibroblasts	PRRX1	BRCA_valid1
4.28909e-47	0.0326804	0.323	0.085	1.37251e-44	Fibroblasts	BCL6B	BRCA_valid1
3.00042e-44	0.0450015	0.275	0.047	9.60135e-42	Fibroblasts	ARID3A	BRCA_valid1
1.31212e-43	0.0175936	0.44	0.161	4.19879e-41	Fibroblasts	ELK1	BRCA_valid1
3.22637e-41	0.0254174	0.301	0.063	1.03244e-38	Fibroblasts	ZNF568	BRCA_valid1
2.08159e-39	0.0174151	0.994	0.987	6.6611e-37	Fibroblasts	LMO2	BRCA_valid1
1.90703e-37	0.0419885	0.241	0.046	6.1025e-35	Fibroblasts	ZFHX2	BRCA_valid1
1.31914e-34	0.0389164	0.37	0.157	4.22126e-32	Fibroblasts	VAX2	BRCA_valid1
6.34138e-33	0.0179152	0.364	0.164	2.02924e-30	Fibroblasts	MSX1	BRCA_valid1
1.57829e-30	0.01113	0.939	0.86	5.05054e-28	Fibroblasts	REST	BRCA_valid1
3.33066e-30	0.0195729	0.217	0.04	1.06581e-27	Fibroblasts	ZNF322	BRCA_valid1
3.41068e-30	0.0211968	0.404	0.173	1.09142e-27	Fibroblasts	HOXD3	BRCA_valid1
7.31385e-29	0.0145458	0.451	0.202	2.34043e-26	Fibroblasts	EBF1	BRCA_valid1
1.30522e-27	0.0149827	0.871	0.711	4.17672e-25	Fibroblasts	HOXC9	BRCA_valid1
3.60468e-24	0.022502	0.264	0.122	1.1535e-21	Fibroblasts	ZNF71	BRCA_valid1
1.15176e-22	0.0100047	0.576	0.375	3.68565e-20	Fibroblasts	FOXO1	BRCA_valid1
8.43515e-22	0.0166679	0.17	0.037	2.69925e-19	Fibroblasts	RARB	BRCA_valid1
1.58685e-21	0.0122288	0.179	0.043	5.07791e-19	Fibroblasts	TWIST2	BRCA_valid1
2.18716e-21	0.0336874	0.433	0.247	6.99891e-19	Fibroblasts	HOXC6	BRCA_valid1
6.96833e-21	0.0130866	0.966	0.931	2.22987e-18	Fibroblasts	ETV7	BRCA_valid1
4.8103e-20	0.0152089	0.298	0.122	1.5393e-17	Fibroblasts	HOXD10	BRCA_valid1
8.85117e-19	0.0107923	0.416	0.222	2.83237e-16	Fibroblasts	CREB5	BRCA_valid1
2.13943e-18	0.0143112	0.186	0.056	6.84618e-16	Fibroblasts	THAP11	BRCA_valid1
4.64687e-17	0.021583	0.247	0.101	1.487e-14	Fibroblasts	RREB1	BRCA_valid1
4.07902e-13	0.0279641	0.401	0.227	1.30529e-10	Fibroblasts	JUNB	BRCA_valid1
3.12923e-12	0.0139485	0.284	0.149	1.00135e-09	Fibroblasts	PHLDA2	BRCA_valid1
7.92844e-09	0.0128095	0.419	0.292	2.5371e-06	Fibroblasts	LEF1	BRCA_valid1
3.12172e-228	0.0619886	1	0.992	9.98952e-226	Malignant	TFAP2A	BRCA_valid1
4.98355e-227	0.0328497	1	1	1.59474e-224	Malignant	RAD21	BRCA_valid1
9.83462e-211	0.0531918	1	1	3.14708e-208	Malignant	TFAP2B	BRCA_valid1
5.08907e-193	0.0507315	0.998	0.918	1.6285e-190	Malignant	ZBTB7B	BRCA_valid1
2.46035e-192	0.0505635	1	1	7.87312e-190	Malignant	TFDP1	BRCA_valid1
2.74668e-192	0.039379	1	1	8.78938e-190	Malignant	HDAC2	BRCA_valid1
3.4336e-186	0.0509932	1	1	1.09875e-183	Malignant	NELFE	BRCA_valid1
3.92687e-186	0.0363402	1	1	1.2566e-183	Malignant	HMGN3	BRCA_valid1
9.17389e-181	0.0641505	1	1	2.93564e-178	Malignant	HMGB3	BRCA_valid1
3.0108e-178	0.120979	0.994	0.89	9.63455e-176	Malignant	PITX1	BRCA_valid1
2.56803e-173	0.0312712	1	1	8.21769e-171	Malignant	SMARCA4	BRCA_valid1
2.82605e-173	0.0503494	1	1	9.04336e-171	Malignant	MLX	BRCA_valid1
3.17873e-172	0.0311337	1	1	1.01719e-169	Malignant	HOXA9	BRCA_valid1
1.64399e-169	0.0307065	1	0.998	5.26076e-167	Malignant	SREBF1	BRCA_valid1
1.15369e-161	0.0208028	1	1	3.69182e-159	Malignant	CREB3L1	BRCA_valid1
1.65358e-148	0.0691398	0.995	0.897	5.29145e-146	Malignant	ELF3	BRCA_valid1
1.946e-144	0.0257248	1	0.999	6.22721e-142	Malignant	SREBF2	BRCA_valid1
2.2254e-143	0.0245495	1	0.998	7.12127e-141	Malignant	HOXA7	BRCA_valid1
3.74863e-143	0.103691	0.996	0.924	1.19956e-140	Malignant	TFAP2C	BRCA_valid1
2.86534e-140	0.110165	0.938	0.609	9.16908e-138	Malignant	FOXJ1	BRCA_valid1
1.2551e-139	0.0458378	0.954	0.66	4.01633e-137	Malignant	RORC	BRCA_valid1
3.02431e-138	0.0303689	1	1	9.67779e-136	Malignant	BHLHE40	BRCA_valid1
1.54034e-133	0.0200663	1	1	4.92907e-131	Malignant	MYC	BRCA_valid1
1.41972e-132	0.0576465	0.694	0.177	4.54311e-130	Malignant	IRX3	BRCA_valid1
1.04902e-127	0.0661749	0.998	0.957	3.35686e-125	Malignant	HOXC10	BRCA_valid1
3.56398e-126	0.0147941	1	1	1.14047e-123	Malignant	YY1	BRCA_valid1
2.63693e-124	0.109065	0.985	0.88	8.43819e-122	Malignant	XBP1	BRCA_valid1
4.03809e-122	0.0117736	1	1	1.29219e-119	Malignant	CEBPB	BRCA_valid1
2.64266e-121	0.0589958	0.99	0.887	8.45652e-119	Malignant	ZNF552	BRCA_valid1
3.11239e-116	0.0207175	1	1	9.95964e-114	Malignant	TRIM28	BRCA_valid1
1.70421e-108	0.0236631	1	1	5.45347e-106	Malignant	HOXA10	BRCA_valid1
4.98623e-105	0.0171277	1	0.996	1.59559e-102	Malignant	CREB3	BRCA_valid1
1.10321e-98	0.0157195	1	0.998	3.53026e-96	Malignant	MAZ	BRCA_valid1
9.31341e-94	0.0221293	1	0.994	2.98029e-91	Malignant	PBX1	BRCA_valid1
5.00001e-81	0.105028	0.981	0.871	1.6e-78	Malignant	PSMD12	BRCA_valid1
5.05926e-74	0.0669542	0.759	0.41	1.61896e-71	Malignant	PAX7	BRCA_valid1
4.27287e-73	0.0224967	0.998	0.986	1.36732e-70	Malignant	E2F1	BRCA_valid1
2.30729e-72	0.020966	1	0.999	7.38334e-70	Malignant	EN1	BRCA_valid1
7.66377e-72	0.0237398	0.993	0.958	2.45241e-69	Malignant	ATF4	BRCA_valid1
1.13854e-71	0.0109348	1	1	3.64331e-69	Malignant	SPI1	BRCA_valid1
3.27156e-70	0.0434179	0.871	0.597	1.0469e-67	Malignant	GTF3C2	BRCA_valid1
4.27497e-66	0.0401968	0.819	0.465	1.36799e-63	Malignant	HOXB5	BRCA_valid1
1.39808e-65	0.0323389	0.999	0.984	4.47386e-63	Malignant	SOX10	BRCA_valid1
2.44238e-62	0.0280156	0.994	0.967	7.81561e-60	Malignant	HMGB2	BRCA_valid1
1.86146e-58	0.0432885	0.982	0.923	5.95666e-56	Malignant	PPARGC1A	BRCA_valid1
6.61495e-57	0.0208249	0.989	0.971	2.11678e-54	Malignant	IRX2	BRCA_valid1
3.01284e-45	0.0426111	0.3	0.032	9.64107e-43	Malignant	IVD	BRCA_valid1
7.17651e-43	0.0159939	0.743	0.476	2.29648e-40	Malignant	ONECUT2	BRCA_valid1
1.20271e-41	0.0165728	0.807	0.597	3.84867e-39	Malignant	ZNF467	BRCA_valid1
1.32106e-41	0.0358857	0.879	0.716	4.2274e-39	Malignant	HSF1	BRCA_valid1
3.11928e-39	0.0325837	0.795	0.596	9.98169e-37	Malignant	FOXM1	BRCA_valid1
4.38575e-39	0.0177034	0.99	0.93	1.40344e-36	Malignant	E2F4	BRCA_valid1
4.79147e-38	0.0408527	0.297	0.078	1.53327e-35	Malignant	TRPS1	BRCA_valid1
1.57001e-37	0.0102732	1	1	5.02403e-35	Malignant	ATF3	BRCA_valid1
5.20901e-36	0.0368891	0.742	0.47	1.66688e-33	Malignant	ZNF226	BRCA_valid1
1.10927e-35	0.0203745	0.85	0.692	3.54968e-33	Malignant	RBBP5	BRCA_valid1
4.93999e-35	0.0282672	0.767	0.54	1.5808e-32	Malignant	FOXI1	BRCA_valid1
2.69694e-33	0.0158557	0.94	0.869	8.6302e-31	Malignant	ETV6	BRCA_valid1
3.93769e-33	0.0211546	0.989	0.945	1.26006e-30	Malignant	ENO1	BRCA_valid1
6.12867e-33	0.046233	0.914	0.702	1.96118e-30	Malignant	HES2	BRCA_valid1
1.46615e-31	0.0101093	0.736	0.506	4.69169e-29	Malignant	IRF9	BRCA_valid1
1.07892e-30	0.0294497	0.757	0.488	3.45253e-28	Malignant	FOXA1	BRCA_valid1
4.78195e-30	0.0107285	0.998	0.978	1.53023e-27	Malignant	RXRA	BRCA_valid1
1.2201e-28	0.0146151	0.964	0.926	3.90433e-26	Malignant	ETV7	BRCA_valid1
5.82722e-28	0.0183931	0.968	0.875	1.86471e-25	Malignant	ELF5	BRCA_valid1
9.06423e-27	0.0121214	0.998	0.994	2.90055e-24	Malignant	MAFB	BRCA_valid1
1.10401e-26	0.01124	0.941	0.876	3.53282e-24	Malignant	E2F2	BRCA_valid1
6.70266e-26	0.0371003	0.816	0.692	2.14485e-23	Malignant	TGIF1	BRCA_valid1
1.06505e-25	0.0531603	0.88	0.753	3.40814e-23	Malignant	TRAF4	BRCA_valid1
4.54938e-24	0.0155899	0.987	0.987	1.4558e-21	Malignant	SOX8	BRCA_valid1
1.07811e-21	0.0139344	0.996	0.979	3.44995e-19	Malignant	POLR3G	BRCA_valid1
6.10908e-20	0.0110267	0.239	0.101	1.95491e-17	Malignant	BRF1	BRCA_valid1
3.99334e-19	0.0208968	0.858	0.764	1.27787e-16	Malignant	ARNT2	BRCA_valid1
6.27816e-19	0.0200856	0.976	0.942	2.00901e-16	Malignant	CREB3L4	BRCA_valid1
1.30894e-18	0.0102514	1	1	4.1886e-16	Malignant	HIF1A	BRCA_valid1
3.11064e-18	0.0138025	0.979	0.898	9.95406e-16	Malignant	RELA	BRCA_valid1
5.90604e-18	0.0120223	0.512	0.336	1.88993e-15	Malignant	ETV2	BRCA_valid1
1.46237e-17	0.013631	0.794	0.687	4.67959e-15	Malignant	TEAD4	BRCA_valid1
1.87397e-17	0.0115658	0.158	0.064	5.99671e-15	Malignant	OVOL1	BRCA_valid1
5.89069e-17	0.0145028	0.191	0.054	1.88502e-14	Malignant	USF1	BRCA_valid1
8.20723e-16	0.013647	0.86	0.729	2.62631e-13	Malignant	BRF2	BRCA_valid1
2.90126e-13	0.0241201	0.714	0.6	9.28403e-11	Malignant	MSX2	BRCA_valid1
1.30152e-11	0.0178582	0.376	0.24	4.16488e-09	Malignant	HOXC12	BRCA_valid1
1.66118e-11	0.0123829	0.328	0.172	5.31579e-09	Malignant	GATA3	BRCA_valid1
9.08227e-11	0.0220846	0.419	0.314	2.90632e-08	Malignant	ZNF582	BRCA_valid1
1.24224e-07	0.0186789	0.316	0.21	3.97516e-05	Malignant	GTF2F1	BRCA_valid1
3.76159e-283	0.045168	1	1	1.20371e-280	Myeloid	TFEC	BRCA_valid1
1.53489e-279	0.0455983	1	1	4.91166e-277	Myeloid	USF2	BRCA_valid1
1.09089e-274	0.0409292	1	1	3.49086e-272	Myeloid	IRF8	BRCA_valid1
8.53552e-270	0.0445505	1	1	2.73137e-267	Myeloid	NR1H3	BRCA_valid1
1.23693e-261	0.0314972	1	1	3.95817e-259	Myeloid	STAT1	BRCA_valid1
5.84081e-261	0.0329613	1	0.999	1.86906e-258	Myeloid	CEBPA	BRCA_valid1
5.6493e-255	0.0686588	1	1	1.80778e-252	Myeloid	MITF	BRCA_valid1
1.38083e-251	0.0392539	1	1	4.41866e-249	Myeloid	SPI1	BRCA_valid1
1.13711e-246	0.0642269	0.999	0.979	3.63874e-244	Myeloid	IRF5	BRCA_valid1
1.79535e-231	0.0968652	0.991	0.79	5.74513e-229	Myeloid	TFEB	BRCA_valid1
3.96722e-197	0.0926964	1	0.995	1.26951e-194	Myeloid	MAFB	BRCA_valid1
9.52943e-175	0.0174759	1	1	3.04942e-172	Myeloid	CEBPB	BRCA_valid1
1.61561e-170	0.0399201	1	1	5.16994e-168	Myeloid	HIF1A	BRCA_valid1
2.63375e-168	0.0368205	0.994	0.982	8.42801e-166	Myeloid	IKZF1	BRCA_valid1
1.63967e-158	0.110686	0.966	0.731	5.24696e-156	Myeloid	HES2	BRCA_valid1
1.84906e-150	0.0313018	0.86	0.377	5.917e-148	Myeloid	STAT5A	BRCA_valid1
4.34213e-145	0.057369	0.905	0.452	1.38948e-142	Myeloid	RB1	BRCA_valid1
4.79918e-137	0.0446963	0.914	0.599	1.53574e-134	Myeloid	PRDM1	BRCA_valid1
3.31446e-133	0.0251346	0.999	0.99	1.06063e-130	Myeloid	PPARG	BRCA_valid1
1.30167e-120	0.023799	1	0.996	4.16534e-118	Myeloid	IRF7	BRCA_valid1
5.05923e-119	0.0115733	1	1	1.61895e-116	Myeloid	JUND	BRCA_valid1
1.68012e-118	0.0480804	0.943	0.708	5.37638e-116	Myeloid	RBBP5	BRCA_valid1
7.83614e-113	0.0292292	0.969	0.802	2.50756e-110	Myeloid	MAF	BRCA_valid1
4.46057e-112	0.0375345	0.996	0.951	1.42738e-109	Myeloid	ENO1	BRCA_valid1
1.03787e-106	0.0262362	0.951	0.785	3.32118e-104	Myeloid	IRF2	BRCA_valid1
7.27138e-98	0.0372699	0.578	0.126	2.32684e-95	Myeloid	SNAI3	BRCA_valid1
1.77342e-97	0.02657	0.997	0.966	5.67493e-95	Myeloid	ZBTB1	BRCA_valid1
9.68761e-96	0.0196944	0.904	0.638	3.10003e-93	Myeloid	POU3F1	BRCA_valid1
7.72556e-91	0.0163049	1	1	2.47218e-88	Myeloid	ATF3	BRCA_valid1
6.95136e-84	0.0693296	0.714	0.341	2.22444e-81	Myeloid	ATF6	BRCA_valid1
2.92914e-80	0.0157569	0.989	0.951	9.37323e-78	Myeloid	SP100	BRCA_valid1
9.01636e-79	0.0273095	0.844	0.523	2.88523e-76	Myeloid	FOXA1	BRCA_valid1
1.17305e-72	0.0255974	0.963	0.869	3.75376e-70	Myeloid	REL	BRCA_valid1
3.20023e-71	0.0158926	0.999	0.989	1.02407e-68	Myeloid	RELB	BRCA_valid1
1.34179e-69	0.0325826	0.973	0.912	4.29372e-67	Myeloid	RELA	BRCA_valid1
1.12332e-67	0.0324001	1	0.995	3.59462e-65	Myeloid	NFE2L2	BRCA_valid1
3.18602e-67	0.0238933	0.725	0.363	1.01953e-64	Myeloid	ARNT	BRCA_valid1
4.63148e-65	0.0931876	0.718	0.366	1.48207e-62	Myeloid	NFKB1	BRCA_valid1
1.16797e-61	0.013365	1	1	3.73751e-59	Myeloid	FOS	BRCA_valid1
4.68556e-58	0.0158324	0.981	0.941	1.49938e-55	Myeloid	E2F4	BRCA_valid1
1.06017e-56	0.0168951	0.41	0.124	3.39253e-54	Myeloid	TCF12	BRCA_valid1
1.40679e-55	0.0138901	1	0.997	4.50174e-53	Myeloid	DDIT3	BRCA_valid1
5.68016e-54	0.0117327	0.895	0.63	1.81765e-51	Myeloid	FOXN3	BRCA_valid1
1.98088e-45	0.0155252	0.461	0.173	6.33883e-43	Myeloid	MECP2	BRCA_valid1
3.29297e-44	0.0114914	0.861	0.671	1.05375e-41	Myeloid	KDM5A	BRCA_valid1
9.22097e-44	0.0211605	0.951	0.813	2.95071e-41	Myeloid	RCOR1	BRCA_valid1
1.90583e-43	0.0110575	0.996	0.982	6.09866e-41	Myeloid	FOSL1	BRCA_valid1
5.71384e-42	0.0248443	0.301	0.081	1.82843e-39	Myeloid	HESX1	BRCA_valid1
6.01554e-41	0.0222207	0.961	0.873	1.92497e-38	Myeloid	EGR2	BRCA_valid1
1.63884e-39	0.0182925	0.849	0.551	5.24429e-37	Myeloid	FLI1	BRCA_valid1
2.70276e-39	0.0141864	0.461	0.168	8.64883e-37	Myeloid	PAX8	BRCA_valid1
2.11597e-38	0.0223353	0.928	0.77	6.7711e-36	Myeloid	CHD1	BRCA_valid1
3.78171e-38	0.017023	0.348	0.115	1.21015e-35	Myeloid	FOXJ3	BRCA_valid1
1.4454e-36	0.0167224	1	1	4.62528e-34	Myeloid	MLX	BRCA_valid1
3.55845e-35	0.0104676	1	1	1.1387e-32	Myeloid	EZH2	BRCA_valid1
2.21708e-34	0.0126054	0.999	0.995	7.09465e-32	Myeloid	EGR3	BRCA_valid1
2.9427e-33	0.0121531	0.95	0.879	9.41663e-31	Myeloid	ETV6	BRCA_valid1
3.17954e-33	0.0139562	0.612	0.383	1.01745e-30	Myeloid	SP1	BRCA_valid1
4.56975e-33	0.0123142	0.999	0.986	1.46232e-30	Myeloid	LMO2	BRCA_valid1
4.01967e-30	0.0213585	0.527	0.281	1.28629e-27	Myeloid	ZNF607	BRCA_valid1
2.79608e-29	0.0393268	0.552	0.329	8.94745e-27	Myeloid	E4F1	BRCA_valid1
2.60862e-27	0.040139	0.437	0.228	8.34759e-25	Myeloid	JUNB	BRCA_valid1
4.96769e-26	0.0171163	0.185	0.032	1.58966e-23	Myeloid	MBD4	BRCA_valid1
9.53351e-20	0.0121585	0.729	0.549	3.05072e-17	Myeloid	CTCF	BRCA_valid1
7.52657e-18	0.0202111	0.373	0.205	2.4085e-15	Myeloid	ZNF740	BRCA_valid1
2.18938e-13	0.0105243	0.403	0.252	7.00601e-11	Myeloid	ETV5	BRCA_valid1
6.34022e-12	0.0119104	0.73	0.657	2.02887e-09	Myeloid	GTF3C2	BRCA_valid1
1.35123e-11	0.0159389	0.391	0.232	4.32392e-09	Myeloid	SPIB	BRCA_valid1
8.22493e-10	0.0291133	0.49	0.321	2.63198e-07	Myeloid	FOSL2	BRCA_valid1
8.29308e-10	0.0109749	0.239	0.137	2.65379e-07	Myeloid	GRHL2	BRCA_valid1
1.51918e-134	0.0549173	0.99	0.893	4.86137e-132	T cells	CREM	BRCA_valid1
1.18769e-77	0.0164373	0.971	0.867	3.80062e-75	T cells	ELF1	BRCA_valid1
1.41021e-67	0.0178706	0.808	0.456	4.51267e-65	T cells	FLI1	BRCA_valid1
3.25464e-65	0.0773055	0.521	0.192	1.04149e-62	T cells	EOMES	BRCA_valid1
4.45732e-45	0.01134	0.922	0.793	1.42634e-42	T cells	CUX1	BRCA_valid1
5.83557e-45	0.0112859	0.99	0.98	1.86738e-42	T cells	IKZF1	BRCA_valid1
2.26555e-39	0.0593752	0.797	0.641	7.24975e-37	T cells	FOXP3	BRCA_valid1
1.28718e-38	0.0541253	0.518	0.24	4.11897e-36	T cells	FOSL2	BRCA_valid1
1.0023e-36	0.0327816	0.394	0.164	3.20735e-34	T cells	TCF7	BRCA_valid1
2.60295e-36	0.0204498	0.868	0.74	8.32945e-34	T cells	CHD1	BRCA_valid1
1.7067e-35	0.0135067	0.997	0.995	5.46143e-33	T cells	EGR3	BRCA_valid1
5.58343e-35	0.0504094	0.382	0.166	1.7867e-32	T cells	TP53	BRCA_valid1
1.05052e-34	0.0162165	0.932	0.851	3.36167e-32	T cells	KLF6	BRCA_valid1
9.64343e-29	0.0304871	0.549	0.354	3.0859e-26	T cells	BCL11A	BRCA_valid1
1.98718e-27	0.0328456	0.366	0.183	6.35898e-25	T cells	SPIB	BRCA_valid1
4.56271e-24	0.0227236	0.317	0.159	1.46007e-21	T cells	POU2AF1	BRCA_valid1
1.28247e-23	0.0105289	0.512	0.307	4.10389e-21	T cells	IRF4	BRCA_valid1
1.80188e-23	0.0114688	0.462	0.281	5.76602e-21	T cells	GABPA	BRCA_valid1
6.78606e-23	0.0126377	0.492	0.306	2.17154e-20	T cells	NFKB2	BRCA_valid1
3.01027e-21	0.0128064	0.897	0.788	9.63287e-19	T cells	RCOR1	BRCA_valid1
8.07907e-21	0.0171534	0.426	0.25	2.5853e-18	T cells	SIX2	BRCA_valid1
1.65873e-20	0.012143	0.555	0.37	5.30793e-18	T cells	KLF10	BRCA_valid1
4.608e-20	0.0365103	0.292	0.142	1.47456e-17	T cells	PAXIP1	BRCA_valid1
1.30872e-19	0.03024	0.808	0.752	4.18789e-17	T cells	GTF2B	BRCA_valid1
1.33866e-14	0.0107005	0.237	0.106	4.28372e-12	T cells	NFATC2	BRCA_valid1
7.09914e-14	0.0104097	0.718	0.545	2.27172e-11	T cells	SRF	BRCA_valid1
3.74463e-09	0.0145679	0.3	0.179	1.19828e-06	T cells	ZNF740	BRCA_valid1
3.93921e-09	0.0230266	0.434	0.325	1.26055e-06	T cells	TAF7	BRCA_valid1
8.98896e-09	0.0113169	0.34	0.214	2.87647e-06	T cells	CFL2	BRCA_valid1
1.11325e-08	0.0149278	0.197	0.099	3.5624e-06	T cells	SAP30	BRCA_valid1
1.54517e-08	0.0101499	0.377	0.266	4.94455e-06	T cells	ZNF607	BRCA_valid1
3.42333e-08	0.023541	0.439	0.378	1.09546e-05	T cells	NFKB1	BRCA_valid1
1.18582e-06	0.010966	0.184	0.126	0.000379464	T cells	GRHL2	BRCA_valid1
1.54531e-67	0.0565656	0.826	0.48	4.52777e-65	B cells	POU2F2	BRCA_valid2
4.48419e-52	0.0317045	0.741	0.452	1.31387e-49	B cells	CNOT3	BRCA_valid2
1.69825e-46	0.0432411	0.606	0.286	4.97587e-44	B cells	POU2AF1	BRCA_valid2
6.28825e-42	0.0423993	0.345	0.116	1.84246e-39	B cells	ESRRA	BRCA_valid2
1.282e-34	0.0475098	0.885	0.638	3.75625e-32	B cells	JUNB	BRCA_valid2
1.27236e-31	0.031947	0.38	0.16	3.728e-29	B cells	RARB	BRCA_valid2
4.2087e-31	0.0270771	0.715	0.532	1.23315e-28	B cells	ZC3H11A	BRCA_valid2
5.02535e-28	0.0141724	0.987	0.939	1.47243e-25	B cells	IRF7	BRCA_valid2
1.35566e-27	0.0270634	0.259	0.1	3.97208e-25	B cells	SOX12	BRCA_valid2
3.17203e-26	0.0255176	0.615	0.417	9.29405e-24	B cells	ID1	BRCA_valid2
4.77595e-26	0.0401532	0.649	0.538	1.39935e-23	B cells	POLE4	BRCA_valid2
1.12428e-23	0.021404	0.407	0.236	3.29414e-21	B cells	HIVEP1	BRCA_valid2
1.20177e-22	0.0124718	0.384	0.182	3.52119e-20	B cells	SP2	BRCA_valid2
1.42097e-22	0.0157704	0.755	0.549	4.16345e-20	B cells	FOXK2	BRCA_valid2
1.45172e-19	0.0279135	0.371	0.207	4.25355e-17	B cells	BACH1	BRCA_valid2
2.61271e-18	0.0172482	0.288	0.136	7.65525e-16	B cells	MEF2B	BRCA_valid2
4.47369e-17	0.0161555	0.458	0.289	1.31079e-14	B cells	IRF4	BRCA_valid2
4.9493e-16	0.0317826	0.541	0.4	1.45015e-13	B cells	PITX1	BRCA_valid2
1.29065e-14	0.0132929	0.992	0.993	3.78161e-12	B cells	CREB3	BRCA_valid2
3.56975e-13	0.012005	0.755	0.608	1.04594e-10	B cells	BRF1	BRCA_valid2
2.95433e-12	0.0174862	0.554	0.387	8.65618e-10	B cells	PHF8	BRCA_valid2
6.78186e-12	0.0275268	0.412	0.293	1.98708e-09	B cells	BATF	BRCA_valid2
2.26157e-10	0.0199414	0.389	0.252	6.62639e-08	B cells	SOX8	BRCA_valid2
5.09487e-10	0.0224549	0.317	0.176	1.4928e-07	B cells	SPIB	BRCA_valid2
6.6434e-09	0.0112315	0.994	0.997	1.94652e-06	B cells	SMARCB1	BRCA_valid2
8.21659e-09	0.0188869	0.257	0.142	2.40746e-06	B cells	KLF11	BRCA_valid2
1.85594e-06	0.0159924	0.596	0.496	0.00054379	B cells	ARID3A	BRCA_valid2
6.91695e-108	0.0432563	0.905	0.658	2.02667e-105	Endothelial	FOXC1	BRCA_valid2
2.39258e-104	0.0352059	0.954	0.795	7.01025e-102	Endothelial	MSX1	BRCA_valid2
2.46873e-102	0.0729795	0.442	0.047	7.23337e-100	Endothelial	ELK3	BRCA_valid2
5.85967e-93	0.0225579	1	0.999	1.71688e-90	Endothelial	ETS1	BRCA_valid2
3.51973e-92	0.0421577	0.607	0.167	1.03128e-89	Endothelial	HOXD10	BRCA_valid2
2.46798e-86	0.044939	0.397	0.039	7.23117e-84	Endothelial	HLX	BRCA_valid2
1.62794e-85	0.0408166	0.393	0.033	4.76987e-83	Endothelial	HOXD9	BRCA_valid2
2.74926e-82	0.0271845	0.956	0.801	8.05534e-80	Endothelial	TCF4	BRCA_valid2
1.16127e-80	0.0625448	0.591	0.167	3.40253e-78	Endothelial	TAL1	BRCA_valid2
2.2416e-76	0.0150139	0.999	0.97	6.56788e-74	Endothelial	ZEB1	BRCA_valid2
1.96153e-73	0.0650947	0.511	0.141	5.74728e-71	Endothelial	LHX6	BRCA_valid2
1.05165e-72	0.0263307	0.959	0.807	3.08133e-70	Endothelial	IRF1	BRCA_valid2
9.43872e-69	0.0331255	0.959	0.829	2.76554e-66	Endothelial	LMO2	BRCA_valid2
6.3104e-68	0.0355387	0.532	0.188	1.84895e-65	Endothelial	E2F3	BRCA_valid2
3.3725e-59	0.0376209	0.41	0.099	9.88142e-57	Endothelial	TCF7L2	BRCA_valid2
1.87501e-53	0.0196706	0.73	0.45	5.49378e-51	Endothelial	TCF7L1	BRCA_valid2
4.9713e-53	0.0441459	0.364	0.086	1.45659e-50	Endothelial	HOXB3	BRCA_valid2
2.11695e-48	0.0434268	0.345	0.091	6.20267e-46	Endothelial	SMAD1	BRCA_valid2
5.46651e-48	0.0368741	0.707	0.408	1.60169e-45	Endothelial	ETS2	BRCA_valid2
2.33023e-45	0.0152232	0.953	0.82	6.82758e-43	Endothelial	HIC1	BRCA_valid2
1.18805e-43	0.0176002	0.37	0.118	3.48099e-41	Endothelial	POU2F1	BRCA_valid2
2.22542e-43	0.0421399	0.333	0.099	6.52048e-41	Endothelial	TEAD2	BRCA_valid2
8.30833e-43	0.0455557	0.534	0.248	2.43434e-40	Endothelial	FOXF1	BRCA_valid2
9.62219e-42	0.0258407	0.295	0.076	2.8193e-39	Endothelial	NR5A2	BRCA_valid2
1.3007e-39	0.0170122	0.533	0.25	3.81105e-37	Endothelial	NR2C2	BRCA_valid2
7.3143e-39	0.019117	0.851	0.64	2.14309e-36	Endothelial	FOXO1	BRCA_valid2
4.1099e-37	0.0225866	0.864	0.695	1.2042e-34	Endothelial	JUN	BRCA_valid2
5.22375e-33	0.0310578	0.47	0.247	1.53056e-30	Endothelial	LEF1	BRCA_valid2
2.74119e-31	0.02436	0.498	0.247	8.03168e-29	Endothelial	NKX6-1	BRCA_valid2
2.81367e-31	0.0164256	0.811	0.707	8.24404e-29	Endothelial	TRIM28	BRCA_valid2
7.85546e-31	0.0228585	0.5	0.241	2.30165e-28	Endothelial	HLF	BRCA_valid2
1.20703e-30	0.0117096	0.981	0.93	3.53661e-28	Endothelial	FOXP1	BRCA_valid2
1.17035e-29	0.0419029	0.466	0.22	3.42914e-27	Endothelial	HOXD1	BRCA_valid2
2.19848e-29	0.0194967	0.824	0.674	6.44154e-27	Endothelial	EP300	BRCA_valid2
5.45613e-28	0.0201109	0.234	0.061	1.59864e-25	Endothelial	ZNF235	BRCA_valid2
2.64764e-27	0.0101786	0.392	0.195	7.75759e-25	Endothelial	TBX2	BRCA_valid2
7.38286e-27	0.0182777	0.788	0.566	2.16318e-24	Endothelial	HOXD8	BRCA_valid2
3.48421e-24	0.0128652	0.937	0.854	1.02087e-21	Endothelial	CEBPD	BRCA_valid2
8.54184e-24	0.0176697	0.196	0.062	2.50276e-21	Endothelial	ETV3	BRCA_valid2
2.95907e-21	0.0153493	0.427	0.237	8.67007e-19	Endothelial	NR1H2	BRCA_valid2
3.43637e-21	0.0196528	0.444	0.254	1.00686e-18	Endothelial	ZNF502	BRCA_valid2
4.76972e-20	0.010498	0.911	0.837	1.39753e-17	Endothelial	ARID5B	BRCA_valid2
1.47743e-18	0.0180313	0.729	0.557	4.32886e-16	Endothelial	FOXK2	BRCA_valid2
5.16014e-18	0.0178886	0.571	0.395	1.51192e-15	Endothelial	REST	BRCA_valid2
5.51703e-18	0.0128651	0.271	0.142	1.61649e-15	Endothelial	MEF2B	BRCA_valid2
4.4635e-17	0.0157257	0.949	0.901	1.3078e-14	Endothelial	FOSL1	BRCA_valid2
1.90513e-16	0.0383768	0.46	0.305	5.58203e-14	Endothelial	MAFA	BRCA_valid2
1.95592e-14	0.0168293	0.426	0.244	5.73083e-12	Endothelial	EBF1	BRCA_valid2
4.75305e-14	0.0374158	0.571	0.425	1.39264e-11	Endothelial	ID1	BRCA_valid2
1.05934e-13	0.0158146	0.723	0.612	3.10387e-11	Endothelial	BCL3	BRCA_valid2
4.9019e-11	0.0101855	0.462	0.295	1.43626e-08	Endothelial	KLF13	BRCA_valid2
4.024e-10	0.0147428	0.152	0.064	1.17903e-07	Endothelial	MEF2C	BRCA_valid2
6.49235e-10	0.0100911	0.878	0.805	1.90226e-07	Endothelial	STAT3	BRCA_valid2
7.62781e-101	0.0188986	0.924	0.699	2.23495e-98	Fibroblasts	HOXA10	BRCA_valid2
1.08028e-95	0.0710412	0.541	0.088	3.16523e-93	Fibroblasts	TCF7L2	BRCA_valid2
6.9266e-80	0.0282412	0.787	0.425	2.02949e-77	Fibroblasts	NFIX	BRCA_valid2
9.26003e-68	0.036182	0.546	0.183	2.71319e-65	Fibroblasts	TBX2	BRCA_valid2
5.11572e-59	0.0587275	0.393	0.086	1.49891e-56	Fibroblasts	SMAD1	BRCA_valid2
2.65722e-55	0.0236866	0.495	0.169	7.78567e-53	Fibroblasts	HOXD10	BRCA_valid2
1.2467e-52	0.02242	0.869	0.658	3.65283e-50	Fibroblasts	FOXC1	BRCA_valid2
2.32266e-47	0.0105567	0.998	0.969	6.80539e-45	Fibroblasts	ZEB1	BRCA_valid2
7.39946e-46	0.0547043	0.521	0.214	2.16804e-43	Fibroblasts	HOXD1	BRCA_valid2
2.00278e-43	0.024248	0.365	0.116	5.86814e-41	Fibroblasts	POU2F1	BRCA_valid2
2.55944e-43	0.0263862	0.499	0.238	7.49915e-41	Fibroblasts	EBF1	BRCA_valid2
7.05418e-35	0.0291199	0.523	0.248	2.06687e-32	Fibroblasts	ZNF502	BRCA_valid2
1.04522e-33	0.0165141	0.693	0.449	3.0625e-31	Fibroblasts	TCF7L1	BRCA_valid2
1.833e-33	0.0167664	0.915	0.808	5.3707e-31	Fibroblasts	IRF1	BRCA_valid2
1.94828e-32	0.0132558	0.941	0.819	5.70845e-30	Fibroblasts	HIC1	BRCA_valid2
4.11517e-32	0.0203257	0.45	0.19	1.20574e-29	Fibroblasts	E2F3	BRCA_valid2
2.69217e-30	0.0200622	0.405	0.182	7.88805e-28	Fibroblasts	EN1	BRCA_valid2
3.22972e-25	0.0127259	0.932	0.801	9.46307e-23	Fibroblasts	TCF4	BRCA_valid2
5.5999e-24	0.0281284	0.339	0.147	1.64077e-21	Fibroblasts	LHX6	BRCA_valid2
1.58304e-23	0.0386185	0.226	0.059	4.63832e-21	Fibroblasts	MEF2C	BRCA_valid2
2.07846e-22	0.0196094	0.459	0.246	6.08988e-20	Fibroblasts	NKX6-1	BRCA_valid2
1.96341e-21	0.0182817	0.22	0.06	5.75279e-19	Fibroblasts	ZNF235	BRCA_valid2
1.31865e-20	0.0242159	0.371	0.175	3.86364e-18	Fibroblasts	TAL1	BRCA_valid2
1.48513e-20	0.0176664	0.645	0.428	4.35143e-18	Fibroblasts	KLF6	BRCA_valid2
4.39507e-20	0.0190345	0.4	0.241	1.28776e-17	Fibroblasts	ETV4	BRCA_valid2
8.99571e-19	0.0185885	0.294	0.139	2.63574e-16	Fibroblasts	MEF2B	BRCA_valid2
1.23195e-18	0.0178812	0.478	0.292	3.60962e-16	Fibroblasts	KLF13	BRCA_valid2
1.30145e-18	0.0123048	0.906	0.796	3.81324e-16	Fibroblasts	MSX1	BRCA_valid2
6.71988e-18	0.0131315	0.171	0.054	1.96892e-15	Fibroblasts	SP4	BRCA_valid2
1.42651e-16	0.0142583	0.366	0.219	4.17968e-14	Fibroblasts	HOXA3	BRCA_valid2
2.74539e-15	0.0166785	0.194	0.06	8.044e-13	Fibroblasts	MEIS1	BRCA_valid2
4.24014e-13	0.0106012	0.801	0.641	1.24236e-10	Fibroblasts	FOXO1	BRCA_valid2
6.32565e-11	0.0125332	0.27	0.155	1.85342e-08	Fibroblasts	IRX1	BRCA_valid2
1.46309e-10	0.0176664	0.546	0.424	4.28687e-08	Fibroblasts	TEAD4	BRCA_valid2
3.32047e-10	0.0128188	0.233	0.114	9.72897e-08	Fibroblasts	FOXF2	BRCA_valid2
2.27871e-08	0.0112743	0.725	0.611	6.67662e-06	Fibroblasts	BCL3	BRCA_valid2
5.21463e-07	0.0127291	0.494	0.387	0.000152789	Fibroblasts	GABPA	BRCA_valid2
6.48484e-155	0.0235746	1	1	1.90006e-152	Malignant	BHLHE40	BRCA_valid2
4.3601e-154	0.0303194	1	1	1.27751e-151	Malignant	MAZ	BRCA_valid2
1.30516e-152	0.0251429	1	1	3.82411e-150	Malignant	JUND	BRCA_valid2
1.63014e-149	0.0394557	1	0.997	4.7763e-147	Malignant	MLX	BRCA_valid2
1.97778e-149	0.0398528	0.995	0.961	5.79491e-147	Malignant	SREBF1	BRCA_valid2
1.37048e-140	0.0305559	0.998	0.982	4.01552e-138	Malignant	E2F1	BRCA_valid2
3.51364e-128	0.0450098	0.972	0.854	1.0295e-125	Malignant	IRX5	BRCA_valid2
6.12932e-122	0.0253648	1	0.996	1.79589e-119	Malignant	TFAP2C	BRCA_valid2
2.20158e-119	0.0256705	1	1	6.45062e-117	Malignant	CEBPB	BRCA_valid2
4.51158e-112	0.163696	0.638	0.211	1.32189e-109	Malignant	XBP1	BRCA_valid2
1.74208e-111	0.0518747	0.827	0.436	5.10429e-109	Malignant	FOXA1	BRCA_valid2
2.24425e-111	0.0380138	0.999	0.993	6.57566e-109	Malignant	EGR3	BRCA_valid2
1.09454e-100	0.0241081	0.999	0.986	3.207e-98	Malignant	SREBF2	BRCA_valid2
7.09196e-99	0.0652047	0.557	0.147	2.07795e-96	Malignant	NKX3-1	BRCA_valid2
2.557e-92	0.0257198	0.948	0.838	7.49202e-90	Malignant	IRX3	BRCA_valid2
4.46448e-82	0.0185302	0.999	0.999	1.30809e-79	Malignant	RAD21	BRCA_valid2
2.05947e-74	0.0500861	0.852	0.589	6.03426e-72	Malignant	VEZF1	BRCA_valid2
7.40688e-74	0.0445503	0.977	0.983	2.17022e-71	Malignant	MAX	BRCA_valid2
2.02563e-68	0.0237118	0.991	0.99	5.93511e-66	Malignant	PBX1	BRCA_valid2
5.95143e-67	0.0279661	0.984	0.922	1.74377e-64	Malignant	SRF	BRCA_valid2
2.55105e-63	0.0122082	0.996	0.962	7.47458e-61	Malignant	TFDP1	BRCA_valid2
5.34449e-63	0.085309	0.671	0.417	1.56593e-60	Malignant	NFE2L1	BRCA_valid2
1.76106e-57	0.0166204	0.994	0.99	5.1599e-55	Malignant	TFAP2A	BRCA_valid2
7.45676e-57	0.0257005	0.98	0.92	2.18483e-54	Malignant	EGR2	BRCA_valid2
5.7286e-54	0.0423907	0.844	0.676	1.67848e-51	Malignant	FOXI1	BRCA_valid2
1.20205e-53	0.0561718	0.714	0.411	3.52199e-51	Malignant	HOXC13	BRCA_valid2
4.43055e-53	0.0133427	0.999	0.995	1.29815e-50	Malignant	IRF6	BRCA_valid2
4.04796e-49	0.0385773	0.456	0.17	1.18605e-46	Malignant	DLX5	BRCA_valid2
2.39809e-46	0.0266379	0.741	0.489	7.0264e-44	Malignant	HOXC12	BRCA_valid2
2.27755e-44	0.0191786	1	0.998	6.67323e-42	Malignant	SMARCA4	BRCA_valid2
6.98749e-41	0.0408257	0.965	0.905	2.04733e-38	Malignant	BARX2	BRCA_valid2
1.64769e-40	0.0151674	0.706	0.505	4.82772e-38	Malignant	HOXD8	BRCA_valid2
2.55697e-40	0.0159384	1	0.998	7.49193e-38	Malignant	HSF1	BRCA_valid2
1.83032e-36	0.0270668	0.91	0.8	5.36285e-34	Malignant	ELF5	BRCA_valid2
6.14561e-36	0.0178372	0.984	0.932	1.80066e-33	Malignant	BRCA1	BRCA_valid2
1.3869e-35	0.0130246	1	0.997	4.06362e-33	Malignant	MYC	BRCA_valid2
3.03536e-35	0.0420704	0.401	0.138	8.8936e-33	Malignant	HOXD1	BRCA_valid2
3.34526e-35	0.011111	0.962	0.916	9.80161e-33	Malignant	FOXP1	BRCA_valid2
8.52266e-34	0.0190036	0.968	0.907	2.49714e-31	Malignant	NELFE	BRCA_valid2
3.40018e-33	0.0238848	0.999	0.997	9.96253e-31	Malignant	SPDEF	BRCA_valid2
1.30239e-32	0.0114832	1	0.998	3.81601e-30	Malignant	ZBTB7A	BRCA_valid2
3.62084e-32	0.0276364	0.647	0.447	1.06091e-29	Malignant	ZNF16	BRCA_valid2
5.1451e-31	0.0271209	0.775	0.63	1.50751e-28	Malignant	HOXC6	BRCA_valid2
1.14508e-30	0.0191387	0.996	0.988	3.3551e-28	Malignant	GTF2B	BRCA_valid2
1.65687e-25	0.0257738	0.999	0.994	4.85464e-23	Malignant	TFAP2B	BRCA_valid2
9.27062e-25	0.0129316	0.868	0.787	2.71629e-22	Malignant	BRF2	BRCA_valid2
1.44552e-24	0.0173509	0.966	0.921	4.23538e-22	Malignant	DDIT3	BRCA_valid2
3.81006e-23	0.0158153	0.617	0.421	1.11635e-20	Malignant	NFIB	BRCA_valid2
4.32152e-23	0.0292077	0.422	0.228	1.26621e-20	Malignant	NR2F6	BRCA_valid2
8.30986e-22	0.017252	0.359	0.189	2.43479e-19	Malignant	ETV4	BRCA_valid2
1.60431e-21	0.01576	0.98	0.936	4.70063e-19	Malignant	SNAI3	BRCA_valid2
2.65388e-20	0.0155506	0.547	0.409	7.77586e-18	Malignant	SOX10	BRCA_valid2
4.60004e-20	0.0145156	0.76	0.586	1.34781e-17	Malignant	ZNF274	BRCA_valid2
1.10138e-19	0.0144266	1	1	3.22704e-17	Malignant	HDAC2	BRCA_valid2
1.18728e-18	0.0103083	0.983	0.958	3.47872e-16	Malignant	YY1	BRCA_valid2
2.77236e-18	0.0166939	0.148	0.03	8.12302e-16	Malignant	DBP	BRCA_valid2
1.53661e-17	0.0253529	0.723	0.559	4.50227e-15	Malignant	BCL3	BRCA_valid2
2.17723e-17	0.017141	0.986	0.943	6.37929e-15	Malignant	MAFG	BRCA_valid2
1.62894e-16	0.0198138	0.46	0.297	4.7728e-14	Malignant	BCL11A	BRCA_valid2
1.18398e-15	0.0263379	0.71	0.573	3.46905e-13	Malignant	AR	BRCA_valid2
8.01681e-15	0.013298	0.844	0.712	2.34893e-12	Malignant	TAF7	BRCA_valid2
9.13283e-15	0.0154045	0.663	0.501	2.67592e-12	Malignant	KDM5B	BRCA_valid2
4.01434e-14	0.0106289	0.286	0.163	1.1762e-11	Malignant	ZKSCAN1	BRCA_valid2
5.96301e-14	0.010834	0.993	0.984	1.74716e-11	Malignant	MXI1	BRCA_valid2
2.4811e-12	0.0134964	0.784	0.721	7.26961e-10	Malignant	ATF6	BRCA_valid2
5.71268e-12	0.0178242	0.765	0.677	1.67382e-09	Malignant	HOXC11	BRCA_valid2
1.53946e-10	0.0131906	0.171	0.076	4.51062e-08	Malignant	TEAD2	BRCA_valid2
2.55876e-10	0.0111148	0.524	0.394	7.49717e-08	Malignant	KLF6	BRCA_valid2
4.61169e-10	0.0127685	0.994	0.991	1.35123e-07	Malignant	MAFF	BRCA_valid2
1.08023e-08	0.0110038	0.348	0.224	3.16506e-06	Malignant	HOXC4	BRCA_valid2
6.08693e-08	0.0137755	0.161	0.095	1.78347e-05	Malignant	RXRB	BRCA_valid2
2.89696e-07	0.0109386	0.553	0.476	8.48809e-05	Malignant	ARID3A	BRCA_valid2
4.84214e-06	0.0184303	0.635	0.549	0.00141875	Malignant	RARA	BRCA_valid2
3.41086e-299	0.0665569	1	1	9.99381e-297	Myeloid	TFEC	BRCA_valid2
2.73131e-295	0.0720273	1	0.999	8.00273e-293	Myeloid	NR1H3	BRCA_valid2
1.69247e-279	0.0771311	1	0.985	4.95895e-277	Myeloid	CEBPA	BRCA_valid2
5.57311e-268	0.0782917	1	0.942	1.63292e-265	Myeloid	IRF5	BRCA_valid2
3.39936e-259	0.0385068	1	1	9.96013e-257	Myeloid	STAT1	BRCA_valid2
1.62925e-253	0.0467749	1	0.999	4.7737e-251	Myeloid	IRF8	BRCA_valid2
5.23504e-244	0.0613485	0.999	0.961	1.53387e-241	Myeloid	HIF1A	BRCA_valid2
3.33712e-229	0.102268	1	0.98	9.77775e-227	Myeloid	MAFB	BRCA_valid2
3.85179e-216	0.0615577	1	1	1.12857e-213	Myeloid	SPI1	BRCA_valid2
5.24281e-213	0.0469706	0.991	0.755	1.53614e-210	Myeloid	ETV5	BRCA_valid2
9.3836e-185	0.0384499	1	0.999	2.7494e-182	Myeloid	USF2	BRCA_valid2
1.19698e-155	0.0437751	0.997	0.936	3.50715e-153	Myeloid	IRF7	BRCA_valid2
6.7495e-154	0.0324018	0.999	0.928	1.9776e-151	Myeloid	IKZF1	BRCA_valid2
1.11702e-151	0.0505713	0.948	0.603	3.27287e-149	Myeloid	FLI1	BRCA_valid2
8.75442e-151	0.0366631	0.995	0.929	2.56505e-148	Myeloid	MAF	BRCA_valid2
3.31942e-146	0.043918	0.933	0.68	9.72589e-144	Myeloid	IRF9	BRCA_valid2
4.03693e-137	0.145613	0.903	0.628	1.18282e-134	Myeloid	JUNB	BRCA_valid2
1.63306e-134	0.0297384	1	0.996	4.78487e-132	Myeloid	RELB	BRCA_valid2
1.20376e-107	0.021793	0.876	0.504	3.527e-105	Myeloid	STAT2	BRCA_valid2
1.95131e-104	0.0351669	0.903	0.585	5.71735e-102	Myeloid	PBX3	BRCA_valid2
1.77704e-100	0.0451847	0.937	0.696	5.20674e-98	Myeloid	NFKB1	BRCA_valid2
2.66947e-91	0.0376549	0.619	0.202	7.82154e-89	Myeloid	NR1H2	BRCA_valid2
6.8238e-86	0.0140444	0.998	0.983	1.99937e-83	Myeloid	FOS	BRCA_valid2
5.61377e-84	0.0286766	0.983	0.894	1.64483e-81	Myeloid	FOSL1	BRCA_valid2
1.51708e-81	0.019384	0.995	0.945	4.44504e-79	Myeloid	ZMIZ1	BRCA_valid2
1.52674e-81	0.0165628	1	1	4.47334e-79	Myeloid	POLR3G	BRCA_valid2
2.79018e-81	0.0475828	0.996	0.947	8.17522e-79	Myeloid	SNAI3	BRCA_valid2
1.59333e-71	0.0412502	0.672	0.315	4.66847e-69	Myeloid	TFDP2	BRCA_valid2
1.57354e-68	0.0339591	0.999	0.996	4.61046e-66	Myeloid	SMARCB1	BRCA_valid2
3.37266e-66	0.0194882	0.999	0.997	9.88188e-64	Myeloid	ENO1	BRCA_valid2
3.8903e-66	0.0369826	0.337	0.036	1.13986e-63	Myeloid	MEF2C	BRCA_valid2
7.59613e-62	0.0276414	0.984	0.916	2.22567e-59	Myeloid	JDP2	BRCA_valid2
1.24551e-60	0.0177036	0.87	0.631	3.64936e-58	Myeloid	RXRA	BRCA_valid2
2.09036e-59	0.0506757	0.526	0.184	6.12474e-57	Myeloid	BACH1	BRCA_valid2
1.36813e-57	0.0228697	0.958	0.79	4.00864e-55	Myeloid	GATA2	BRCA_valid2
4.16737e-56	0.0207179	0.999	0.993	1.22104e-53	Myeloid	CREB3	BRCA_valid2
6.29023e-51	0.0172227	0.955	0.789	1.84304e-48	Myeloid	IRF2	BRCA_valid2
4.93551e-50	0.0311926	0.996	0.954	1.4461e-47	Myeloid	MAFG	BRCA_valid2
2.34246e-49	0.0110135	0.988	0.845	6.8634e-47	Myeloid	FOXN3	BRCA_valid2
2.75414e-48	0.0465461	0.8	0.516	8.06964e-46	Myeloid	ZC3H11A	BRCA_valid2
5.10581e-47	0.0152097	0.898	0.686	1.496e-44	Myeloid	HOXC11	BRCA_valid2
3.41547e-44	0.0312467	1	0.995	1.00073e-41	Myeloid	TFAP2B	BRCA_valid2
1.06374e-41	0.0541623	0.771	0.602	3.11677e-39	Myeloid	BRF1	BRCA_valid2
1.34631e-40	0.0144946	0.995	0.987	3.94468e-38	Myeloid	HOXB7	BRCA_valid2
3.68896e-37	0.0452844	0.566	0.263	1.08086e-34	Myeloid	ZBTB7C	BRCA_valid2
2.4997e-36	0.01452	0.935	0.794	7.32412e-34	Myeloid	STAT3	BRCA_valid2
3.23265e-36	0.0282365	0.417	0.16	9.47167e-34	Myeloid	SPIB	BRCA_valid2
2.50006e-35	0.0115684	0.76	0.566	7.32518e-33	Myeloid	RREB1	BRCA_valid2
1.46261e-33	0.0190808	0.67	0.397	4.28543e-31	Myeloid	SIX2	BRCA_valid2
3.0399e-31	0.0215088	0.503	0.278	8.9069e-29	Myeloid	IRF4	BRCA_valid2
3.10357e-30	0.010133	0.991	0.966	9.09346e-28	Myeloid	CEBPG	BRCA_valid2
1.21445e-28	0.0137506	0.695	0.482	3.55832e-26	Myeloid	ATF2	BRCA_valid2
1.15109e-27	0.0149644	0.844	0.686	3.37269e-25	Myeloid	JUN	BRCA_valid2
6.84547e-25	0.0162794	0.608	0.379	2.00572e-22	Myeloid	REST	BRCA_valid2
1.30067e-24	0.0120669	1	0.999	3.81097e-22	Myeloid	CREM	BRCA_valid2
2.76544e-23	0.0308541	0.529	0.417	8.10273e-21	Myeloid	POU6F1	BRCA_valid2
3.00415e-23	0.0127426	0.219	0.066	8.80216e-21	Myeloid	ELF4	BRCA_valid2
9.25429e-22	0.0148856	0.999	0.998	2.71151e-19	Myeloid	SPDEF	BRCA_valid2
3.29469e-21	0.0220737	0.741	0.608	9.65343e-19	Myeloid	AR	BRCA_valid2
3.58274e-21	0.0133595	0.999	0.991	1.04974e-18	Myeloid	MAFF	BRCA_valid2
4.27973e-21	0.0203141	0.603	0.407	1.25396e-18	Myeloid	TFE3	BRCA_valid2
5.26596e-21	0.011955	0.949	0.831	1.54293e-18	Myeloid	ELF1	BRCA_valid2
1.64808e-19	0.0132965	0.657	0.465	4.82886e-17	Myeloid	THAP1	BRCA_valid2
4.65258e-19	0.0127674	0.612	0.399	1.36321e-16	Myeloid	ETS2	BRCA_valid2
6.84696e-19	0.0157203	0.48	0.282	2.00616e-16	Myeloid	BATF	BRCA_valid2
9.32385e-18	0.0283113	0.605	0.388	2.73189e-15	Myeloid	PITX1	BRCA_valid2
2.42733e-17	0.0149433	0.666	0.553	7.11207e-15	Myeloid	FOXK2	BRCA_valid2
1.30475e-16	0.0240553	0.627	0.493	3.82291e-14	Myeloid	POU2F2	BRCA_valid2
1.50566e-16	0.0149999	0.41	0.248	4.41159e-14	Myeloid	PKNOX1	BRCA_valid2
6.67036e-16	0.0112337	0.377	0.244	1.95442e-13	Myeloid	NKX6-1	BRCA_valid2
6.31342e-13	0.0107677	0.232	0.1	1.84983e-10	Myeloid	TCF7L2	BRCA_valid2
1.60509e-11	0.0116201	0.218	0.107	4.70293e-09	Myeloid	RXRB	BRCA_valid2
1.28144e-10	0.0117464	0.391	0.286	3.75463e-08	Myeloid	EN2	BRCA_valid2
6.28063e-06	0.0155296	0.261	0.172	0.00184023	Myeloid	THRA	BRCA_valid2
1.70407e-93	0.0396699	0.759	0.405	4.99294e-91	T cells	TCF7	BRCA_valid2
1.32399e-87	0.0178065	0.995	0.906	3.8793e-85	T cells	IKZF1	BRCA_valid2
3.25177e-76	0.0568487	0.663	0.295	9.52769e-74	T cells	NFATC2	BRCA_valid2
1.20938e-61	0.0472746	0.524	0.205	3.5435e-59	T cells	EOMES	BRCA_valid2
1.48157e-61	0.0431427	0.536	0.201	4.341e-59	T cells	POU2AF1	BRCA_valid2
3.0504e-58	0.015189	0.963	0.81	8.93767e-56	T cells	FOXN3	BRCA_valid2
9.03243e-55	0.0261598	0.752	0.485	2.6465e-52	T cells	SIN3A	BRCA_valid2
1.43201e-51	0.0190385	0.839	0.542	4.1958e-49	T cells	FLI1	BRCA_valid2
2.36209e-46	0.0321505	0.678	0.457	6.92093e-44	T cells	KMT2A	BRCA_valid2
5.67246e-45	0.0651993	0.42	0.126	1.66203e-42	T cells	SUPT20H	BRCA_valid2
2.99632e-41	0.0289582	0.998	0.999	8.77923e-39	T cells	CREM	BRCA_valid2
8.09636e-40	0.0212382	0.652	0.389	2.37223e-37	T cells	CNOT3	BRCA_valid2
4.14983e-39	0.0164205	0.632	0.378	1.2159e-36	T cells	CTCF	BRCA_valid2
1.38248e-38	0.0248571	0.794	0.58	4.05067e-36	T cells	FOXO1	BRCA_valid2
3.44485e-37	0.036333	0.435	0.18	1.00934e-34	T cells	ZNF502	BRCA_valid2
5.91012e-37	0.0285249	0.414	0.167	1.73167e-34	T cells	TBX15	BRCA_valid2
3.80385e-36	0.0224951	0.915	0.808	1.11453e-33	T cells	ELF1	BRCA_valid2
3.17423e-34	0.0403657	0.422	0.185	9.30049e-32	T cells	SOX8	BRCA_valid2
3.38868e-32	0.038673	0.523	0.327	9.92883e-30	T cells	CHD1	BRCA_valid2
4.3315e-32	0.0210977	0.713	0.407	1.26913e-29	T cells	POU2F2	BRCA_valid2
1.1005e-31	0.0234288	0.471	0.22	3.22447e-29	T cells	IRF4	BRCA_valid2
9.65183e-31	0.0365785	0.842	0.567	2.82799e-28	T cells	JUNB	BRCA_valid2
3.84242e-29	0.033816	0.209	0.056	1.12583e-26	T cells	DLX2	BRCA_valid2
6.03994e-29	0.0158798	0.444	0.239	1.7697e-26	T cells	RBBP5	BRCA_valid2
2.51674e-28	0.0287135	0.204	0.044	7.37405e-26	T cells	CPEB1	BRCA_valid2
4.33007e-28	0.0485522	0.939	0.833	1.26871e-25	T cells	FOXP3	BRCA_valid2
1.49439e-27	0.0305593	0.431	0.212	4.37855e-25	T cells	NKX2-5	BRCA_valid2
4.82165e-27	0.0202179	0.749	0.617	1.41274e-24	T cells	REL	BRCA_valid2
3.75846e-26	0.0245274	0.351	0.18	1.10123e-23	T cells	KLF2	BRCA_valid2
2.75673e-25	0.030572	0.259	0.098	8.07721e-23	T cells	KLF11	BRCA_valid2
5.99831e-25	0.0114564	0.881	0.799	1.7575e-22	T cells	HIC1	BRCA_valid2
9.54163e-24	0.0152988	0.932	0.905	2.7957e-21	T cells	NFIL3	BRCA_valid2
2.02094e-23	0.0111963	0.391	0.201	5.92135e-21	T cells	NR2C2	BRCA_valid2
8.48154e-23	0.0155005	0.818	0.674	2.48509e-20	T cells	NFKB1	BRCA_valid2
2.6257e-21	0.0100356	0.629	0.468	7.69329e-19	T cells	E2F7	BRCA_valid2
8.34902e-21	0.0169284	0.294	0.121	2.44626e-18	T cells	RARB	BRCA_valid2
1.00249e-20	0.0136037	0.671	0.522	2.93728e-18	T cells	PATZ1	BRCA_valid2
3.38593e-20	0.0345039	0.291	0.148	9.92079e-18	T cells	MECP2	BRCA_valid2
4.8349e-20	0.0171809	0.762	0.642	1.41662e-17	T cells	EP300	BRCA_valid2
1.59949e-19	0.029102	0.221	0.078	4.6865e-17	T cells	TCF3	BRCA_valid2
3.15536e-19	0.0141696	0.504	0.339	9.24521e-17	T cells	GABPA	BRCA_valid2
4.43747e-19	0.0105197	0.859	0.784	1.30018e-16	T cells	TCF4	BRCA_valid2
1.27333e-17	0.0135755	0.358	0.21	3.73085e-15	T cells	NKX6-1	BRCA_valid2
1.16507e-16	0.0173486	0.34	0.211	3.41365e-14	T cells	HLF	BRCA_valid2
7.19958e-16	0.0210336	0.518	0.375	2.10948e-13	T cells	ETS2	BRCA_valid2
9.98933e-16	0.0120781	0.726	0.681	2.92687e-13	T cells	PRRX2	BRCA_valid2
1.83819e-15	0.0197569	0.279	0.143	5.38589e-13	T cells	SPIB	BRCA_valid2
5.5761e-15	0.0231568	0.463	0.301	1.6338e-12	T cells	ZNF467	BRCA_valid2
1.32667e-14	0.0133829	0.22	0.126	3.88715e-12	T cells	KLF16	BRCA_valid2
1.61204e-12	0.0146085	0.567	0.47	4.72327e-10	T cells	KLF3	BRCA_valid2
3.64193e-10	0.0131141	0.188	0.087	1.06709e-07	T cells	FOXF2	BRCA_valid2
8.30004e-10	0.0157125	0.171	0.066	2.43191e-07	T cells	POLR3A	BRCA_valid2
3.61595e-09	0.0159567	0.337	0.224	1.05947e-06	T cells	FOXF1	BRCA_valid2
4.08908e-09	0.0157501	0.306	0.178	1.1981e-06	T cells	BACH1	BRCA_valid2
5.38136e-09	0.0128814	0.782	0.541	1.57674e-06	T cells	BRF1	BRCA_valid2
2.63684e-08	0.0115988	0.739	0.685	7.72594e-06	T cells	JUN	BRCA_valid2
3.9755e-08	0.0229013	0.385	0.262	1.16482e-05	T cells	BATF	BRCA_valid2
1.28463e-07	0.0110308	0.211	0.118	3.76396e-05	T cells	ZIC1	BRCA_valid2
2.37923e-07	0.0200309	0.646	0.498	6.97113e-05	T cells	ZC3H11A	BRCA_valid2
2.33531e-05	0.0146729	0.144	0.089	0.00684246	T cells	HIVEP2	BRCA_valid2
3.04683e-54	0.0331679	0.627	0.376	9.78033e-52	B cells	POU2AF1	COAD
1.10819e-50	0.0392441	0.342	0.071	3.55729e-48	B cells	ZNF229	COAD
4.96028e-49	0.0170439	0.372	0.095	1.59225e-46	B cells	FOXP2	COAD
3.19912e-43	0.0371451	0.663	0.509	1.02692e-40	B cells	KLF13	COAD
4.82484e-38	0.0134351	0.975	0.815	1.54877e-35	B cells	PRDM1	COAD
2.7669e-34	0.0401585	0.921	0.927	8.88176e-32	B cells	CREB3L2	COAD
9.65327e-32	0.0142528	0.789	0.559	3.0987e-29	B cells	FOXP4	COAD
2.28475e-25	0.0209988	1	1	7.33404e-23	B cells	XBP1	COAD
1.9928e-22	0.0153098	0.959	0.937	6.39687e-20	B cells	IRF7	COAD
3.90719e-19	0.0185495	0.998	0.997	1.25421e-16	B cells	IRF3	COAD
3.07631e-17	0.0190837	0.931	0.945	9.87494e-15	B cells	SMARCB1	COAD
7.95067e-17	0.0136276	0.375	0.219	2.55216e-14	B cells	TCF12	COAD
4.04878e-11	0.0102804	0.133	0.041	1.29966e-08	B cells	TBX6	COAD
7.05761e-06	0.0110792	0.225	0.149	0.00226549	B cells	HOXA2	COAD
1.83464e-05	0.0121962	0.473	0.359	0.00588918	B cells	STAT6	COAD
6.99901e-203	0.102499	0.883	0.252	2.24668e-200	Endothelial	NUAK1	COAD
1.08764e-202	0.025865	0.998	0.9	3.49133e-200	Endothelial	ETS1	COAD
8.48169e-163	0.0891526	0.679	0.08	2.72262e-160	Endothelial	ELK3	COAD
2.39203e-161	0.0214856	0.996	0.923	7.67842e-159	Endothelial	ZEB1	COAD
2.44957e-160	0.0418764	0.947	0.561	7.86312e-158	Endothelial	LMO2	COAD
2.55833e-151	0.0602499	0.713	0.132	8.21225e-149	Endothelial	SMAD1	COAD
4.97411e-146	0.0517494	0.633	0.091	1.59669e-143	Endothelial	HOXD8	COAD
1.66897e-143	0.0362674	0.817	0.261	5.35738e-141	Endothelial	TCF4	COAD
8.23515e-134	0.0354629	0.691	0.167	2.64348e-131	Endothelial	TAL1	COAD
4.22702e-119	0.0241804	0.695	0.201	1.35687e-116	Endothelial	ZNF467	COAD
8.29547e-119	0.0227037	0.893	0.534	2.66285e-116	Endothelial	FOXC1	COAD
2.29465e-93	0.0326612	0.561	0.153	7.36582e-91	Endothelial	TAF1	COAD
1.19922e-88	0.0249133	0.623	0.166	3.8495e-86	Endothelial	SOX18	COAD
7.23203e-87	0.0675008	0.633	0.199	2.32148e-84	Endothelial	JDP2	COAD
3.73355e-85	0.0524193	0.45	0.093	1.19847e-82	Endothelial	HES1	COAD
1.47468e-84	0.0390126	0.414	0.041	4.73371e-82	Endothelial	EBF1	COAD
4.53754e-81	0.0162985	0.973	0.879	1.45655e-78	Endothelial	FOXO1	COAD
8.9124e-78	0.0305926	0.407	0.061	2.86088e-75	Endothelial	CREB5	COAD
1.64906e-76	0.0193121	0.722	0.312	5.29348e-74	Endothelial	ERG	COAD
3.12393e-75	0.0295825	0.347	0.029	1.00278e-72	Endothelial	HOXA4	COAD
1.5416e-74	0.0378007	0.751	0.345	4.94853e-72	Endothelial	FLI1	COAD
4.84925e-67	0.0492073	0.491	0.153	1.55661e-64	Endothelial	FOXK1	COAD
2.1299e-64	0.0357251	0.345	0.041	6.83698e-62	Endothelial	ZNF319	COAD
9.8986e-57	0.043885	0.707	0.396	3.17745e-54	Endothelial	CHD1	COAD
1.15005e-56	0.0187487	0.546	0.228	3.69166e-54	Endothelial	RELA	COAD
3.66709e-56	0.0175783	0.672	0.368	1.17714e-53	Endothelial	PML	COAD
5.80828e-54	0.0285228	0.421	0.131	1.86446e-51	Endothelial	HOXA1	COAD
2.85002e-49	0.0316024	0.524	0.272	9.14855e-47	Endothelial	ZBTB17	COAD
9.01945e-49	0.0202345	0.667	0.358	2.89525e-46	Endothelial	STAT3	COAD
1.75169e-47	0.0126218	0.793	0.579	5.62291e-45	Endothelial	LEF1	COAD
1.42659e-46	0.0170243	0.64	0.43	4.57935e-44	Endothelial	TCF7L1	COAD
4.20972e-42	0.0198846	0.528	0.267	1.35132e-39	Endothelial	CREM	COAD
2.94739e-41	0.0298691	0.554	0.241	9.46111e-39	Endothelial	STAT5A	COAD
3.81696e-40	0.0128612	0.872	0.734	1.22524e-37	Endothelial	ELK4	COAD
1.79992e-35	0.0360904	0.687	0.416	5.77775e-33	Endothelial	ZNF57	COAD
3.84648e-35	0.0231529	0.453	0.203	1.23472e-32	Endothelial	ZBTB43	COAD
4.2871e-34	0.0189894	0.413	0.196	1.37616e-31	Endothelial	SOX11	COAD
5.62158e-32	0.0125463	0.9	0.848	1.80453e-29	Endothelial	VEZF1	COAD
6.63898e-32	0.0162866	0.488	0.234	2.13111e-29	Endothelial	TCF12	COAD
5.18221e-31	0.011017	0.676	0.439	1.66349e-28	Endothelial	SMAD5	COAD
2.74831e-25	0.0232245	0.342	0.148	8.82208e-23	Endothelial	MSX1	COAD
6.16088e-19	0.0239945	0.305	0.147	1.97764e-16	Endothelial	JUNB	COAD
1.2261e-18	0.0109768	0.938	0.873	3.93577e-16	Endothelial	UBTF	COAD
6.49361e-11	0.0101921	0.729	0.559	2.08445e-08	Endothelial	HOXC11	COAD
1.72636e-06	0.0150922	0.425	0.287	0.000554162	Endothelial	MTA3	COAD
1.38919e-192	0.0341638	0.999	0.999	4.45929e-190	Fibroblasts	PRRX1	COAD
8.4341e-188	0.0439947	0.917	0.424	2.70735e-185	Fibroblasts	FOXF2	COAD
3.82949e-174	0.0806452	0.762	0.152	1.22927e-171	Fibroblasts	POU5F1	COAD
2.27343e-165	0.0394024	0.932	0.506	7.29771e-163	Fibroblasts	MEIS1	COAD
2.32242e-156	0.0230449	0.975	0.707	7.45496e-154	Fibroblasts	FOXF1	COAD
2.35224e-142	0.10147	0.666	0.138	7.55068e-140	Fibroblasts	JUNB	COAD
1.25649e-140	0.034632	0.816	0.364	4.03335e-138	Fibroblasts	PML	COAD
6.21783e-124	0.0198916	0.942	0.625	1.99592e-121	Fibroblasts	FOXN3	COAD
4.78211e-104	0.0186752	0.899	0.533	1.53506e-101	Fibroblasts	FOXC1	COAD
1.02678e-100	0.0490919	0.695	0.243	3.29597e-98	Fibroblasts	OVOL2	COAD
1.41927e-100	0.0269504	0.765	0.426	4.55587e-98	Fibroblasts	TCF7L1	COAD
3.8111e-94	0.0115462	0.995	0.923	1.22336e-91	Fibroblasts	ZEB1	COAD
5.97567e-91	0.0381942	0.551	0.135	1.91819e-88	Fibroblasts	SMAD1	COAD
1.03752e-87	0.0402026	0.997	0.98	3.33043e-85	Fibroblasts	RELB	COAD
5.18741e-85	0.0416701	0.915	0.774	1.66516e-82	Fibroblasts	FOXC2	COAD
8.68734e-77	0.0216531	0.393	0.056	2.78864e-74	Fibroblasts	FOXS1	COAD
7.54105e-70	0.040615	0.339	0.04	2.42068e-67	Fibroblasts	ZNF319	COAD
2.0541e-66	0.017224	0.633	0.264	6.59365e-64	Fibroblasts	TCF4	COAD
4.13538e-62	0.0289411	0.408	0.095	1.32746e-59	Fibroblasts	HOXD8	COAD
8.47418e-61	0.012092	1	1	2.72021e-58	Fibroblasts	NR2F2	COAD
1.23906e-60	0.032885	0.628	0.257	3.97738e-58	Fibroblasts	NUAK1	COAD
6.63542e-60	0.0341404	0.387	0.086	2.12997e-57	Fibroblasts	ELK3	COAD
2.85514e-59	0.0267839	0.308	0.042	9.16499e-57	Fibroblasts	EBF1	COAD
4.30215e-57	0.0308901	0.995	0.967	1.38099e-54	Fibroblasts	ZFY	COAD
5.86265e-56	0.0128431	0.976	0.862	1.88191e-53	Fibroblasts	NFIC	COAD
8.02495e-45	0.0224214	0.688	0.431	2.57601e-42	Fibroblasts	WT1	COAD
2.38696e-44	0.0108206	0.959	0.879	7.66213e-42	Fibroblasts	FOXO1	COAD
1.35758e-43	0.0196122	0.24	0.031	4.35784e-41	Fibroblasts	HOXA4	COAD
1.6184e-42	0.0265006	0.226	0.016	5.19507e-40	Fibroblasts	ZNF586	COAD
1.10113e-39	0.0168298	0.498	0.228	3.53463e-37	Fibroblasts	RELA	COAD
3.75934e-33	0.01728	0.195	0.026	1.20675e-30	Fibroblasts	ZNF384	COAD
4.39762e-31	0.0256066	0.747	0.505	1.41164e-28	Fibroblasts	PAX8	COAD
3.53804e-28	0.0114959	0.336	0.141	1.13571e-25	Fibroblasts	ATOH1	COAD
1.35853e-27	0.019873	0.238	0.057	4.36088e-25	Fibroblasts	RARG	COAD
1.61412e-27	0.0242812	0.998	0.989	5.18133e-25	Fibroblasts	KLF15	COAD
1.86658e-27	0.0117734	0.251	0.09	5.99174e-25	Fibroblasts	HIVEP1	COAD
7.06464e-26	0.0154119	0.23	0.066	2.26775e-23	Fibroblasts	MEX3C	COAD
9.07266e-25	0.0215044	0.354	0.155	2.91232e-22	Fibroblasts	FOXK1	COAD
2.24731e-21	0.0166817	0.39	0.204	7.21388e-19	Fibroblasts	JDP2	COAD
1.4743e-19	0.019149	0.222	0.098	4.73252e-17	Fibroblasts	HES1	COAD
4.2942e-17	0.0158006	0.174	0.054	1.37844e-14	Fibroblasts	PRRX2	COAD
4.45145e-16	0.0112576	0.538	0.349	1.42892e-13	Fibroblasts	FLI1	COAD
1.87302e-15	0.0173615	0.891	0.834	6.01241e-13	Fibroblasts	FOSB	COAD
5.24291e-14	0.0158268	0.738	0.559	1.68297e-11	Fibroblasts	HOXC11	COAD
1.90729e-276	0.0276549	1	1	6.12241e-274	Malignant	HNF4A	COAD
1.36857e-257	0.0378926	1	1	4.39311e-255	Malignant	CDX2	COAD
1.06123e-256	0.0482765	1	1	3.40656e-254	Malignant	MYC	COAD
3.09063e-249	0.0330301	1	1	9.92094e-247	Malignant	KLF5	COAD
2.99628e-242	0.0415238	1	1	9.61807e-240	Malignant	CDX1	COAD
1.30563e-237	0.0448682	1	1	4.19106e-235	Malignant	ESRRA	COAD
2.66097e-233	0.0270872	1	1	8.54171e-231	Malignant	NR2F6	COAD
3.89043e-228	0.0271141	1	1	1.24883e-225	Malignant	MAZ	COAD
1.07256e-226	0.0512903	1	1	3.44291e-224	Malignant	SREBF1	COAD
2.73053e-225	0.0787529	0.99	0.911	8.76499e-223	Malignant	PPARGC1A	COAD
2.47741e-219	0.0782293	0.999	0.991	7.95247e-217	Malignant	HOXB7	COAD
5.11993e-215	0.0461946	1	1	1.6435e-212	Malignant	NR1H4	COAD
2.35809e-205	0.0440155	1	1	7.56946e-203	Malignant	HDAC2	COAD
5.62624e-205	0.0827265	0.851	0.282	1.80602e-202	Malignant	FOXA1	COAD
1.8141e-196	0.0323332	0.969	0.764	5.82327e-194	Malignant	IRX2	COAD
4.10203e-187	0.053303	1	1	1.31675e-184	Malignant	NR5A2	COAD
2.61538e-183	0.0310966	1	1	8.39537e-181	Malignant	TFDP1	COAD
3.62071e-181	0.0256869	1	1	1.16225e-178	Malignant	TRIM28	COAD
3.59871e-179	0.167843	0.687	0.072	1.15519e-176	Malignant	GATA6	COAD
4.03002e-174	0.0536097	1	1	1.29364e-171	Malignant	ETV7	COAD
2.19101e-169	0.0223714	1	1	7.03314e-167	Malignant	SMARCA4	COAD
4.44238e-168	0.0580411	0.968	0.732	1.42601e-165	Malignant	ZBTB7B	COAD
3.1975e-164	0.0278288	1	1	1.0264e-161	Malignant	CEBPG	COAD
9.80849e-160	0.0271482	1	1	3.14852e-157	Malignant	YBX1	COAD
1.43268e-159	0.0128228	1	1	4.5989e-157	Malignant	ZBTB7A	COAD
4.63803e-156	0.0374342	0.997	0.981	1.48881e-153	Malignant	RAD21	COAD
9.66412e-156	0.0171079	1	1	3.10218e-153	Malignant	SREBF2	COAD
4.60063e-155	0.038979	0.986	0.868	1.4768e-152	Malignant	EHF	COAD
1.79788e-152	0.0532947	1	1	5.77119e-150	Malignant	FOSL1	COAD
2.74276e-151	0.0252548	1	1	8.80427e-149	Malignant	HMGN3	COAD
4.13923e-150	0.0220777	1	0.999	1.32869e-147	Malignant	HOXB9	COAD
2.19486e-148	0.041414	0.957	0.737	7.04551e-146	Malignant	MSX2	COAD
1.69209e-147	0.0421643	1	0.998	5.4316e-145	Malignant	HOXB13	COAD
6.30442e-146	0.0311417	0.913	0.618	2.02372e-143	Malignant	MLXIPL	COAD
3.54993e-144	0.0298315	1	0.999	1.13953e-141	Malignant	ATF4	COAD
2.33522e-142	0.0865627	0.928	0.781	7.49605e-140	Malignant	FOXA2	COAD
6.10262e-135	0.0362002	1	1	1.95894e-132	Malignant	E2F2	COAD
6.65864e-133	0.0355352	0.875	0.528	2.13742e-130	Malignant	TCF7	COAD
1.98786e-130	0.0256693	1	0.999	6.38104e-128	Malignant	SMPX	COAD
7.50874e-129	0.0146777	1	0.999	2.4103e-126	Malignant	KLF16	COAD
1.32017e-128	0.0470193	0.81	0.34	4.23773e-126	Malignant	HOXC8	COAD
3.81485e-128	0.09059	0.864	0.475	1.22457e-125	Malignant	POU5F1B	COAD
1.8984e-127	0.0337134	0.998	0.967	6.09387e-125	Malignant	HOXA7	COAD
3.11443e-126	0.0498421	0.957	0.88	9.99733e-124	Malignant	FOXD2	COAD
8.55775e-126	0.0529051	0.979	0.921	2.74704e-123	Malignant	HOXB5	COAD
5.92255e-123	0.0982673	0.677	0.201	1.90114e-120	Malignant	MYB	COAD
2.45829e-114	0.028315	1	1	7.89112e-112	Malignant	NELFE	COAD
5.29918e-114	0.0159891	0.98	0.843	1.70104e-111	Malignant	NR1I2	COAD
6.58531e-113	0.0319724	0.871	0.473	2.11388e-110	Malignant	EMX1	COAD
7.57845e-111	0.0445529	0.968	0.824	2.43268e-108	Malignant	POLR3G	COAD
1.65087e-108	0.0236137	1	0.996	5.29929e-106	Malignant	HOXB8	COAD
3.09159e-106	0.0275527	1	1	9.924e-104	Malignant	MXI1	COAD
4.43368e-106	0.0205864	0.991	0.908	1.42321e-103	Malignant	HOXA9	COAD
2.67258e-105	0.0253724	1	0.996	8.57897e-103	Malignant	E2F4	COAD
6.96932e-101	0.0221739	1	1	2.23715e-98	Malignant	ATF3	COAD
2.12905e-99	0.0207148	1	1	6.83426e-97	Malignant	PPARG	COAD
7.64526e-99	0.0238567	1	1	2.45413e-96	Malignant	IRF1	COAD
1.61919e-98	0.0352818	0.651	0.217	5.19762e-96	Malignant	FOXQ1	COAD
7.91719e-98	0.0236226	0.999	0.996	2.54142e-95	Malignant	HOXB6	COAD
3.00745e-95	0.0268247	1	1	9.65391e-93	Malignant	POLE4	COAD
1.20603e-94	0.0265273	0.994	0.946	3.87135e-92	Malignant	MAX	COAD
3.31771e-85	0.0293811	0.892	0.683	1.06498e-82	Malignant	HES6	COAD
8.53497e-85	0.0196101	0.999	0.993	2.73973e-82	Malignant	POLE3	COAD
2.26142e-84	0.0173245	0.986	0.887	7.25917e-82	Malignant	HOXD13	COAD
1.02121e-80	0.0240417	1	0.997	3.27808e-78	Malignant	HOXA3	COAD
4.61894e-80	0.0287724	1	0.997	1.48268e-77	Malignant	CREB3	COAD
4.03543e-79	0.0351921	0.517	0.131	1.29537e-76	Malignant	OVOL2	COAD
1.053e-77	0.0102949	1	1	3.38014e-75	Malignant	FOS	COAD
4.00701e-77	0.0127519	1	1	1.28625e-74	Malignant	ELF1	COAD
2.90246e-76	0.0135481	1	1	9.3169e-74	Malignant	EGR1	COAD
6.04876e-76	0.0570982	0.865	0.562	1.94165e-73	Malignant	HMGB3	COAD
1.24128e-75	0.0656923	0.893	0.675	3.9845e-73	Malignant	HSF1	COAD
2.62077e-75	0.0288432	0.999	0.988	8.41269e-73	Malignant	MLX	COAD
4.55959e-75	0.0689037	0.673	0.323	1.46363e-72	Malignant	JUN	COAD
1.46041e-74	0.0519884	0.391	0.066	4.68791e-72	Malignant	ZNF502	COAD
2.62087e-74	0.0145256	0.994	0.937	8.41298e-72	Malignant	CEBPA	COAD
4.61645e-69	0.0371993	0.351	0.054	1.48188e-66	Malignant	CNOT4	COAD
1.71587e-68	0.0153715	0.954	0.797	5.50794e-66	Malignant	MAFK	COAD
7.96819e-65	0.0175224	0.956	0.829	2.55779e-62	Malignant	SOX4	COAD
7.79075e-64	0.052598	0.927	0.786	2.50083e-61	Malignant	BRF1	COAD
1.6121e-61	0.0203611	0.767	0.45	5.17483e-59	Malignant	TCF7L2	COAD
6.24721e-59	0.0264751	0.853	0.615	2.00535e-56	Malignant	HOXA5	COAD
1.88619e-54	0.0153912	0.956	0.836	6.05465e-52	Malignant	UBTF	COAD
5.16269e-54	0.0433982	0.355	0.074	1.65722e-51	Malignant	NKX6-3	COAD
1.1505e-53	0.0154353	0.779	0.559	3.69311e-51	Malignant	TBL1XR1	COAD
5.63178e-49	0.0149782	0.87	0.724	1.8078e-46	Malignant	ARID3A	COAD
9.65632e-47	0.0127842	1	1	3.09968e-44	Malignant	BHLHE40	COAD
1.4713e-46	0.0169762	0.822	0.641	4.72288e-44	Malignant	E2F8	COAD
5.21217e-42	0.0241255	0.998	0.976	1.67311e-39	Malignant	HOXC6	COAD
1.287e-41	0.0122584	1	1	4.13126e-39	Malignant	XBP1	COAD
2.44223e-41	0.0122284	0.87	0.703	7.83957e-39	Malignant	FOXO3	COAD
1.28077e-39	0.031733	0.483	0.201	4.11126e-37	Malignant	MTA3	COAD
3.94933e-38	0.0160641	0.282	0.082	1.26774e-35	Malignant	ATOH1	COAD
6.88315e-36	0.0106082	0.69	0.426	2.20949e-33	Malignant	HOXA13	COAD
1.15163e-35	0.0548179	0.616	0.333	3.69674e-33	Malignant	ZNF57	COAD
1.26199e-35	0.0241692	0.744	0.479	4.05099e-33	Malignant	HOXC11	COAD
2.62053e-34	0.0115429	1	0.997	8.41191e-32	Malignant	CREB3L4	COAD
6.9513e-33	0.0227466	0.97	0.931	2.23137e-30	Malignant	SMARCB1	COAD
7.74083e-32	0.0163695	1	1	2.48481e-29	Malignant	DDIT3	COAD
1.03662e-30	0.0127081	0.279	0.063	3.32756e-28	Malignant	FOXA3	COAD
1.2053e-30	0.0143482	0.971	0.875	3.86901e-28	Malignant	SPDEF	COAD
5.99917e-27	0.0134697	0.985	0.93	1.92573e-24	Malignant	ENO1	COAD
2.12558e-26	0.0188859	0.523	0.298	6.82312e-24	Malignant	HOXA6	COAD
2.25293e-26	0.0244314	0.995	0.986	7.23191e-24	Malignant	KLF15	COAD
2.56394e-24	0.013757	0.995	0.949	8.23023e-22	Malignant	TEAD4	COAD
4.61587e-23	0.0137978	0.272	0.109	1.4817e-20	Malignant	MGA	COAD
1.93668e-20	0.0191296	0.53	0.378	6.21675e-18	Malignant	FOXN2	COAD
3.74647e-19	0.0211736	0.801	0.671	1.20262e-16	Malignant	NR1D1	COAD
3.86355e-19	0.0162859	0.673	0.488	1.2402e-16	Malignant	BRF2	COAD
2.33886e-15	0.0104571	0.249	0.128	7.50773e-13	Malignant	POU5F1	COAD
4.3821e-280	0.0562257	1	1	1.40665e-277	Myeloid	TFEC	COAD
1.5991e-262	0.0625142	1	0.987	5.13312e-260	Myeloid	MITF	COAD
5.45522e-258	0.0463431	1	1	1.75113e-255	Myeloid	SPI1	COAD
1.62641e-257	0.0457098	1	0.994	5.22076e-255	Myeloid	IRF8	COAD
1.31033e-243	0.0404755	1	1	4.20615e-241	Myeloid	ZMIZ1	COAD
1.72653e-241	0.0632243	1	0.994	5.54215e-239	Myeloid	NR1H3	COAD
5.97594e-241	0.0639871	0.999	0.976	1.91828e-238	Myeloid	MAFB	COAD
6.83461e-218	0.0643253	0.999	0.978	2.19391e-215	Myeloid	ETV5	COAD
2.33316e-216	0.0430075	0.984	0.736	7.48946e-214	Myeloid	STAT2	COAD
1.59737e-203	0.0521107	0.983	0.806	5.12757e-201	Myeloid	IRF5	COAD
8.4011e-198	0.0407247	0.997	0.96	2.69675e-195	Myeloid	ZFY	COAD
2.15685e-196	0.042463	0.999	0.772	6.92348e-194	Myeloid	IKZF1	COAD
7.79538e-183	0.0505372	0.996	0.945	2.50232e-180	Myeloid	MAF	COAD
8.18684e-183	0.0455757	0.998	0.967	2.62798e-180	Myeloid	CREBL2	COAD
1.80907e-182	0.05903	0.999	0.995	5.80711e-180	Myeloid	NFIL3	COAD
8.07059e-180	0.0225586	1	1	2.59066e-177	Myeloid	CEBPB	COAD
7.85972e-171	0.0645583	0.96	0.76	2.52297e-168	Myeloid	BHLHE41	COAD
3.87863e-157	0.0424689	0.972	0.829	1.24504e-154	Myeloid	NFE2L2	COAD
1.77406e-153	0.028703	1	1	5.69474e-151	Myeloid	STAT1	COAD
9.62601e-148	0.0833326	0.907	0.563	3.08995e-145	Myeloid	NFKB1	COAD
5.15605e-138	0.0142358	1	1	1.65509e-135	Myeloid	RXRA	COAD
1.01335e-136	0.0158835	0.999	0.983	3.25285e-134	Myeloid	ZNF148	COAD
2.07869e-134	0.0227755	0.998	0.972	6.67259e-132	Myeloid	CEBPD	COAD
1.72749e-133	0.0224405	0.955	0.678	5.54525e-131	Myeloid	GATA2	COAD
3.01803e-129	0.0451343	0.999	0.976	9.68787e-127	Myeloid	RELB	COAD
1.08609e-127	0.0903303	0.831	0.425	3.48634e-125	Myeloid	PAX8	COAD
1.93628e-119	0.0177035	0.998	0.969	6.21545e-117	Myeloid	NFE2L1	COAD
2.06995e-112	0.0523665	0.749	0.266	6.64455e-110	Myeloid	CEBPE	COAD
6.29254e-106	0.045963	0.887	0.67	2.0199e-103	Myeloid	USF2	COAD
7.75427e-103	0.0586112	0.694	0.252	2.48912e-100	Myeloid	SNAI1	COAD
1.51371e-90	0.0316097	0.704	0.264	4.85901e-88	Myeloid	MBD4	COAD
9.56723e-88	0.0109226	0.991	0.907	3.07108e-85	Myeloid	ZEB1	COAD
8.34945e-87	0.0644729	0.534	0.122	2.68017e-84	Myeloid	TFEB	COAD
1.39556e-80	0.0285745	0.788	0.492	4.47974e-78	Myeloid	MNX1	COAD
1.43375e-77	0.0163815	0.972	0.84	4.60235e-75	Myeloid	KLF6	COAD
7.66676e-75	0.0216016	0.934	0.793	2.46103e-72	Myeloid	SP3	COAD
5.63479e-68	0.0471301	0.522	0.178	1.80877e-65	Myeloid	BCL6	COAD
2.68358e-67	0.0190201	1	1	8.61429e-65	Myeloid	PPARG	COAD
1.46944e-64	0.0148955	0.988	0.795	4.71691e-62	Myeloid	PRDM1	COAD
5.34966e-62	0.0142662	1	1	1.71724e-59	Myeloid	EGR1	COAD
4.11433e-61	0.052244	0.511	0.215	1.3207e-58	Myeloid	ZBTB17	COAD
1.88958e-56	0.0183417	0.431	0.129	6.06556e-54	Myeloid	RREB1	COAD
4.00607e-56	0.0229298	0.739	0.45	1.28595e-53	Myeloid	DBP	COAD
1.03202e-53	0.0140407	0.716	0.405	3.31277e-51	Myeloid	POU2F2	COAD
2.85691e-53	0.0420302	0.881	0.694	9.17069e-51	Myeloid	FOSL2	COAD
8.09925e-52	0.0502943	0.447	0.144	2.59986e-49	Myeloid	ZBTB43	COAD
1.55073e-50	0.0368274	0.337	0.083	4.97785e-48	Myeloid	HOXA1	COAD
4.79932e-47	0.0220164	0.56	0.26	1.54058e-44	Myeloid	ATF6	COAD
1.40498e-45	0.0220334	0.611	0.284	4.50998e-43	Myeloid	FLI1	COAD
4.31399e-45	0.0125431	1	1	1.38479e-42	Myeloid	BHLHE40	COAD
7.92229e-44	0.0111956	1	0.998	2.54306e-41	Myeloid	PRRX1	COAD
2.25729e-42	0.0216296	0.987	0.936	7.24589e-40	Myeloid	ENO1	COAD
1.27364e-40	0.0146905	1	1	4.08838e-38	Myeloid	ATF3	COAD
2.26844e-40	0.0197945	0.794	0.627	7.2817e-38	Myeloid	EGR3	COAD
7.83166e-39	0.0117476	0.769	0.515	2.51396e-36	Myeloid	LMO2	COAD
2.67272e-38	0.0140969	0.736	0.497	8.57942e-36	Myeloid	EP300	COAD
5.59968e-37	0.0487116	0.609	0.347	1.7975e-34	Myeloid	CHD1	COAD
1.01154e-35	0.0244467	0.233	0.034	3.24703e-33	Myeloid	MSC	COAD
4.37588e-35	0.0107505	0.999	0.986	1.40466e-32	Myeloid	VDR	COAD
1.92269e-34	0.0417929	0.695	0.376	6.17182e-32	Myeloid	LYL1	COAD
2.98049e-30	0.0156047	0.175	0.031	9.56739e-28	Myeloid	ETV6	COAD
1.08681e-29	0.0273914	0.461	0.222	3.48866e-27	Myeloid	CREM	COAD
3.99876e-27	0.0314847	0.261	0.082	1.2836e-24	Myeloid	BACH1	COAD
2.25726e-25	0.0106777	1	0.997	7.2458e-23	Myeloid	IRF3	COAD
4.96101e-25	0.0194565	0.827	0.681	1.59248e-22	Myeloid	NR1D1	COAD
1.01015e-23	0.0110655	1	1	3.24257e-21	Myeloid	IRF1	COAD
5.76926e-23	0.0166571	0.932	0.865	1.85193e-20	Myeloid	ETS2	COAD
5.905e-22	0.0212105	0.33	0.175	1.89551e-19	Myeloid	JDP2	COAD
2.47144e-21	0.0101114	0.397	0.245	7.93332e-19	Myeloid	FOXK2	COAD
3.9933e-20	0.012392	0.723	0.598	1.28185e-17	Myeloid	EGR2	COAD
1.30143e-19	0.0128134	0.401	0.19	4.1776e-17	Myeloid	RELA	COAD
1.19012e-18	0.0290634	0.23	0.074	3.8203e-16	Myeloid	ARNT	COAD
1.81512e-18	0.017354	0.392	0.222	5.82655e-16	Myeloid	GTF2F1	COAD
1.06189e-17	0.0158433	0.816	0.696	3.40866e-15	Myeloid	HCFC1	COAD
1.20783e-17	0.0110938	0.865	0.753	3.87715e-15	Myeloid	FOXC2	COAD
1.98762e-17	0.0104629	0.185	0.049	6.38027e-15	Myeloid	ZNF362	COAD
2.50282e-16	0.0147403	0.914	0.814	8.03404e-14	Myeloid	FOSB	COAD
2.66532e-16	0.0100492	0.174	0.072	8.55568e-14	Myeloid	HIVEP1	COAD
1.12296e-13	0.0156809	0.393	0.209	3.6047e-11	Myeloid	STAT5A	COAD
3.87543e-10	0.0166837	0.19	0.081	1.24401e-07	Myeloid	TBX1	COAD
3.26864e-07	0.0134657	0.6	0.463	0.000104923	Myeloid	FOXJ1	COAD
5.43945e-88	0.0736434	0.762	0.322	1.74606e-85	T cells	LYL1	COAD
3.02351e-43	0.0248004	0.429	0.159	9.70546e-41	T cells	EOMES	COAD
5.83629e-39	0.0110634	0.992	0.754	1.87345e-36	T cells	IKZF1	COAD
5.79448e-31	0.0122537	0.51	0.291	1.86003e-28	T cells	BPTF	COAD
8.5019e-30	0.0215813	0.44	0.199	2.72911e-27	T cells	NUAK1	COAD
7.88505e-25	0.0154396	0.44	0.253	2.5311e-22	T cells	SOX5	COAD
3.80639e-19	0.0374013	0.391	0.193	1.22185e-16	T cells	STAT5A	COAD
4.73714e-18	0.012699	0.492	0.315	1.52062e-15	T cells	STAT3	COAD
2.56153e-16	0.017785	0.153	0.037	8.22251e-14	T cells	MEX3C	COAD
2.17317e-12	0.0128898	0.223	0.106	6.97588e-10	T cells	SMARCC2	COAD
1.19367e-11	0.0108728	0.242	0.107	3.83167e-09	T cells	ATF2	COAD
3.33904e-63	0.0392058	0.625	0.308	1.02175e-60	B cells	KLF13	LUAD
1.11351e-51	0.0248974	0.732	0.42	3.40733e-49	B cells	POU2F2	LUAD
1.35914e-43	0.011295	0.982	0.892	4.15896e-41	B cells	EZH2	LUAD
1.56937e-40	0.04111	0.478	0.191	4.80229e-38	B cells	EGR4	LUAD
2.66883e-40	0.0217209	0.744	0.44	8.16663e-38	B cells	NFKB2	LUAD
1.23767e-38	0.0668556	0.69	0.497	3.78728e-36	B cells	POU2AF1	LUAD
1.43327e-35	0.0170002	0.446	0.205	4.38582e-33	B cells	CPSF4	LUAD
1.70569e-27	0.0447743	0.463	0.216	5.21941e-25	B cells	SPIB	LUAD
1.83254e-27	0.024037	0.714	0.508	5.60756e-25	B cells	PRDM1	LUAD
2.19819e-25	0.0398764	0.359	0.145	6.72645e-23	B cells	HOXD3	LUAD
1.28936e-24	0.0354624	0.438	0.246	3.94545e-22	B cells	PAX5	LUAD
4.41565e-23	0.022384	0.355	0.17	1.35119e-20	B cells	USF1	LUAD
1.64212e-20	0.0314752	0.338	0.139	5.0249e-18	B cells	SNAI1	LUAD
3.11399e-20	0.0334209	0.83	0.804	9.52881e-18	B cells	XBP1	LUAD
5.33792e-18	0.0120133	0.502	0.336	1.6334e-15	B cells	IRF4	LUAD
5.13754e-15	0.0109761	0.464	0.31	1.57209e-12	B cells	IRF5	LUAD
1.82587e-13	0.0230869	0.347	0.186	5.58716e-11	B cells	FOXJ2	LUAD
1.18054e-12	0.0291265	0.312	0.179	3.61245e-10	B cells	RARA	LUAD
1.83544e-12	0.0169045	0.463	0.293	5.61643e-10	B cells	FOXN2	LUAD
1.05017e-07	0.0100869	0.616	0.49	3.21351e-05	B cells	ETS2	LUAD
8.05451e-115	0.0415473	0.567	0.082	2.46468e-112	Endothelial	FOXO1	LUAD
2.60566e-107	0.0495814	0.574	0.104	7.97333e-105	Endothelial	SOX18	LUAD
4.49944e-101	0.0320115	0.887	0.497	1.37683e-98	Endothelial	ZEB1	LUAD
1.03802e-92	0.0645996	0.705	0.285	3.17635e-90	Endothelial	FOXF1	LUAD
1.00395e-89	0.0391497	0.78	0.367	3.0721e-87	Endothelial	HOXA5	LUAD
1.72046e-81	0.0373754	0.448	0.066	5.26462e-79	Endothelial	HOXD9	LUAD
2.73041e-48	0.0267354	0.31	0.048	8.35504e-46	Endothelial	ELK3	LUAD
5.69661e-47	0.0313093	0.293	0.039	1.74316e-44	Endothelial	HOXA7	LUAD
3.01764e-43	0.0111815	0.755	0.47	9.23397e-41	Endothelial	TCF4	LUAD
4.67625e-43	0.0165287	0.538	0.216	1.43093e-40	Endothelial	PRRX1	LUAD
1.95106e-41	0.0150748	0.327	0.062	5.97025e-39	Endothelial	MSX1	LUAD
1.65427e-37	0.0281987	0.259	0.043	5.06207e-35	Endothelial	ZNF223	LUAD
9.36153e-31	0.0175848	0.812	0.58	2.86463e-28	Endothelial	FLI1	LUAD
3.70732e-29	0.0188601	0.309	0.093	1.13444e-26	Endothelial	SOX11	LUAD
1.44284e-27	0.0255168	0.248	0.056	4.4151e-25	Endothelial	FOXD1	LUAD
3.83763e-25	0.0128929	0.454	0.239	1.17431e-22	Endothelial	PML	LUAD
1.67438e-23	0.030834	0.341	0.143	5.12359e-21	Endothelial	LEF1	LUAD
3.37198e-23	0.0170932	0.203	0.042	1.03183e-20	Endothelial	NFATC4	LUAD
6.7968e-20	0.0191241	0.4	0.189	2.07982e-17	Endothelial	SMAD1	LUAD
1.45695e-19	0.0437825	0.35	0.182	4.45827e-17	Endothelial	TCF7L1	LUAD
6.4049e-17	0.0233211	0.31	0.127	1.9599e-14	Endothelial	BARX1	LUAD
1.44615e-15	0.0115664	0.811	0.721	4.4252e-13	Endothelial	E2F8	LUAD
3.2888e-10	0.0149258	0.206	0.108	1.00637e-07	Endothelial	ZNF674	LUAD
2.19463e-08	0.0108165	0.447	0.328	6.71556e-06	Endothelial	ZFHX3	LUAD
4.60892e-08	0.014093	0.198	0.106	1.41033e-05	Endothelial	GATA3	LUAD
1.3342e-07	0.0101471	0.746	0.639	4.08264e-05	Endothelial	TEAD4	LUAD
5.89193e-06	0.015922	0.643	0.534	0.00180293	Endothelial	ZNF429	LUAD
3.30058e-274	0.325206	0.86	0.054	1.00998e-271	Fibroblasts	HOXB5	LUAD
3.68096e-251	0.122934	0.873	0.167	1.12637e-248	Fibroblasts	SETBP1	LUAD
5.68709e-229	0.0403907	0.946	0.457	1.74025e-226	Fibroblasts	TCF4	LUAD
1.03995e-228	0.0946474	0.853	0.173	3.18224e-226	Fibroblasts	MEIS1	LUAD
2.64755e-224	0.0685616	0.856	0.184	8.10151e-222	Fibroblasts	HIC1	LUAD
9.04622e-221	0.071004	0.93	0.479	2.76814e-218	Fibroblasts	NFYB	LUAD
1.59898e-218	0.0849721	0.857	0.198	4.89287e-216	Fibroblasts	PRRX1	LUAD
1.61846e-199	0.0976587	0.785	0.166	4.95249e-197	Fibroblasts	GATA5	LUAD
1.81392e-195	0.0813499	0.906	0.386	5.55058e-193	Fibroblasts	MEOX2	LUAD
3.82584e-190	0.0809649	0.774	0.16	1.17071e-187	Fibroblasts	KLF15	LUAD
8.26152e-189	0.0694634	0.869	0.355	2.52803e-186	Fibroblasts	HOXA5	LUAD
1.63955e-177	0.178709	0.7	0.086	5.01703e-175	Fibroblasts	HOXA2	LUAD
6.42011e-155	0.0881886	0.692	0.153	1.96455e-152	Fibroblasts	RXRG	LUAD
2.72932e-150	0.0496534	0.81	0.273	8.35172e-148	Fibroblasts	FOXF1	LUAD
3.09788e-123	0.0595101	0.842	0.474	9.4795e-121	Fibroblasts	DBP	LUAD
7.13113e-115	0.0535109	0.733	0.304	2.18213e-112	Fibroblasts	NFE2L1	LUAD
2.50817e-100	0.0607312	0.605	0.162	7.67499e-98	Fibroblasts	TEF	LUAD
1.01205e-96	0.0325711	0.793	0.553	3.09688e-94	Fibroblasts	EGR3	LUAD
1.52954e-95	0.0406574	0.789	0.548	4.68039e-93	Fibroblasts	MAX	LUAD
1.62517e-95	0.0329248	0.467	0.051	4.97301e-93	Fibroblasts	MSX1	LUAD
2.76324e-81	0.0501692	0.568	0.171	8.45553e-79	Fibroblasts	TCF7L1	LUAD
5.42374e-75	0.0516367	0.934	0.592	1.65966e-72	Fibroblasts	HLF	LUAD
4.44843e-72	0.0191963	0.833	0.491	1.36122e-69	Fibroblasts	ZEB1	LUAD
1.91978e-63	0.0437184	0.541	0.175	5.87452e-61	Fibroblasts	CREBL2	LUAD
1.59841e-56	0.0510065	0.426	0.136	4.89113e-54	Fibroblasts	LEF1	LUAD
2.19018e-55	0.0295112	0.319	0.035	6.70196e-53	Fibroblasts	NFATC4	LUAD
8.61716e-52	0.0305069	0.287	0.037	2.63685e-49	Fibroblasts	ZNF223	LUAD
7.69762e-48	0.0258882	0.331	0.07	2.35547e-45	Fibroblasts	TCF21	LUAD
4.38631e-45	0.0247381	0.476	0.182	1.34221e-42	Fibroblasts	SMAD1	LUAD
4.92427e-43	0.0165879	1	0.994	1.50683e-40	Fibroblasts	RELB	LUAD
6.69649e-42	0.0151692	0.634	0.309	2.04913e-39	Fibroblasts	NFIX	LUAD
6.87426e-42	0.019368	0.377	0.098	2.10352e-39	Fibroblasts	FOXC1	LUAD
1.25093e-37	0.0161888	0.325	0.088	3.82785e-35	Fibroblasts	SOX11	LUAD
4.1931e-33	0.0169502	0.206	0.037	1.28309e-30	Fibroblasts	HOXA7	LUAD
1.43214e-32	0.0247289	0.247	0.052	4.38235e-30	Fibroblasts	FOXD1	LUAD
2.42259e-31	0.0142558	0.987	0.938	7.41312e-29	Fibroblasts	JUN	LUAD
4.91505e-31	0.0117274	0.3	0.081	1.504e-28	Fibroblasts	FOXO1	LUAD
7.17872e-31	0.0169817	0.166	0.014	2.19669e-28	Fibroblasts	SOX6	LUAD
8.65682e-31	0.0208835	0.248	0.044	2.64899e-28	Fibroblasts	ELK3	LUAD
8.58924e-30	0.0454313	0.72	0.484	2.62831e-27	Fibroblasts	DEAF1	LUAD
9.7622e-28	0.02119	0.338	0.123	2.98723e-25	Fibroblasts	BARX1	LUAD
4.45444e-26	0.016844	0.743	0.558	1.36306e-23	Fibroblasts	ELK1	LUAD
1.32126e-11	0.0106439	0.166	0.071	4.04304e-09	Fibroblasts	GSC	LUAD
1.06266e-09	0.0273895	0.874	0.817	3.25173e-07	Fibroblasts	CREB3	LUAD
2.11289e-249	0.0293699	1	1	6.46545e-247	Malignant	KLF5	LUAD
1.34372e-234	0.024713	1	1	4.1118e-232	Malignant	JUND	LUAD
8.2575e-232	0.0208703	1	1	2.52679e-229	Malignant	EGR1	LUAD
3.50628e-222	0.157183	0.731	0.037	1.07292e-219	Malignant	ZNF281	LUAD
4.08226e-218	0.0390927	1	1	1.24917e-215	Malignant	ATF3	LUAD
1.44557e-198	0.0315642	0.984	0.888	4.42346e-196	Malignant	FOXA2	LUAD
9.11961e-198	0.129731	0.69	0.031	2.7906e-195	Malignant	ISL1	LUAD
1.73184e-192	0.0286154	1	1	5.29942e-190	Malignant	TRAF4	LUAD
1.20147e-189	0.0315442	1	0.993	3.6765e-187	Malignant	FOXJ1	LUAD
4.93197e-188	0.11443	0.715	0.086	1.50918e-185	Malignant	HNF1B	LUAD
2.83415e-186	0.124111	0.903	0.495	8.6725e-184	Malignant	HLF	LUAD
2.84867e-183	0.081489	0.742	0.149	8.71694e-181	Malignant	PAX7	LUAD
1.6189e-172	0.090042	0.709	0.083	4.95385e-170	Malignant	SPDEF	LUAD
7.89982e-168	0.0272234	1	1	2.41734e-165	Malignant	HMGN3	LUAD
3.78577e-162	0.0452687	0.789	0.288	1.15845e-159	Malignant	LHX9	LUAD
4.85881e-161	0.0267693	1	1	1.4868e-158	Malignant	NELFE	LUAD
8.12707e-160	0.0407253	1	0.999	2.48688e-157	Malignant	PITX1	LUAD
1.12821e-158	0.0930364	0.668	0.09	3.45234e-156	Malignant	HOXA10	LUAD
4.62976e-157	0.033377	0.783	0.258	1.41671e-154	Malignant	HOXB2	LUAD
7.12998e-156	0.0192912	1	1	2.18177e-153	Malignant	SMARCA4	LUAD
4.40466e-154	0.0334003	1	1	1.34783e-151	Malignant	ETV7	LUAD
7.20151e-151	0.0438006	0.992	0.92	2.20366e-148	Malignant	GTF3A	LUAD
8.63874e-147	0.0255922	0.995	0.967	2.64345e-144	Malignant	SREBF1	LUAD
1.23367e-144	0.0719425	0.916	0.603	3.77503e-142	Malignant	HOXB7	LUAD
1.38034e-144	0.0320599	0.999	0.994	4.22383e-142	Malignant	CEBPD	LUAD
1.29587e-143	0.085623	0.725	0.186	3.96537e-141	Malignant	MECOM	LUAD
9.1726e-139	0.0449006	0.939	0.634	2.80681e-136	Malignant	SOX4	LUAD
4.54576e-137	0.0982183	0.977	0.851	1.391e-134	Malignant	FOXM1	LUAD
4.38543e-127	0.0803953	0.974	0.877	1.34194e-124	Malignant	HOXD1	LUAD
7.99111e-125	0.037769	0.984	0.92	2.44528e-122	Malignant	HOXC10	LUAD
1.77115e-124	0.0426869	0.997	0.998	5.41972e-122	Malignant	FOSL1	LUAD
9.82033e-123	0.0103076	1	1	3.00502e-120	Malignant	YY1	LUAD
2.66423e-119	0.0425844	0.989	0.943	8.15255e-117	Malignant	HMGA2	LUAD
3.57393e-117	0.0273822	0.882	0.552	1.09362e-114	Malignant	SOX2	LUAD
3.6281e-117	0.0386123	0.873	0.518	1.1102e-114	Malignant	TFAP2C	LUAD
3.39208e-111	0.0254689	0.999	0.998	1.03798e-108	Malignant	ZBTB7A	LUAD
2.72658e-107	0.0211756	0.873	0.64	8.34335e-105	Malignant	CUX1	LUAD
7.40407e-105	0.0186413	0.935	0.736	2.26564e-102	Malignant	SREBF2	LUAD
6.14182e-103	0.0258271	0.996	0.988	1.8794e-100	Malignant	MAFK	LUAD
9.80706e-103	0.0172625	1	1	3.00096e-100	Malignant	MXI1	LUAD
2.85767e-102	0.0171773	0.992	0.918	8.74448e-100	Malignant	FOXA1	LUAD
3.44891e-98	0.061259	0.927	0.863	1.05537e-95	Malignant	MAFG	LUAD
1.03232e-97	0.0189313	0.999	0.986	3.15891e-95	Malignant	NR2F2	LUAD
9.36335e-97	0.0154143	1	1	2.86519e-94	Malignant	E2F1	LUAD
3.25418e-96	0.0285264	1	1	9.95779e-94	Malignant	HMGB2	LUAD
2.08682e-95	0.0160261	0.898	0.649	6.38568e-93	Malignant	FOXP2	LUAD
2.47472e-91	0.0213445	1	0.996	7.57264e-89	Malignant	BHLHE40	LUAD
1.86803e-89	0.0328711	0.736	0.335	5.71617e-87	Malignant	POU5F1	LUAD
8.08875e-88	0.0181251	1	1	2.47516e-85	Malignant	HDAC2	LUAD
3.64746e-85	0.0201815	0.998	0.991	1.11612e-82	Malignant	MYC	LUAD
2.24181e-84	0.0236257	0.979	0.926	6.85994e-82	Malignant	JUN	LUAD
8.67277e-81	0.0677659	0.751	0.399	2.65387e-78	Malignant	DEAF1	LUAD
1.08432e-80	0.0114437	1	1	3.31803e-78	Malignant	CEBPB	LUAD
1.64999e-80	0.0158823	0.789	0.468	5.04897e-78	Malignant	PATZ1	LUAD
5.35876e-80	0.0206427	1	0.999	1.63978e-77	Malignant	TAF7	LUAD
5.35427e-79	0.0173704	1	1	1.63841e-76	Malignant	USF2	LUAD
1.03825e-77	0.05254	0.995	0.988	3.17703e-75	Malignant	ZNF467	LUAD
5.18525e-74	0.0202148	0.995	0.974	1.58669e-71	Malignant	CREB5	LUAD
7.46388e-74	0.0762631	0.931	0.725	2.28395e-71	Malignant	ZNF444	LUAD
1.17319e-73	0.0281733	0.997	0.991	3.58997e-71	Malignant	TFAP2A	LUAD
8.23842e-72	0.0454268	0.848	0.625	2.52096e-69	Malignant	RARG	LUAD
3.1731e-69	0.0107595	1	1	9.70969e-67	Malignant	FOS	LUAD
3.7718e-69	0.0447003	0.353	0.057	1.15417e-66	Malignant	ZBTB7B	LUAD
2.92896e-67	0.0110154	1	1	8.96263e-65	Malignant	POLR2A	LUAD
2.5302e-65	0.0147665	0.992	0.973	7.74243e-63	Malignant	IRF7	LUAD
9.97411e-63	0.0204374	0.721	0.435	3.05208e-60	Malignant	NR2F6	LUAD
1.05863e-61	0.0251317	0.787	0.484	3.23939e-59	Malignant	ELK1	LUAD
1.22403e-60	0.0396105	0.877	0.708	3.74553e-58	Malignant	ZNF32	LUAD
1.46088e-59	0.0318548	0.395	0.09	4.47028e-57	Malignant	RXRG	LUAD
5.24235e-59	0.0139711	1	0.999	1.60416e-56	Malignant	ATF4	LUAD
4.80026e-58	0.0290791	0.998	0.996	1.46888e-55	Malignant	TCF7L2	LUAD
5.76455e-58	0.0271523	0.518	0.216	1.76395e-55	Malignant	NR1D1	LUAD
2.43243e-55	0.0161849	0.995	0.989	7.44323e-53	Malignant	HES4	LUAD
3.99739e-54	0.044029	0.886	0.76	1.2232e-51	Malignant	ZNF416	LUAD
9.95522e-54	0.0222874	1	1	3.0463e-51	Malignant	FOSL2	LUAD
1.66958e-47	0.0320358	0.318	0.107	5.10892e-45	Malignant	NR2C2	LUAD
2.35158e-47	0.0199322	0.925	0.854	7.19583e-45	Malignant	HOXA3	LUAD
8.87264e-47	0.0124504	0.948	0.899	2.71503e-44	Malignant	ESRRA	LUAD
2.46656e-46	0.0401273	0.876	0.639	7.54766e-44	Malignant	SIRT6	LUAD
6.65228e-46	0.0596311	0.938	0.773	2.0356e-43	Malignant	SMARCB1	LUAD
2.92493e-45	0.0195996	1	1	8.95027e-43	Malignant	HIF1A	LUAD
3.13154e-44	0.0143198	0.958	0.934	9.58252e-42	Malignant	E2F2	LUAD
4.29926e-42	0.016451	0.56	0.253	1.31557e-39	Malignant	VEZF1	LUAD
1.32429e-40	0.0183915	0.243	0.045	4.05233e-38	Malignant	ZNF189	LUAD
1.91108e-38	0.0198549	0.8	0.583	5.84792e-36	Malignant	TEAD4	LUAD
5.00623e-38	0.0157608	0.343	0.142	1.53191e-35	Malignant	ETV6	LUAD
1.82086e-35	0.0318033	0.959	0.907	5.57182e-33	Malignant	REST	LUAD
1.49495e-32	0.0263098	0.327	0.146	4.57455e-30	Malignant	HOXA1	LUAD
4.06521e-32	0.0147148	0.909	0.815	1.24395e-29	Malignant	MAFF	LUAD
8.64667e-32	0.014913	0.203	0.04	2.64588e-29	Malignant	PPARA	LUAD
2.02418e-27	0.0115782	0.471	0.289	6.19399e-25	Malignant	CHD2	LUAD
7.03036e-25	0.0174211	0.807	0.64	2.15129e-22	Malignant	GTF2B	LUAD
2.01197e-24	0.0367145	0.89	0.794	6.15663e-22	Malignant	CREB3	LUAD
5.84333e-22	0.0153333	0.89	0.693	1.78806e-19	Malignant	CREB3L2	LUAD
1.81575e-21	0.0139208	0.132	0.017	5.55619e-19	Malignant	DMRT2	LUAD
6.09224e-19	0.0118021	0.779	0.655	1.86422e-16	Malignant	HOXC9	LUAD
7.52951e-19	0.0115412	0.121	0.025	2.30403e-16	Malignant	CREB3L1	LUAD
3.51212e-18	0.011536	0.983	0.983	1.07471e-15	Malignant	E2F7	LUAD
2.03844e-15	0.0105894	0.939	0.868	6.23764e-13	Malignant	HMGA1	LUAD
5.44395e-12	0.0132857	0.751	0.621	1.66585e-09	Malignant	SP5	LUAD
5.54831e-12	0.0136942	0.207	0.074	1.69778e-09	Malignant	ZNF674	LUAD
1.854e-11	0.0131418	0.217	0.101	5.67324e-09	Malignant	ELK4	LUAD
7.98434e-295	0.0751027	1	1	2.44321e-292	Myeloid	TFEC	LUAD
6.39855e-263	0.0553687	1	1	1.95796e-260	Myeloid	IRF8	LUAD
1.25007e-253	0.0518965	1	1	3.8252e-251	Myeloid	BHLHE41	LUAD
2.22944e-233	0.0474308	1	1	6.82209e-231	Myeloid	PPARG	LUAD
1.1322e-223	0.0677415	1	0.999	3.46453e-221	Myeloid	MAFB	LUAD
1.70698e-223	0.0498243	1	1	5.22337e-221	Myeloid	NR1H3	LUAD
1.47633e-209	0.0262814	1	1	4.51758e-207	Myeloid	STAT1	LUAD
1.78408e-207	0.0395086	1	1	5.4593e-205	Myeloid	SPI1	LUAD
6.52042e-197	0.0315496	1	0.999	1.99525e-194	Myeloid	CEBPA	LUAD
1.87067e-191	0.0247626	1	1	5.72426e-189	Myeloid	CEBPB	LUAD
6.62483e-176	0.0811804	1	0.995	2.0272e-173	Myeloid	BACH1	LUAD
8.27708e-167	0.0842689	1	0.995	2.53279e-164	Myeloid	TCF7L2	LUAD
9.65384e-156	0.127081	0.88	0.452	2.95408e-153	Myeloid	ZNF429	LUAD
1.78387e-152	0.038545	0.985	0.686	5.45863e-150	Myeloid	CREB3L2	LUAD
3.17228e-152	0.0329067	1	1	9.70716e-150	Myeloid	USF2	LUAD
2.24029e-148	0.0393013	1	0.991	6.8553e-146	Myeloid	MLX	LUAD
1.68696e-141	0.0527734	0.867	0.476	5.1621e-139	Myeloid	NFIL3	LUAD
5.63738e-135	0.0284711	0.806	0.257	1.72504e-132	Myeloid	GATA2	LUAD
3.8205e-126	0.0375571	1	1	1.16907e-123	Myeloid	HIF1A	LUAD
1.15849e-125	0.112477	0.627	0.096	3.54499e-123	Myeloid	MITF	LUAD
4.42231e-122	0.0491386	0.875	0.525	1.35323e-119	Myeloid	IRF2	LUAD
1.68557e-112	0.0363041	1	0.995	5.15783e-110	Myeloid	NR1H2	LUAD
3.01733e-111	0.104701	0.979	0.853	9.23302e-109	Myeloid	CEBPE	LUAD
1.25628e-109	0.0651114	0.806	0.474	3.84422e-107	Myeloid	NFKB1	LUAD
1.61873e-101	0.0587608	0.479	0.054	4.95331e-99	Myeloid	MAF	LUAD
1.73546e-94	0.0368104	0.616	0.188	5.31052e-92	Myeloid	STAT5A	LUAD
8.15083e-71	0.0671544	0.572	0.185	2.49415e-68	Myeloid	NFE2	LUAD
3.10637e-69	0.0211063	0.999	0.993	9.50549e-67	Myeloid	RELB	LUAD
1.29211e-67	0.0652494	0.781	0.389	3.95385e-65	Myeloid	HES2	LUAD
2.02018e-65	0.0350993	0.75	0.422	6.18176e-63	Myeloid	DBP	LUAD
6.3516e-62	0.0325711	0.867	0.668	1.94359e-59	Myeloid	ZFX	LUAD
7.05519e-59	0.0124893	1	1	2.15889e-56	Myeloid	MXI1	LUAD
5.59571e-54	0.0152764	0.765	0.511	1.71229e-51	Myeloid	EGR3	LUAD
1.68196e-51	0.013439	0.768	0.438	5.14678e-49	Myeloid	ZEB1	LUAD
5.47969e-50	0.0447435	0.855	0.642	1.67678e-47	Myeloid	GTF2B	LUAD
3.54087e-45	0.0139344	0.833	0.594	1.08351e-42	Myeloid	FOXO3	LUAD
5.69555e-40	0.0351855	0.694	0.395	1.74284e-37	Myeloid	CREM	LUAD
1.13086e-39	0.0170383	0.794	0.536	3.46042e-37	Myeloid	RELA	LUAD
1.27972e-38	0.0589641	0.907	0.749	3.91593e-36	Myeloid	ZNF444	LUAD
9.43205e-38	0.0239751	0.777	0.472	2.88621e-35	Myeloid	PRDM1	LUAD
1.14831e-37	0.0165971	0.765	0.505	3.51383e-35	Myeloid	ZMIZ1	LUAD
3.12482e-37	0.0448258	0.72	0.446	9.56196e-35	Myeloid	SNAI3	LUAD
1.89407e-35	0.013157	1	0.999	5.79585e-33	Myeloid	PITX1	LUAD
1.88092e-32	0.0130143	0.929	0.841	5.75562e-30	Myeloid	NFYC	LUAD
1.76571e-31	0.0235938	0.507	0.285	5.40307e-29	Myeloid	IRF5	LUAD
1.88017e-31	0.0242231	0.492	0.284	5.75333e-29	Myeloid	FOXL1	LUAD
3.14202e-30	0.0154109	1	1	9.61459e-28	Myeloid	HMGB2	LUAD
2.08789e-29	0.0227561	0.681	0.462	6.38894e-27	Myeloid	ETS2	LUAD
2.13377e-27	0.0262098	0.377	0.15	6.52932e-25	Myeloid	RARA	LUAD
8.83988e-27	0.0210228	0.578	0.36	2.705e-24	Myeloid	HCFC1	LUAD
9.26669e-26	0.0120567	0.802	0.529	2.83561e-23	Myeloid	FLI1	LUAD
1.01621e-23	0.0123682	0.991	0.96	3.10959e-21	Myeloid	BCL3	LUAD
2.02741e-22	0.0108358	1	1	6.20389e-20	Myeloid	FOSL2	LUAD
4.43177e-21	0.0124746	0.999	0.991	1.35612e-18	Myeloid	TFAP2A	LUAD
1.46675e-20	0.0235233	0.876	0.765	4.48826e-18	Myeloid	NFE2L2	LUAD
4.52018e-20	0.0137009	0.768	0.487	1.38317e-17	Myeloid	IKZF1	LUAD
5.93081e-19	0.0128242	0.964	0.896	1.81483e-16	Myeloid	IRF3	LUAD
3.52491e-18	0.019237	0.46	0.258	1.07862e-15	Myeloid	ZNF607	LUAD
4.18193e-18	0.0267403	0.887	0.771	1.27967e-15	Myeloid	FOXP3	LUAD
1.62061e-17	0.0159984	0.484	0.293	4.95908e-15	Myeloid	ZFHX3	LUAD
3.75524e-17	0.0257536	0.881	0.722	1.1491e-14	Myeloid	ZNF32	LUAD
4.07949e-16	0.0267247	0.973	0.908	1.24832e-13	Myeloid	REST	LUAD
4.45834e-15	0.0195146	0.417	0.232	1.36425e-12	Myeloid	PAX5	LUAD
6.4927e-15	0.0104444	0.793	0.662	1.98677e-12	Myeloid	HOXC9	LUAD
6.74434e-11	0.0102103	0.629	0.487	2.06377e-08	Myeloid	MEF2C	LUAD
7.00755e-10	0.0133811	0.327	0.204	2.14431e-07	Myeloid	TMEM33	LUAD
4.27035e-07	0.0200638	0.87	0.775	0.000130673	Myeloid	ZNF416	LUAD
7.37091e-68	0.0228413	0.814	0.465	2.2555e-65	T cells	FLI1	LUAD
1.1535e-62	0.0293698	0.789	0.416	3.52972e-60	T cells	IKZF1	LUAD
6.73786e-62	0.0376344	0.725	0.385	2.06179e-59	T cells	SNAI3	LUAD
2.41286e-49	0.022239	0.986	0.961	7.38334e-47	T cells	ELF1	LUAD
3.17415e-45	0.0129249	0.885	0.705	9.7129e-43	T cells	BCLAF1	LUAD
1.03414e-36	0.0143217	0.528	0.267	3.16448e-34	T cells	IRF4	LUAD
1.11271e-36	0.0113033	0.852	0.716	3.40489e-34	T cells	ETS1	LUAD
5.50868e-34	0.0129832	0.485	0.236	1.68566e-31	T cells	NFIX	LUAD
7.21637e-34	0.0163648	0.238	0.041	2.20821e-31	T cells	GATA3	LUAD
1.18961e-28	0.0339303	0.406	0.163	3.6402e-26	T cells	SPIB	LUAD
2.07099e-26	0.0289871	0.305	0.139	6.33722e-24	T cells	CTCF	LUAD
4.69958e-25	0.0300629	0.586	0.386	1.43807e-22	T cells	CREM	LUAD
1.33603e-22	0.0116749	0.783	0.687	4.08826e-20	T cells	CEBPG	LUAD
1.16023e-21	0.0190658	0.254	0.09	3.55032e-19	T cells	LEF1	LUAD
2.66228e-21	0.0129153	0.199	0.062	8.14657e-19	T cells	NKX2-8	LUAD
1.02853e-15	0.0141381	0.324	0.161	3.14732e-13	T cells	KLF12	LUAD
4.68758e-15	0.0107211	0.305	0.179	1.4344e-12	T cells	HOXC13	LUAD
2.43697e-14	0.0123056	0.193	0.091	7.45711e-12	T cells	ETV1	LUAD
4.90492e-14	0.0134065	0.669	0.462	1.50091e-11	T cells	PRDM1	LUAD
1.32402e-13	0.0181649	0.699	0.633	4.05149e-11	T cells	SP5	LUAD
2.60795e-12	0.0116435	0.286	0.164	7.98032e-10	T cells	FOXJ2	LUAD
4.14971e-12	0.0136392	0.198	0.085	1.26981e-09	T cells	IRX3	LUAD
1.40939e-10	0.0120462	0.11	0.048	4.31275e-08	T cells	GRHL1	LUAD
4.84079e-10	0.0130182	0.374	0.248	1.48128e-07	T cells	MYB	LUAD
9.39761e-10	0.0111231	0.553	0.408	2.87567e-07	T cells	KLF6	LUAD
2.7328e-08	0.0192555	0.808	0.775	8.36236e-06	T cells	NFE2L2	LUAD
1.20409e-40	0.0371697	0.506	0.256	3.11859e-38	B cells	MSC	LUAD_valid1
7.95938e-34	0.0338635	0.569	0.344	2.06148e-31	B cells	ARNT	LUAD_valid1
2.85943e-33	0.0198844	0.711	0.515	7.40593e-31	B cells	XRCC4	LUAD_valid1
4.50662e-31	0.0298886	0.74	0.584	1.16721e-28	B cells	TEAD4	LUAD_valid1
7.53734e-31	0.0284801	0.665	0.478	1.95217e-28	B cells	RXRG	LUAD_valid1
5.37647e-26	0.0141259	0.955	0.911	1.39251e-23	B cells	KLF13	LUAD_valid1
6.60351e-26	0.0325952	0.62	0.419	1.71031e-23	B cells	HOXA7	LUAD_valid1
4.29527e-23	0.0271499	0.658	0.427	1.11247e-20	B cells	PRDM1	LUAD_valid1
4.56921e-23	0.0113505	0.599	0.4	1.18343e-20	B cells	ELK4	LUAD_valid1
7.12509e-22	0.0238544	0.74	0.63	1.8454e-19	B cells	CEBPZ	LUAD_valid1
7.00589e-20	0.0367191	0.662	0.518	1.81453e-17	B cells	SP2	LUAD_valid1
5.58866e-16	0.0173412	0.668	0.557	1.44746e-13	B cells	ZNF143	LUAD_valid1
1.43599e-15	0.020409	0.806	0.722	3.71921e-13	B cells	JUN	LUAD_valid1
6.71477e-13	0.0192207	0.659	0.548	1.73912e-10	B cells	PML	LUAD_valid1
2.56439e-11	0.0161667	0.662	0.564	6.64177e-09	B cells	MYB	LUAD_valid1
5.8663e-11	0.0110292	0.81	0.732	1.51937e-08	B cells	ETV7	LUAD_valid1
1.02454e-09	0.0125141	0.822	0.731	2.65355e-07	B cells	HOXD1	LUAD_valid1
1.44426e-09	0.0145151	0.668	0.547	3.74063e-07	B cells	ESR1	LUAD_valid1
2.90315e-07	0.0145564	0.694	0.578	7.51916e-05	B cells	VAX2	LUAD_valid1
1.89566e-107	0.0808943	0.634	0.111	4.90977e-105	Endothelial	TBX2	LUAD_valid1
6.20334e-107	0.0481565	0.589	0.072	1.60667e-104	Endothelial	MAFF	LUAD_valid1
6.89e-97	0.0752388	0.556	0.092	1.78451e-94	Endothelial	EGR3	LUAD_valid1
5.71873e-92	0.0402188	0.542	0.077	1.48115e-89	Endothelial	FOXF1	LUAD_valid1
2.88844e-85	0.150161	0.631	0.155	7.48107e-83	Endothelial	SOX18	LUAD_valid1
2.82288e-81	0.0591498	0.554	0.108	7.31126e-79	Endothelial	HOXA5	LUAD_valid1
1.03158e-60	0.0412389	0.577	0.183	2.6718e-58	Endothelial	FOXJ3	LUAD_valid1
1.54788e-60	0.03009	0.526	0.122	4.00902e-58	Endothelial	MEF2C	LUAD_valid1
1.79798e-57	0.0332316	0.831	0.515	4.65677e-55	Endothelial	RXRA	LUAD_valid1
1.98181e-53	0.0363209	0.695	0.314	5.13288e-51	Endothelial	FLI1	LUAD_valid1
1.44759e-40	0.0279411	0.854	0.617	3.74925e-38	Endothelial	FOXC1	LUAD_valid1
7.68993e-35	0.0529788	0.427	0.162	1.99169e-32	Endothelial	HOXD8	LUAD_valid1
5.05439e-34	0.0183562	0.789	0.504	1.30909e-31	Endothelial	SREBF2	LUAD_valid1
2.8704e-30	0.0632265	0.505	0.219	7.43433e-28	Endothelial	TCF4	LUAD_valid1
4.6225e-27	0.0400433	0.57	0.258	1.19723e-24	Endothelial	DBP	LUAD_valid1
1.58729e-25	0.0121298	0.892	0.744	4.11109e-23	Endothelial	CREB5	LUAD_valid1
5.955e-21	0.013745	0.345	0.124	1.54234e-18	Endothelial	NR2C2	LUAD_valid1
5.37145e-17	0.0258392	0.495	0.322	1.3912e-14	Endothelial	SF1	LUAD_valid1
2.24199e-16	0.0472522	0.692	0.546	5.80677e-14	Endothelial	ATF5	LUAD_valid1
1.58743e-13	0.0201728	0.742	0.614	4.11143e-11	Endothelial	NFE2L2	LUAD_valid1
1.49917e-12	0.0186538	0.354	0.199	3.88286e-10	Endothelial	BACH1	LUAD_valid1
1.25345e-11	0.0189294	0.599	0.465	3.24644e-09	Endothelial	GATA2	LUAD_valid1
2.14734e-11	0.0259514	0.629	0.443	5.56161e-09	Endothelial	PRDM1	LUAD_valid1
3.30324e-11	0.01261	0.27	0.122	8.5554e-09	Endothelial	TCF7L1	LUAD_valid1
4.79471e-11	0.0123801	0.399	0.197	1.24183e-08	Endothelial	FOXO1	LUAD_valid1
8.68654e-11	0.016996	0.223	0.108	2.24981e-08	Endothelial	NR2C1	LUAD_valid1
3.37556e-10	0.0150329	0.242	0.104	8.74271e-08	Endothelial	SOX4	LUAD_valid1
5.18294e-10	0.0142519	0.725	0.638	1.34238e-07	Endothelial	CEBPZ	LUAD_valid1
6.02149e-09	0.0195475	0.613	0.473	1.55957e-06	Endothelial	ZNF471	LUAD_valid1
1.18897e-08	0.0128109	0.455	0.323	3.07944e-06	Endothelial	ETS1	LUAD_valid1
3.34172e-07	0.0170983	0.669	0.587	8.65505e-05	Endothelial	VAX2	LUAD_valid1
3.69221e-05	0.0129191	0.561	0.446	0.00956282	Endothelial	DLX2	LUAD_valid1
9.47703e-95	0.0416215	0.529	0.07	2.45455e-92	Fibroblasts	MAFF	LUAD_valid1
5.29055e-86	0.058078	0.562	0.11	1.37025e-83	Fibroblasts	TBX2	LUAD_valid1
2.15845e-85	0.0355647	0.553	0.118	5.59038e-83	Fibroblasts	MEF2C	LUAD_valid1
2.30112e-68	0.0614946	0.282	0.003	5.95991e-66	Fibroblasts	TCF21	LUAD_valid1
4.35478e-63	0.0290022	0.459	0.108	1.12789e-60	Fibroblasts	HOXA5	LUAD_valid1
1.70055e-58	0.0556557	0.555	0.193	4.40441e-56	Fibroblasts	BACH1	LUAD_valid1
9.67677e-37	0.0298848	0.325	0.095	2.50628e-34	Fibroblasts	EGR3	LUAD_valid1
3.69351e-36	0.0177031	0.216	0.023	9.56619e-34	Fibroblasts	HOXB6	LUAD_valid1
1.83019e-35	0.0146149	0.908	0.771	4.74019e-33	Fibroblasts	TGIF1	LUAD_valid1
4.40459e-34	0.0160374	0.445	0.184	1.14079e-31	Fibroblasts	FOXJ3	LUAD_valid1
3.73927e-31	0.0378168	0.412	0.16	9.6847e-29	Fibroblasts	HOXD8	LUAD_valid1
1.77853e-28	0.0106036	0.271	0.081	4.60639e-26	Fibroblasts	FOXF1	LUAD_valid1
6.84825e-28	0.0189176	0.454	0.194	1.7737e-25	Fibroblasts	FOXO1	LUAD_valid1
2.03762e-23	0.0400283	0.583	0.432	5.27744e-21	Fibroblasts	HOXA7	LUAD_valid1
1.57597e-21	0.0136498	0.598	0.383	4.08177e-19	Fibroblasts	GATA6	LUAD_valid1
5.93852e-21	0.028841	0.242	0.066	1.53808e-18	Fibroblasts	RARG	LUAD_valid1
1.22998e-20	0.0270431	0.431	0.219	3.18566e-18	Fibroblasts	TCF4	LUAD_valid1
2.5496e-19	0.0133497	0.983	0.95	6.60346e-17	Fibroblasts	MYC	LUAD_valid1
2.88861e-18	0.0262383	0.449	0.268	7.48149e-16	Fibroblasts	CREM	LUAD_valid1
2.76183e-17	0.0302007	0.637	0.443	7.15315e-15	Fibroblasts	DLX2	LUAD_valid1
1.41391e-16	0.0214836	0.402	0.227	3.66203e-14	Fibroblasts	CTCF	LUAD_valid1
1.53795e-16	0.0153212	0.325	0.17	3.98328e-14	Fibroblasts	ATF1	LUAD_valid1
7.28365e-16	0.0119723	0.723	0.516	1.88646e-13	Fibroblasts	RXRA	LUAD_valid1
1.30154e-15	0.0175674	0.501	0.32	3.37098e-13	Fibroblasts	SF1	LUAD_valid1
1.28334e-14	0.0229588	0.727	0.622	3.32386e-12	Fibroblasts	STAT5A	LUAD_valid1
1.88905e-14	0.0160457	0.911	0.837	4.89265e-12	Fibroblasts	MAFK	LUAD_valid1
4.69127e-13	0.0163563	0.423	0.249	1.21504e-10	Fibroblasts	NFATC4	LUAD_valid1
1.90657e-12	0.0132973	0.652	0.479	4.93803e-10	Fibroblasts	FOXP2	LUAD_valid1
4.6478e-11	0.0347866	0.637	0.554	1.20378e-08	Fibroblasts	ARID5B	LUAD_valid1
2.1833e-09	0.0132828	0.163	0.071	5.65474e-07	Fibroblasts	POU6F2	LUAD_valid1
8.23609e-09	0.0131328	0.268	0.159	2.13315e-06	Fibroblasts	SOX12	LUAD_valid1
2.22127e-08	0.0281528	0.523	0.407	5.75309e-06	Fibroblasts	WT1	LUAD_valid1
1.04231e-07	0.0126273	0.803	0.684	2.69959e-05	Fibroblasts	ZNF217	LUAD_valid1
3.54421e-06	0.0121169	0.579	0.466	0.000917951	Fibroblasts	SIX1	LUAD_valid1
1.25539e-05	0.0246017	0.76	0.628	0.00325146	Fibroblasts	NKX1-2	LUAD_valid1
1.68303e-05	0.0102125	0.572	0.531	0.00435905	Fibroblasts	XRCC4	LUAD_valid1
2.9334e-05	0.0202047	0.741	0.624	0.00759751	Fibroblasts	IRF6	LUAD_valid1
3.13297e-05	0.0203511	0.694	0.545	0.0081144	Fibroblasts	ATF5	LUAD_valid1
3.86496e-192	0.0392317	1	1	1.00102e-189	Malignant	NELFE	LUAD_valid1
2.04784e-168	0.0368074	1	1	5.30392e-166	Malignant	HDAC2	LUAD_valid1
1.06773e-151	0.0212232	1	1	2.76543e-149	Malignant	SMARCA4	LUAD_valid1
2.11255e-121	0.0388467	1	0.999	5.47151e-119	Malignant	HMGA1	LUAD_valid1
2.00453e-119	0.0243874	1	1	5.19173e-117	Malignant	HMGN3	LUAD_valid1
3.61642e-98	0.0533926	0.999	0.994	9.36654e-96	Malignant	HOXC10	LUAD_valid1
8.77114e-93	0.0613823	0.81	0.505	2.27172e-90	Malignant	TAF7	LUAD_valid1
6.04373e-92	0.105263	0.699	0.334	1.56533e-89	Malignant	HOXC9	LUAD_valid1
2.95553e-88	0.0301771	1	1	7.65482e-86	Malignant	YBX1	LUAD_valid1
8.29328e-84	0.0574036	0.841	0.606	2.14796e-81	Malignant	MEIS1	LUAD_valid1
4.07353e-78	0.0252717	1	1	1.05504e-75	Malignant	STAT1	LUAD_valid1
8.83396e-78	0.023931	0.99	0.974	2.28799e-75	Malignant	HMGB3	LUAD_valid1
2.11055e-69	0.0224417	0.8	0.522	5.46633e-67	Malignant	EHF	LUAD_valid1
1.29682e-66	0.0280443	0.996	0.974	3.35875e-64	Malignant	IRX2	LUAD_valid1
3.71537e-63	0.0273621	0.789	0.542	9.6228e-61	Malignant	NKX2-1	LUAD_valid1
2.82319e-61	0.0120853	1	0.999	7.31207e-59	Malignant	RAD21	LUAD_valid1
7.50587e-57	0.0144494	0.584	0.254	1.94402e-54	Malignant	IRX3	LUAD_valid1
8.15586e-56	0.0218957	1	0.994	2.11237e-53	Malignant	PBX1	LUAD_valid1
4.40984e-54	0.0192439	0.551	0.262	1.14215e-51	Malignant	POU2F3	LUAD_valid1
2.91837e-53	0.0178319	0.419	0.142	7.55858e-51	Malignant	FOXJ3	LUAD_valid1
1.79403e-52	0.0103976	0.996	0.972	4.64654e-50	Malignant	KLF5	LUAD_valid1
3.55866e-50	0.0732658	0.794	0.555	9.21694e-48	Malignant	ZNF33B	LUAD_valid1
3.62832e-47	0.0159351	0.997	0.965	9.39735e-45	Malignant	MAFB	LUAD_valid1
1.08463e-46	0.0259522	0.702	0.436	2.8092e-44	Malignant	FOXP2	LUAD_valid1
1.65192e-46	0.0182152	0.983	0.924	4.27849e-44	Malignant	KLF3	LUAD_valid1
1.9146e-44	0.0268862	0.828	0.666	4.95882e-42	Malignant	GABPA	LUAD_valid1
1.05312e-43	0.0201324	0.527	0.257	2.72759e-41	Malignant	TRAF4	LUAD_valid1
1.84621e-43	0.0468116	0.787	0.593	4.78168e-41	Malignant	IRF6	LUAD_valid1
3.83827e-43	0.0388102	0.678	0.432	9.94111e-41	Malignant	ZNF471	LUAD_valid1
9.25555e-43	0.0216689	0.995	0.988	2.39719e-40	Malignant	EZH2	LUAD_valid1
3.58076e-42	0.0140794	1	0.995	9.27416e-40	Malignant	RELA	LUAD_valid1
4.28304e-41	0.0479732	0.796	0.613	1.10931e-38	Malignant	RORC	LUAD_valid1
1.23143e-38	0.0517585	0.78	0.599	3.18941e-36	Malignant	NKX1-2	LUAD_valid1
1.46994e-38	0.0205255	0.855	0.667	3.80715e-36	Malignant	RELB	LUAD_valid1
1.87847e-37	0.0235483	0.985	0.957	4.86524e-35	Malignant	NR2F6	LUAD_valid1
3.72822e-37	0.044647	0.797	0.606	9.65608e-35	Malignant	POU2F1	LUAD_valid1
6.70923e-36	0.0168756	0.272	0.072	1.73769e-33	Malignant	NFYA	LUAD_valid1
4.08736e-35	0.0517623	0.76	0.617	1.05862e-32	Malignant	TEF	LUAD_valid1
8.87834e-34	0.014903	0.285	0.092	2.29949e-31	Malignant	ARX	LUAD_valid1
3.26607e-33	0.0385142	0.312	0.115	8.45913e-31	Malignant	PPARA	LUAD_valid1
3.96639e-33	0.0369868	0.907	0.824	1.02729e-30	Malignant	MAFK	LUAD_valid1
1.06876e-32	0.0159501	0.999	0.987	2.76809e-30	Malignant	REL	LUAD_valid1
6.7952e-32	0.0231736	0.972	0.882	1.75996e-29	Malignant	DDIT3	LUAD_valid1
8.5206e-32	0.0273565	0.814	0.67	2.20683e-29	Malignant	MXI1	LUAD_valid1
1.46735e-30	0.0468929	0.734	0.519	3.80043e-28	Malignant	ESR1	LUAD_valid1
1.66048e-30	0.0278547	0.85	0.715	4.30065e-28	Malignant	HOXD1	LUAD_valid1
1.8279e-30	0.0306375	0.319	0.097	4.73427e-28	Malignant	DTL	LUAD_valid1
3.16798e-30	0.0265742	0.803	0.662	8.20508e-28	Malignant	ZNF217	LUAD_valid1
2.03151e-29	0.0444701	0.635	0.433	5.26161e-27	Malignant	SIX1	LUAD_valid1
1.25448e-27	0.0605984	0.585	0.369	3.24911e-25	Malignant	SOX15	LUAD_valid1
2.45673e-26	0.0591012	0.58	0.373	6.36292e-24	Malignant	WT1	LUAD_valid1
8.30603e-26	0.0259039	0.429	0.228	2.15126e-23	Malignant	DBP	LUAD_valid1
6.28528e-25	0.0202106	0.43	0.207	1.62789e-22	Malignant	HOXC11	LUAD_valid1
1.06627e-24	0.0280073	0.823	0.69	2.76163e-22	Malignant	KLF7	LUAD_valid1
2.4557e-22	0.0119555	0.994	0.976	6.36027e-20	Malignant	CEBPG	LUAD_valid1
3.49552e-21	0.0167868	0.625	0.468	9.0534e-19	Malignant	ETV5	LUAD_valid1
2.98974e-16	0.0189593	0.152	0.035	7.74343e-14	Malignant	TRPS1	LUAD_valid1
4.57194e-16	0.0154715	0.727	0.593	1.18413e-13	Malignant	NFE2L2	LUAD_valid1
9.73168e-16	0.0220729	0.947	0.907	2.5205e-13	Malignant	RARA	LUAD_valid1
1.17982e-15	0.0114763	0.421	0.28	3.05574e-13	Malignant	DRGX	LUAD_valid1
1.11247e-13	0.0168031	0.167	0.076	2.88129e-11	Malignant	NR1D1	LUAD_valid1
5.6668e-12	0.0291415	0.656	0.525	1.4677e-09	Malignant	ATF5	LUAD_valid1
1.37719e-09	0.0139214	0.335	0.187	3.56692e-07	Malignant	MYBL2	LUAD_valid1
1.96506e-08	0.0126539	0.4	0.306	5.0895e-06	Malignant	SIX2	LUAD_valid1
1.13645e-07	0.0113861	0.618	0.555	2.94341e-05	Malignant	ZNF143	LUAD_valid1
1.0942e-06	0.0101401	0.182	0.113	0.000283397	Malignant	TCF7L1	LUAD_valid1
1.23489e-06	0.0344046	0.475	0.373	0.000319837	Malignant	GFI1B	LUAD_valid1
1.93622e-06	0.0108529	0.761	0.734	0.000501481	Malignant	ETV7	LUAD_valid1
3.12986e-06	0.0123355	0.324	0.238	0.000810633	Malignant	NFATC4	LUAD_valid1
0	0.0739394	1	1	0	Myeloid	TFEC	LUAD_valid1
5.91223e-284	0.0687241	1	1	1.53127e-281	Myeloid	BHLHE41	LUAD_valid1
3.02565e-282	0.0982757	0.998	0.909	7.83644e-280	Myeloid	MITF	LUAD_valid1
7.2157e-269	0.0373784	1	1	1.86887e-266	Myeloid	CEBPB	LUAD_valid1
8.20639e-266	0.0419326	1	1	2.12545e-263	Myeloid	SPI1	LUAD_valid1
4.08077e-263	0.0383279	1	1	1.05692e-260	Myeloid	NR1H3	LUAD_valid1
4.06552e-258	0.0591342	1	0.99	1.05297e-255	Myeloid	IRF8	LUAD_valid1
8.4889e-244	0.0548197	1	0.993	2.19862e-241	Myeloid	USF2	LUAD_valid1
1.71832e-241	0.037339	1	1	4.45044e-239	Myeloid	PPARG	LUAD_valid1
2.43832e-236	0.0879418	1	0.966	6.31526e-234	Myeloid	MAFB	LUAD_valid1
4.93322e-169	0.0174022	1	1	1.2777e-166	Myeloid	JUND	LUAD_valid1
9.86762e-158	0.036678	1	0.978	2.55571e-155	Myeloid	PRNP	LUAD_valid1
4.16998e-154	0.0621034	0.988	0.901	1.08003e-151	Myeloid	RARA	LUAD_valid1
1.16039e-132	0.0579357	0.906	0.578	3.00541e-130	Myeloid	STAT5A	LUAD_valid1
1.80745e-130	0.063957	0.991	0.919	4.6813e-128	Myeloid	IRF5	LUAD_valid1
2.2294e-112	0.0671291	0.789	0.392	5.77415e-110	Myeloid	DLX2	LUAD_valid1
8.29376e-112	0.0168881	1	0.997	2.14808e-109	Myeloid	CEBPD	LUAD_valid1
2.03043e-110	0.0267038	1	1	5.25881e-108	Myeloid	YBX1	LUAD_valid1
9.87466e-101	0.0255273	0.981	0.92	2.55754e-98	Myeloid	STAT2	LUAD_valid1
4.20677e-100	0.0110941	1	1	1.08955e-97	Myeloid	BHLHE40	LUAD_valid1
6.92008e-98	0.0237345	0.998	0.982	1.7923e-95	Myeloid	MLX	LUAD_valid1
2.17482e-95	0.0175606	1	0.954	5.63277e-93	Myeloid	FOSL2	LUAD_valid1
8.351e-92	0.0555653	0.657	0.301	2.16291e-89	Myeloid	RFX5	LUAD_valid1
2.4946e-88	0.0312721	0.836	0.469	6.46102e-86	Myeloid	RXRA	LUAD_valid1
5.00937e-85	0.01549	1	1	1.29743e-82	Myeloid	STAT1	LUAD_valid1
2.86818e-81	0.0125355	0.999	0.988	7.42858e-79	Myeloid	FOS	LUAD_valid1
8.05e-73	0.0429809	0.43	0.07	2.08495e-70	Myeloid	NFE2L3	LUAD_valid1
9.02695e-66	0.0163261	0.999	0.993	2.33798e-63	Myeloid	IRF7	LUAD_valid1
7.16077e-57	0.0219142	0.667	0.385	1.85464e-54	Myeloid	NFKB1	LUAD_valid1
1.0266e-55	0.0124969	0.972	0.845	2.65889e-53	Myeloid	ZMIZ1	LUAD_valid1
1.06029e-55	0.0190347	0.908	0.666	2.74616e-53	Myeloid	RELB	LUAD_valid1
1.6161e-55	0.0162266	0.985	0.949	4.1857e-53	Myeloid	ETS2	LUAD_valid1
4.90076e-54	0.029801	0.373	0.078	1.2693e-51	Myeloid	NR1D2	LUAD_valid1
3.54707e-52	0.0210133	0.758	0.423	9.1869e-50	Myeloid	FOXN3	LUAD_valid1
2.21596e-51	0.0117406	0.905	0.753	5.73935e-49	Myeloid	TGIF1	LUAD_valid1
2.64017e-51	0.0111823	1	0.949	6.83803e-49	Myeloid	RREB1	LUAD_valid1
1.43718e-50	0.0126823	0.784	0.559	3.72229e-48	Myeloid	FOSL1	LUAD_valid1
1.56897e-49	0.0444861	0.711	0.436	4.06364e-47	Myeloid	ZNF471	LUAD_valid1
2.28427e-48	0.0415792	0.897	0.684	5.91625e-46	Myeloid	KLF7	LUAD_valid1
1.6849e-42	0.0568242	0.837	0.597	4.36388e-40	Myeloid	NKX1-2	LUAD_valid1
3.00998e-42	0.0487058	0.836	0.592	7.79586e-40	Myeloid	IRF6	LUAD_valid1
1.78478e-41	0.0414096	0.845	0.612	4.62259e-39	Myeloid	RORC	LUAD_valid1
7.09051e-39	0.0157232	0.826	0.573	1.83644e-36	Myeloid	RBPJ	LUAD_valid1
1.50618e-35	0.024518	0.862	0.658	3.901e-33	Myeloid	ZNF217	LUAD_valid1
1.56125e-32	0.0300485	0.683	0.408	4.04363e-30	Myeloid	PRDM1	LUAD_valid1
1.60561e-31	0.0118951	0.986	0.923	4.15852e-29	Myeloid	MAZ	LUAD_valid1
1.10474e-28	0.0176009	0.376	0.173	2.86129e-26	Myeloid	BACH1	LUAD_valid1
1.13271e-27	0.0115747	0.25	0.076	2.93371e-25	Myeloid	ZNF672	LUAD_valid1
1.08251e-26	0.011461	0.997	0.995	2.80371e-24	Myeloid	RELA	LUAD_valid1
5.92871e-26	0.05166	0.783	0.566	1.53554e-23	Myeloid	ZNF33B	LUAD_valid1
2.18332e-24	0.0167304	0.942	0.822	5.65479e-22	Myeloid	MAFK	LUAD_valid1
4.91646e-24	0.0132673	0.999	0.994	1.27336e-21	Myeloid	HOXC10	LUAD_valid1
2.27478e-22	0.0232705	0.822	0.674	5.89169e-20	Myeloid	MXI1	LUAD_valid1
2.99868e-20	0.013214	0.704	0.539	7.76658e-18	Myeloid	NR1H2	LUAD_valid1
4.28524e-20	0.0309661	0.791	0.614	1.10988e-17	Myeloid	POU2F1	LUAD_valid1
3.76207e-19	0.0110826	0.405	0.25	9.74375e-17	Myeloid	CREM	LUAD_valid1
1.2289e-18	0.0116317	0.302	0.135	3.18284e-16	Myeloid	LHX9	LUAD_valid1
2.55447e-17	0.0141542	0.445	0.273	6.61608e-15	Myeloid	PPARD	LUAD_valid1
1.72281e-15	0.0133322	0.498	0.308	4.46207e-13	Myeloid	IKZF1	LUAD_valid1
3.8054e-12	0.0143048	0.267	0.145	9.85599e-10	Myeloid	SOX12	LUAD_valid1
1.58137e-11	0.0122842	0.458	0.315	4.09575e-09	Myeloid	IRF9	LUAD_valid1
9.07831e-10	0.0222386	0.415	0.23	2.35128e-07	Myeloid	MAF	LUAD_valid1
2.51613e-06	0.0110817	0.476	0.381	0.000651677	Myeloid	SOX2	LUAD_valid1
3.01809e-06	0.0196322	0.476	0.377	0.000781686	Myeloid	GFI1B	LUAD_valid1
3.86727e-06	0.0111201	0.663	0.529	0.00100162	Myeloid	ATF5	LUAD_valid1
6.66772e-73	0.0304506	0.722	0.366	1.72694e-70	T cells	E2F4	LUAD_valid1
6.08298e-38	0.0172285	0.478	0.217	1.57549e-35	T cells	IRF2	LUAD_valid1
5.34296e-30	0.0101952	0.36	0.199	1.38383e-27	T cells	IRF4	LUAD_valid1
2.45494e-28	0.0126953	0.433	0.195	6.35828e-26	T cells	FLI1	LUAD_valid1
5.22867e-22	0.0265654	0.242	0.091	1.35423e-19	T cells	PHF8	LUAD_valid1
1.95096e-18	0.0239193	0.252	0.088	5.05299e-16	T cells	EOMES	LUAD_valid1
1.42098e-17	0.0120288	0.302	0.174	3.68035e-15	T cells	ARNT2	LUAD_valid1
1.78149e-17	0.0109192	0.406	0.235	4.61405e-15	T cells	ETS1	LUAD_valid1
3.01575e-16	0.0132252	0.226	0.074	7.81079e-14	T cells	TCF7	LUAD_valid1
4.37742e-16	0.0182203	0.219	0.101	1.13375e-13	T cells	SOX18	LUAD_valid1
1.78796e-13	0.0117002	0.8	0.704	4.63082e-11	T cells	PBX3	LUAD_valid1
5.11393e-11	0.0121829	0.342	0.215	1.32451e-08	T cells	ATF7	LUAD_valid1
1.01976e-10	0.0120303	0.655	0.448	2.64118e-08	T cells	PML	LUAD_valid1
4.17038e-10	0.0104254	0.41	0.25	1.08013e-07	T cells	IKZF1	LUAD_valid1
6.54759e-09	0.0108797	0.578	0.552	1.69583e-06	T cells	MAFG	LUAD_valid1
1.05491e-07	0.0162133	0.373	0.293	2.73221e-05	T cells	IRF9	LUAD_valid1
2.96707e-07	0.0179853	0.284	0.197	7.68471e-05	T cells	SPIB	LUAD_valid1
2.85385e-68	0.0497025	0.87	0.734	7.81954e-66	B cells	CREB3L2	LUAD_valid2
1.0452e-42	0.060851	0.76	0.511	2.86384e-40	B cells	EGR2	LUAD_valid2
2.50901e-41	0.0336801	0.612	0.354	6.8747e-39	B cells	SETDB1	LUAD_valid2
6.05022e-30	0.0101391	0.629	0.408	1.65776e-27	B cells	NR2C2	LUAD_valid2
7.91386e-26	0.0380673	0.493	0.29	2.1684e-23	B cells	SAP30	LUAD_valid2
2.2216e-23	0.0258282	0.481	0.3	6.08718e-21	B cells	RORB	LUAD_valid2
1.10583e-22	0.028989	0.487	0.311	3.02999e-20	B cells	JDP2	LUAD_valid2
2.57143e-21	0.0172199	0.472	0.296	7.04573e-19	B cells	NF1	LUAD_valid2
2.42783e-20	0.0326081	0.527	0.357	6.65225e-18	B cells	HOXA4	LUAD_valid2
6.43483e-20	0.0208595	0.487	0.319	1.76314e-17	B cells	IKZF2	LUAD_valid2
1.52295e-19	0.0242695	0.478	0.319	4.17288e-17	B cells	ZNF582	LUAD_valid2
2.10853e-19	0.0118923	0.596	0.401	5.77737e-17	B cells	GRHL2	LUAD_valid2
2.52252e-19	0.0210088	0.493	0.327	6.91169e-17	B cells	TFEB	LUAD_valid2
4.25683e-18	0.0114359	0.512	0.305	1.16637e-15	B cells	GABPB1	LUAD_valid2
1.96532e-17	0.0100979	0.368	0.193	5.38497e-15	B cells	HOXB7	LUAD_valid2
4.01245e-17	0.0210282	0.468	0.308	1.09941e-14	B cells	PKNOX1	LUAD_valid2
5.4443e-16	0.0123853	0.485	0.328	1.49174e-13	B cells	MNX1	LUAD_valid2
1.06609e-15	0.0108632	0.509	0.364	2.92107e-13	B cells	PPARD	LUAD_valid2
1.20079e-14	0.0110071	0.531	0.378	3.29017e-12	B cells	POLR3G	LUAD_valid2
1.92975e-14	0.0308773	0.536	0.385	5.28751e-12	B cells	GMEB2	LUAD_valid2
4.07851e-14	0.0120238	0.487	0.363	1.11751e-11	B cells	TFAP2B	LUAD_valid2
4.13152e-12	0.0115582	0.413	0.242	1.13204e-09	B cells	PBX3	LUAD_valid2
3.25846e-11	0.0139277	0.5	0.367	8.92817e-09	B cells	BACH1	LUAD_valid2
2.19804e-09	0.021063	0.546	0.418	6.02263e-07	B cells	MNT	LUAD_valid2
2.36853e-08	0.0183513	0.513	0.415	6.48978e-06	B cells	FOXK1	LUAD_valid2
1.82141e-07	0.011797	0.285	0.185	4.99068e-05	B cells	POU2F2	LUAD_valid2
7.69224e-06	0.0101537	0.469	0.358	0.00210767	B cells	SPIB	LUAD_valid2
8.57969e-06	0.0183333	0.552	0.545	0.00235083	B cells	FOXJ3	LUAD_valid2
3.33045e-05	0.0123778	0.206	0.132	0.00912544	B cells	ZNF274	LUAD_valid2
1.51346e-131	0.212873	0.769	0.154	4.14688e-129	Endothelial	HOXD9	LUAD_valid2
6.06987e-118	0.0509129	0.964	0.504	1.66314e-115	Endothelial	FOXF1	LUAD_valid2
1.27243e-114	0.0520537	0.675	0.105	3.48646e-112	Endothelial	SOX18	LUAD_valid2
1.6929e-110	0.0946023	0.577	0.05	4.63855e-108	Endothelial	HOXA7	LUAD_valid2
8.44346e-105	0.0449987	0.51	0.031	2.31351e-102	Endothelial	ERG	LUAD_valid2
9.97776e-89	0.0686929	0.502	0.049	2.73391e-86	Endothelial	NR5A2	LUAD_valid2
2.74188e-84	0.0958093	0.704	0.244	7.51275e-82	Endothelial	ETV6	LUAD_valid2
4.17733e-80	0.050117	0.486	0.057	1.14459e-77	Endothelial	U2AF1	LUAD_valid2
3.67621e-76	0.0289893	0.921	0.54	1.00728e-73	Endothelial	ETS1	LUAD_valid2
2.16145e-57	0.0707164	0.495	0.139	5.92236e-55	Endothelial	TEF	LUAD_valid2
4.80221e-53	0.055585	0.649	0.308	1.3158e-50	Endothelial	NF1	LUAD_valid2
4.69082e-52	0.0755619	0.5	0.142	1.28528e-49	Endothelial	SMAD1	LUAD_valid2
2.97474e-48	0.0144682	0.704	0.268	8.1508e-46	Endothelial	GATA2	LUAD_valid2
5.5029e-47	0.0642042	0.315	0.043	1.5078e-44	Endothelial	ZFP64	LUAD_valid2
1.10524e-46	0.0276488	0.584	0.243	3.02835e-44	Endothelial	RELA	LUAD_valid2
1.83303e-46	0.0389276	0.668	0.294	5.02249e-44	Endothelial	PML	LUAD_valid2
1.28487e-43	0.0353082	0.349	0.07	3.52054e-41	Endothelial	MSX1	LUAD_valid2
2.09847e-41	0.0143074	0.887	0.666	5.7498e-39	Endothelial	FOXO3	LUAD_valid2
1.19716e-38	0.0232185	0.459	0.135	3.28021e-36	Endothelial	FLI1	LUAD_valid2
2.31595e-36	0.0568836	0.685	0.368	6.34571e-34	Endothelial	HOXA4	LUAD_valid2
2.60266e-35	0.0292848	0.344	0.097	7.13129e-33	Endothelial	TCF12	LUAD_valid2
2.19713e-31	0.0267972	0.534	0.237	6.02015e-29	Endothelial	SNAI1	LUAD_valid2
2.48411e-28	0.0260176	0.356	0.122	6.80646e-26	Endothelial	ZBTB7C	LUAD_valid2
6.78633e-27	0.0234803	0.332	0.111	1.85945e-24	Endothelial	TAF1	LUAD_valid2
1.54782e-26	0.0126491	0.351	0.11	4.24103e-24	Endothelial	SIN3A	LUAD_valid2
2.99472e-23	0.018903	0.654	0.409	8.20554e-21	Endothelial	TGIF2	LUAD_valid2
1.16258e-22	0.0128022	0.805	0.604	3.18547e-20	Endothelial	FOXN3	LUAD_valid2
8.54776e-22	0.0147035	0.748	0.535	2.34209e-19	Endothelial	NFKB1	LUAD_valid2
3.43418e-18	0.0253288	0.344	0.157	9.40965e-16	Endothelial	LEF1	LUAD_valid2
7.64648e-18	0.0229369	0.341	0.155	2.09514e-15	Endothelial	NR2F2	LUAD_valid2
1.3071e-17	0.0200717	0.298	0.136	3.58146e-15	Endothelial	ZNF319	LUAD_valid2
3.65556e-16	0.0164545	0.127	0.024	1.00162e-13	Endothelial	ZFX	LUAD_valid2
1.15392e-15	0.0249318	0.555	0.372	3.16173e-13	Endothelial	TFAP2B	LUAD_valid2
6.9531e-14	0.0105347	0.267	0.108	1.90515e-11	Endothelial	OVOL1	LUAD_valid2
3.18577e-12	0.0448435	0.293	0.153	8.72902e-10	Endothelial	ZNF384	LUAD_valid2
2.86101e-11	0.0122593	0.339	0.195	7.83916e-09	Endothelial	HIF1A	LUAD_valid2
2.73829e-06	0.0105261	0.221	0.125	0.00075029	Endothelial	SP4	LUAD_valid2
3.30049e-06	0.0107704	0.541	0.388	0.000904334	Endothelial	STAT5B	LUAD_valid2
1.98012e-119	0.0961244	0.554	0.045	5.42553e-117	Fibroblasts	NR5A2	LUAD_valid2
3.18791e-96	0.0754133	0.706	0.242	8.73487e-94	Fibroblasts	ETV6	LUAD_valid2
5.27233e-47	0.0528341	0.265	0.035	1.44462e-44	Fibroblasts	FOXO1	LUAD_valid2
1.65624e-41	0.0202071	0.401	0.121	4.5381e-39	Fibroblasts	REST	LUAD_valid2
1.50986e-37	0.0406517	0.21	0.022	4.13703e-35	Fibroblasts	ZFX	LUAD_valid2
1.11913e-33	0.0405334	0.441	0.157	3.06642e-31	Fibroblasts	HOXD9	LUAD_valid2
1.09503e-32	0.0299689	0.411	0.151	3.00038e-30	Fibroblasts	UBTF	LUAD_valid2
7.58586e-28	0.0184218	0.256	0.059	2.07852e-25	Fibroblasts	U2AF1	LUAD_valid2
2.19139e-25	0.020354	0.277	0.096	6.00442e-23	Fibroblasts	TCF12	LUAD_valid2
2.6284e-25	0.0313769	0.356	0.155	7.20181e-23	Fibroblasts	LEF1	LUAD_valid2
1.35021e-20	0.0108141	0.75	0.506	3.69957e-18	Fibroblasts	FOXF1	LUAD_valid2
8.80677e-19	0.0227228	0.294	0.135	2.41306e-16	Fibroblasts	ZNF319	LUAD_valid2
1.35192e-18	0.0516412	0.429	0.212	3.70427e-16	Fibroblasts	ADARB1	LUAD_valid2
3.95861e-18	0.021047	0.279	0.122	1.08466e-15	Fibroblasts	ZBTB7C	LUAD_valid2
3.47223e-16	0.0149577	0.184	0.055	9.51391e-14	Fibroblasts	HOXA7	LUAD_valid2
1.50864e-15	0.0219415	0.308	0.144	4.13367e-13	Fibroblasts	SMAD1	LUAD_valid2
5.95224e-14	0.0106024	0.862	0.738	1.63091e-11	Fibroblasts	KLF15	LUAD_valid2
1.99345e-13	0.0239991	0.289	0.138	5.46206e-11	Fibroblasts	BRF1	LUAD_valid2
2.03568e-10	0.0173137	0.272	0.142	5.57777e-08	Fibroblasts	TEF	LUAD_valid2
3.86712e-09	0.0117282	0.513	0.426	1.05959e-06	Fibroblasts	ETV2	LUAD_valid2
2.58673e-07	0.0118019	0.253	0.156	7.08765e-05	Fibroblasts	NR2F2	LUAD_valid2
7.8427e-257	0.0431927	1	1	2.1489e-254	Malignant	ATF3	LUAD_valid2
6.85331e-235	0.0240825	1	1	1.87781e-232	Malignant	HMGN3	LUAD_valid2
1.99963e-213	0.0210943	1	0.999	5.47899e-211	Malignant	KLF5	LUAD_valid2
4.25845e-176	0.0234557	1	1	1.16682e-173	Malignant	ESRRA	LUAD_valid2
1.81399e-161	0.0404337	1	0.999	4.97034e-159	Malignant	POLE4	LUAD_valid2
1.2639e-159	0.0200569	1	0.997	3.46309e-157	Malignant	SREBF2	LUAD_valid2
2.36962e-158	0.0545576	0.944	0.622	6.49275e-156	Malignant	TRAF4	LUAD_valid2
1.88337e-145	0.0431184	0.901	0.615	5.16044e-143	Malignant	TCF7L1	LUAD_valid2
3.19199e-143	0.0179227	1	0.995	8.74606e-141	Malignant	SREBF1	LUAD_valid2
5.1537e-142	0.0258821	1	1	1.41211e-139	Malignant	ATF4	LUAD_valid2
1.27494e-139	0.0864238	0.585	0.098	3.49333e-137	Malignant	CHD2	LUAD_valid2
1.89324e-136	0.0511906	0.837	0.334	5.18747e-134	Malignant	PAX7	LUAD_valid2
3.65826e-134	0.0591116	0.695	0.186	1.00236e-131	Malignant	MEF2D	LUAD_valid2
6.98879e-133	0.0738889	0.596	0.104	1.91493e-130	Malignant	ETV5	LUAD_valid2
6.16454e-132	0.0134441	1	1	1.68909e-129	Malignant	FOS	LUAD_valid2
8.11002e-127	0.0600205	0.802	0.397	2.22214e-124	Malignant	GLIS2	LUAD_valid2
1.13586e-125	0.0375655	0.67	0.19	3.11226e-123	Malignant	FOXA1	LUAD_valid2
3.13332e-125	0.035948	0.951	0.843	8.58529e-123	Malignant	SMARCA4	LUAD_valid2
1.26161e-122	0.0263999	0.913	0.683	3.4568e-120	Malignant	RCOR1	LUAD_valid2
2.18567e-122	0.0313563	1	1	5.98874e-120	Malignant	TFAP2A	LUAD_valid2
3.11326e-121	0.0330707	0.957	0.783	8.53033e-119	Malignant	FOXA2	LUAD_valid2
2.35699e-120	0.034773	0.866	0.546	6.45814e-118	Malignant	POLR2A	LUAD_valid2
4.1815e-120	0.0370616	0.611	0.171	1.14573e-117	Malignant	NR1D1	LUAD_valid2
2.26344e-117	0.0457612	0.712	0.266	6.20182e-115	Malignant	HOXC11	LUAD_valid2
1.48021e-116	0.0293775	0.684	0.212	4.05578e-114	Malignant	CREB5	LUAD_valid2
1.56206e-114	0.0190622	1	0.997	4.28004e-112	Malignant	MAZ	LUAD_valid2
3.75141e-109	0.051525	0.997	0.987	1.02789e-106	Malignant	HMGA1	LUAD_valid2
3.29026e-107	0.02731	0.997	0.963	9.0153e-105	Malignant	HMGB3	LUAD_valid2
1.92584e-99	0.0173658	1	0.996	5.2768e-97	Malignant	MAFK	LUAD_valid2
3.53608e-89	0.0219995	0.999	0.989	9.68887e-87	Malignant	FOSB	LUAD_valid2
3.85261e-89	0.0303759	0.614	0.224	1.05561e-86	Malignant	TRIM28	LUAD_valid2
4.31911e-87	0.0386471	0.999	0.991	1.18344e-84	Malignant	MXI1	LUAD_valid2
3.16795e-76	0.0288885	1	0.998	8.6802e-74	Malignant	RELB	LUAD_valid2
5.87381e-71	0.0173926	0.854	0.581	1.60942e-68	Malignant	ZNF281	LUAD_valid2
5.16997e-70	0.0156208	0.961	0.861	1.41657e-67	Malignant	FOXP1	LUAD_valid2
1.48543e-69	0.056587	0.714	0.427	4.07008e-67	Malignant	POU6F1	LUAD_valid2
3.78042e-69	0.0181736	0.772	0.504	1.03583e-66	Malignant	NFIC	LUAD_valid2
1.03658e-65	0.0120541	0.986	0.947	2.84024e-63	Malignant	IRX2	LUAD_valid2
1.57914e-64	0.0323489	0.844	0.542	4.32685e-62	Malignant	RBBP5	LUAD_valid2
6.29119e-64	0.0400029	0.697	0.385	1.72379e-61	Malignant	STAT3	LUAD_valid2
2.38132e-63	0.04245	0.999	0.996	6.52482e-61	Malignant	ZNF467	LUAD_valid2
2.74131e-57	0.0278738	0.973	0.885	7.51119e-55	Malignant	XBP1	LUAD_valid2
8.55912e-57	0.064999	0.858	0.591	2.3452e-54	Malignant	HOXC9	LUAD_valid2
1.08987e-55	0.0103844	1	1	2.98625e-53	Malignant	BHLHE41	LUAD_valid2
8.13063e-54	0.0257502	0.914	0.749	2.22779e-51	Malignant	TFAP2C	LUAD_valid2
5.15783e-53	0.0148981	0.999	0.997	1.41325e-50	Malignant	SP6	LUAD_valid2
3.9037e-52	0.0164988	1	1	1.06961e-49	Malignant	MYC	LUAD_valid2
1.17405e-49	0.0144882	1	0.999	3.2169e-47	Malignant	IRF7	LUAD_valid2
2.78234e-48	0.0120555	1	1	7.6236e-46	Malignant	STAT1	LUAD_valid2
5.7684e-48	0.0125305	0.998	0.992	1.58054e-45	Malignant	IRF1	LUAD_valid2
1.28642e-46	0.0179973	0.634	0.305	3.52479e-44	Malignant	ETV2	LUAD_valid2
2.19086e-44	0.0132804	0.795	0.709	6.00295e-42	Malignant	KLF15	LUAD_valid2
3.44888e-39	0.0210375	0.504	0.208	9.44992e-37	Malignant	RARG	LUAD_valid2
6.63174e-31	0.0570684	0.999	0.999	1.8171e-28	Malignant	HTATIP2	LUAD_valid2
1.46879e-30	0.0252457	0.988	0.97	4.02449e-28	Malignant	TRPS1	LUAD_valid2
1.55805e-30	0.0137815	0.878	0.709	4.26904e-28	Malignant	IRF3	LUAD_valid2
2.12451e-27	0.011584	0.979	0.945	5.82116e-25	Malignant	HMGB2	LUAD_valid2
2.58266e-27	0.0412738	0.882	0.687	7.07649e-25	Malignant	SOX15	LUAD_valid2
1.88757e-24	0.0142245	0.657	0.492	5.17195e-22	Malignant	VEZF1	LUAD_valid2
6.1837e-15	0.0110431	0.734	0.601	1.69433e-12	Malignant	TBP	LUAD_valid2
1.4687e-10	0.0107889	0.169	0.074	4.02424e-08	Malignant	ZKSCAN1	LUAD_valid2
2.74678e-10	0.0166909	0.391	0.304	7.52618e-08	Malignant	SOX13	LUAD_valid2
4.68176e-07	0.0101562	0.447	0.357	0.00012828	Malignant	STAT5B	LUAD_valid2
1.80483e-05	0.0105251	0.18	0.104	0.00494522	Malignant	CREB3L4	LUAD_valid2
2.17895e-05	0.0134327	0.375	0.3	0.00597033	Malignant	FOXC1	LUAD_valid2
1.07264e-243	0.0401914	1	1	2.93903e-241	Myeloid	IRF8	LUAD_valid2
9.67292e-233	0.0399297	0.998	0.978	2.65038e-230	Myeloid	MITF	LUAD_valid2
1.20272e-212	0.0615044	1	1	3.29546e-210	Myeloid	TFEC	LUAD_valid2
7.64201e-206	0.0404776	1	1	2.09391e-203	Myeloid	USF2	LUAD_valid2
4.23514e-169	0.0333503	1	1	1.16043e-166	Myeloid	BHLHE41	LUAD_valid2
2.07559e-164	0.0249951	1	1	5.68712e-162	Myeloid	SPI1	LUAD_valid2
1.71694e-156	0.0312045	1	1	4.70442e-154	Myeloid	NR1H3	LUAD_valid2
5.95075e-149	0.0286976	0.854	0.452	1.63051e-146	Myeloid	IRF5	LUAD_valid2
4.0087e-136	0.0315175	0.992	0.898	1.09838e-133	Myeloid	NFIL3	LUAD_valid2
4.07199e-121	0.06377	0.915	0.547	1.11573e-118	Myeloid	MAFB	LUAD_valid2
1.19224e-117	0.0142376	1	1	3.26674e-115	Myeloid	CEBPB	LUAD_valid2
2.10244e-113	0.0377282	0.904	0.571	5.76068e-111	Myeloid	CREBL2	LUAD_valid2
3.14998e-101	0.0679188	0.872	0.479	8.63095e-99	Myeloid	EGR2	LUAD_valid2
3.77625e-99	0.027082	0.855	0.468	1.03469e-96	Myeloid	RARA	LUAD_valid2
8.00989e-97	0.0373945	0.915	0.629	2.19471e-94	Myeloid	PPARG	LUAD_valid2
7.41521e-77	0.0338594	0.651	0.283	2.03177e-74	Myeloid	IKZF2	LUAD_valid2
2.05567e-75	0.025987	0.524	0.158	5.63253e-73	Myeloid	HOXB7	LUAD_valid2
5.73888e-64	0.0166669	0.516	0.226	1.57245e-61	Myeloid	EGR4	LUAD_valid2
1.30014e-56	0.0267507	0.629	0.337	3.56237e-54	Myeloid	SETDB1	LUAD_valid2
3.21216e-51	0.0187053	0.524	0.214	8.80133e-49	Myeloid	PBX3	LUAD_valid2
1.96482e-43	0.016536	0.526	0.278	5.38361e-41	Myeloid	NF1	LUAD_valid2
2.22922e-42	0.0108883	0.648	0.358	6.10806e-40	Myeloid	GTF2B	LUAD_valid2
5.33343e-42	0.0198033	0.611	0.341	1.46136e-39	Myeloid	BACH1	LUAD_valid2
5.71021e-41	0.0234715	0.512	0.285	1.5646e-38	Myeloid	RORB	LUAD_valid2
7.56565e-41	0.0153904	1	1	2.07299e-38	Myeloid	STAT1	LUAD_valid2
1.82335e-40	0.0192283	0.536	0.293	4.99597e-38	Myeloid	MAF	LUAD_valid2
3.50259e-40	0.0315316	0.522	0.274	9.59709e-38	Myeloid	SAP30	LUAD_valid2
4.09568e-39	0.0113623	0.707	0.478	1.12222e-36	Myeloid	FOXF1	LUAD_valid2
1.07306e-38	0.0293432	0.23	0.033	2.94018e-36	Myeloid	ZBTB17	LUAD_valid2
2.23044e-37	0.0286234	0.563	0.341	6.11141e-35	Myeloid	HOXA4	LUAD_valid2
2.08109e-35	0.0266475	0.508	0.298	5.70217e-33	Myeloid	JDP2	LUAD_valid2
5.55521e-35	0.0312271	0.769	0.565	1.52213e-32	Myeloid	POU2F3	LUAD_valid2
7.13532e-35	0.0158702	0.921	0.76	1.95508e-32	Myeloid	EZH2	LUAD_valid2
1.64807e-32	0.0171921	0.509	0.292	4.51572e-30	Myeloid	PKNOX1	LUAD_valid2
2.5482e-32	0.0286224	0.238	0.043	6.98206e-30	Myeloid	LYL1	LUAD_valid2
3.09088e-32	0.0270851	0.597	0.367	8.46901e-30	Myeloid	GMEB2	LUAD_valid2
3.61158e-32	0.0200496	0.519	0.303	9.89573e-30	Myeloid	ZNF582	LUAD_valid2
1.22172e-31	0.0136388	0.968	0.903	3.34751e-29	Myeloid	DDIT3	LUAD_valid2
1.81939e-29	0.0192046	0.517	0.314	4.98512e-27	Myeloid	TFEB	LUAD_valid2
2.043e-29	0.0156128	0.193	0.042	5.59782e-27	Myeloid	ZNF333	LUAD_valid2
7.07238e-20	0.0143739	0.501	0.266	1.93783e-17	Myeloid	PML	LUAD_valid2
1.23423e-19	0.0125963	0.41	0.214	3.38178e-17	Myeloid	SNAI1	LUAD_valid2
1.57538e-19	0.0139465	0.651	0.519	4.31655e-17	Myeloid	NFKB1	LUAD_valid2
2.10802e-17	0.014227	0.588	0.404	5.77598e-15	Myeloid	MNT	LUAD_valid2
4.63825e-17	0.0169449	0.63	0.531	1.27088e-14	Myeloid	FOXJ3	LUAD_valid2
6.75682e-17	0.0109602	0.533	0.348	1.85137e-14	Myeloid	TFAP2B	LUAD_valid2
7.81388e-15	0.0112032	0.259	0.121	2.141e-12	Myeloid	FLI1	LUAD_valid2
1.32937e-14	0.0154315	0.551	0.404	3.64247e-12	Myeloid	FOXK1	LUAD_valid2
2.363e-14	0.0188606	0.258	0.12	6.47461e-12	Myeloid	ZNF274	LUAD_valid2
1.02279e-12	0.0102737	0.285	0.182	2.80246e-10	Myeloid	HIF1A	LUAD_valid2
2.94695e-12	0.0132345	0.47	0.352	8.07464e-10	Myeloid	SPIB	LUAD_valid2
4.14613e-12	0.0101314	0.339	0.19	1.13604e-09	Myeloid	MAFF	LUAD_valid2
1.13676e-11	0.0207896	0.245	0.122	3.11472e-09	Myeloid	ATF5	LUAD_valid2
3.57631e-11	0.0101296	0.892	0.752	9.79908e-09	Myeloid	IRF3	LUAD_valid2
8.07868e-11	0.0138089	0.147	0.062	2.21356e-08	Myeloid	SOX2	LUAD_valid2
2.32643e-10	0.0103086	0.237	0.131	6.37443e-08	Myeloid	OVOL2	LUAD_valid2
6.4019e-10	0.0148133	0.998	0.994	1.75412e-07	Myeloid	MXI1	LUAD_valid2
8.92362e-09	0.0141043	0.286	0.18	2.44507e-06	Myeloid	STAT4	LUAD_valid2
1.80913e-06	0.0186971	1	0.997	0.000495701	Myeloid	ZNF467	LUAD_valid2
1.15664e-117	0.0316933	0.799	0.308	3.16919e-115	T cells	IKZF1	LUAD_valid2
8.22119e-70	0.012246	0.762	0.441	2.25261e-67	T cells	ETS1	LUAD_valid2
1.12088e-58	0.0331973	0.625	0.244	3.07122e-56	T cells	SPIB	LUAD_valid2
2.03595e-55	0.0141611	0.823	0.542	5.57851e-53	T cells	ELF1	LUAD_valid2
7.13542e-52	0.0492461	0.382	0.08	1.9551e-49	T cells	RORA	LUAD_valid2
1.84443e-39	0.011176	0.959	0.876	5.05374e-37	T cells	REL	LUAD_valid2
3.12078e-39	0.0293182	0.364	0.113	8.55094e-37	T cells	STAT4	LUAD_valid2
4.0123e-22	0.0297562	0.291	0.106	1.09937e-19	T cells	ZSCAN16	LUAD_valid2
6.68751e-21	0.0160287	0.423	0.241	1.83238e-18	T cells	XRCC4	LUAD_valid2
2.68441e-15	0.0128457	0.317	0.156	7.35528e-13	T cells	ARID3A	LUAD_valid2
3.72599e-14	0.0111818	0.376	0.231	1.02092e-11	T cells	GATA3	LUAD_valid2
1.3554e-12	0.0164162	0.215	0.132	3.7138e-10	T cells	LEF1	LUAD_valid2
1.1899e-11	0.0233882	0.474	0.377	3.26032e-09	T cells	NPAS2	LUAD_valid2
1.4533e-11	0.0103157	0.517	0.38	3.98203e-09	T cells	FOXK1	LUAD_valid2
1.76689e-11	0.0124055	0.114	0.052	4.84127e-09	T cells	CLOCK	LUAD_valid2
2.44244e-10	0.0114024	0.206	0.1	6.69229e-08	T cells	FOXO4	LUAD_valid2
3.70696e-10	0.0112368	0.215	0.102	1.01571e-07	T cells	ATF5	LUAD_valid2
1.74809e-08	0.0137502	0.285	0.231	4.78977e-06	T cells	USF1	LUAD_valid2
1.01293e-07	0.0273907	0.309	0.172	2.77542e-05	T cells	ADARB1	LUAD_valid2
2.63816e-07	0.0104678	0.172	0.084	7.22855e-05	T cells	CEBPZ	LUAD_valid2
5.21095e-07	0.0135221	0.131	0.063	0.00014278	T cells	HSF4	LUAD_valid2
1.65022e-06	0.0107445	0.199	0.136	0.00045216	T cells	UBTF	LUAD_valid2
7.88545e-173	0.0549502	0.971	0.593	2.46814e-170	B cells	IKZF1	PAAD
1.27547e-141	0.0278562	0.998	0.972	3.99223e-139	B cells	SPIB	PAAD
6.98796e-119	0.055487	0.965	0.847	2.18723e-116	B cells	EZH2	PAAD
1.91694e-111	0.0708989	0.827	0.51	6.00002e-109	B cells	MYBL1	PAAD
2.60455e-103	0.0177308	0.984	0.783	8.15226e-101	B cells	IRF8	PAAD
9.43824e-100	0.03983	0.895	0.526	2.95417e-97	B cells	LEF1	PAAD
7.84517e-62	0.0145263	0.774	0.436	2.45554e-59	B cells	MEF2C	PAAD
5.12966e-59	0.0567064	0.905	0.705	1.60558e-56	B cells	TBX21	PAAD
1.9435e-50	0.0291222	0.949	0.938	6.08317e-48	B cells	MYBL2	PAAD
8.71588e-43	0.0412521	0.73	0.6	2.72807e-40	B cells	E2F2	PAAD
1.08701e-42	0.0328967	0.689	0.454	3.40234e-40	B cells	UTP18	PAAD
1.08709e-41	0.0490416	0.887	0.802	3.40259e-39	B cells	POU2AF1	PAAD
[truncated: 963 more rows]
