# Supplementary material for: Single cell atlas reveals multilayered metabolic heterogeneity across tumour types
Source: eBioMedicine. 2024 Oct 10;109:105389. doi: 10.1016/j.ebiom.2024.105389 (PMC11663789; doi:10.1016/j.ebiom.2024.105389)
Supplement: Supplementary Table S5 [file mmc5.xlsx]

## Sheet: Metabolic genes
Supplementary Table 5. Cell type-specific metabolic reprogramming
p_val	avg_log2FC	pct.1	pct.2	p_val_adj	Gene	Dataset	Cell type
1.42113e-65	-0.667361	0.009	0.339	4.7662e-61	CTH	BRCA	B_cells
3.03526e-52	-0.468189	0.021	0.385	1.01797e-47	SLC7A1	BRCA	B_cells
1.71607e-46	-1.85189	0.194	0.752	5.75536e-42	SLC3A2	BRCA	B_cells
5.64708e-45	-1.46871	0.087	0.606	1.89392e-40	MTHFD2	BRCA	B_cells
3.01721e-41	-0.667389	0.044	0.404	1.01191e-36	SLC16A3	BRCA	B_cells
1.73557e-38	-1.14111	0.04	0.376	5.82076e-34	TXNRD1	BRCA	B_cells
1.54623e-37	-0.834877	0.084	0.532	5.18575e-33	SLC7A5	BRCA	B_cells
5.11819e-34	-0.571363	0.069	0.431	1.71654e-29	GALNT2	BRCA	B_cells
8.92886e-34	-0.519075	0.05	0.385	2.99456e-29	SLC1A5	BRCA	B_cells
8.66031e-33	-0.531637	0.031	0.33	2.90449e-28	ASNS	BRCA	B_cells
2.01414e-28	-0.815887	0.057	0.376	6.75502e-24	GLA	BRCA	B_cells
4.17966e-27	-0.347237	0.014	0.22	1.40177e-22	GK	BRCA	B_cells
2.21115e-24	-0.226023	0.017	0.211	7.41575e-20	GCLM	BRCA	B_cells
4.68912e-24	-0.325096	0.029	0.266	1.57264e-19	PSAT1	BRCA	B_cells
1.58215e-22	-0.304649	0.045	0.294	5.30623e-18	PHGDH	BRCA	B_cells
2.63103e-20	-0.551573	0.054	0.33	8.82395e-16	GFPT1	BRCA	B_cells
4.6517e-20	-0.37457	0.05	0.312	1.56009e-15	SLC1A4	BRCA	B_cells
4.98237e-19	-0.556755	0.15	0.532	1.67099e-14	MGAT1	BRCA	B_cells
7.50279e-19	-0.245253	0.051	0.275	2.51629e-14	CDS2	BRCA	B_cells
9.2725e-19	-0.113613	0.011	0.156	3.10981e-14	GPT2	BRCA	B_cells
2.2671e-17	-0.223013	0.015	0.165	7.60339e-13	MGAT4B	BRCA	B_cells
2.54634e-17	-0.639244	0.026	0.211	8.53993e-13	UPP1	BRCA	B_cells
2.75837e-17	-0.319317	0.087	0.376	9.25104e-13	ATP6V0D1	BRCA	B_cells
5.17968e-17	-0.253146	0.156	0.532	1.73716e-12	SLC38A1	BRCA	B_cells
1.97001e-16	-0.608325	0.139	0.477	6.60704e-12	ODC1	BRCA	B_cells
1.18178e-15	-0.342823	0.079	0.358	3.96346e-11	MGAT2	BRCA	B_cells
1.48892e-15	-0.129319	0.019	0.165	4.99353e-11	GALNT3	BRCA	B_cells
1.76445e-15	-0.284442	0.066	0.294	5.91762e-11	SHMT2	BRCA	B_cells
4.24767e-15	-0.573652	0.02	0.174	1.42459e-10	HMOX1	BRCA	B_cells
2.73232e-14	-0.130016	0.007	0.101	9.16366e-10	ST3GAL6	BRCA	B_cells
4.45799e-14	-0.336368	0.062	0.294	1.49512e-09	DPM1	BRCA	B_cells
2.58729e-13	-0.38781	0.048	0.248	8.67726e-09	CHPT1	BRCA	B_cells
2.61227e-13	-0.103753	0.006	0.101	8.76103e-09	INPP5A	BRCA	B_cells
3.57874e-13	-0.544774	0.114	0.376	1.20024e-08	NEU1	BRCA	B_cells
4.39404e-13	-0.232145	0.041	0.202	1.47367e-08	GLRX2	BRCA	B_cells
7.78691e-13	-0.272772	0.119	0.367	2.61157e-08	CHPF	BRCA	B_cells
1.20812e-12	-0.162432	0.013	0.119	4.05177e-08	INPP1	BRCA	B_cells
1.24068e-12	-0.134028	0.019	0.119	4.16098e-08	SMOX	BRCA	B_cells
2.25581e-12	-0.516335	0.214	0.55	7.56555e-08	SLC38A2	BRCA	B_cells
2.35534e-12	-0.378784	0.089	0.33	7.89933e-08	SOD2	BRCA	B_cells
1.26005e-11	-0.103442	0.028	0.165	4.22595e-07	SOAT1	BRCA	B_cells
1.71362e-11	-0.275814	0.032	0.193	5.74714e-07	ST3GAL1	BRCA	B_cells
1.99637e-11	-0.207749	0.085	0.303	6.69542e-07	ATP1A1	BRCA	B_cells
2.70794e-11	-0.214913	0.009	0.11	9.0819e-07	SLCO4A1	BRCA	B_cells
3.37925e-11	-0.197696	0.047	0.211	1.13333e-06	P4HA1	BRCA	B_cells
4.69552e-11	-0.377412	0.066	0.248	1.57478e-06	ALG2	BRCA	B_cells
7.3976e-11	-0.333067	0.178	0.486	2.48101e-06	ATP1B3	BRCA	B_cells
8.57473e-11	-0.492308	0.274	0.633	2.87579e-06	LDHA	BRCA	B_cells
8.67033e-11	-0.157483	0.022	0.128	2.90785e-06	HK1	BRCA	B_cells
1.08085e-10	-0.366249	0.057	0.229	3.62496e-06	SEPHS2	BRCA	B_cells
1.68555e-10	-0.237489	0.06	0.248	5.65299e-06	SQLE	BRCA	B_cells
1.74626e-10	-0.451757	0.058	0.229	5.85661e-06	IMPDH2	BRCA	B_cells
2.84323e-10	-0.172284	0.128	0.385	9.53562e-06	IDI1	BRCA	B_cells
1.06238e-09	-0.107731	0.092	0.275	3.563e-05	DPM2	BRCA	B_cells
1.48306e-09	-0.192978	0.024	0.138	4.9739e-05	G6PD	BRCA	B_cells
1.69197e-09	-0.17293	0.19	0.459	5.67453e-05	MGST3	BRCA	B_cells
1.83995e-09	-0.775872	0.447	0.817	6.17084e-05	SLC25A6	BRCA	B_cells
6.68946e-09	-0.14192	0.031	0.165	0.000224351	PFKFB3	BRCA	B_cells
7.70959e-09	-0.200095	0.083	0.275	0.000258564	SLC25A4	BRCA	B_cells
9.93375e-09	-0.249333	0.104	0.312	0.000333158	UAP1	BRCA	B_cells
1.11184e-08	-0.185681	0.187	0.45	0.000372888	NDUFA13	BRCA	B_cells
1.18857e-08	-0.372852	0.198	0.468	0.000398622	NANS	BRCA	B_cells
4.45026e-08	-0.236322	0.176	0.45	0.00149253	RPN1	BRCA	B_cells
5.0361e-08	-0.178786	0.075	0.239	0.00168901	PGM3	BRCA	B_cells
5.26787e-08	-0.169718	0.036	0.165	0.00176674	CHPF2	BRCA	B_cells
7.88521e-08	-0.246827	0.234	0.514	0.00264454	SLC25A5	BRCA	B_cells
2.65189e-07	-0.237419	0.319	0.633	0.00889392	SLC25A3	BRCA	B_cells
3.69764e-283	-5.30632	0.037	0.874	1.24012e-278	HMOX1	BRCA	Endothelial
7.30275e-226	-3.78418	0.193	0.849	2.4492e-221	SOD2	BRCA	Endothelial
5.66359e-195	-2.21915	0.888	0.991	1.89946e-190	FTH1	BRCA	Endothelial
8.39048e-145	-2.27789	0.08	0.635	2.814e-140	TXNRD1	BRCA	Endothelial
8.99074e-130	-1.7265	0.076	0.583	3.01532e-125	GCLM	BRCA	Endothelial
7.83822e-112	-1.70482	0.211	0.702	2.62878e-107	SLC3A2	BRCA	Endothelial
5.14386e-109	-1.67777	0.067	0.541	1.72515e-104	MTHFD2	BRCA	Endothelial
1.95726e-106	-2.33235	0	0.426	6.56425e-102	CYP1A1	BRCA	Endothelial
1.51434e-86	-1.62195	0.247	0.67	5.07881e-82	UPP1	BRCA	Endothelial
6.50956e-75	-1.24676	0.413	0.77	2.18318e-70	ATP1A1	BRCA	Endothelial
4.19937e-68	-1.20616	0.407	0.755	1.40838e-63	ENO1	BRCA	Endothelial
1.80784e-61	1.55101	0.693	0.529	6.06314e-57	GUK1	BRCA	Endothelial
3.10542e-57	-1.04578	0.273	0.616	1.04149e-52	PLPP3	BRCA	Endothelial
2.88417e-56	-0.984331	0.172	0.518	9.67292e-52	AMD1	BRCA	Endothelial
3.04119e-56	-0.827024	0.07	0.352	1.01995e-51	SLC7A1	BRCA	Endothelial
3.47966e-53	-0.863689	0.541	0.8	1.16701e-48	PRDX1	BRCA	Endothelial
7.67093e-52	-0.860583	0.13	0.451	2.57267e-47	SLC4A7	BRCA	Endothelial
5.65655e-51	1.35188	0.327	0.071	1.89709e-46	ENTPD1	BRCA	Endothelial
1.82793e-50	-1.7771	0.101	0.398	6.13052e-46	CYP1B1	BRCA	Endothelial
4.57065e-49	-0.87998	0.036	0.295	1.53291e-44	SLC7A11	BRCA	Endothelial
4.68656e-49	-0.876899	0.088	0.351	1.57178e-44	PDE4B	BRCA	Endothelial
1.2163e-46	-1.58199	0.015	0.228	4.07922e-42	AKR1C1	BRCA	Endothelial
5.54629e-46	-0.690964	0.052	0.296	1.86011e-41	GLA	BRCA	Endothelial
1.71515e-43	-0.769912	0.067	0.318	5.75228e-39	UAP1	BRCA	Endothelial
2.72209e-43	-0.659968	0.063	0.312	9.12935e-39	SLC1A5	BRCA	Endothelial
8.89875e-43	-0.736241	0.097	0.374	2.98446e-38	PFKP	BRCA	Endothelial
9.75187e-43	-0.596983	0.069	0.296	3.27058e-38	PFKFB3	BRCA	Endothelial
1.62905e-42	-0.789349	0.417	0.699	5.4635e-38	ATP1B3	BRCA	Endothelial
5.90603e-40	-0.864069	0.416	0.719	1.98076e-35	LDHA	BRCA	Endothelial
5.98526e-40	-0.553095	0.022	0.228	2.00734e-35	SLC7A5	BRCA	Endothelial
2.48199e-39	-0.501114	0.019	0.205	8.32411e-35	ASNS	BRCA	Endothelial
2.87709e-39	-0.721387	0.164	0.433	9.64918e-35	ADSS2	BRCA	Endothelial
7.71346e-39	-0.592773	0.165	0.439	2.58694e-34	AK2	BRCA	Endothelial
1.63293e-38	-0.636714	0.016	0.2	5.47653e-34	CA8	BRCA	Endothelial
1.01676e-37	-0.713561	0.048	0.26	3.41002e-33	B3GNT5	BRCA	Endothelial
3.10529e-37	-0.709434	0.422	0.712	1.04145e-32	SLC25A3	BRCA	Endothelial
2.01953e-36	0.662015	0.857	0.842	6.77309e-32	ATP5F1E	BRCA	Endothelial
1.05992e-35	-0.738072	0.139	0.402	3.55474e-31	SRM	BRCA	Endothelial
1.4856e-35	-0.603445	0.143	0.394	4.98239e-31	NANS	BRCA	Endothelial
2.67712e-35	-0.765184	0.313	0.626	8.97853e-31	SLC25A5	BRCA	Endothelial
7.46956e-35	-0.492045	0.1	0.319	2.50514e-30	IDI1	BRCA	Endothelial
8.58264e-35	-0.585869	0.085	0.331	2.87845e-30	ODC1	BRCA	Endothelial
2.80311e-34	-0.350259	0.047	0.238	9.40107e-30	GLRX2	BRCA	Endothelial
2.40029e-33	1.39568	0.281	0.078	8.0501e-29	SLCO2A1	BRCA	Endothelial
8.01707e-32	-0.570579	0.076	0.276	2.68877e-27	GBE1	BRCA	Endothelial
1.34201e-30	-0.606114	0.296	0.591	4.50084e-26	PPA1	BRCA	Endothelial
2.83279e-30	-0.358895	0.035	0.18	9.50063e-26	PMM2	BRCA	Endothelial
3.52514e-30	-0.438061	0.035	0.202	1.18226e-25	SLCO4A1	BRCA	Endothelial
8.47937e-30	-0.61221	0.162	0.405	2.84381e-25	NME1	BRCA	Endothelial
1.0776e-29	-0.425233	0.051	0.23	3.61407e-25	GNPNAT1	BRCA	Endothelial
2.71769e-29	1.03104	0.304	0.121	9.1146e-25	NME3	BRCA	Endothelial
1.28747e-28	-0.613038	0.154	0.39	4.31792e-24	SYNJ2	BRCA	Endothelial
2.81482e-28	-0.572289	0.18	0.403	9.44033e-24	MAT2A	BRCA	Endothelial
3.66823e-28	1.11915	0.495	0.328	1.23025e-23	MGST3	BRCA	Endothelial
7.41702e-28	-0.591453	0.059	0.253	2.48752e-23	GPX3	BRCA	Endothelial
2.37437e-27	-0.396598	0.002	0.125	7.96315e-23	HS3ST2	BRCA	Endothelial
2.37573e-27	-0.352031	0.093	0.295	7.96772e-23	UGDH	BRCA	Endothelial
7.65296e-27	-0.488272	0.234	0.471	2.56665e-22	NDUFV2	BRCA	Endothelial
1.42137e-26	-0.445343	0.088	0.288	4.767e-22	SLC38A1	BRCA	Endothelial
2.87566e-26	-0.720539	0.058	0.242	9.6444e-22	NME2	BRCA	Endothelial
4.93045e-26	0.907811	0.325	0.153	1.65357e-21	PRDX2	BRCA	Endothelial
4.9875e-26	-0.758231	0.364	0.619	1.67271e-21	SLC38A2	BRCA	Endothelial
5.62227e-26	-0.384115	0.105	0.311	1.8856e-21	PTS	BRCA	Endothelial
7.5797e-26	-0.545475	0.241	0.498	2.54208e-21	MGAT1	BRCA	Endothelial
8.77474e-26	1.07555	0.624	0.557	2.94287e-21	COX6C	BRCA	Endothelial
1.31128e-25	1.145	0.433	0.281	4.39778e-21	NDUFB1	BRCA	Endothelial
1.45178e-25	0.835023	0.559	0.488	4.86899e-21	COX5B	BRCA	Endothelial
2.13635e-25	-0.394939	0.119	0.339	7.16489e-21	DPM1	BRCA	Endothelial
4.64223e-25	-0.321676	0.108	0.304	1.55691e-20	ST3GAL1	BRCA	Endothelial
2.7603e-24	-0.313718	0.008	0.123	9.25748e-20	PSAT1	BRCA	Endothelial
4.43112e-24	0.960484	0.569	0.489	1.48611e-19	ATP5MC2	BRCA	Endothelial
8.49362e-24	0.77147	0.673	0.631	2.84859e-19	COX7C	BRCA	Endothelial
8.94452e-24	-0.346989	0.121	0.322	2.99981e-19	A4GALT	BRCA	Endothelial
1.60868e-23	-0.508423	0.356	0.615	5.39518e-19	ATP6V0B	BRCA	Endothelial
6.07169e-23	0.678972	0.124	0.012	2.03632e-18	CDA	BRCA	Endothelial
6.29958e-23	-0.53091	0.22	0.459	2.11275e-18	UGCG	BRCA	Endothelial
6.31063e-22	-0.326048	0.107	0.293	2.11646e-17	ATP6V1D	BRCA	Endothelial
1.7786e-21	-0.367617	0.055	0.206	5.96506e-17	PGD	BRCA	Endothelial
2.2602e-21	0.670478	0.215	0.086	7.58027e-17	ETFB	BRCA	Endothelial
6.3726e-21	-0.421902	0.152	0.351	2.13724e-16	TKT	BRCA	Endothelial
2.74664e-20	-0.318681	0.053	0.202	9.2117e-16	IDH3A	BRCA	Endothelial
3.83414e-20	-0.364773	0.201	0.406	1.28589e-15	UQCRFS1	BRCA	Endothelial
1.25587e-19	-0.353175	0.053	0.194	4.21194e-15	PGM3	BRCA	Endothelial
1.8053e-19	-0.314184	0.041	0.18	6.05462e-15	ADK	BRCA	Endothelial
1.90674e-19	-0.414731	0.105	0.293	6.39482e-15	ASRGL1	BRCA	Endothelial
2.3443e-19	-0.26578	0.068	0.217	7.8623e-15	B4GALT3	BRCA	Endothelial
6.81947e-19	-0.262016	0.113	0.279	2.28711e-14	B4GALT5	BRCA	Endothelial
3.045e-18	-0.202045	0.053	0.176	1.02123e-13	HCCS	BRCA	Endothelial
3.82629e-18	0.854587	0.565	0.5	1.28326e-13	UQCRQ	BRCA	Endothelial
4.51684e-18	0.83005	0.169	0.05	1.51486e-13	LTC4S	BRCA	Endothelial
5.169e-18	0.651277	0.157	0.048	1.73358e-13	PAPSS1	BRCA	Endothelial
1.10128e-17	0.857906	0.232	0.091	3.69348e-13	SLC29A1	BRCA	Endothelial
2.5369e-17	-0.494036	0.348	0.6	8.50824e-13	ATP5F1B	BRCA	Endothelial
2.97822e-17	-0.298822	0.084	0.223	9.98835e-13	OAT	BRCA	Endothelial
3.00305e-17	-0.33206	0.02	0.128	1.00716e-12	SLC7A2	BRCA	Endothelial
6.57151e-17	-0.29063	0.071	0.209	2.20395e-12	AGPAT5	BRCA	Endothelial
1.18471e-16	-0.230414	0.169	0.365	3.97329e-12	PAFAH1B1	BRCA	Endothelial
2.08002e-16	-0.245284	0.096	0.249	6.97596e-12	MGAT2	BRCA	Endothelial
2.43531e-16	-0.350894	0.345	0.569	8.16756e-12	PGK1	BRCA	Endothelial
3.49373e-16	0.681572	0.175	0.06	1.17173e-11	PLOD1	BRCA	Endothelial
5.52746e-16	0.668324	0.231	0.109	1.8538e-11	GNS	BRCA	Endothelial
6.31395e-16	0.792216	0.236	0.119	2.11757e-11	PLCB1	BRCA	Endothelial
8.15832e-16	0.766535	0.279	0.153	2.73614e-11	SCP2	BRCA	Endothelial
8.43368e-16	-0.216836	0.081	0.218	2.82849e-11	HMGCS1	BRCA	Endothelial
4.15814e-15	-0.29258	0.085	0.247	1.39456e-10	RPIA	BRCA	Endothelial
5.76502e-15	-0.176587	0.078	0.202	1.93347e-10	ACSL5	BRCA	Endothelial
6.17862e-15	0.437978	0.118	0.028	2.07218e-10	MAN1B1	BRCA	Endothelial
9.54941e-15	-0.24516	0.116	0.256	3.20268e-10	ACSL3	BRCA	Endothelial
1.15778e-14	-0.192329	0.027	0.124	3.88296e-10	IPMK	BRCA	Endothelial
1.24472e-14	-0.216215	0.079	0.221	4.17454e-10	GART	BRCA	Endothelial
1.31589e-14	-0.20209	0.055	0.171	4.41325e-10	SLC16A1	BRCA	Endothelial
2.0741e-14	0.472658	0.114	0.028	6.95611e-10	SLC27A3	BRCA	Endothelial
3.94063e-14	-0.227715	0.03	0.128	1.32161e-09	CTPS1	BRCA	Endothelial
4.85029e-14	-0.187339	0.134	0.295	1.62669e-09	IMPDH2	BRCA	Endothelial
5.67082e-14	0.582614	0.15	0.056	1.90188e-09	NOS3	BRCA	Endothelial
7.01267e-14	-0.180545	0.403	0.618	2.35191e-09	COX7B	BRCA	Endothelial
2.26479e-13	0.537939	0.147	0.053	7.59567e-09	AGPAT1	BRCA	Endothelial
2.31479e-13	-0.126326	0.248	0.423	7.76334e-09	NDUFAB1	BRCA	Endothelial
4.49649e-13	-0.173484	0.251	0.443	1.50803e-08	NDUFA6	BRCA	Endothelial
5.7486e-13	-0.149561	0.154	0.309	1.92796e-08	TDG	BRCA	Endothelial
5.79814e-13	0.492885	0.172	0.073	1.94458e-08	IDH2	BRCA	Endothelial
7.89363e-13	-0.532238	0.219	0.382	2.64737e-08	TALDO1	BRCA	Endothelial
8.04549e-13	-0.245748	0.035	0.129	2.6983e-08	ELOVL7	BRCA	Endothelial
8.2595e-13	-0.172254	0.024	0.109	2.77007e-08	AK4	BRCA	Endothelial
1.24683e-12	0.567045	0.178	0.086	4.18162e-08	CHST12	BRCA	Endothelial
1.25016e-12	0.837913	0.37	0.275	4.19277e-08	PRDX5	BRCA	Endothelial
1.51746e-12	0.388355	0.116	0.042	5.08925e-08	PAFAH1B3	BRCA	Endothelial
2.48544e-12	-0.226692	0.063	0.181	8.33567e-08	PRPS1	BRCA	Endothelial
4.06718e-12	0.716836	0.214	0.121	1.36405e-07	COMT	BRCA	Endothelial
4.27058e-12	-0.236637	0.072	0.18	1.43227e-07	CMAS	BRCA	Endothelial
4.46662e-12	-0.251673	0.137	0.283	1.49801e-07	ETFA	BRCA	Endothelial
5.4082e-12	-0.19706	0.052	0.162	1.8138e-07	SLC20A2	BRCA	Endothelial
7.16608e-12	-0.237638	0.071	0.196	2.40336e-07	SHMT2	BRCA	Endothelial
8.64363e-12	-0.152991	0.039	0.123	2.8989e-07	FAHD1	BRCA	Endothelial
1.13482e-11	-0.13894	0.111	0.234	3.80597e-07	SQLE	BRCA	Endothelial
1.13902e-11	-0.178348	0.135	0.272	3.82006e-07	GLO1	BRCA	Endothelial
1.14809e-11	-0.142704	0.073	0.166	3.85047e-07	GFPT1	BRCA	Endothelial
1.22124e-11	-0.134836	0.054	0.152	4.09579e-07	CSGALNACT2	BRCA	Endothelial
2.47432e-11	0.816554	0.401	0.33	8.29838e-07	NDUFA11	BRCA	Endothelial
4.6991e-11	-0.163887	0.024	0.105	1.57598e-06	GOT1	BRCA	Endothelial
4.83852e-11	-0.199601	0.058	0.174	1.62274e-06	DLST	BRCA	Endothelial
5.476e-11	-0.152995	0.104	0.221	1.83654e-06	PDXK	BRCA	Endothelial
7.15278e-11	0.535703	0.125	0.051	2.3989e-06	CSGALNACT1	BRCA	Endothelial
1.27537e-10	-0.246253	0.114	0.256	4.27734e-06	SDHB	BRCA	Endothelial
1.51332e-10	-0.206246	0.119	0.249	5.07537e-06	SEPHS2	BRCA	Endothelial
1.60752e-10	0.684643	0.307	0.221	5.39129e-06	DUT	BRCA	Endothelial
1.93494e-10	-0.13652	0.119	0.243	6.48939e-06	SDHD	BRCA	Endothelial
2.23633e-10	-0.284699	0.105	0.22	7.50019e-06	FADS3	BRCA	Endothelial
3.28321e-10	1.06137	0.364	0.295	1.10112e-05	PLPP1	BRCA	Endothelial
3.33069e-10	-0.227094	0.041	0.125	1.11705e-05	GMPPB	BRCA	Endothelial
3.76875e-10	-0.182007	0.165	0.305	1.26396e-05	UQCRC2	BRCA	Endothelial
5.71902e-10	0.38595	0.109	0.044	1.91805e-05	ASS1	BRCA	Endothelial
6.13659e-10	-0.149199	0.034	0.118	2.05809e-05	G6PD	BRCA	Endothelial
1.30307e-09	0.584715	0.582	0.6	4.37023e-05	ATP5MG	BRCA	Endothelial
1.6179e-09	-0.107154	0.041	0.121	5.42611e-05	UMPS	BRCA	Endothelial
2.0356e-09	-0.190238	0.312	0.479	6.827e-05	PGAM1	BRCA	Endothelial
2.32275e-09	-0.160836	0.046	0.131	7.79002e-05	GCH1	BRCA	Endothelial
2.50318e-09	-0.168353	0.165	0.303	8.39518e-05	B4GALT1	BRCA	Endothelial
2.85668e-09	-0.175427	0.229	0.389	9.58074e-05	CYC1	BRCA	Endothelial
2.98816e-09	-0.15614	0.43	0.621	0.000100217	ATP6V1G1	BRCA	Endothelial
3.2497e-09	-0.168323	0.091	0.198	0.000108989	ATP6V1C1	BRCA	Endothelial
3.94399e-09	-0.183029	0.086	0.197	0.000132273	ATP6V1B2	BRCA	Endothelial
4.06516e-09	0.58211	0.169	0.079	0.000136338	PIK3C2B	BRCA	Endothelial
4.1535e-09	0.540744	0.101	0.028	0.0001393	CHST1	BRCA	Endothelial
5.90602e-09	-0.154608	0.094	0.202	0.000198076	PANK2	BRCA	Endothelial
6.07552e-09	-0.157455	0.057	0.151	0.000203761	ITPKC	BRCA	Endothelial
8.59953e-09	-0.242326	0.407	0.582	0.000288411	SPCS2	BRCA	Endothelial
9.33965e-09	0.619398	0.266	0.181	0.000313233	NDUFS8	BRCA	Endothelial
1.04755e-08	0.615252	0.43	0.373	0.000351327	MGST2	BRCA	Endothelial
1.14707e-08	-0.160516	0.127	0.23	0.000384704	HK1	BRCA	Endothelial
1.16664e-08	0.584501	0.242	0.182	0.000391269	NDUFS7	BRCA	Endothelial
1.46767e-08	0.405868	0.117	0.052	0.000492229	AKR7A2	BRCA	Endothelial
1.78347e-08	0.691305	0.558	0.552	0.00059814	ATP5PF	BRCA	Endothelial
2.60294e-08	-0.436677	0.383	0.573	0.000872972	NNMT	BRCA	Endothelial
2.63186e-08	0.589172	0.512	0.496	0.000882672	ATP5ME	BRCA	Endothelial
3.44981e-08	-0.112576	0.078	0.16	0.001157	UCK2	BRCA	Endothelial
7.51051e-08	0.42567	0.129	0.062	0.00251887	MANSC1	BRCA	Endothelial
1.15882e-07	-0.14908	0.417	0.572	0.00388644	SOD1	BRCA	Endothelial
1.51208e-07	0.53132	0.139	0.075	0.00507121	ADH5	BRCA	Endothelial
1.56059e-07	0.462444	0.17	0.098	0.00523392	DPYSL3	BRCA	Endothelial
1.72665e-07	0.675538	0.352	0.289	0.00579083	NDUFB7	BRCA	Endothelial
2.63663e-07	0.723151	0.272	0.198	0.00884273	ADCY4	BRCA	Endothelial
2.94549e-07	-0.115485	0.068	0.15	0.00987858	PYCR2	BRCA	Endothelial
9.42685e-205	-2.7734	0.241	0.847	3.16158e-200	SOD2	BRCA	Fibroblasts
5.75238e-171	-3.55088	0.023	0.585	1.92923e-166	HMOX1	BRCA	Fibroblasts
4.15644e-156	-2.05244	0.134	0.702	1.39399e-151	SLC3A2	BRCA	Fibroblasts
2.06301e-148	-2.13566	0.171	0.719	6.91891e-144	ATP1B3	BRCA	Fibroblasts
5.0835e-142	-3.52379	0.022	0.521	1.7049e-137	AKR1C1	BRCA	Fibroblasts
2.99589e-128	-1.76253	0.109	0.575	1.00476e-123	UAP1	BRCA	Fibroblasts
2.96164e-109	-1.49104	0.103	0.552	9.93276e-105	AMD1	BRCA	Fibroblasts
1.90318e-99	-1.60898	0.053	0.443	6.38287e-95	TXNRD1	BRCA	Fibroblasts
2.07866e-98	-1.63359	0.187	0.622	6.97141e-94	PLPP3	BRCA	Fibroblasts
6.28387e-96	-1.33143	0.039	0.414	2.10748e-91	ODC1	BRCA	Fibroblasts
5.08915e-90	-2.43592	0.028	0.392	1.7068e-85	PTGS2	BRCA	Fibroblasts
8.95705e-90	-1.47607	0.096	0.514	3.00401e-85	MTHFD2	BRCA	Fibroblasts
9.33081e-85	-1.28971	0.236	0.691	3.12937e-80	SLC25A5	BRCA	Fibroblasts
3.91686e-82	-1.22651	0.05	0.406	1.31364e-77	GCLM	BRCA	Fibroblasts
3.07469e-69	-1.20944	0.038	0.333	1.03119e-64	GLA	BRCA	Fibroblasts
2.23386e-63	-1.07849	0.051	0.314	7.49191e-59	UPP1	BRCA	Fibroblasts
1.29525e-62	-1.01124	0.481	0.806	4.34401e-58	PRDX1	BRCA	Fibroblasts
6.32145e-61	-0.940518	0.11	0.389	2.12009e-56	SRM	BRCA	Fibroblasts
1.50795e-59	-1.15392	0.337	0.714	5.05737e-55	ENO1	BRCA	Fibroblasts
4.99497e-58	-0.798345	0.247	0.569	1.67521e-53	ATP5F1B	BRCA	Fibroblasts
7.06114e-55	-0.852155	0.049	0.299	2.36816e-50	PFKFB3	BRCA	Fibroblasts
1.08132e-54	1.05943	0.806	0.76	3.62653e-50	ATP5F1E	BRCA	Fibroblasts
1.56319e-54	-0.780605	0.38	0.723	5.24261e-50	SLC25A3	BRCA	Fibroblasts
1.65359e-54	-1.01131	0.169	0.513	5.54581e-50	ATP1A1	BRCA	Fibroblasts
5.67847e-53	-0.841655	0.225	0.531	1.90444e-48	PPA1	BRCA	Fibroblasts
8.56353e-50	-0.930059	0.102	0.386	2.87203e-45	GFPT2	BRCA	Fibroblasts
1.48826e-49	-1.08264	0.155	0.454	4.99131e-45	MAT2A	BRCA	Fibroblasts
5.0002e-47	-0.652005	0.05	0.266	1.67697e-42	SLC1A5	BRCA	Fibroblasts
6.65918e-46	-0.91204	0.031	0.257	2.23336e-41	PDE4B	BRCA	Fibroblasts
1.45857e-45	1.27033	0.522	0.309	4.89177e-41	MGST3	BRCA	Fibroblasts
1.60758e-45	-0.588726	0.044	0.243	5.39151e-41	GART	BRCA	Fibroblasts
2.31667e-45	-0.846024	0.181	0.48	7.76964e-41	UGDH	BRCA	Fibroblasts
6.89059e-45	-0.83482	0.066	0.296	2.31097e-40	ACSL4	BRCA	Fibroblasts
8.41449e-45	-0.823141	0.02	0.217	2.82205e-40	SLC7A5	BRCA	Fibroblasts
2.84937e-43	-0.847116	0.09	0.362	9.55622e-39	SLC4A7	BRCA	Fibroblasts
3.53337e-42	1.47899	0.611	0.487	1.18502e-37	COX6C	BRCA	Fibroblasts
4.00793e-41	-0.730734	0.981	0.996	1.34418e-36	FTH1	BRCA	Fibroblasts
7.08439e-37	1.19682	0.433	0.244	2.37596e-32	PRDX5	BRCA	Fibroblasts
5.18156e-36	-0.585912	0.097	0.313	1.73779e-31	ACSL3	BRCA	Fibroblasts
1.47573e-35	-0.618122	0.05	0.241	4.9493e-31	ST3GAL1	BRCA	Fibroblasts
2.22928e-35	-0.622938	0.309	0.592	7.47656e-31	PRDX6	BRCA	Fibroblasts
4.846e-35	1.2204	0.399	0.185	1.62525e-30	NDUFB7	BRCA	Fibroblasts
2.6444e-34	-0.505621	0.153	0.37	8.8688e-30	UGCG	BRCA	Fibroblasts
3.81254e-32	-0.677131	0.072	0.277	1.27865e-27	IDI1	BRCA	Fibroblasts
6.3549e-32	0.806745	0.184	0.038	2.13131e-27	GPX8	BRCA	Fibroblasts
1.34136e-31	-0.48452	0.086	0.289	4.49865e-27	DPM1	BRCA	Fibroblasts
1.50702e-31	-0.508335	0.04	0.209	5.05424e-27	PFKP	BRCA	Fibroblasts
2.18612e-31	-0.627721	0.191	0.444	7.33182e-27	AHCYL1	BRCA	Fibroblasts
9.79388e-31	-0.735939	0.272	0.534	3.28467e-26	SLC38A2	BRCA	Fibroblasts
9.94702e-31	1.22277	0.291	0.078	3.33603e-26	DPYSL3	BRCA	Fibroblasts
1.90449e-30	-0.477433	0.041	0.212	6.38728e-26	IDH3A	BRCA	Fibroblasts
2.4534e-30	0.996695	0.524	0.422	8.22823e-26	UQCRQ	BRCA	Fibroblasts
1.0141e-29	-0.56633	0.058	0.251	3.40108e-25	SLC16A1	BRCA	Fibroblasts
1.61353e-29	-0.610829	0.069	0.265	5.41147e-25	PGM3	BRCA	Fibroblasts
1.97392e-29	-0.460752	0.055	0.222	6.62013e-25	CKB	BRCA	Fibroblasts
4.81373e-29	-0.517354	0.177	0.411	1.61443e-24	UQCRFS1	BRCA	Fibroblasts
8.02189e-29	0.781031	0.668	0.64	2.69038e-24	COX7C	BRCA	Fibroblasts
1.45705e-28	-0.413953	0.055	0.199	4.88666e-24	RFK	BRCA	Fibroblasts
2.51217e-28	1.14777	0.237	0.059	8.42531e-24	CHPF	BRCA	Fibroblasts
8.03531e-28	-0.362533	0.034	0.179	2.69488e-23	UCK2	BRCA	Fibroblasts
8.10183e-28	-0.362103	0.179	0.384	2.71719e-23	CYC1	BRCA	Fibroblasts
1.66563e-27	-0.422084	0.022	0.139	5.58621e-23	GCH1	BRCA	Fibroblasts
7.48525e-27	-0.409147	0.107	0.257	2.5104e-22	SMS	BRCA	Fibroblasts
9.93666e-27	-0.483524	0.111	0.301	3.33256e-22	AK2	BRCA	Fibroblasts
1.20096e-26	-0.511149	0.038	0.187	4.02779e-22	SLC19A2	BRCA	Fibroblasts
5.21097e-26	-0.602344	0.017	0.153	1.74765e-21	SMOX	BRCA	Fibroblasts
8.05671e-26	1.06251	0.393	0.247	2.70206e-21	NDUFB1	BRCA	Fibroblasts
8.47298e-26	-0.441078	0.047	0.212	2.84167e-21	INPP1	BRCA	Fibroblasts
2.5592e-25	-0.425179	0.021	0.129	8.58304e-21	CYB5D1	BRCA	Fibroblasts
1.20246e-24	-0.462802	0.174	0.381	4.0328e-20	NME1	BRCA	Fibroblasts
1.23555e-24	-0.36367	0.05	0.194	4.14379e-20	RPIA	BRCA	Fibroblasts
2.08879e-24	-0.584218	0.433	0.669	7.00539e-20	LDHA	BRCA	Fibroblasts
2.29504e-24	1.10879	0.522	0.407	7.69712e-20	ATP5MC2	BRCA	Fibroblasts
2.64131e-24	1.02296	0.288	0.12	8.85842e-20	NME3	BRCA	Fibroblasts
4.21094e-24	-0.391846	0.061	0.218	1.41227e-19	B4GALT3	BRCA	Fibroblasts
5.57498e-24	-0.495488	0.021	0.136	1.86974e-19	ASNS	BRCA	Fibroblasts
4.0656e-23	-0.478335	0.088	0.261	1.36352e-18	ATP6V1B2	BRCA	Fibroblasts
7.74525e-23	-0.410096	0.099	0.261	2.5976e-18	NANS	BRCA	Fibroblasts
8.45421e-22	-0.410903	0.051	0.186	2.83537e-17	GNPNAT1	BRCA	Fibroblasts
1.17397e-21	-0.415563	0.233	0.472	3.93725e-17	NDUFA6	BRCA	Fibroblasts
1.34984e-21	-0.229887	0.371	0.586	4.5271e-17	COX7B	BRCA	Fibroblasts
1.38274e-21	-0.318679	0.031	0.149	4.63745e-17	HCCS	BRCA	Fibroblasts
2.97065e-21	-0.691854	0.074	0.242	9.96297e-17	SLC7A2	BRCA	Fibroblasts
4.1602e-21	-0.411472	0.101	0.272	1.39525e-16	ATP6V0D1	BRCA	Fibroblasts
5.08215e-21	-0.495739	0.114	0.311	1.70445e-16	TKT	BRCA	Fibroblasts
1.1278e-20	-0.31585	0.056	0.183	3.78241e-16	SYNJ2	BRCA	Fibroblasts
1.77746e-20	-0.321736	0.17	0.344	5.96124e-16	IMPDH2	BRCA	Fibroblasts
3.37685e-20	0.937276	0.488	0.379	1.13253e-15	COX5B	BRCA	Fibroblasts
3.78426e-20	0.861814	0.512	0.448	1.26917e-15	GUK1	BRCA	Fibroblasts
4.71124e-20	-0.185722	0.132	0.278	1.58005e-15	PAFAH1B1	BRCA	Fibroblasts
1.10401e-19	1.04802	0.601	0.516	3.70263e-15	NDUFA4	BRCA	Fibroblasts
1.40605e-19	-0.36963	0.059	0.208	4.71561e-15	ATP6V1C1	BRCA	Fibroblasts
2.65179e-19	1.17912	0.44	0.299	8.89358e-15	P4HB	BRCA	Fibroblasts
1.87482e-18	-0.254931	0.028	0.126	6.28777e-14	PDE8A	BRCA	Fibroblasts
2.64488e-18	-0.513443	0.251	0.442	8.87039e-14	GLUL	BRCA	Fibroblasts
3.69524e-18	-0.356845	0.059	0.202	1.23931e-13	EXT1	BRCA	Fibroblasts
1.34073e-17	-0.602906	0.288	0.481	4.49653e-13	PGAM1	BRCA	Fibroblasts
1.71911e-17	-0.277076	0.16	0.318	5.76557e-13	GLS	BRCA	Fibroblasts
6.93698e-17	-0.290271	0.136	0.309	2.32653e-12	ELOVL5	BRCA	Fibroblasts
7.31063e-17	-0.308875	0.019	0.108	2.45184e-12	PTGES	BRCA	Fibroblasts
1.23148e-16	0.698181	0.14	0.036	4.13014e-12	PLOD1	BRCA	Fibroblasts
1.31736e-16	-0.290107	0.058	0.162	4.41818e-12	PAICS	BRCA	Fibroblasts
1.88733e-16	-0.482616	0.098	0.241	6.32973e-12	ATP2B1	BRCA	Fibroblasts
2.08951e-16	-0.427203	0.048	0.172	7.00781e-12	ADK	BRCA	Fibroblasts
2.89182e-16	-0.230983	0.154	0.325	9.69858e-12	MGAT1	BRCA	Fibroblasts
2.89496e-16	-0.331339	0.395	0.612	9.70912e-12	SOD1	BRCA	Fibroblasts
3.08112e-16	-0.296038	0.053	0.171	1.03335e-11	PGD	BRCA	Fibroblasts
3.5113e-16	-0.273012	0.021	0.104	1.17762e-11	PPAT	BRCA	Fibroblasts
3.74184e-16	-0.149512	0.053	0.144	1.25494e-11	RDH14	BRCA	Fibroblasts
3.94791e-16	-0.327277	0.039	0.152	1.32405e-11	PRPS1	BRCA	Fibroblasts
4.32197e-16	-0.300568	0.072	0.196	1.4495e-11	A4GALT	BRCA	Fibroblasts
5.18446e-16	-0.239582	0.017	0.105	1.73876e-11	DOT1L	BRCA	Fibroblasts
7.08686e-16	0.543855	0.11	0.026	2.37679e-11	GALNT10	BRCA	Fibroblasts
1.20377e-15	0.759698	0.242	0.117	4.03719e-11	SCP2	BRCA	Fibroblasts
1.65854e-15	-0.305083	0.264	0.466	5.56243e-11	LDHB	BRCA	Fibroblasts
2.00172e-15	1.15146	0.281	0.159	6.71338e-11	PXDN	BRCA	Fibroblasts
4.89678e-15	-0.285975	0.169	0.325	1.64228e-10	OAT	BRCA	Fibroblasts
5.55163e-15	0.88079	0.434	0.34	1.86191e-10	UQCR10	BRCA	Fibroblasts
7.40213e-15	-0.22954	0.031	0.107	2.48253e-10	ACAT2	BRCA	Fibroblasts
9.70198e-15	-0.49624	0.08	0.218	3.25385e-10	SEPHS2	BRCA	Fibroblasts
1.30424e-14	0.789896	0.52	0.474	4.37416e-10	COX6B1	BRCA	Fibroblasts
1.33082e-14	0.851866	0.48	0.407	4.46331e-10	ATP5ME	BRCA	Fibroblasts
1.93964e-14	0.780331	0.253	0.14	6.50518e-10	NDUFS8	BRCA	Fibroblasts
2.69122e-14	-0.208681	0.046	0.133	9.0258e-10	SLC20A2	BRCA	Fibroblasts
5.56951e-14	0.590986	0.162	0.072	1.8679e-09	ETFB	BRCA	Fibroblasts
6.41899e-14	0.621834	0.174	0.08	2.1528e-09	NME4	BRCA	Fibroblasts
6.57735e-14	0.857442	0.208	0.111	2.20591e-09	GALNT1	BRCA	Fibroblasts
7.67292e-14	-0.269187	0.022	0.11	2.57334e-09	SLC7A1	BRCA	Fibroblasts
8.84517e-14	-0.171307	0.049	0.134	2.96649e-09	GMPS	BRCA	Fibroblasts
1.45114e-13	-0.197164	0.03	0.104	4.86682e-09	UMPS	BRCA	Fibroblasts
1.468e-13	-0.249874	0.074	0.198	4.92336e-09	ETNK1	BRCA	Fibroblasts
1.70516e-13	-0.207209	0.063	0.16	5.71877e-09	HPRT1	BRCA	Fibroblasts
1.8676e-13	-0.460695	0.226	0.381	6.26355e-09	UGP2	BRCA	Fibroblasts
2.25856e-13	-0.56749	0.278	0.435	7.57475e-09	CYP1B1	BRCA	Fibroblasts
2.86309e-13	-0.132622	0.288	0.462	9.60224e-09	ATP6V0B	BRCA	Fibroblasts
3.84819e-13	0.622363	0.133	0.047	1.2906e-08	GUCY1A1	BRCA	Fibroblasts
4.83038e-13	-0.156747	0.103	0.212	1.62001e-08	ETFA	BRCA	Fibroblasts
5.28263e-13	0.529317	0.148	0.065	1.77169e-08	HNMT	BRCA	Fibroblasts
7.14822e-13	-0.256217	0.051	0.145	2.39737e-08	FADS3	BRCA	Fibroblasts
8.64914e-13	-0.256767	0.065	0.169	2.90075e-08	ATP6V0A1	BRCA	Fibroblasts
9.02139e-13	-0.159419	0.109	0.222	3.02559e-08	ATP6V1D	BRCA	Fibroblasts
1.44464e-12	-0.279978	0.087	0.223	4.84502e-08	SDHB	BRCA	Fibroblasts
1.53051e-12	-0.26634	0.061	0.17	5.13302e-08	ACO1	BRCA	Fibroblasts
1.53754e-12	-0.247102	0.061	0.162	5.15659e-08	SOAT1	BRCA	Fibroblasts
2.21706e-12	0.758003	0.331	0.251	7.43558e-08	NDUFB10	BRCA	Fibroblasts
2.32851e-12	0.688631	0.268	0.184	7.80934e-08	DUT	BRCA	Fibroblasts
2.77469e-12	-0.176887	0.051	0.138	9.30575e-08	GLRX2	BRCA	Fibroblasts
3.28374e-12	-0.296065	0.12	0.27	1.1013e-07	PTS	BRCA	Fibroblasts
4.29883e-12	-0.164528	0.227	0.376	1.44174e-07	NDUFAB1	BRCA	Fibroblasts
7.1582e-12	-0.491107	0.058	0.142	2.40072e-07	HAS2	BRCA	Fibroblasts
1.23643e-11	0.443491	0.109	0.039	4.14675e-07	GPX7	BRCA	Fibroblasts
1.514e-11	-0.138558	0.057	0.146	5.07766e-07	DLST	BRCA	Fibroblasts
1.53187e-11	-0.108179	0.17	0.287	5.1376e-07	RPN1	BRCA	Fibroblasts
1.95394e-11	0.745126	0.239	0.138	6.55313e-07	NDUFA3	BRCA	Fibroblasts
2.18908e-11	-0.127161	0.073	0.155	7.34175e-07	MGAT2	BRCA	Fibroblasts
2.20701e-11	-0.125627	0.04	0.111	7.40185e-07	SLC9A1	BRCA	Fibroblasts
4.10758e-11	-0.285661	0.406	0.603	1.3776e-06	ATP6V1G1	BRCA	Fibroblasts
7.25521e-11	-0.140277	0.052	0.132	2.43325e-06	GBE1	BRCA	Fibroblasts
1.77779e-10	-0.202932	0.064	0.149	5.96236e-06	SHMT2	BRCA	Fibroblasts
1.83452e-10	0.533027	0.117	0.043	6.15263e-06	ECHDC2	BRCA	Fibroblasts
2.07883e-10	0.507352	0.118	0.036	6.97199e-06	IDH2	BRCA	Fibroblasts
2.14978e-10	0.568706	0.171	0.08	7.20992e-06	AKR7A2	BRCA	Fibroblasts
6.24548e-10	0.421302	0.123	0.068	2.09461e-05	GNS	BRCA	Fibroblasts
7.3077e-10	0.483379	0.591	0.645	2.45086e-05	COX4I1	BRCA	Fibroblasts
7.42724e-10	-0.192624	0.058	0.135	2.49095e-05	PAPSS2	BRCA	Fibroblasts
7.84588e-10	0.559376	0.195	0.108	2.63135e-05	ASAH1	BRCA	Fibroblasts
1.20093e-09	-0.178305	0.09	0.185	4.02769e-05	ADSS2	BRCA	Fibroblasts
1.8115e-09	-0.198018	0.114	0.204	6.07541e-05	CHSY1	BRCA	Fibroblasts
2.32337e-09	-0.141665	0.064	0.146	7.79211e-05	CERT1	BRCA	Fibroblasts
2.41426e-09	-0.153875	0.062	0.145	8.09695e-05	ALG2	BRCA	Fibroblasts
2.47674e-09	0.484087	0.161	0.116	8.3065e-05	PCBD1	BRCA	Fibroblasts
4.84092e-09	0.782914	0.399	0.322	0.000162355	DAD1	BRCA	Fibroblasts
5.68207e-09	-0.122243	0.138	0.258	0.000190565	UQCRC2	BRCA	Fibroblasts
6.86494e-09	-0.171786	0.045	0.111	0.000230236	SLC7A8	BRCA	Fibroblasts
7.59482e-09	-0.155969	0.083	0.177	0.000254715	CSGALNACT2	BRCA	Fibroblasts
1.99894e-08	-0.141399	0.367	0.525	0.000670405	SPCS2	BRCA	Fibroblasts
2.45178e-08	-0.200172	0.046	0.121	0.000822277	ATIC	BRCA	Fibroblasts
4.62419e-08	0.423199	0.106	0.042	0.00155086	UROS	BRCA	Fibroblasts
4.84509e-08	0.633415	0.207	0.133	0.00162495	NDUFS7	BRCA	Fibroblasts
6.26671e-08	-0.188782	0.03	0.102	0.00210173	PI4K2A	BRCA	Fibroblasts
6.31992e-08	-0.20243	0.055	0.133	0.00211957	HMGCS1	BRCA	Fibroblasts
6.55031e-08	0.637431	0.24	0.168	0.00219684	PGLS	BRCA	Fibroblasts
6.69522e-08	-0.169951	0.064	0.152	0.00224544	HK1	BRCA	Fibroblasts
7.36556e-08	0.62273	0.173	0.11	0.00247026	PLOD2	BRCA	Fibroblasts
8.54958e-08	0.397747	0.111	0.038	0.00286736	PAPSS1	BRCA	Fibroblasts
1.35526e-07	0.338855	0.105	0.061	0.00454526	B3GAT3	BRCA	Fibroblasts
1.92401e-07	0.703562	0.277	0.195	0.00645276	CYBRD1	BRCA	Fibroblasts
2.01699e-07	-0.321906	0.381	0.521	0.00676458	PKM	BRCA	Fibroblasts
2.23786e-07	-0.540935	0.032	0.114	0.00750533	PGAP1	BRCA	Fibroblasts
2.30746e-07	-0.287914	0.098	0.189	0.00773877	AKR1B1	BRCA	Fibroblasts
2.61178e-07	0.551937	0.158	0.09	0.00875937	NDUFB3	BRCA	Fibroblasts
2.73161e-197	-3.71493	0.202	0.814	9.16127e-193	SOD2	BRCA	Malignant
7.29192e-142	2.99134	0.923	0.731	2.44556e-137	COX6C	BRCA	Malignant
1.77865e-139	-1.62339	0.522	0.893	5.96522e-135	ENO1	BRCA	Malignant
6.20468e-122	-2.46302	0.087	0.58	2.08092e-117	NNMT	BRCA	Malignant
3.51703e-105	-1.92833	0.028	0.467	1.17954e-100	ALDH1A3	BRCA	Malignant
1.26408e-96	-1.45198	0.106	0.55	4.23948e-92	TXNRD1	BRCA	Malignant
2.59829e-91	1.47555	0.808	0.61	8.71416e-87	ATP5MC2	BRCA	Malignant
2.29e-89	-1.3409	0.102	0.546	7.6802e-85	GCLM	BRCA	Malignant
8.68653e-84	1.12557	0.923	0.858	2.91329e-79	ATP5F1E	BRCA	Malignant
2.32364e-80	-1.79873	0.052	0.424	7.79303e-76	CYP1B1	BRCA	Malignant
4.33017e-73	-1.51678	0.037	0.367	1.45225e-68	HMOX1	BRCA	Malignant
2.49664e-71	-1.43909	0.331	0.721	8.37324e-67	SLC3A2	BRCA	Malignant
8.28892e-60	-0.944718	0.001	0.244	2.77994e-55	CYP24A1	BRCA	Malignant
1.36794e-59	1.30593	0.677	0.493	4.58778e-55	PRDX2	BRCA	Malignant
1.05029e-58	1.08882	0.809	0.721	3.52247e-54	UQCRQ	BRCA	Malignant
2.59715e-58	1.01503	0.773	0.682	8.71032e-54	COX6B1	BRCA	Malignant
8.54737e-55	-0.674212	0.99	0.995	2.86662e-50	FTH1	BRCA	Malignant
1.40717e-52	1.32714	0.489	0.226	4.71936e-48	NME3	BRCA	Malignant
2.71151e-50	1.12167	0.742	0.641	9.09387e-46	UQCR10	BRCA	Malignant
5.97643e-50	-0.720092	0.555	0.806	2.00437e-45	SLC25A3	BRCA	Malignant
2.21497e-48	-0.577699	0.042	0.283	7.42856e-44	ABCC3	BRCA	Malignant
4.60003e-47	1.00295	0.434	0.213	1.54276e-42	PAFAH1B3	BRCA	Malignant
2.53645e-45	-0.607731	0.09	0.36	8.50676e-41	ASNS	BRCA	Malignant
3.83986e-45	1.14486	0.626	0.443	1.28781e-40	NDUFB1	BRCA	Malignant
1.3381e-44	1.07813	0.485	0.253	4.48774e-40	IDH2	BRCA	Malignant
6.73445e-44	1.08769	0.746	0.622	2.2586e-39	GPX4	BRCA	Malignant
1.01822e-43	-0.774744	0.314	0.647	3.41493e-39	ATP1B3	BRCA	Malignant
1.09257e-43	-0.606313	0.084	0.347	3.66428e-39	SLC7A1	BRCA	Malignant
5.17255e-43	1.02042	0.688	0.583	1.73477e-38	COX8A	BRCA	Malignant
6.00834e-43	-0.851038	0.289	0.595	2.01508e-38	AMD1	BRCA	Malignant
1.1797e-42	-0.612217	0.037	0.236	3.95649e-38	SLC34A2	BRCA	Malignant
3.11012e-42	-0.875451	0.313	0.589	1.04307e-37	MTHFD2	BRCA	Malignant
9.22817e-42	-0.927197	0.121	0.409	3.09494e-37	SLC7A5	BRCA	Malignant
1.53908e-41	-0.687496	0.098	0.372	5.16178e-37	PFKP	BRCA	Malignant
4.46111e-41	0.699248	0.84	0.796	1.49617e-36	COX7C	BRCA	Malignant
1.54282e-40	0.913675	0.673	0.579	5.17433e-36	NDUFB4	BRCA	Malignant
2.26688e-40	1.09435	0.471	0.262	7.60266e-36	PCBD1	BRCA	Malignant
3.53833e-38	-0.629495	0.178	0.47	1.18668e-33	ADK	BRCA	Malignant
1.26074e-35	0.728792	0.172	0.02	4.22829e-31	TK1	BRCA	Malignant
2.19922e-35	0.775648	0.717	0.652	7.37573e-31	COX5B	BRCA	Malignant
3.46108e-35	-0.881599	0.146	0.397	1.16078e-30	ODC1	BRCA	Malignant
5.6836e-35	-0.739171	0.314	0.591	1.90616e-30	TKT	BRCA	Malignant
1.11522e-34	0.77241	0.317	0.129	3.74023e-30	AKR7A2	BRCA	Malignant
1.84329e-34	0.461464	0.164	0.012	6.18204e-30	ALDH3B2	BRCA	Malignant
3.15884e-34	1.01276	0.473	0.299	1.05941e-29	DCXR	BRCA	Malignant
1.07504e-33	1.06998	0.619	0.484	3.60546e-29	MGST3	BRCA	Malignant
8.07897e-33	1.09482	0.308	0.134	2.70952e-28	SCD	BRCA	Malignant
1.0213e-32	0.841448	0.391	0.19	3.42523e-28	DPM3	BRCA	Malignant
2.46609e-32	0.779803	0.687	0.655	8.27077e-28	ATP5PF	BRCA	Malignant
2.30068e-31	-0.738807	0.087	0.317	7.71603e-27	PDE4B	BRCA	Malignant
2.56401e-31	0.974284	0.585	0.461	8.59917e-27	NDUFB10	BRCA	Malignant
2.56791e-31	0.958033	0.429	0.254	8.61227e-27	DUT	BRCA	Malignant
6.09679e-31	-0.599783	0.531	0.769	2.04474e-26	PPA1	BRCA	Malignant
8.44037e-31	0.898568	0.646	0.522	2.83073e-26	NDUFB7	BRCA	Malignant
1.24602e-30	-0.515888	0.095	0.314	4.17889e-26	SLC20A2	BRCA	Malignant
1.30174e-30	-0.403278	0.014	0.187	4.36579e-26	ACSL4	BRCA	Malignant
1.25262e-29	0.424667	0.166	0.015	4.20104e-25	QPRT	BRCA	Malignant
1.49192e-29	-0.58016	0.039	0.232	5.00361e-25	PLPP3	BRCA	Malignant
1.76869e-27	-0.36075	0.161	0.376	5.93184e-23	SLC4A7	BRCA	Malignant
3.04829e-27	-0.646757	0.104	0.326	1.02234e-22	MGLL	BRCA	Malignant
3.15408e-27	-0.551957	0.061	0.216	1.05781e-22	SLC26A2	BRCA	Malignant
5.5571e-27	0.924846	0.467	0.307	1.86374e-22	TECR	BRCA	Malignant
7.92556e-27	0.556035	0.8	0.783	2.65808e-22	COX7A2	BRCA	Malignant
1.24865e-26	-0.359798	0.027	0.179	4.18772e-22	INPP1	BRCA	Malignant
1.25104e-26	0.405093	0.135	0.021	4.19574e-22	SLC2A10	BRCA	Malignant
7.64308e-26	0.892539	0.42	0.27	2.56334e-21	NME4	BRCA	Malignant
9.85802e-26	-0.521194	0.006	0.125	3.30618e-21	AKR1C1	BRCA	Malignant
1.13667e-25	0.623003	0.805	0.802	3.81218e-21	NDUFA4	BRCA	Malignant
1.14696e-25	-0.565054	0.611	0.818	3.84666e-21	LDHA	BRCA	Malignant
1.87351e-25	0.737714	0.711	0.678	6.28338e-21	GUK1	BRCA	Malignant
2.12776e-25	-0.48665	0.307	0.596	7.13608e-21	LDHB	BRCA	Malignant
2.77626e-25	0.850232	0.736	0.76	9.31103e-21	UQCRH	BRCA	Malignant
2.88991e-25	0.457132	0.197	0.076	9.69218e-21	IMPA2	BRCA	Malignant
3.93971e-25	-0.396469	0.101	0.294	1.3213e-20	ATP6V1B2	BRCA	Malignant
4.33553e-25	0.645815	0.199	0.057	1.45405e-20	GAMT	BRCA	Malignant
8.07237e-25	0.961387	0.9	0.903	2.70731e-20	GAPDH	BRCA	Malignant
1.85139e-24	0.736221	0.658	0.614	6.20918e-20	NDUFA1	BRCA	Malignant
3.63653e-24	-0.517816	0.208	0.427	1.21962e-19	MSMO1	BRCA	Malignant
1.04532e-23	0.496255	0.135	0.03	3.5058e-19	TYMS	BRCA	Malignant
1.29872e-23	-0.432783	0.154	0.379	4.35564e-19	PAFAH1B1	BRCA	Malignant
2.05386e-23	0.750501	0.483	0.366	6.88822e-19	SDHC	BRCA	Malignant
8.0624e-23	0.392197	0.209	0.078	2.70397e-18	UCP2	BRCA	Malignant
9.64109e-23	0.867138	0.402	0.222	3.23343e-18	ASAH1	BRCA	Malignant
1.28952e-22	-0.591879	0.102	0.291	4.32478e-18	PLOD2	BRCA	Malignant
2.38233e-22	-0.495342	0.112	0.32	7.98987e-18	GLS	BRCA	Malignant
2.88178e-22	0.718379	0.351	0.204	9.66492e-18	PMVK	BRCA	Malignant
3.32114e-22	-0.413298	0.03	0.193	1.11384e-17	SLC7A11	BRCA	Malignant
3.77844e-22	-0.290473	0.048	0.217	1.26721e-17	FADS3	BRCA	Malignant
5.52355e-22	-0.524974	0.295	0.507	1.85249e-17	UGP2	BRCA	Malignant
9.52905e-22	0.74299	0.721	0.683	3.19585e-17	UQCRB	BRCA	Malignant
9.54337e-22	-0.409351	0.119	0.307	3.20066e-17	MGAT1	BRCA	Malignant
1.84192e-21	0.76428	0.475	0.373	6.17742e-17	NDUFA3	BRCA	Malignant
2.76595e-21	0.508815	0.152	0.054	9.27645e-17	HAGHL	BRCA	Malignant
4.76019e-21	-0.455328	0.391	0.615	1.59647e-16	ATP1A1	BRCA	Malignant
5.69499e-21	-0.469204	0.354	0.591	1.90999e-16	SLC38A1	BRCA	Malignant
1.0363e-20	-0.34308	0.143	0.319	3.47553e-16	AK4	BRCA	Malignant
1.11037e-20	0.720354	0.436	0.27	3.72396e-16	SCP2	BRCA	Malignant
1.48123e-20	-0.204454	0.06	0.181	4.96776e-16	EXT2	BRCA	Malignant
2.9198e-20	-0.151607	0.077	0.248	9.79242e-16	CA2	BRCA	Malignant
3.08724e-20	-0.184765	0.02	0.115	1.0354e-15	VNN1	BRCA	Malignant
3.33852e-20	0.536365	0.291	0.196	1.11967e-15	ECI1	BRCA	Malignant
3.58893e-20	-0.339625	0.065	0.222	1.20365e-15	AGPAT5	BRCA	Malignant
3.99487e-20	0.749078	0.607	0.551	1.3398e-15	NDUFS6	BRCA	Malignant
4.89835e-20	-0.569003	0.224	0.44	1.64281e-15	SRM	BRCA	Malignant
9.64386e-20	0.713526	0.52	0.442	3.23436e-15	NDUFS8	BRCA	Malignant
1.39244e-19	-0.412868	0.254	0.457	4.66998e-15	UGCG	BRCA	Malignant
3.95584e-19	0.381217	0.207	0.093	1.32671e-14	PNPLA4	BRCA	Malignant
1.60643e-18	-0.721797	0.465	0.617	5.38764e-14	SMS	BRCA	Malignant
2.17873e-18	0.661418	0.351	0.248	7.30704e-14	ETFB	BRCA	Malignant
4.65699e-18	0.732857	0.511	0.431	1.56186e-13	ATP5PD	BRCA	Malignant
7.55684e-18	0.594134	0.365	0.269	2.53441e-13	DHCR24	BRCA	Malignant
9.19849e-18	-0.333755	0.103	0.268	3.08499e-13	SYNJ2	BRCA	Malignant
9.40913e-18	-0.290583	0.161	0.334	3.15563e-13	PTGES2	BRCA	Malignant
1.21653e-17	-0.371766	0.333	0.506	4.08001e-13	SLC38A2	BRCA	Malignant
1.37481e-17	0.534537	0.756	0.764	4.61082e-13	ATP5MG	BRCA	Malignant
3.0895e-17	0.572224	0.391	0.308	1.03616e-12	NDUFB3	BRCA	Malignant
4.25594e-17	-0.45334	0.257	0.481	1.42736e-12	B4GALT1	BRCA	Malignant
4.58719e-17	0.645581	0.375	0.258	1.53845e-12	NDUFB5	BRCA	Malignant
1.56763e-16	0.83518	0.638	0.585	5.2575e-12	NDUFC2	BRCA	Malignant
1.85984e-16	-0.534326	0.116	0.282	6.23753e-12	NME2	BRCA	Malignant
2.02037e-16	0.75963	0.68	0.638	6.77591e-12	SOD1	BRCA	Malignant
2.15833e-16	-0.27162	0.246	0.433	7.23861e-12	HADHA	BRCA	Malignant
2.50119e-16	-0.365569	0.159	0.338	8.38849e-12	GART	BRCA	Malignant
6.68703e-16	0.587679	0.701	0.73	2.2427e-11	TPI1	BRCA	Malignant
6.76984e-16	-0.37524	0.114	0.282	2.27047e-11	SLC1A5	BRCA	Malignant
7.54252e-16	0.754291	0.551	0.466	2.52961e-11	NDUFA2	BRCA	Malignant
8.42053e-16	0.250372	0.124	0.044	2.82408e-11	SRD5A1	BRCA	Malignant
1.65601e-15	-0.306823	0.244	0.403	5.55393e-11	ACSL3	BRCA	Malignant
1.82622e-15	-0.359376	0.153	0.331	6.12477e-11	GALNT3	BRCA	Malignant
2.16054e-15	-0.167532	0.074	0.182	7.24603e-11	UPP1	BRCA	Malignant
2.26931e-15	0.698553	0.689	0.683	7.61083e-11	NDUFB2	BRCA	Malignant
4.54717e-15	0.472433	0.154	0.044	1.52503e-10	FBP1	BRCA	Malignant
4.86646e-15	0.401553	0.192	0.08	1.63211e-10	CSAD	BRCA	Malignant
7.14582e-15	0.608305	0.4	0.298	2.39657e-10	ECH1	BRCA	Malignant
8.64641e-15	0.715693	0.578	0.486	2.89983e-10	PRDX5	BRCA	Malignant
9.06276e-15	0.231867	0.102	0.023	3.03947e-10	PAPSS2	BRCA	Malignant
1.7598e-14	0.305834	0.192	0.11	5.90201e-10	IDH1	BRCA	Malignant
1.82588e-14	-0.306453	0.254	0.428	6.12363e-10	PTS	BRCA	Malignant
2.2305e-14	0.205533	0.105	0.035	7.48065e-10	ALDH6A1	BRCA	Malignant
2.5465e-14	0.321486	0.127	0.041	8.54047e-10	TM7SF2	BRCA	Malignant
3.00636e-14	-0.33825	0.486	0.705	1.00827e-09	ATP5F1B	BRCA	Malignant
3.66353e-14	-0.287611	0.157	0.335	1.22868e-09	SHMT2	BRCA	Malignant
3.96134e-14	0.471799	0.238	0.12	1.32856e-09	MGST2	BRCA	Malignant
4.86939e-14	0.334111	0.205	0.094	1.6331e-09	PIGX	BRCA	Malignant
7.24606e-14	0.330901	0.113	0.04	2.43019e-09	FADS2	BRCA	Malignant
2.56326e-13	0.577359	0.319	0.236	8.59666e-09	CHPT1	BRCA	Malignant
2.73731e-13	-0.13964	0.063	0.159	9.18037e-09	ADSL	BRCA	Malignant
2.92928e-13	0.619991	0.395	0.308	9.82421e-09	AKR1A1	BRCA	Malignant
3.34179e-13	0.249745	0.157	0.093	1.12077e-08	SORD	BRCA	Malignant
3.52448e-13	0.42644	0.289	0.204	1.18204e-08	PIGT	BRCA	Malignant
4.093e-13	0.683018	0.737	0.719	1.37271e-08	ATP5ME	BRCA	Malignant
2.85406e-12	-0.181359	0.089	0.195	9.57196e-08	HMGCR	BRCA	Malignant
3.86993e-12	0.597848	0.413	0.358	1.2979e-07	ECHS1	BRCA	Malignant
4.85642e-12	0.563008	0.215	0.115	1.62875e-07	GALNT6	BRCA	Malignant
5.08283e-12	-0.189675	0.028	0.124	1.70468e-07	SLC6A6	BRCA	Malignant
5.35347e-12	0.328488	0.159	0.096	1.79545e-07	FAH	BRCA	Malignant
7.66367e-12	-0.182653	0.183	0.337	2.57024e-07	HMOX2	BRCA	Malignant
8.07436e-12	0.425919	0.109	0.038	2.70798e-07	MAOB	BRCA	Malignant
8.16967e-12	0.634414	0.428	0.349	2.73994e-07	BLVRB	BRCA	Malignant
9.54298e-12	-0.2026	0.05	0.135	3.20052e-07	AKR1B1	BRCA	Malignant
9.56435e-12	0.484616	0.427	0.365	3.20769e-07	PRDX3	BRCA	Malignant
1.2412e-11	-0.208942	0.092	0.207	4.16274e-07	B4GALT5	BRCA	Malignant
1.27758e-11	0.65694	0.535	0.546	4.28474e-07	P4HB	BRCA	Malignant
2.02537e-11	0.439315	0.16	0.069	6.7927e-07	COQ7	BRCA	Malignant
2.34141e-11	-0.355673	0.449	0.636	7.85263e-07	NME1	BRCA	Malignant
2.45014e-11	-0.238035	0.065	0.193	8.21728e-07	GBE1	BRCA	Malignant
2.55002e-11	0.719837	0.651	0.643	8.55227e-07	NDUFB9	BRCA	Malignant
3.44373e-11	-0.16251	0.155	0.268	1.15496e-06	RDH11	BRCA	Malignant
4.1219e-11	-0.216131	0.182	0.319	1.3824e-06	HSD17B12	BRCA	Malignant
4.24812e-11	0.287469	0.15	0.08	1.42473e-06	ST3GAL4	BRCA	Malignant
4.49827e-11	0.52801	0.519	0.456	1.50863e-06	GLUL	BRCA	Malignant
6.24953e-11	-0.119219	0.062	0.15	2.09597e-06	DLST	BRCA	Malignant
7.0347e-11	-0.152532	0.082	0.179	2.3593e-06	GLA	BRCA	Malignant
7.10899e-11	-0.278118	0.103	0.247	2.38421e-06	PSAT1	BRCA	Malignant
8.31938e-11	-0.140844	0.013	0.107	2.79015e-06	SLC28A3	BRCA	Malignant
8.48243e-11	0.527371	0.386	0.316	2.84484e-06	NDUFS7	BRCA	Malignant
9.3898e-11	0.465306	0.183	0.102	3.14915e-06	GGH	BRCA	Malignant
9.76985e-11	-0.134893	0.072	0.176	3.27661e-06	FPGS	BRCA	Malignant
1.55446e-10	0.343834	0.27	0.188	5.21335e-06	ALDH9A1	BRCA	Malignant
1.77071e-10	0.447066	0.262	0.164	5.93861e-06	PIGP	BRCA	Malignant
1.82093e-10	0.261447	0.202	0.138	6.10704e-06	SUCLG2	BRCA	Malignant
2.01033e-10	0.67639	0.283	0.193	6.74223e-06	CA12	BRCA	Malignant
2.31431e-10	-0.207662	0.325	0.496	7.76174e-06	IMPDH2	BRCA	Malignant
2.38648e-10	-0.142088	0.038	0.135	8.00376e-06	SOAT1	BRCA	Malignant
3.04853e-10	-0.107408	0.037	0.101	1.02241e-05	DOT1L	BRCA	Malignant
3.53602e-10	0.542671	0.659	0.66	1.18591e-05	ATP5MF	BRCA	Malignant
3.65604e-10	-0.211994	0.218	0.371	1.22616e-05	PAFAH1B2	BRCA	Malignant
5.01562e-10	-0.192523	0.118	0.257	1.68214e-05	SLC5A6	BRCA	Malignant
5.39723e-10	-0.103317	0.084	0.185	1.81012e-05	CEPT1	BRCA	Malignant
8.3431e-10	0.539253	0.638	0.677	2.79811e-05	ATP5MC3	BRCA	Malignant
8.67701e-10	0.408002	0.219	0.146	2.9101e-05	DTYMK	BRCA	Malignant
8.75007e-10	0.497127	0.544	0.523	2.9346e-05	ATP5MC1	BRCA	Malignant
1.06036e-09	-0.209922	0.087	0.205	3.55624e-05	IDH3A	BRCA	Malignant
1.09524e-09	-0.216884	0.111	0.249	3.6732e-05	HCCS	BRCA	Malignant
1.2274e-09	0.294036	0.124	0.071	4.11646e-05	G6PC3	BRCA	Malignant
1.45006e-09	-0.205208	0.055	0.162	4.86323e-05	ITPKC	BRCA	Malignant
1.46182e-09	-0.151853	0.076	0.164	4.90266e-05	CTPS1	BRCA	Malignant
1.55299e-09	-0.263243	0.066	0.155	5.20843e-05	KYNU	BRCA	Malignant
1.91917e-09	-0.173828	0.083	0.18	6.43653e-05	ATP6V0A1	BRCA	Malignant
2.09049e-09	0.268941	0.164	0.096	7.0111e-05	ISYNA1	BRCA	Malignant
2.10616e-09	-0.146145	0.038	0.123	7.06363e-05	HACD1	BRCA	Malignant
2.88325e-09	-0.221957	0.276	0.427	9.66983e-05	FDFT1	BRCA	Malignant
3.64104e-09	0.40209	0.289	0.228	0.000122113	GPI	BRCA	Malignant
3.86907e-09	0.398104	0.166	0.098	0.000129761	NDUFA7	BRCA	Malignant
5.2056e-09	-0.227191	0.034	0.127	0.000174586	COX7A1	BRCA	Malignant
8.15484e-09	-0.114813	0.032	0.104	0.000273497	PDE8A	BRCA	Malignant
8.61321e-09	0.305493	0.14	0.071	0.00028887	SPR	BRCA	Malignant
8.76804e-09	0.28828	0.109	0.038	0.000294062	SLC7A8	BRCA	Malignant
1.01874e-08	0.292439	0.139	0.078	0.000341666	CYBRD1	BRCA	Malignant
1.07991e-08	-0.205986	0.112	0.232	0.000362179	ALG2	BRCA	Malignant
1.81628e-08	-0.147627	0.079	0.174	0.000609143	MAN2A1	BRCA	Malignant
1.93971e-08	-0.239602	0.095	0.192	0.000650538	CHSY1	BRCA	Malignant
2.09564e-08	0.236365	0.109	0.033	0.000702835	DHFR	BRCA	Malignant
2.12104e-08	-0.154722	0.097	0.191	0.000711355	SC5D	BRCA	Malignant
2.43218e-08	-0.141943	0.146	0.279	0.000815705	GMDS	BRCA	Malignant
2.46135e-08	-0.164248	0.068	0.152	0.000825488	PIK3CA	BRCA	Malignant
2.48862e-08	-0.203033	0.214	0.365	0.000834632	SPCS3	BRCA	Malignant
2.66589e-08	-0.267956	0.069	0.174	0.000894085	SLC16A1	BRCA	Malignant
2.7578e-08	0.263211	0.139	0.064	0.000924912	PMM1	BRCA	Malignant
4.05051e-08	-0.33741	0.297	0.442	0.00135846	MAT2A	BRCA	Malignant
4.69477e-08	0.478067	0.414	0.349	0.00157453	HACD3	BRCA	Malignant
5.91682e-08	0.270384	0.155	0.106	0.00198438	GALNT7	BRCA	Malignant
6.17361e-08	0.399558	0.302	0.251	0.00207051	PPCS	BRCA	Malignant
7.6302e-08	0.333421	0.169	0.09	0.00255902	NUDT2	BRCA	Malignant
8.08036e-08	0.409833	0.52	0.515	0.00270999	COX7A2L	BRCA	Malignant
1.06149e-07	-0.187102	0.171	0.302	0.00356001	PANK3	BRCA	Malignant
1.1124e-07	-0.425562	0.171	0.292	0.00373077	PIK3R1	BRCA	Malignant
1.17335e-07	-0.249395	0.217	0.377	0.00393518	ATP6V1D	BRCA	Malignant
1.25489e-07	0.242774	0.137	0.083	0.00420865	ACYP1	BRCA	Malignant
1.44145e-07	-0.146308	0.076	0.172	0.00483434	UXS1	BRCA	Malignant
1.68641e-07	0.420183	0.216	0.112	0.00565589	P4HA1	BRCA	Malignant
1.86532e-07	-0.270997	0.224	0.393	0.00625592	HADHB	BRCA	Malignant
2.09567e-07	0.359134	0.302	0.262	0.00702847	GRHPR	BRCA	Malignant
2.30969e-07	-0.169545	0.087	0.185	0.00774624	ACSL1	BRCA	Malignant
2.9094e-07	-0.154449	0.295	0.433	0.00975754	ESD	BRCA	Malignant
1.87055e-132	-2.80347	0.516	0.956	6.27344e-128	SOD2	BRCA	Myeloid
6.12988e-86	-1.987	0.104	0.587	2.05584e-81	SLC16A10	BRCA	Myeloid
5.8009e-84	-1.76487	0.041	0.467	1.9455e-79	GCLM	BRCA	Myeloid
2.19932e-82	-2.07492	0.208	0.692	7.37607e-78	ACSL1	BRCA	Myeloid
6.60269e-65	1.29212	0.91	0.815	2.21441e-60	ATP5F1E	BRCA	Myeloid
1.45564e-63	-1.6736	0.014	0.313	4.88191e-59	SLC7A11	BRCA	Myeloid
6.70417e-60	-1.61977	0.167	0.582	2.24844e-55	KYNU	BRCA	Myeloid
1.05357e-52	-1.44255	0.109	0.478	3.53345e-48	TXNRD1	BRCA	Myeloid
5.23922e-49	-1.32832	0.163	0.54	1.75713e-44	PDE4B	BRCA	Myeloid
2.92875e-44	-1.85113	0.055	0.363	9.82245e-40	CYP1B1	BRCA	Myeloid
3.77017e-44	-1.24382	0.247	0.64	1.26444e-39	SLC3A2	BRCA	Myeloid
1.63634e-42	-1.2716	0.996	1	5.48797e-38	FTH1	BRCA	Myeloid
4.46479e-42	-1.26502	0.168	0.525	1.4974e-37	PFKFB3	BRCA	Myeloid
1.07229e-37	-3.51044	0.339	0.642	3.59626e-33	HMOX1	BRCA	Myeloid
2.36889e-37	1.52083	0.63	0.345	7.94479e-33	ATP5MC2	BRCA	Myeloid
6.92661e-37	-1.07439	0.245	0.595	2.32304e-32	ABCA1	BRCA	Myeloid
9.14581e-36	-0.804711	0.046	0.279	3.06732e-31	ACSL5	BRCA	Myeloid
8.5784e-35	-0.749763	0.071	0.35	2.87702e-30	PIK3R5	BRCA	Myeloid
1.6576e-33	-0.499043	0.009	0.17	5.55925e-29	CHST7	BRCA	Myeloid
4.26267e-33	-0.978983	0.159	0.452	1.42961e-28	GLA	BRCA	Myeloid
4.78856e-33	-0.789531	0.053	0.272	1.60599e-28	KMO	BRCA	Myeloid
6.11775e-33	-0.514042	0.005	0.157	2.05177e-28	NEU4	BRCA	Myeloid
3.75497e-32	-0.789234	0.075	0.326	1.25934e-27	PDE4A	BRCA	Myeloid
5.09337e-32	-1.04601	0.256	0.572	1.70821e-27	ATP1A1	BRCA	Myeloid
1.33721e-31	-0.977352	0.202	0.514	4.48475e-27	SOAT1	BRCA	Myeloid
4.37615e-31	-1.08243	0.21	0.48	1.46767e-26	ATP2B1	BRCA	Myeloid
1.06812e-30	-1.73154	0.004	0.144	3.58227e-26	AKR1C1	BRCA	Myeloid
8.19533e-30	1.38054	0.576	0.345	2.74855e-25	UQCRQ	BRCA	Myeloid
2.38147e-29	-0.770844	0.096	0.342	7.98697e-25	B4GALT5	BRCA	Myeloid
2.80924e-29	1.67037	0.671	0.478	9.42164e-25	COX6C	BRCA	Myeloid
3.55794e-29	-1.14346	0.166	0.433	1.19326e-24	GK	BRCA	Myeloid
6.26527e-29	-0.830805	0.161	0.446	2.10125e-24	ATP6V1C1	BRCA	Myeloid
6.3153e-29	-0.792706	0.104	0.334	2.11803e-24	CSGALNACT2	BRCA	Myeloid
1.29731e-28	-0.567311	0.052	0.243	4.35092e-24	SLC2A6	BRCA	Myeloid
3.99191e-28	-0.791736	0.104	0.363	1.33881e-23	MGLL	BRCA	Myeloid
1.68969e-27	1.09297	0.732	0.582	5.66688e-23	COX7C	BRCA	Myeloid
2.87067e-27	-0.967558	0.181	0.441	9.62765e-23	BCAT1	BRCA	Myeloid
7.7144e-27	-1.00506	0.133	0.397	2.58726e-22	B3GNT5	BRCA	Myeloid
1.88596e-26	-0.631145	0.039	0.227	6.32513e-22	DOT1L	BRCA	Myeloid
2.58808e-26	-0.469189	0.004	0.125	8.67989e-22	ELOVL7	BRCA	Myeloid
3.95991e-25	-0.631738	0.021	0.175	1.32807e-20	SMOX	BRCA	Myeloid
2.87585e-24	-0.742258	0.125	0.368	9.64502e-20	SLC6A6	BRCA	Myeloid
5.13495e-24	-0.880846	0.17	0.426	1.72216e-19	ACSL3	BRCA	Myeloid
2.04133e-23	-0.755734	0.039	0.206	6.84621e-19	ADA	BRCA	Myeloid
8.68453e-23	-0.838903	0.157	0.392	2.91262e-18	UGCG	BRCA	Myeloid
1.59838e-20	1.20246	0.606	0.441	5.36065e-16	NDUFB2	BRCA	Myeloid
3.5975e-20	-1.05061	0.122	0.347	1.20653e-15	SLC5A3	BRCA	Myeloid
5.10441e-20	1.18789	0.624	0.441	1.71192e-15	UQCR10	BRCA	Myeloid
8.69583e-19	-0.702553	0.188	0.444	2.91641e-14	B4GALT1	BRCA	Myeloid
1.16663e-18	1.14881	0.497	0.305	3.91264e-14	NDUFB1	BRCA	Myeloid
1.42139e-18	-0.786857	0.153	0.386	4.76707e-14	ATP6V1H	BRCA	Myeloid
2.9968e-18	-0.374379	0.012	0.107	1.00507e-13	XYLT1	BRCA	Myeloid
6.06546e-18	-0.618466	0.076	0.245	2.03423e-13	SLC7A5	BRCA	Myeloid
1.61937e-17	-0.38585	0.022	0.136	5.43105e-13	SLCO4A1	BRCA	Myeloid
1.79073e-17	1.02809	0.618	0.473	6.00575e-13	NDUFA4	BRCA	Myeloid
5.03812e-17	1.08374	0.571	0.426	1.68968e-12	ATP5ME	BRCA	Myeloid
5.17219e-17	1.24727	0.217	0.031	1.73465e-12	FBP1	BRCA	Myeloid
9.36186e-17	-0.757723	0.276	0.514	3.13978e-12	SLC38A2	BRCA	Myeloid
1.14707e-16	1.18806	0.415	0.206	3.84704e-12	HCST	BRCA	Myeloid
1.40402e-16	-0.586252	0.224	0.436	4.70881e-12	AMD1	BRCA	Myeloid
1.76727e-16	1.09806	0.522	0.36	5.92707e-12	ATP5MC3	BRCA	Myeloid
2.3532e-16	-0.60952	0.353	0.587	7.89216e-12	ATP6V1B2	BRCA	Myeloid
5.31966e-16	-0.653424	0.352	0.598	1.78411e-11	MGAT1	BRCA	Myeloid
6.98681e-16	0.751051	0.862	0.843	2.34324e-11	GAPDH	BRCA	Myeloid
8.73624e-16	-0.603739	0.436	0.668	2.92996e-11	ATP1B3	BRCA	Myeloid
9.22189e-16	0.841881	0.232	0.042	3.09284e-11	MGST2	BRCA	Myeloid
4.40672e-15	0.823754	0.692	0.642	1.47793e-10	ATP5MG	BRCA	Myeloid
8.77759e-15	0.978612	0.406	0.211	2.94383e-10	NDUFB7	BRCA	Myeloid
1.70685e-14	0.846698	0.738	0.702	5.72442e-10	COX4I1	BRCA	Myeloid
1.77849e-14	0.948174	0.611	0.54	5.96471e-10	TPI1	BRCA	Myeloid
1.83248e-14	0.941332	0.609	0.483	6.14576e-10	COX5B	BRCA	Myeloid
2.87881e-14	0.946162	0.299	0.123	9.65496e-10	HNMT	BRCA	Myeloid
5.02894e-14	0.804101	0.266	0.073	1.68661e-09	IDH2	BRCA	Myeloid
6.27461e-14	0.693567	0.197	0.037	2.10438e-09	ALOX5	BRCA	Myeloid
6.89975e-14	-0.382348	0.136	0.311	2.31404e-09	PAFAH1B1	BRCA	Myeloid
1.88305e-13	-0.768949	0.05	0.196	6.31537e-09	LPL	BRCA	Myeloid
2.80133e-13	-0.552081	0.09	0.256	9.39511e-09	OGDH	BRCA	Myeloid
3.44199e-13	-0.626873	0.379	0.567	1.15438e-08	TALDO1	BRCA	Myeloid
5.45562e-13	0.85845	0.557	0.467	1.82971e-08	UQCRH	BRCA	Myeloid
5.77145e-13	0.972066	0.331	0.154	1.93563e-08	ATP5MC1	BRCA	Myeloid
2.19205e-12	-0.448953	0.215	0.399	7.35171e-08	GLS	BRCA	Myeloid
3.25622e-12	-0.424508	0.027	0.117	1.09207e-07	PLPP3	BRCA	Myeloid
3.9441e-12	-0.670877	0.21	0.394	1.32277e-07	NANS	BRCA	Myeloid
4.26785e-12	0.734466	0.22	0.084	1.43135e-07	DUT	BRCA	Myeloid
5.47702e-12	0.876429	0.638	0.54	1.83688e-07	COX6B1	BRCA	Myeloid
1.24828e-11	-0.448717	0.074	0.198	4.18649e-07	ALG2	BRCA	Myeloid
1.62023e-11	-0.555824	0.289	0.491	5.43394e-07	SMS	BRCA	Myeloid
1.90278e-11	-0.368472	0.12	0.266	6.38156e-07	CERT1	BRCA	Myeloid
2.6094e-11	0.823636	0.304	0.154	8.7514e-07	NDUFS7	BRCA	Myeloid
2.84785e-11	0.941376	0.288	0.128	9.55111e-07	SLC2A3	BRCA	Myeloid
2.85261e-11	0.858808	0.402	0.261	9.56709e-07	NDUFS6	BRCA	Myeloid
4.02508e-11	-0.485025	0.068	0.196	1.34993e-06	PAPSS2	BRCA	Myeloid
5.38243e-11	0.526955	0.135	0.013	1.80516e-06	INPP5D	BRCA	Myeloid
5.78588e-11	0.854285	0.635	0.593	1.94047e-06	COX7A2	BRCA	Myeloid
6.55919e-11	-0.377097	0.289	0.496	2.19982e-06	ATP6V0D1	BRCA	Myeloid
6.88484e-11	-0.379591	0.032	0.125	2.30904e-06	SYNJ2	BRCA	Myeloid
6.98481e-11	0.680765	0.199	0.055	2.34256e-06	SLC8A1	BRCA	Myeloid
7.06956e-11	-0.456298	0.09	0.232	2.37099e-06	AMPD3	BRCA	Myeloid
7.99952e-11	0.895763	0.358	0.191	2.68288e-06	PRDX5	BRCA	Myeloid
8.17715e-11	0.659316	0.235	0.084	2.74245e-06	ECHS1	BRCA	Myeloid
8.79738e-11	-0.623665	0.25	0.42	2.95047e-06	UGP2	BRCA	Myeloid
8.98405e-11	0.781315	0.22	0.078	3.01307e-06	LTA4H	BRCA	Myeloid
1.12706e-10	0.80249	0.444	0.308	3.77995e-06	MGST3	BRCA	Myeloid
1.1474e-10	-0.478615	0.075	0.204	3.84816e-06	CHSY1	BRCA	Myeloid
1.19058e-10	-0.287838	0.032	0.117	3.99295e-06	FADS3	BRCA	Myeloid
2.34657e-10	-0.349052	0.039	0.144	7.86993e-06	ST3GAL2	BRCA	Myeloid
2.41119e-10	0.878802	0.258	0.133	8.08664e-06	COMT	BRCA	Myeloid
3.2724e-10	-0.436648	0.062	0.206	1.0975e-05	CKB	BRCA	Myeloid
3.55776e-10	0.840979	0.517	0.405	1.1932e-05	ATP5PF	BRCA	Myeloid
4.1923e-10	0.937268	0.511	0.41	1.40601e-05	ATP5MF	BRCA	Myeloid
4.49565e-10	-0.442622	0.233	0.407	1.50775e-05	ATP6V1A	BRCA	Myeloid
4.87473e-10	-0.317021	0.072	0.193	1.63489e-05	PI4K2A	BRCA	Myeloid
6.11097e-10	-0.607802	0.146	0.3	2.0495e-05	PLA2G7	BRCA	Myeloid
9.4932e-10	0.914815	0.542	0.467	3.18383e-05	COX8A	BRCA	Myeloid
1.2882e-09	0.695116	0.361	0.227	4.32037e-05	SPCS1	BRCA	Myeloid
2.49002e-09	0.802967	0.494	0.386	8.35104e-05	NDUFA1	BRCA	Myeloid
2.91621e-09	0.749243	0.284	0.149	9.78038e-05	DPYSL2	BRCA	Myeloid
2.93362e-09	-0.335856	0.188	0.332	9.83878e-05	PGD	BRCA	Myeloid
3.44743e-09	-0.772167	0.101	0.243	0.00011562	MAN1A1	BRCA	Myeloid
3.70677e-09	0.598497	0.197	0.076	0.000124318	NME3	BRCA	Myeloid
4.41074e-09	-0.224257	0.06	0.154	0.000147927	SLCO3A1	BRCA	Myeloid
5.35083e-09	0.74215	0.387	0.235	0.000179456	APRT	BRCA	Myeloid
6.56537e-09	0.615795	0.228	0.11	0.00022019	BLVRA	BRCA	Myeloid
7.85193e-09	-0.256028	0.072	0.154	0.000263338	GPAT4	BRCA	Myeloid
8.22758e-09	0.996061	0.637	0.595	0.000275936	GLUL	BRCA	Myeloid
1.27414e-08	0.773826	0.439	0.316	0.000427319	COX5A	BRCA	Myeloid
1.27568e-08	0.740604	0.423	0.324	0.000427837	ATP5F1D	BRCA	Myeloid
2.61805e-08	0.578548	0.237	0.12	0.00087804	ETFB	BRCA	Myeloid
2.75607e-08	-0.356482	0.247	0.402	0.000924331	RPN1	BRCA	Myeloid
3.311e-08	0.752937	0.494	0.399	0.00111044	NDUFS5	BRCA	Myeloid
3.98721e-08	0.48839	0.157	0.06	0.00133723	CBR1	BRCA	Myeloid
4.09182e-08	0.447894	0.142	0.042	0.00137231	AKR7A2	BRCA	Myeloid
4.79351e-08	0.594554	0.226	0.102	0.00160765	MGAT4A	BRCA	Myeloid
5.47867e-08	0.668147	0.199	0.086	0.00183744	NME1	BRCA	Myeloid
6.68683e-08	0.836494	0.374	0.243	0.00224263	AKR1A1	BRCA	Myeloid
8.39886e-08	-0.657974	0.106	0.204	0.00281681	PTGS2	BRCA	Myeloid
8.83125e-08	-0.695729	0.111	0.206	0.00296183	AQP9	BRCA	Myeloid
9.11088e-08	0.699813	0.283	0.172	0.00305561	LDHB	BRCA	Myeloid
9.99079e-08	0.523897	0.18	0.086	0.00335071	AK2	BRCA	Myeloid
1.42441e-07	0.537841	0.246	0.136	0.00477719	NDUFB5	BRCA	Myeloid
1.76463e-07	0.589459	0.327	0.209	0.00591823	ATP5F1A	BRCA	Myeloid
2.08135e-07	-0.296604	0.257	0.413	0.00698043	UPP1	BRCA	Myeloid
2.34675e-07	-0.284961	0.101	0.196	0.00787054	ST3GAL1	BRCA	Myeloid
2.87215e-07	0.644798	0.293	0.193	0.00963263	NAGK	BRCA	Myeloid
6.3631e-59	-2.1838	0.83	0.967	2.13406e-54	FTH1	BRCA	T_cells
2.20804e-41	2.28521	0.521	0.135	7.40533e-37	HCST	BRCA	T_cells
8.44007e-29	-1.11318	0.045	0.238	2.83063e-24	SC5D	BRCA	T_cells
3.63446e-19	-0.998905	0.049	0.218	1.21893e-14	SOD2	BRCA	T_cells
2.02997e-18	-0.737184	0.117	0.293	6.80811e-14	SLC3A2	BRCA	T_cells
7.28915e-18	0.774254	0.786	0.691	2.44464e-13	ATP5F1E	BRCA	T_cells
9.42756e-17	-0.935014	0.145	0.373	3.16181e-12	ATP1B3	BRCA	T_cells
1.51314e-16	-0.771388	0.04	0.157	5.07477e-12	PFKFB3	BRCA	T_cells
2.48711e-16	-0.785563	0.051	0.193	8.34128e-12	SLC7A5	BRCA	T_cells
3.37085e-15	-0.708294	0.025	0.135	1.13051e-10	GCLM	BRCA	T_cells
2.95755e-14	-0.775888	0.057	0.199	9.91904e-10	PDE4D	BRCA	T_cells
5.13171e-14	-0.949603	0.247	0.47	1.72107e-09	PGK1	BRCA	T_cells
2.62257e-12	-0.544005	0.153	0.32	8.79559e-08	SLC38A1	BRCA	T_cells
4.73895e-12	-0.632475	0.259	0.503	1.58935e-07	SLC25A6	BRCA	T_cells
3.0036e-11	-0.600434	0.104	0.257	1.00735e-06	PDE4B	BRCA	T_cells
1.59691e-10	-0.478098	0.099	0.215	5.35573e-06	ATP1A1	BRCA	T_cells
5.03701e-10	-0.558042	0.102	0.229	1.68931e-05	CHST12	BRCA	T_cells
1.0056e-09	-0.486922	0.035	0.119	3.37258e-05	SLC16A3	BRCA	T_cells
1.1127e-09	-0.561079	0.143	0.29	3.73176e-05	UGP2	BRCA	T_cells
1.33329e-09	0.960432	0.174	0.047	4.47159e-05	PRDX2	BRCA	T_cells
9.1015e-09	-0.414033	0.067	0.144	0.000305246	MGAT4A	BRCA	T_cells
1.36929e-08	-0.595222	0.057	0.163	0.000459234	UPP1	BRCA	T_cells
2.02453e-08	1.00153	0.386	0.254	0.000678987	ATP5MC2	BRCA	T_cells
3.34235e-08	-0.405477	0.255	0.423	0.00112096	SLC25A3	BRCA	T_cells
3.66751e-08	0.754329	0.369	0.24	0.00123001	NDUFA4	BRCA	T_cells
1.15725e-07	0.802308	0.104	0.011	0.00388118	ETFB	BRCA	T_cells
1.27665e-57	1.45406	0.331	0	3.46878e-53	ALDOA	BRCA_valid2	B_cells
7.43167e-53	1.3424	0.327	0.004	2.01926e-48	ATP5F1D	BRCA_valid2	B_cells
1.74524e-52	1.68427	0.323	0	4.74199e-48	GPX1	BRCA_valid2	B_cells
3.95911e-41	0.776128	0.913	0.779	1.07573e-36	FTH1	BRCA_valid2	B_cells
1.88524e-38	1.76176	0.578	0.341	5.12238e-34	GAPDH	BRCA_valid2	B_cells
2.87188e-38	-0.619848	0.01	0.189	7.80319e-34	AMPD1	BRCA_valid2	B_cells
3.22422e-37	-0.99467	0.203	0.489	8.76051e-33	SLC38A2	BRCA_valid2	B_cells
7.80602e-36	0.943775	0.261	0.021	2.12097e-31	APRT	BRCA_valid2	B_cells
6.12126e-34	-0.988823	0.132	0.373	1.66321e-29	MTHFD2	BRCA_valid2	B_cells
1.37534e-31	0.797356	0.224	0.009	3.73693e-27	NDUFB7	BRCA_valid2	B_cells
9.09139e-31	-0.77551	0.39	0.637	2.47022e-26	ATP6V0C	BRCA_valid2	B_cells
1.87898e-29	1.09494	0.533	0.312	5.10537e-25	ATP5MC2	BRCA_valid2	B_cells
6.66586e-29	-1.19483	0.03	0.205	1.81118e-24	HMOX1	BRCA_valid2	B_cells
2.69075e-28	-0.90378	0.119	0.354	7.31103e-24	GALNT2	BRCA_valid2	B_cells
1.84541e-27	0.958971	0.281	0.068	5.01415e-23	IDH2	BRCA_valid2	B_cells
2.06273e-26	-0.951038	0.211	0.441	5.60464e-22	SLC7A5	BRCA_valid2	B_cells
2.443e-26	0.936312	0.375	0.139	6.63787e-22	GUK1	BRCA_valid2	B_cells
4.71142e-26	0.637965	0.185	0.007	1.28014e-21	NDUFS7	BRCA_valid2	B_cells
3.15847e-25	0.720998	0.225	0.041	8.58187e-21	PRDX2	BRCA_valid2	B_cells
5.45139e-25	0.78572	0.244	0.046	1.4812e-20	NDUFB10	BRCA_valid2	B_cells
6.66327e-25	0.619408	0.18	0.014	1.81048e-20	NDUFA3	BRCA_valid2	B_cells
7.20606e-23	-0.929732	0.061	0.227	1.95796e-18	TXNRD1	BRCA_valid2	B_cells
2.40234e-22	-0.628041	0.043	0.191	6.5274e-18	ATP1B1	BRCA_valid2	B_cells
4.12809e-22	-0.388823	0.015	0.139	1.12164e-17	CTH	BRCA_valid2	B_cells
6.21126e-22	0.551078	0.172	0.02	1.68766e-17	NDUFV1	BRCA_valid2	B_cells
6.23716e-22	-0.812916	0.276	0.514	1.6947e-17	NME2	BRCA_valid2	B_cells
2.70981e-21	0.77262	0.4	0.209	7.36283e-17	COX6B1	BRCA_valid2	B_cells
2.73002e-21	0.614323	0.215	0.039	7.41773e-17	NDUFS8	BRCA_valid2	B_cells
5.10675e-20	0.67966	0.324	0.138	1.38755e-15	NDUFS5	BRCA_valid2	B_cells
1.60147e-19	-0.471562	0.063	0.218	4.35136e-15	SLC7A1	BRCA_valid2	B_cells
1.76564e-19	-0.835595	0.158	0.332	4.79743e-15	NEU1	BRCA_valid2	B_cells
6.79576e-19	-0.655563	0.124	0.316	1.84648e-14	SLC1A5	BRCA_valid2	B_cells
1.09232e-17	-1.03111	0.155	0.355	2.96793e-13	SOD2	BRCA_valid2	B_cells
1.41666e-17	-0.585658	0.259	0.457	3.8492e-13	MAN1A2	BRCA_valid2	B_cells
3.32537e-17	-0.328605	0.074	0.211	9.03537e-13	CYP51A1	BRCA_valid2	B_cells
4.32062e-17	0.616109	0.214	0.066	1.17395e-12	TECR	BRCA_valid2	B_cells
4.01389e-16	-0.346363	0.022	0.102	1.09061e-11	MGAT4B	BRCA_valid2	B_cells
4.32498e-16	-0.691047	0.211	0.4	1.17514e-11	SLC3A2	BRCA_valid2	B_cells
6.69725e-16	0.474816	0.115	0.009	1.81971e-11	PGLS	BRCA_valid2	B_cells
6.72935e-16	0.609282	0.293	0.134	1.82843e-11	ATP5MC1	BRCA_valid2	B_cells
8.80524e-16	0.729318	0.327	0.148	2.39247e-11	COX5B	BRCA_valid2	B_cells
1.64711e-15	0.475829	0.144	0.025	4.47538e-11	GPAA1	BRCA_valid2	B_cells
6.15637e-15	0.494061	0.169	0.038	1.67275e-10	ARSA	BRCA_valid2	B_cells
1.3157e-14	0.660325	0.533	0.389	3.57489e-10	ATP5MG	BRCA_valid2	B_cells
2.12315e-14	0.728561	0.447	0.3	5.76881e-10	UQCRH	BRCA_valid2	B_cells
2.17666e-14	0.475914	0.268	0.132	5.9142e-10	NDUFV2	BRCA_valid2	B_cells
2.76173e-14	-0.5725	0.122	0.259	7.50389e-10	ATP1A1	BRCA_valid2	B_cells
8.61282e-14	1.04817	0.232	0.093	2.34019e-09	SLC2A3	BRCA_valid2	B_cells
1.3757e-13	0.476923	0.177	0.057	3.73793e-09	DCXR	BRCA_valid2	B_cells
3.06069e-13	0.632038	0.465	0.311	8.31619e-09	COX7A2	BRCA_valid2	B_cells
4.99087e-13	0.693704	0.49	0.346	1.35607e-08	UQCRB	BRCA_valid2	B_cells
1.11207e-12	0.370372	0.127	0.032	3.0216e-08	UQCRC1	BRCA_valid2	B_cells
1.43446e-12	0.719406	0.344	0.189	3.89756e-08	ATP5MC3	BRCA_valid2	B_cells
4.56955e-12	0.618848	0.301	0.155	1.24159e-07	ATP6V0B	BRCA_valid2	B_cells
6.3362e-12	-0.265711	0.047	0.143	1.72161e-07	PIK3CA	BRCA_valid2	B_cells
7.17719e-12	0.519672	0.297	0.166	1.95012e-07	NDUFB2	BRCA_valid2	B_cells
7.22607e-12	-0.727385	0.343	0.498	1.9634e-07	RPN2	BRCA_valid2	B_cells
8.14154e-12	0.468308	0.713	0.614	2.21214e-07	ATP5F1E	BRCA_valid2	B_cells
1.16182e-11	0.506016	0.405	0.259	3.15677e-07	COX6C	BRCA_valid2	B_cells
5.47928e-11	0.350189	0.126	0.034	1.48877e-06	PPCS	BRCA_valid2	B_cells
1.80788e-10	-0.434401	0.103	0.239	4.91219e-06	MAN1A1	BRCA_valid2	B_cells
3.11975e-10	-0.528872	0.165	0.293	8.47667e-06	MAT2A	BRCA_valid2	B_cells
3.47382e-10	0.332666	0.137	0.046	9.43873e-06	PRDX3	BRCA_valid2	B_cells
4.40872e-10	-0.792681	0.343	0.48	1.19789e-05	PKM	BRCA_valid2	B_cells
4.52138e-10	-0.462802	0.135	0.243	1.2285e-05	GLA	BRCA_valid2	B_cells
5.32003e-10	0.402508	0.233	0.114	1.4455e-05	NDUFA2	BRCA_valid2	B_cells
6.92283e-10	0.588086	0.602	0.512	1.881e-05	SLC25A6	BRCA_valid2	B_cells
9.30813e-10	-0.403515	0.037	0.104	2.52911e-05	ITPKB	BRCA_valid2	B_cells
1.13138e-09	0.367047	0.147	0.057	3.07407e-05	SAT2	BRCA_valid2	B_cells
1.33971e-09	0.284357	0.105	0.025	3.64013e-05	NME3	BRCA_valid2	B_cells
1.39229e-09	-0.459487	0.121	0.252	3.783e-05	MGAT2	BRCA_valid2	B_cells
1.93593e-09	0.332599	0.113	0.027	5.26011e-05	PMVK	BRCA_valid2	B_cells
3.68894e-09	-0.367185	0.118	0.23	0.000100232	UAP1	BRCA_valid2	B_cells
3.85948e-09	-0.315953	0.108	0.212	0.000104866	PIK3CG	BRCA_valid2	B_cells
4.37475e-09	0.540186	0.29	0.166	0.000118866	LDHB	BRCA_valid2	B_cells
6.97401e-09	-0.140378	0.043	0.112	0.000189491	SLC16A1	BRCA_valid2	B_cells
8.24976e-09	0.398881	0.352	0.25	0.000224154	COX8A	BRCA_valid2	B_cells
9.33473e-09	0.28271	0.105	0.023	0.000253634	TCIRG1	BRCA_valid2	B_cells
9.77529e-09	0.398737	0.134	0.052	0.000265604	SCP2	BRCA_valid2	B_cells
1.10125e-08	0.37202	0.111	0.023	0.000299221	ECHS1	BRCA_valid2	B_cells
1.15885e-08	-0.540861	0.101	0.198	0.000314872	CHST2	BRCA_valid2	B_cells
1.50849e-08	0.529013	0.298	0.168	0.000409871	UQCR10	BRCA_valid2	B_cells
1.61778e-08	-0.260552	0.035	0.109	0.000439567	QPRT	BRCA_valid2	B_cells
1.69338e-08	0.1757	0.16	0.077	0.000460109	TALDO1	BRCA_valid2	B_cells
1.77047e-08	0.58893	0.393	0.279	0.000481053	P4HB	BRCA_valid2	B_cells
2.55158e-08	0.49169	0.274	0.177	0.00069329	GPX4	BRCA_valid2	B_cells
2.58959e-08	0.255966	0.111	0.032	0.000703619	HAGH	BRCA_valid2	B_cells
5.05256e-08	0.318215	0.174	0.08	0.00137283	NDUFB3	BRCA_valid2	B_cells
5.67516e-08	0.443068	0.214	0.123	0.001542	COX7A2L	BRCA_valid2	B_cells
1.01772e-07	0.397762	0.223	0.123	0.00276524	NDUFAB1	BRCA_valid2	B_cells
1.32787e-07	0.446165	0.288	0.171	0.00360796	UCP2	BRCA_valid2	B_cells
1.3401e-07	0.258555	0.106	0.03	0.00364118	DPM2	BRCA_valid2	B_cells
1.35569e-07	0.408184	0.238	0.145	0.00368354	DDOST	BRCA_valid2	B_cells
1.37964e-07	0.413517	0.223	0.125	0.00374862	ACP1	BRCA_valid2	B_cells
1.71662e-07	0.310922	0.196	0.12	0.00466422	MDH2	BRCA_valid2	B_cells
2.35525e-07	-0.153081	0.053	0.112	0.00639944	CPT1A	BRCA_valid2	B_cells
2.53531e-07	-0.245765	0.108	0.207	0.0068887	NAGK	BRCA_valid2	B_cells
5.21533e-181	-3.15249	0.426	0.866	1.41706e-176	SOD2	BRCA_valid2	Endothelial
1.77466e-118	-3.12375	0.299	0.741	4.82192e-114	HMOX1	BRCA_valid2	Endothelial
2.64849e-117	-3.12676	0.09	0.554	7.19622e-113	CYP1B1	BRCA_valid2	Endothelial
1.18083e-89	-1.82853	0.002	0.316	3.20844e-85	CYP1A1	BRCA_valid2	Endothelial
8.21854e-71	-1.24066	0.477	0.753	2.23306e-66	ATP1A1	BRCA_valid2	Endothelial
2.31476e-68	-1.5448	0.412	0.699	6.28943e-64	PLPP3	BRCA_valid2	Endothelial
1.66517e-53	-0.971423	0.428	0.73	4.52444e-49	MAT2A	BRCA_valid2	Endothelial
9.36984e-52	-0.996937	0.326	0.609	2.54588e-47	SLC3A2	BRCA_valid2	Endothelial
1.86149e-51	-1.16754	0.161	0.471	5.05785e-47	MTHFD2	BRCA_valid2	Endothelial
1.32877e-50	-1.00221	0.192	0.506	3.6104e-46	SLC1A5	BRCA_valid2	Endothelial
2.10245e-50	-1.02136	0.118	0.403	5.71257e-46	TXNRD1	BRCA_valid2	Endothelial
2.65023e-42	-0.743119	0.543	0.781	7.20094e-38	ATP6V0C	BRCA_valid2	Endothelial
4.84078e-41	-0.876387	0.065	0.314	1.31529e-36	SLC7A1	BRCA_valid2	Endothelial
4.06505e-40	1.23784	0.153	0	1.10451e-35	GPX1	BRCA_valid2	Endothelial
1.1255e-39	-0.74564	0.09	0.313	3.0581e-35	GCLM	BRCA_valid2	Endothelial
2.38715e-39	0.920591	0.152	0.001	6.48613e-35	ALDOA	BRCA_valid2	Endothelial
4.71009e-39	-0.750317	0.146	0.381	1.27978e-34	A4GALT	BRCA_valid2	Endothelial
1.13723e-34	-0.796692	0.194	0.457	3.08997e-30	B4GALT5	BRCA_valid2	Endothelial
3.72497e-29	-0.413299	0.113	0.285	1.01211e-24	NME1	BRCA_valid2	Endothelial
9.40015e-29	-0.680696	0.281	0.541	2.55412e-24	AMD1	BRCA_valid2	Endothelial
1.01106e-28	0.778994	0.369	0.185	2.74714e-24	SLC29A1	BRCA_valid2	Endothelial
4.93464e-28	0.927126	0.373	0.187	1.34079e-23	ENTPD1	BRCA_valid2	Endothelial
7.67379e-28	-0.673541	0.115	0.29	2.08504e-23	SLC12A7	BRCA_valid2	Endothelial
9.96388e-25	1.28385	0.42	0.263	2.70729e-20	PLPP1	BRCA_valid2	Endothelial
6.05991e-24	-0.731172	0.155	0.379	1.64654e-19	SYNJ2	BRCA_valid2	Endothelial
9.00691e-24	-0.494001	0.832	0.914	2.44727e-19	FTH1	BRCA_valid2	Endothelial
9.54126e-24	0.632953	0.129	0.018	2.59246e-19	ATP5F1D	BRCA_valid2	Endothelial
1.56409e-23	0.350174	0.11	0.015	4.24978e-19	NDUFA3	BRCA_valid2	Endothelial
4.54463e-23	0.487345	0.141	0.027	1.23482e-18	APRT	BRCA_valid2	Endothelial
4.90493e-23	0.42762	0.124	0.014	1.33272e-18	NDUFB7	BRCA_valid2	Endothelial
1.52253e-22	-0.734749	0.085	0.277	4.13687e-18	SLC7A5	BRCA_valid2	Endothelial
3.5171e-22	-0.613614	0.261	0.468	9.55631e-18	AK2	BRCA_valid2	Endothelial
8.49419e-22	-0.408421	0.073	0.224	2.30796e-17	GCH1	BRCA_valid2	Endothelial
8.99395e-22	-0.392916	0.084	0.231	2.44375e-17	SLC38A1	BRCA_valid2	Endothelial
9.2338e-22	-0.597187	0.418	0.617	2.50892e-17	ENO1	BRCA_valid2	Endothelial
1.66498e-21	0.691356	0.142	0.026	4.52392e-17	CA2	BRCA_valid2	Endothelial
5.7671e-21	-0.619473	0.422	0.63	1.56698e-16	ATP1B3	BRCA_valid2	Endothelial
7.17966e-21	0.362658	0.105	0.017	1.95079e-16	CDA	BRCA_valid2	Endothelial
1.06045e-19	-0.447496	0.099	0.252	2.88134e-15	UCK2	BRCA_valid2	Endothelial
1.07695e-19	-0.510494	0.078	0.247	2.92619e-15	SLC16A7	BRCA_valid2	Endothelial
1.2563e-19	-0.545101	0.588	0.74	3.41349e-15	LDHA	BRCA_valid2	Endothelial
5.45231e-19	0.408083	0.132	0.03	1.48145e-14	NDUFS8	BRCA_valid2	Endothelial
8.20516e-19	-0.36059	0.052	0.173	2.22942e-14	SLCO4A1	BRCA_valid2	Endothelial
9.42789e-19	0.317631	0.105	0.024	2.56165e-14	PGLS	BRCA_valid2	Endothelial
1.98121e-18	0.364007	0.109	0.017	5.38316e-14	NDUFS7	BRCA_valid2	Endothelial
4.4219e-18	0.525966	0.202	0.092	1.20147e-13	PLOD1	BRCA_valid2	Endothelial
3.45229e-17	0.315173	0.115	0.033	9.38022e-13	NDUFV1	BRCA_valid2	Endothelial
7.63168e-17	0.751708	0.573	0.486	2.07361e-12	COX6C	BRCA_valid2	Endothelial
8.39267e-17	0.643689	0.296	0.173	2.28037e-12	P4HB	BRCA_valid2	Endothelial
1.46229e-16	-0.385659	0.221	0.395	3.9732e-12	ST3GAL1	BRCA_valid2	Endothelial
1.62162e-16	0.559019	0.274	0.15	4.40609e-12	ATP5MC3	BRCA_valid2	Endothelial
4.11863e-16	-0.304332	0.54	0.719	1.11907e-11	NME2	BRCA_valid2	Endothelial
3.6997e-15	0.680561	0.515	0.445	1.00524e-10	ATP5MC2	BRCA_valid2	Endothelial
4.46669e-15	0.370009	0.158	0.056	1.21365e-10	CHST12	BRCA_valid2	Endothelial
5.41957e-15	-0.428653	0.461	0.647	1.47255e-10	SLC25A5	BRCA_valid2	Endothelial
1.61706e-14	0.604238	0.323	0.217	4.39371e-10	LDHB	BRCA_valid2	Endothelial
3.3788e-14	-0.238999	0.039	0.129	9.18054e-10	DOT1L	BRCA_valid2	Endothelial
3.74007e-14	0.278481	0.115	0.026	1.01622e-09	NME3	BRCA_valid2	Endothelial
4.36161e-14	-0.37645	0.122	0.253	1.18509e-09	PFKP	BRCA_valid2	Endothelial
4.45929e-14	-0.29927	0.064	0.168	1.21163e-09	CHST2	BRCA_valid2	Endothelial
5.84581e-14	1.00854	0.322	0.199	1.58836e-09	GUK1	BRCA_valid2	Endothelial
8.40463e-14	0.478642	0.17	0.055	2.28362e-09	PRDX2	BRCA_valid2	Endothelial
8.49468e-14	-0.239138	0.156	0.288	2.30809e-09	NANS	BRCA_valid2	Endothelial
9.69517e-14	0.500723	0.404	0.318	2.63427e-09	PRDX5	BRCA_valid2	Endothelial
2.4931e-13	0.299711	0.12	0.053	6.77399e-09	INPP5D	BRCA_valid2	Endothelial
3.38006e-13	-0.327439	0.132	0.283	9.18396e-09	SLC16A1	BRCA_valid2	Endothelial
4.00599e-13	0.305057	0.134	0.054	1.08847e-08	PPCS	BRCA_valid2	Endothelial
9.1725e-13	-0.244284	0.071	0.182	2.49226e-08	ELOVL7	BRCA_valid2	Endothelial
1.16753e-12	0.281375	0.109	0.05	3.17229e-08	PLCG1	BRCA_valid2	Endothelial
1.26743e-12	-0.438867	0.216	0.382	3.44372e-08	ODC1	BRCA_valid2	Endothelial
1.41197e-12	0.283526	0.103	0.028	3.83647e-08	UQCRC1	BRCA_valid2	Endothelial
1.64706e-12	-0.301071	0.08	0.192	4.47523e-08	SRM	BRCA_valid2	Endothelial
1.86444e-12	0.284313	0.119	0.046	5.06587e-08	AGPAT1	BRCA_valid2	Endothelial
4.62004e-12	0.291951	0.158	0.08	1.25531e-07	ADH5	BRCA_valid2	Endothelial
4.83168e-12	0.436002	0.236	0.144	1.31282e-07	COMT	BRCA_valid2	Endothelial
5.69785e-12	0.458006	0.246	0.134	1.54816e-07	HACD3	BRCA_valid2	Endothelial
7.09694e-12	0.50048	0.261	0.168	1.92831e-07	PLCB1	BRCA_valid2	Endothelial
8.80803e-12	0.236087	0.113	0.048	2.39323e-07	ECHS1	BRCA_valid2	Endothelial
9.73006e-12	-0.328655	0.568	0.73	2.64376e-07	SLC38A2	BRCA_valid2	Endothelial
1.2103e-11	0.267275	0.102	0.03	3.28852e-07	TECR	BRCA_valid2	Endothelial
1.57587e-11	-0.215335	0.039	0.103	4.28179e-07	AK4	BRCA_valid2	Endothelial
1.71256e-11	0.37943	0.145	0.064	4.65321e-07	PAPSS1	BRCA_valid2	Endothelial
3.59575e-11	-0.227438	0.234	0.381	9.77001e-07	CS	BRCA_valid2	Endothelial
3.95665e-11	0.565054	0.5	0.439	1.07506e-06	ATP5PF	BRCA_valid2	Endothelial
4.99445e-11	-0.234025	0.094	0.194	1.35704e-06	PAICS	BRCA_valid2	Endothelial
1.03575e-10	0.419691	0.16	0.074	2.81423e-06	NDUFB10	BRCA_valid2	Endothelial
1.17465e-10	-0.368235	0.115	0.24	3.19164e-06	ATP6V1B2	BRCA_valid2	Endothelial
1.18162e-10	0.63942	0.338	0.269	3.21058e-06	COX5B	BRCA_valid2	Endothelial
1.34749e-10	-0.354733	0.098	0.221	3.66128e-06	SLC4A7	BRCA_valid2	Endothelial
2.18152e-10	-0.221525	0.154	0.268	5.9274e-06	KMT2D	BRCA_valid2	Endothelial
2.63538e-10	0.306711	0.111	0.033	7.1606e-06	GPAA1	BRCA_valid2	Endothelial
9.77245e-10	0.580098	0.452	0.369	2.65527e-05	MGST3	BRCA_valid2	Endothelial
1.32409e-09	-0.193044	0.05	0.121	3.59768e-05	GLRX2	BRCA_valid2	Endothelial
1.81655e-09	0.24689	0.118	0.057	4.93576e-05	GMPR2	BRCA_valid2	Endothelial
2.05161e-09	-0.290093	0.196	0.33	5.57442e-05	GLS	BRCA_valid2	Endothelial
2.08719e-09	0.202468	0.101	0.054	5.6711e-05	PIGS	BRCA_valid2	Endothelial
2.46274e-09	0.556307	0.413	0.299	6.6915e-05	ADCY4	BRCA_valid2	Endothelial
2.71489e-09	-0.240519	0.127	0.236	7.37664e-05	DPM1	BRCA_valid2	Endothelial
2.7578e-09	-0.155238	0.163	0.242	7.49322e-05	ACSL5	BRCA_valid2	Endothelial
4.5274e-09	0.361683	0.2	0.127	0.000123014	LTA4H	BRCA_valid2	Endothelial
5.04223e-09	0.302407	0.188	0.113	0.000137003	TALDO1	BRCA_valid2	Endothelial
5.10498e-09	0.289322	0.12	0.06	0.000138707	PLCG2	BRCA_valid2	Endothelial
5.46997e-09	-0.254787	0.139	0.236	0.000148625	CYP51A1	BRCA_valid2	Endothelial
5.54606e-09	0.430528	0.289	0.193	0.000150692	ATP5F1A	BRCA_valid2	Endothelial
7.87981e-09	0.357143	0.16	0.086	0.000214102	NME4	BRCA_valid2	Endothelial
1.08665e-08	0.236701	0.146	0.081	0.000295255	PIK3C2B	BRCA_valid2	Endothelial
1.3748e-08	0.64827	0.335	0.23	0.000373548	SLCO2A1	BRCA_valid2	Endothelial
1.5486e-08	0.304169	0.731	0.739	0.000420771	ATP5F1E	BRCA_valid2	Endothelial
1.68392e-08	0.254968	0.116	0.057	0.000457536	HEXA	BRCA_valid2	Endothelial
1.76848e-08	0.376713	0.133	0.066	0.000480514	DGKH	BRCA_valid2	Endothelial
2.13715e-08	-0.209258	0.064	0.12	0.000580686	HS3ST1	BRCA_valid2	Endothelial
2.32981e-08	-0.180629	0.099	0.179	0.000633033	CHST7	BRCA_valid2	Endothelial
2.96877e-08	0.32575	0.197	0.121	0.000806644	NDUFA8	BRCA_valid2	Endothelial
3.29981e-08	0.405614	0.348	0.242	0.000896591	PIK3R3	BRCA_valid2	Endothelial
3.44995e-08	0.451334	0.432	0.384	0.000937386	DAD1	BRCA_valid2	Endothelial
3.77158e-08	0.327341	0.181	0.113	0.00102478	NDUFB3	BRCA_valid2	Endothelial
3.97547e-08	0.466346	0.218	0.148	0.00108018	SLC12A2	BRCA_valid2	Endothelial
4.08628e-08	0.175858	0.102	0.046	0.00111028	STARD3	BRCA_valid2	Endothelial
4.43849e-08	-0.124329	0.265	0.402	0.00120598	PPA1	BRCA_valid2	Endothelial
4.48176e-08	-0.243887	0.075	0.171	0.00121774	HCCS	BRCA_valid2	Endothelial
5.12559e-08	0.503855	0.332	0.248	0.00139267	COX6B1	BRCA_valid2	Endothelial
8.32836e-08	0.187103	0.148	0.115	0.0022629	PIK3R1	BRCA_valid2	Endothelial
1.0794e-07	-0.196551	0.18	0.275	0.00293283	ITPKB	BRCA_valid2	Endothelial
1.64445e-07	0.253821	0.144	0.078	0.00446812	AKR7A2	BRCA_valid2	Endothelial
1.80321e-07	-0.240958	0.076	0.154	0.00489951	ALAS1	BRCA_valid2	Endothelial
2.48657e-07	0.219281	0.109	0.056	0.00675625	PDHB	BRCA_valid2	Endothelial
2.52504e-07	0.338104	0.229	0.148	0.0068608	SPTLC2	BRCA_valid2	Endothelial
3.08414e-07	0.168289	0.102	0.041	0.00837991	UROD	BRCA_valid2	Endothelial
3.35839e-07	-0.284943	0.139	0.254	0.00912509	TDG	BRCA_valid2	Endothelial
3.51711e-07	0.433103	0.53	0.503	0.00955635	UQCRB	BRCA_valid2	Endothelial
3.52727e-07	-0.22424	0.235	0.352	0.00958394	MGAT1	BRCA_valid2	Endothelial
3.64387e-07	-0.161861	0.048	0.111	0.00990075	GOT1	BRCA_valid2	Endothelial
1.4975e-90	1.8753	0.36	0	4.06885e-86	ALDOA	BRCA_valid2	Fibroblasts
3.31133e-79	1.39827	0.297	0	8.99723e-75	GPX1	BRCA_valid2	Fibroblasts
7.46954e-71	1.03571	0.287	0.012	2.02955e-66	NDUFB7	BRCA_valid2	Fibroblasts
4.17945e-68	2.37839	0.66	0.363	1.1356e-63	GAPDH	BRCA_valid2	Fibroblasts
5.71816e-68	-1.1757	0.421	0.715	1.55368e-63	ATP6V0C	BRCA_valid2	Fibroblasts
1.24272e-64	-2.15027	0.35	0.652	3.3766e-60	SOD2	BRCA_valid2	Fibroblasts
2.36419e-59	-1.32325	0.391	0.647	6.42374e-55	CYBRD1	BRCA_valid2	Fibroblasts
1.61068e-55	-1.38105	0.345	0.596	4.37637e-51	MAT2A	BRCA_valid2	Fibroblasts
8.79678e-53	0.98307	0.321	0.055	2.39017e-48	PRDX2	BRCA_valid2	Fibroblasts
2.98422e-50	0.796454	0.242	0.018	8.10842e-46	APRT	BRCA_valid2	Fibroblasts
4.35423e-50	0.853194	0.295	0.038	1.18309e-45	NDUFB10	BRCA_valid2	Fibroblasts
7.08083e-49	-2.74687	0.084	0.321	1.92393e-44	HMOX1	BRCA_valid2	Fibroblasts
6.1073e-48	0.691257	0.233	0.026	1.65941e-43	TECR	BRCA_valid2	Fibroblasts
8.29952e-47	-1.2535	0.196	0.486	2.25506e-42	UAP1	BRCA_valid2	Fibroblasts
7.18533e-46	0.917952	0.22	0.014	1.95233e-41	ATP5F1D	BRCA_valid2	Fibroblasts
2.11263e-45	0.865645	0.455	0.203	5.74022e-41	COX5B	BRCA_valid2	Fibroblasts
6.68109e-45	-2.63819	0.062	0.304	1.81532e-40	PTGS2	BRCA_valid2	Fibroblasts
1.73394e-43	0.901298	0.597	0.355	4.7113e-39	ATP5MC2	BRCA_valid2	Fibroblasts
4.34938e-42	0.658468	0.198	0.021	1.18177e-37	NDUFA13	BRCA_valid2	Fibroblasts
1.84308e-41	0.654277	0.215	0.022	5.00785e-37	NME3	BRCA_valid2	Fibroblasts
2.03154e-41	0.815132	0.435	0.194	5.51989e-37	ATP5MC3	BRCA_valid2	Fibroblasts
6.53724e-41	-1.77019	0.277	0.526	1.77623e-36	ATP1B3	BRCA_valid2	Fibroblasts
1.08519e-38	-1.12347	0.171	0.42	2.94858e-34	GFPT2	BRCA_valid2	Fibroblasts
8.2224e-38	0.653557	0.192	0.013	2.23411e-33	NDUFA3	BRCA_valid2	Fibroblasts
1.27112e-37	0.623399	0.201	0.012	3.45377e-33	NDUFS7	BRCA_valid2	Fibroblasts
3.61848e-37	0.507975	0.2	0.041	9.83177e-33	ECHS1	BRCA_valid2	Fibroblasts
2.55614e-35	0.553841	0.192	0.027	6.94529e-31	UQCRC1	BRCA_valid2	Fibroblasts
1.97791e-34	-1.1658	0.179	0.409	5.37418e-30	GPX3	BRCA_valid2	Fibroblasts
2.91122e-34	0.831571	0.457	0.209	7.91007e-30	COX6B1	BRCA_valid2	Fibroblasts
4.38308e-34	0.556152	0.175	0.016	1.19092e-29	PGLS	BRCA_valid2	Fibroblasts
1.16931e-33	1.09165	0.422	0.187	3.17713e-29	P4HB	BRCA_valid2	Fibroblasts
4.91819e-33	0.922655	0.344	0.118	1.33632e-28	GUK1	BRCA_valid2	Fibroblasts
1.05717e-32	0.594958	0.202	0.029	2.87243e-28	NDUFS8	BRCA_valid2	Fibroblasts
1.61489e-32	0.515162	0.191	0.026	4.38783e-28	NDUFV1	BRCA_valid2	Fibroblasts
1.83444e-32	0.486703	0.163	0.016	4.98435e-28	DPM3	BRCA_valid2	Fibroblasts
2.22168e-32	0.723742	0.406	0.17	6.03653e-28	ATP5F1A	BRCA_valid2	Fibroblasts
1.72909e-31	-1.08444	0.018	0.149	4.69812e-27	GALNT15	BRCA_valid2	Fibroblasts
3.16823e-31	-0.835164	0.457	0.654	8.60839e-27	SLC38A2	BRCA_valid2	Fibroblasts
4.55658e-31	0.719996	0.54	0.331	1.23807e-26	NDUFS5	BRCA_valid2	Fibroblasts
9.64981e-31	0.62083	0.708	0.565	2.62195e-26	ATP5F1E	BRCA_valid2	Fibroblasts
1.48269e-30	2.52828	0.279	0.094	4.02863e-26	PTGDS	BRCA_valid2	Fibroblasts
2.48049e-28	0.658491	0.559	0.378	6.73975e-24	ATP5MG	BRCA_valid2	Fibroblasts
3.05563e-28	0.684383	0.212	0.046	8.30244e-24	NDUFA11	BRCA_valid2	Fibroblasts
9.23947e-28	0.652108	0.412	0.196	2.51046e-23	SPCS1	BRCA_valid2	Fibroblasts
1.58119e-27	0.413592	0.179	0.044	4.29624e-23	PPCS	BRCA_valid2	Fibroblasts
3.75218e-27	0.677153	0.492	0.287	1.01951e-22	DAD1	BRCA_valid2	Fibroblasts
4.14932e-27	0.629031	0.383	0.188	1.12741e-22	UQCR10	BRCA_valid2	Fibroblasts
3.052e-26	0.365716	0.112	0.009	8.29258e-22	B3GAT3	BRCA_valid2	Fibroblasts
1.88206e-25	0.916539	0.46	0.268	5.11376e-21	GPX4	BRCA_valid2	Fibroblasts
2.55141e-25	0.649941	0.183	0.044	6.93243e-21	GUCY1B1	BRCA_valid2	Fibroblasts
5.24605e-25	0.297445	0.101	0.006	1.4254e-20	NT5C	BRCA_valid2	Fibroblasts
1.28671e-24	0.32978	0.119	0.012	3.49611e-20	PMM1	BRCA_valid2	Fibroblasts
2.74966e-24	-0.779748	0.111	0.314	7.4711e-20	B4GALT5	BRCA_valid2	Fibroblasts
3.10059e-24	0.634976	0.36	0.193	8.42462e-20	PGK1	BRCA_valid2	Fibroblasts
8.15147e-24	0.519728	0.253	0.086	2.21484e-19	MDH1	BRCA_valid2	Fibroblasts
2.8042e-23	0.587026	0.412	0.232	7.61929e-19	NDUFB2	BRCA_valid2	Fibroblasts
3.47974e-23	0.683685	0.56	0.367	9.4548e-19	MGST3	BRCA_valid2	Fibroblasts
4.10353e-23	0.653784	0.473	0.283	1.11497e-18	LDHB	BRCA_valid2	Fibroblasts
1.14214e-22	-0.812054	0.463	0.641	3.10331e-18	PLPP3	BRCA_valid2	Fibroblasts
1.42499e-22	0.451677	0.167	0.031	3.87183e-18	GPAA1	BRCA_valid2	Fibroblasts
1.93168e-22	0.31101	0.111	0.012	5.24856e-18	PFKL	BRCA_valid2	Fibroblasts
5.74993e-22	0.608773	0.68	0.538	1.56231e-17	COX4I1	BRCA_valid2	Fibroblasts
6.1164e-22	0.495152	0.243	0.091	1.66189e-17	DDOST	BRCA_valid2	Fibroblasts
1.45336e-21	0.341172	0.107	0.005	3.94893e-17	MAN1B1	BRCA_valid2	Fibroblasts
1.51831e-21	0.53154	0.361	0.185	4.12539e-17	ATP5F1C	BRCA_valid2	Fibroblasts
2.69084e-21	0.372951	0.156	0.036	7.31129e-17	PDHB	BRCA_valid2	Fibroblasts
3.00228e-21	-0.845618	0.079	0.233	8.15749e-17	TXNRD1	BRCA_valid2	Fibroblasts
5.25638e-21	0.569886	0.477	0.311	1.42821e-16	UQCRH	BRCA_valid2	Fibroblasts
7.9842e-21	0.422089	0.227	0.093	2.16939e-16	SUCLG1	BRCA_valid2	Fibroblasts
1.26938e-20	0.793346	0.594	0.429	3.44904e-16	TPI1	BRCA_valid2	Fibroblasts
1.34224e-20	0.571671	0.515	0.351	3.64702e-16	COX7A2	BRCA_valid2	Fibroblasts
1.63823e-20	0.37376	0.116	0.009	4.45123e-16	ETFB	BRCA_valid2	Fibroblasts
1.73865e-20	0.374532	0.175	0.052	4.72407e-16	UROD	BRCA_valid2	Fibroblasts
1.98309e-20	-0.638259	0.095	0.261	5.38827e-16	CYP51A1	BRCA_valid2	Fibroblasts
2.13175e-20	-1.01645	0.09	0.243	5.79217e-16	SLC7A5	BRCA_valid2	Fibroblasts
2.65241e-20	0.303386	0.118	0.018	7.20686e-16	UROS	BRCA_valid2	Fibroblasts
5.03802e-20	0.402801	0.189	0.069	1.36888e-15	TUSC3	BRCA_valid2	Fibroblasts
1.01931e-19	0.60997	0.628	0.495	2.76957e-15	UQCRB	BRCA_valid2	Fibroblasts
1.50343e-19	0.628941	0.685	0.535	4.08497e-15	SLC25A6	BRCA_valid2	Fibroblasts
2.86402e-19	0.484697	0.289	0.138	7.78183e-15	NDUFS6	BRCA_valid2	Fibroblasts
4.89456e-19	0.409869	0.246	0.112	1.3299e-14	PRDX3	BRCA_valid2	Fibroblasts
8.14367e-19	-0.548557	0.262	0.417	2.21272e-14	AHCYL1	BRCA_valid2	Fibroblasts
8.99787e-19	0.696947	0.573	0.401	2.44481e-14	COX6C	BRCA_valid2	Fibroblasts
1.21893e-18	-0.633907	0.236	0.386	3.31195e-14	AMD1	BRCA_valid2	Fibroblasts
2.10216e-18	-0.512872	0.234	0.398	5.71177e-14	DPYSL3	BRCA_valid2	Fibroblasts
2.29862e-18	0.479173	0.254	0.103	6.24559e-14	SAT2	BRCA_valid2	Fibroblasts
4.41709e-18	0.496771	0.394	0.224	1.20017e-13	ESD	BRCA_valid2	Fibroblasts
4.45163e-18	0.421866	0.341	0.178	1.20955e-13	SCP2	BRCA_valid2	Fibroblasts
4.92815e-18	0.466739	0.477	0.322	1.33903e-13	ATP6V1G1	BRCA_valid2	Fibroblasts
6.311e-18	0.336378	0.106	0.014	1.71476e-13	DPM2	BRCA_valid2	Fibroblasts
7.04686e-18	-0.828234	0.08	0.212	1.9147e-13	PTGIS	BRCA_valid2	Fibroblasts
1.20649e-17	1.07266	0.422	0.281	3.27816e-13	NNMT	BRCA_valid2	Fibroblasts
2.22808e-17	-0.340382	0.431	0.646	6.05392e-13	NME2	BRCA_valid2	Fibroblasts
2.38164e-17	0.474703	0.264	0.117	6.47115e-13	ATP6V0B	BRCA_valid2	Fibroblasts
2.87083e-17	0.552702	0.22	0.075	7.80034e-13	ATP6V0D1	BRCA_valid2	Fibroblasts
4.02141e-17	0.394561	0.193	0.072	1.09266e-12	GCSH	BRCA_valid2	Fibroblasts
4.87664e-17	0.421588	0.261	0.119	1.32503e-12	NDUFA5	BRCA_valid2	Fibroblasts
6.16626e-17	-0.579204	0.035	0.153	1.67543e-12	AOX1	BRCA_valid2	Fibroblasts
9.04714e-17	0.410925	0.176	0.046	2.4582e-12	BLVRB	BRCA_valid2	Fibroblasts
1.00215e-16	0.299341	0.144	0.046	2.72294e-12	PIGC	BRCA_valid2	Fibroblasts
1.01203e-16	0.329631	0.164	0.054	2.7498e-12	NDUFA8	BRCA_valid2	Fibroblasts
1.07672e-16	0.555694	0.462	0.285	2.92555e-12	NDUFB4	BRCA_valid2	Fibroblasts
1.10802e-16	-0.673075	0.186	0.319	3.01061e-12	CHSY1	BRCA_valid2	Fibroblasts
1.20136e-16	0.414628	0.31	0.176	3.26422e-12	ATP5PB	BRCA_valid2	Fibroblasts
1.36084e-16	-0.591841	0.224	0.349	3.69755e-12	B4GALT1	BRCA_valid2	Fibroblasts
1.54071e-16	0.45037	0.43	0.287	4.18626e-12	NDUFA1	BRCA_valid2	Fibroblasts
2.20206e-16	-0.45005	0.103	0.226	5.98323e-12	EXT1	BRCA_valid2	Fibroblasts
2.31644e-16	0.421595	0.148	0.038	6.29399e-12	CHPF	BRCA_valid2	Fibroblasts
2.49133e-16	0.382915	0.284	0.142	6.76919e-12	NDUFB5	BRCA_valid2	Fibroblasts
5.0334e-16	-0.326499	0.027	0.114	1.36763e-11	UST	BRCA_valid2	Fibroblasts
7.40139e-16	0.301308	0.141	0.04	2.01103e-11	IDH3G	BRCA_valid2	Fibroblasts
9.06107e-16	0.350425	0.282	0.152	2.46198e-11	SDHC	BRCA_valid2	Fibroblasts
9.88372e-16	0.454024	0.284	0.13	2.68551e-11	ATP5MC1	BRCA_valid2	Fibroblasts
1.07654e-15	0.275377	0.127	0.032	2.92505e-11	PMVK	BRCA_valid2	Fibroblasts
1.12061e-15	0.512636	0.245	0.12	3.0448e-11	ENTPD1	BRCA_valid2	Fibroblasts
1.4394e-15	0.304686	0.183	0.085	3.91099e-11	ETFA	BRCA_valid2	Fibroblasts
2.39344e-15	0.418025	0.225	0.109	6.50323e-11	NME4	BRCA_valid2	Fibroblasts
2.56106e-15	-0.631689	0.153	0.303	6.95864e-11	ATP6V1B2	BRCA_valid2	Fibroblasts
3.17867e-15	0.362118	0.194	0.074	8.63677e-11	NDUFS3	BRCA_valid2	Fibroblasts
4.16609e-15	0.302568	0.126	0.025	1.13197e-10	ST3GAL4	BRCA_valid2	Fibroblasts
4.24843e-15	0.478728	0.279	0.116	1.15434e-10	NDUFV2	BRCA_valid2	Fibroblasts
5.7251e-15	-1.72395	0.049	0.152	1.55557e-10	PLA2G2A	BRCA_valid2	Fibroblasts
7.51231e-15	0.405417	0.236	0.099	2.04117e-10	TALDO1	BRCA_valid2	Fibroblasts
1.30314e-14	-0.810561	0.081	0.203	3.54076e-10	ADH1B	BRCA_valid2	Fibroblasts
1.96157e-14	0.270812	0.133	0.039	5.32978e-10	ST6GALNAC6	BRCA_valid2	Fibroblasts
2.10437e-14	0.324143	0.129	0.035	5.71778e-10	ITPA	BRCA_valid2	Fibroblasts
4.69537e-14	0.321046	0.157	0.053	1.27578e-09	GPX7	BRCA_valid2	Fibroblasts
4.80257e-14	-0.515879	0.116	0.24	1.30491e-09	SLC16A1	BRCA_valid2	Fibroblasts
5.08999e-14	0.280722	0.179	0.08	1.383e-09	NDUFA10	BRCA_valid2	Fibroblasts
7.27715e-14	0.552921	0.477	0.31	1.97727e-09	UQCRQ	BRCA_valid2	Fibroblasts
7.73487e-14	0.389498	0.544	0.407	2.10164e-09	PRDX5	BRCA_valid2	Fibroblasts
8.01519e-14	0.348722	0.19	0.073	2.17781e-09	NDUFB3	BRCA_valid2	Fibroblasts
1.10367e-13	0.367568	0.303	0.168	2.99878e-09	NDUFA12	BRCA_valid2	Fibroblasts
8.51844e-13	-0.326115	0.425	0.594	2.31455e-08	SOD3	BRCA_valid2	Fibroblasts
8.72146e-13	0.240651	0.119	0.041	2.36971e-08	ELOVL1	BRCA_valid2	Fibroblasts
9.63743e-13	0.440882	0.29	0.158	2.61859e-08	NDUFB1	BRCA_valid2	Fibroblasts
1.04727e-12	0.510225	0.222	0.115	2.84555e-08	GUCY1A1	BRCA_valid2	Fibroblasts
1.24638e-12	0.211863	0.117	0.038	3.38654e-08	SLC25A11	BRCA_valid2	Fibroblasts
1.41201e-12	0.320013	0.229	0.13	3.83658e-08	HACD3	BRCA_valid2	Fibroblasts
1.4208e-12	-0.644481	0.16	0.3	3.86046e-08	ALDH1A1	BRCA_valid2	Fibroblasts
1.61617e-12	0.446592	0.349	0.208	4.3913e-08	ATP5MF	BRCA_valid2	Fibroblasts
2.02531e-12	0.404736	0.318	0.163	5.50296e-08	COX7A2L	BRCA_valid2	Fibroblasts
2.02914e-12	-0.412865	0.076	0.181	5.51339e-08	CHPT1	BRCA_valid2	Fibroblasts
2.50339e-12	0.325549	0.156	0.067	6.80197e-08	HEXA	BRCA_valid2	Fibroblasts
2.96074e-12	0.383199	0.287	0.168	8.04462e-08	AKR1A1	BRCA_valid2	Fibroblasts
3.33838e-12	0.403977	0.672	0.584	9.07071e-08	COX7C	BRCA_valid2	Fibroblasts
4.08339e-12	0.499036	0.43	0.288	1.1095e-07	NDUFB9	BRCA_valid2	Fibroblasts
4.60061e-12	-0.472315	0.07	0.173	1.25003e-07	ITPKB	BRCA_valid2	Fibroblasts
4.65066e-12	0.345423	0.561	0.458	1.26363e-07	PRDX1	BRCA_valid2	Fibroblasts
8.57678e-12	-0.507364	0.055	0.163	2.3304e-07	CYB5D1	BRCA_valid2	Fibroblasts
1.27669e-11	-0.561368	0.247	0.364	3.4689e-07	UGDH	BRCA_valid2	Fibroblasts
1.3799e-11	0.418832	0.409	0.291	3.74934e-07	ATP5ME	BRCA_valid2	Fibroblasts
1.72711e-11	0.252181	0.157	0.073	4.69272e-07	CHST12	BRCA_valid2	Fibroblasts
2.0322e-11	0.229211	0.131	0.049	5.52168e-07	ACADM	BRCA_valid2	Fibroblasts
2.36691e-11	0.32987	0.196	0.095	6.43112e-07	TKT	BRCA_valid2	Fibroblasts
2.40811e-11	0.361385	0.138	0.054	6.54307e-07	ISYNA1	BRCA_valid2	Fibroblasts
2.70048e-11	-0.358712	0.143	0.254	7.33748e-07	GLS	BRCA_valid2	Fibroblasts
3.37115e-11	-0.96196	0.253	0.376	9.15974e-07	CYP1B1	BRCA_valid2	Fibroblasts
3.39255e-11	0.329325	0.188	0.085	9.21788e-07	FDPS	BRCA_valid2	Fibroblasts
4.45868e-11	0.375359	0.298	0.151	1.21147e-06	MDH2	BRCA_valid2	Fibroblasts
5.02707e-11	0.516841	0.484	0.322	1.36591e-06	ATP5PF	BRCA_valid2	Fibroblasts
5.67939e-11	0.299064	0.127	0.04	1.54315e-06	DCXR	BRCA_valid2	Fibroblasts
6.68367e-11	-0.432388	0.063	0.152	1.81602e-06	GCLM	BRCA_valid2	Fibroblasts
9.39484e-11	0.22955	0.169	0.093	2.55267e-06	PAPSS1	BRCA_valid2	Fibroblasts
1.00518e-10	0.257382	0.264	0.175	2.73117e-06	HADHA	BRCA_valid2	Fibroblasts
1.03148e-10	-0.530045	0.052	0.144	2.80262e-06	PDE4B	BRCA_valid2	Fibroblasts
1.03422e-10	0.350365	0.26	0.134	2.81009e-06	NDUFA2	BRCA_valid2	Fibroblasts
1.04342e-10	0.464501	0.387	0.261	2.83506e-06	PGAM1	BRCA_valid2	Fibroblasts
1.10542e-10	-0.731645	0.078	0.179	3.00354e-06	HAS2	BRCA_valid2	Fibroblasts
1.3408e-10	0.400829	0.252	0.134	3.64309e-06	COX7A1	BRCA_valid2	Fibroblasts
2.31842e-10	0.346139	0.293	0.166	6.29937e-06	NDUFAB1	BRCA_valid2	Fibroblasts
2.54073e-10	0.444426	0.47	0.335	6.90341e-06	COX8A	BRCA_valid2	Fibroblasts
2.82843e-10	0.209251	0.155	0.075	7.68513e-06	ALG5	BRCA_valid2	Fibroblasts
3.02429e-10	0.264243	0.215	0.112	8.21731e-06	CBR1	BRCA_valid2	Fibroblasts
3.82822e-10	0.228858	0.162	0.085	1.04017e-05	NAGK	BRCA_valid2	Fibroblasts
4.95508e-10	-0.477331	0.249	0.369	1.34634e-05	DPYSL2	BRCA_valid2	Fibroblasts
5.12238e-10	-0.720215	0.135	0.219	1.3918e-05	GLA	BRCA_valid2	Fibroblasts
5.50211e-10	-0.310608	0.056	0.131	1.49498e-05	SLC19A2	BRCA_valid2	Fibroblasts
8.01592e-10	0.28678	0.26	0.152	2.17801e-05	UQCRC2	BRCA_valid2	Fibroblasts
1.11134e-09	0.244896	0.137	0.056	3.01962e-05	NDUFV3	BRCA_valid2	Fibroblasts
1.16852e-09	0.282808	0.189	0.101	3.175e-05	HNMT	BRCA_valid2	Fibroblasts
1.92935e-09	0.189346	0.166	0.093	5.24223e-05	SLC35B2	BRCA_valid2	Fibroblasts
2.24662e-09	-0.376846	0.146	0.266	6.10429e-05	CS	BRCA_valid2	Fibroblasts
2.89552e-09	-0.422713	0.112	0.196	7.86741e-05	SLC1A5	BRCA_valid2	Fibroblasts
2.95824e-09	-0.410169	0.166	0.273	8.03784e-05	MAN1A1	BRCA_valid2	Fibroblasts
3.37033e-09	-0.461656	0.309	0.445	9.15752e-05	IDS	BRCA_valid2	Fibroblasts
3.39405e-09	0.293953	0.241	0.13	9.22197e-05	DGUOK	BRCA_valid2	Fibroblasts
4.31448e-09	0.25174	0.238	0.148	0.000117229	GPX8	BRCA_valid2	Fibroblasts
5.47688e-09	-0.336608	0.077	0.164	0.000148812	MAN1C1	BRCA_valid2	Fibroblasts
5.68227e-09	0.294197	0.361	0.237	0.000154393	ADH5	BRCA_valid2	Fibroblasts
6.34647e-09	-0.67546	0.167	0.283	0.00017244	SLC7A2	BRCA_valid2	Fibroblasts
7.93481e-09	0.166603	0.112	0.05	0.000215597	GMPR2	BRCA_valid2	Fibroblasts
8.20259e-09	0.304165	0.422	0.324	0.000222873	SPCS2	BRCA_valid2	Fibroblasts
8.25354e-09	-0.352703	0.118	0.208	0.000224257	AASS	BRCA_valid2	Fibroblasts
1.02597e-08	0.383978	0.282	0.189	0.000278766	NDUFC2	BRCA_valid2	Fibroblasts
1.02952e-08	0.348976	0.286	0.163	0.000279731	HADHB	BRCA_valid2	Fibroblasts
1.21919e-08	0.242239	0.133	0.076	0.000331266	PDE5A	BRCA_valid2	Fibroblasts
2.06581e-08	-0.279402	0.054	0.13	0.0005613	GALC	BRCA_valid2	Fibroblasts
2.43276e-08	-0.274197	0.031	0.101	0.000661006	ABCC1	BRCA_valid2	Fibroblasts
2.54239e-08	0.137551	0.107	0.058	0.000690793	CMAS	BRCA_valid2	Fibroblasts
3.7614e-08	0.168854	0.11	0.047	0.00102201	NUDT5	BRCA_valid2	Fibroblasts
3.95607e-08	0.159559	0.151	0.086	0.0010749	IDH3B	BRCA_valid2	Fibroblasts
4.74102e-08	0.178451	0.126	0.064	0.00128818	PTS	BRCA_valid2	Fibroblasts
5.31569e-08	-0.375635	0.094	0.183	0.00144432	PFKFB3	BRCA_valid2	Fibroblasts
8.74057e-08	0.158431	0.141	0.081	0.0023749	GALNT11	BRCA_valid2	Fibroblasts
9.1211e-08	0.170934	0.12	0.057	0.00247829	ADSL	BRCA_valid2	Fibroblasts
9.30107e-08	-0.252785	0.047	0.109	0.00252719	PI4K2A	BRCA_valid2	Fibroblasts
1.04001e-07	0.186077	0.142	0.084	0.00282581	EXTL2	BRCA_valid2	Fibroblasts
1.17869e-07	-0.226282	0.078	0.121	0.00320263	SLC7A8	BRCA_valid2	Fibroblasts
1.52831e-07	-0.259262	0.078	0.146	0.00415258	PIP5K1C	BRCA_valid2	Fibroblasts
1.60043e-07	0.164006	0.132	0.074	0.00434853	G6PC3	BRCA_valid2	Fibroblasts
1.69822e-07	0.256282	0.2	0.108	0.00461423	ACP1	BRCA_valid2	Fibroblasts
1.77364e-07	0.205217	0.142	0.067	0.00481916	MAT2B	BRCA_valid2	Fibroblasts
2.4122e-07	0.185784	0.12	0.053	0.00655418	DLD	BRCA_valid2	Fibroblasts
3.29545e-07	0.261044	0.141	0.063	0.00895407	PLOD3	BRCA_valid2	Fibroblasts
4.60124e-104	1.96929	0.874	0.55	1.2502e-99	COX6C	BRCA_valid2	Malignant
4.27129e-93	1.9271	0.52	0.081	1.16055e-88	SCD	BRCA_valid2	Malignant
6.37179e-76	2.32896	0.785	0.469	1.73128e-71	GAPDH	BRCA_valid2	Malignant
3.71558e-75	1.16668	0.976	0.913	1.00956e-70	FTH1	BRCA_valid2	Malignant
8.69267e-71	-2.21752	0.039	0.329	2.36189e-66	ALDH1A3	BRCA_valid2	Malignant
3.34887e-67	0.933659	0.779	0.484	9.09922e-63	COX8A	BRCA_valid2	Malignant
6.62048e-64	1.21992	0.559	0.212	1.79885e-59	SORD	BRCA_valid2	Malignant
3.20943e-63	1.37157	0.746	0.434	8.72033e-59	NDUFB9	BRCA_valid2	Malignant
8.73758e-61	1.1391	0.628	0.268	2.37409e-56	PGK1	BRCA_valid2	Malignant
7.69424e-59	0.689734	0.424	0.11	2.0906e-54	SQLE	BRCA_valid2	Malignant
1.22655e-57	0.646837	0.271	0.019	3.33266e-53	PAFAH1B3	BRCA_valid2	Malignant
2.02755e-57	0.445129	0.306	0.047	5.50907e-53	PMVK	BRCA_valid2	Malignant
1.34872e-55	0.989842	0.763	0.462	3.6646e-51	ATP5PD	BRCA_valid2	Malignant
3.12157e-55	0.582227	0.443	0.131	8.48162e-51	ATP6V1C1	BRCA_valid2	Malignant
1.73849e-52	0.737901	0.359	0.072	4.72366e-48	NDUFB10	BRCA_valid2	Malignant
5.63065e-52	0.72657	0.607	0.296	1.5299e-47	MGST3	BRCA_valid2	Malignant
2.48856e-51	1.12516	0.774	0.479	6.76167e-47	PRDX1	BRCA_valid2	Malignant
6.85128e-50	0.487617	0.302	0.046	1.86156e-45	HAGH	BRCA_valid2	Malignant
5.43214e-49	0.487669	0.323	0.064	1.47597e-44	SPR	BRCA_valid2	Malignant
3.21585e-48	0.818946	0.864	0.663	8.73779e-44	ATP5F1E	BRCA_valid2	Malignant
9.22686e-47	0.80506	0.622	0.282	2.50703e-42	NDUFAB1	BRCA_valid2	Malignant
5.26579e-46	2.16457	0.194	0.001	1.43077e-41	ALDOA	BRCA_valid2	Malignant
6.6465e-45	0.551696	0.408	0.111	1.80592e-40	ADSS2	BRCA_valid2	Malignant
1.69662e-43	0.586054	0.512	0.221	4.60988e-39	ATP5MC1	BRCA_valid2	Malignant
5.26202e-43	0.790415	0.728	0.452	1.42974e-38	SOD1	BRCA_valid2	Malignant
5.83641e-43	0.641102	0.501	0.212	1.58581e-38	TALDO1	BRCA_valid2	Malignant
2.47782e-42	0.453993	0.368	0.108	6.73248e-38	PIGP	BRCA_valid2	Malignant
3.44823e-42	0.615671	0.499	0.183	9.36918e-38	NME4	BRCA_valid2	Malignant
3.78453e-42	0.74268	0.562	0.243	1.0283e-37	COX7A2L	BRCA_valid2	Malignant
5.55539e-42	1.08178	0.648	0.348	1.50946e-37	P4HB	BRCA_valid2	Malignant
2.89077e-41	0.552711	0.276	0.059	7.85451e-37	TECR	BRCA_valid2	Malignant
2.96843e-41	0.623539	0.346	0.088	8.06553e-37	NDUFS8	BRCA_valid2	Malignant
6.88217e-41	0.378574	0.232	0.046	1.86995e-36	GFUS	BRCA_valid2	Malignant
1.89084e-40	0.494667	0.405	0.12	5.13761e-36	PPCS	BRCA_valid2	Malignant
2.48507e-40	0.922643	0.475	0.202	6.75217e-36	ST3GAL1	BRCA_valid2	Malignant
5.81675e-40	-0.695425	0.016	0.215	1.58047e-35	AK5	BRCA_valid2	Malignant
9.00522e-40	0.599938	0.488	0.189	2.44681e-35	SEPHS2	BRCA_valid2	Malignant
4.57915e-39	0.489658	0.55	0.258	1.2442e-34	NDUFA2	BRCA_valid2	Malignant
4.90613e-39	0.707358	0.617	0.286	1.33304e-34	SDHC	BRCA_valid2	Malignant
5.77484e-39	0.481313	0.456	0.169	1.56908e-34	CANT1	BRCA_valid2	Malignant
1.07659e-38	0.490705	0.397	0.116	2.92519e-34	GGPS1	BRCA_valid2	Malignant
1.51734e-38	0.661078	0.489	0.188	4.12275e-34	NME1	BRCA_valid2	Malignant
5.61401e-38	0.64186	0.618	0.31	1.52538e-33	ATP6V1F	BRCA_valid2	Malignant
8.02216e-38	0.773576	0.575	0.248	2.1797e-33	GPI	BRCA_valid2	Malignant
9.56213e-38	0.651681	0.559	0.253	2.59813e-33	NDUFS6	BRCA_valid2	Malignant
1.59628e-37	0.84129	0.789	0.633	4.33726e-33	COX6A1	BRCA_valid2	Malignant
2.99235e-37	0.402574	0.337	0.092	8.13052e-33	GNPAT	BRCA_valid2	Malignant
1.2284e-36	0.402472	0.365	0.106	3.33768e-32	ATIC	BRCA_valid2	Malignant
1.55984e-36	0.333297	0.216	0.029	4.23824e-32	NDUFA3	BRCA_valid2	Malignant
2.41724e-36	0.919275	0.658	0.35	6.56788e-32	GLUL	BRCA_valid2	Malignant
2.9243e-36	-2.04293	0.308	0.504	7.94562e-32	SOD2	BRCA_valid2	Malignant
2.95828e-36	0.50789	0.296	0.063	8.03794e-32	GPAA1	BRCA_valid2	Malignant
5.5551e-36	0.565927	0.343	0.097	1.50938e-31	ALDH3A2	BRCA_valid2	Malignant
6.13206e-36	0.66938	0.269	0.065	1.66614e-31	APRT	BRCA_valid2	Malignant
1.09829e-35	0.79299	0.753	0.491	2.98416e-31	UQCRQ	BRCA_valid2	Malignant
1.62902e-35	0.799033	0.694	0.421	4.42621e-31	ATP5PF	BRCA_valid2	Malignant
2.78935e-35	0.755955	0.167	0.015	7.57895e-31	TK1	BRCA_valid2	Malignant
7.09752e-35	0.702098	0.517	0.215	1.92847e-30	DCXR	BRCA_valid2	Malignant
8.95368e-35	-1.08364	0.012	0.152	2.4328e-30	ALOX15B	BRCA_valid2	Malignant
9.17734e-35	0.384568	0.316	0.086	2.49357e-30	DHCR7	BRCA_valid2	Malignant
2.33525e-34	0.33353	0.323	0.111	6.3451e-30	PIK3R3	BRCA_valid2	Malignant
2.40654e-34	0.504984	0.355	0.106	6.53881e-30	BLVRB	BRCA_valid2	Malignant
3.79759e-34	0.68954	0.598	0.34	1.03184e-29	HACD3	BRCA_valid2	Malignant
6.64598e-34	0.899435	0.777	0.549	1.80578e-29	TPI1	BRCA_valid2	Malignant
9.30856e-34	0.571397	0.631	0.341	2.52923e-29	UQCR10	BRCA_valid2	Malignant
1.46556e-33	0.382765	0.381	0.148	3.98208e-29	FH	BRCA_valid2	Malignant
4.29143e-33	0.237232	0.256	0.062	1.16602e-28	COQ7	BRCA_valid2	Malignant
4.47128e-33	0.41682	0.454	0.17	1.21489e-28	NDUFS2	BRCA_valid2	Malignant
4.70819e-33	0.52859	0.331	0.09	1.27926e-28	PYCR1	BRCA_valid2	Malignant
8.24221e-33	0.400212	0.248	0.057	2.23949e-28	NME3	BRCA_valid2	Malignant
8.81081e-33	0.368669	0.178	0.022	2.39398e-28	NDUFS7	BRCA_valid2	Malignant
1.03329e-32	0.347828	0.389	0.145	2.80756e-28	NDUFS3	BRCA_valid2	Malignant
1.21527e-32	0.659767	0.538	0.287	3.302e-28	MCCC2	BRCA_valid2	Malignant
1.88254e-32	0.743368	0.657	0.354	5.11504e-28	COX6B1	BRCA_valid2	Malignant
2.03817e-32	0.846988	0.67	0.408	5.53792e-28	UQCRH	BRCA_valid2	Malignant
3.67447e-32	0.60775	0.383	0.15	9.98391e-28	G6PC3	BRCA_valid2	Malignant
4.57327e-32	-0.703479	0.006	0.14	1.2426e-27	SLC26A3	BRCA_valid2	Malignant
4.63706e-32	0.250509	0.207	0.032	1.25993e-27	HSD17B7	BRCA_valid2	Malignant
7.69056e-32	0.472938	0.401	0.135	2.0896e-27	NDUFA8	BRCA_valid2	Malignant
9.75799e-32	0.633349	0.791	0.57	2.65134e-27	ATP5MC2	BRCA_valid2	Malignant
1.37378e-31	0.323991	0.251	0.051	3.73268e-27	GALE	BRCA_valid2	Malignant
1.73666e-31	0.798132	0.224	0.034	4.71868e-27	NDUFB7	BRCA_valid2	Malignant
2.48132e-31	0.494205	0.502	0.228	6.74198e-27	ACP1	BRCA_valid2	Malignant
2.77208e-31	0.77163	0.123	0	7.53203e-27	GPX1	BRCA_valid2	Malignant
1.29727e-30	0.394611	0.25	0.059	3.52482e-26	NDUFV1	BRCA_valid2	Malignant
1.47993e-30	0.338745	0.257	0.055	4.02112e-26	PYCR2	BRCA_valid2	Malignant
2.42123e-30	0.253401	0.305	0.099	6.57872e-26	PIGX	BRCA_valid2	Malignant
1.06725e-29	0.392063	0.503	0.251	2.89983e-25	NDUFA12	BRCA_valid2	Malignant
1.45e-29	0.960861	0.403	0.159	3.9398e-25	IDH2	BRCA_valid2	Malignant
2.00128e-29	0.541835	0.606	0.36	5.43767e-25	NDUFB2	BRCA_valid2	Malignant
2.26577e-29	0.669041	0.608	0.303	6.15631e-25	PCBD1	BRCA_valid2	Malignant
5.40532e-29	0.341511	0.353	0.121	1.46868e-24	NDUFV3	BRCA_valid2	Malignant
5.92127e-29	0.209471	0.17	0.031	1.60887e-24	UROS	BRCA_valid2	Malignant
9.13082e-29	0.267997	0.137	0.013	2.48093e-24	ST3GAL4	BRCA_valid2	Malignant
1.09918e-28	0.295312	0.281	0.078	2.98659e-24	ECI1	BRCA_valid2	Malignant
1.88445e-28	0.396708	0.426	0.167	5.12023e-24	ACLY	BRCA_valid2	Malignant
2.02173e-28	0.391473	0.521	0.257	5.49324e-24	ALDH9A1	BRCA_valid2	Malignant
3.206e-28	0.680841	0.187	0.028	8.71101e-24	ATP5F1D	BRCA_valid2	Malignant
3.66702e-28	0.272317	0.25	0.071	9.96367e-24	GNPDA1	BRCA_valid2	Malignant
4.0224e-28	0.286113	0.264	0.086	1.09293e-23	ITPA	BRCA_valid2	Malignant
4.06226e-28	0.677553	0.766	0.516	1.10376e-23	UQCRB	BRCA_valid2	Malignant
4.47131e-28	0.377834	0.457	0.201	1.2149e-23	NDUFB3	BRCA_valid2	Malignant
5.5154e-28	0.25827	0.225	0.054	1.49859e-23	PDHB	BRCA_valid2	Malignant
7.38676e-28	0.34984	0.352	0.134	2.00706e-23	ALG8	BRCA_valid2	Malignant
9.42557e-28	0.220151	0.19	0.032	2.56102e-23	ALG1	BRCA_valid2	Malignant
9.44079e-28	0.273061	0.219	0.05	2.56516e-23	FAH	BRCA_valid2	Malignant
1.386e-27	0.325466	0.156	0.014	3.76591e-23	DTYMK	BRCA_valid2	Malignant
2.28046e-27	0.366355	0.46	0.185	6.19623e-23	SLC1A5	BRCA_valid2	Malignant
2.32081e-27	0.570277	0.623	0.372	6.30587e-23	COX5B	BRCA_valid2	Malignant
2.44818e-27	0.423877	0.486	0.237	6.65196e-23	CYC1	BRCA_valid2	Malignant
2.54136e-27	0.448896	0.485	0.235	6.90513e-23	NDUFB5	BRCA_valid2	Malignant
2.66959e-27	0.327162	0.22	0.044	7.25355e-23	NDUFA13	BRCA_valid2	Malignant
2.70188e-27	0.638539	0.624	0.353	7.34128e-23	COX5A	BRCA_valid2	Malignant
2.74731e-27	0.226535	0.168	0.026	7.46471e-23	DPM3	BRCA_valid2	Malignant
7.54086e-27	0.238131	0.316	0.118	2.04893e-22	GMPR2	BRCA_valid2	Malignant
1.41989e-26	0.306552	0.298	0.079	3.85799e-22	BPNT1	BRCA_valid2	Malignant
1.4939e-26	0.184972	0.123	0.014	4.05908e-22	ADCY5	BRCA_valid2	Malignant
1.612e-26	0.489464	0.238	0.055	4.37998e-22	PYGL	BRCA_valid2	Malignant
1.66379e-26	0.404232	0.511	0.26	4.52068e-22	CDIPT	BRCA_valid2	Malignant
1.76922e-26	0.1626	0.202	0.055	4.80715e-22	ACAD9	BRCA_valid2	Malignant
3.27414e-26	0.232533	0.141	0.019	8.89617e-22	ETFB	BRCA_valid2	Malignant
4.40186e-26	0.327525	0.443	0.214	1.19603e-21	AKR7A2	BRCA_valid2	Malignant
4.44565e-26	0.471941	0.453	0.226	1.20793e-21	NDUFA7	BRCA_valid2	Malignant
4.94714e-26	0.441037	0.516	0.25	1.34419e-21	PIGT	BRCA_valid2	Malignant
5.65088e-26	0.602257	0.698	0.493	1.5354e-21	COX7A2	BRCA_valid2	Malignant
7.81433e-26	0.40522	0.312	0.087	2.12323e-21	PNPO	BRCA_valid2	Malignant
8.95019e-26	0.923612	0.374	0.148	2.43186e-21	GUK1	BRCA_valid2	Malignant
1.02085e-25	0.483465	0.36	0.139	2.77374e-21	ECHS1	BRCA_valid2	Malignant
1.82554e-25	0.383024	0.344	0.126	4.96017e-21	CMAS	BRCA_valid2	Malignant
1.99484e-25	0.307294	0.34	0.123	5.42019e-21	ATP6V1H	BRCA_valid2	Malignant
3.40117e-25	0.215459	0.19	0.033	9.24133e-21	PDE7A	BRCA_valid2	Malignant
5.36072e-25	0.459229	0.561	0.317	1.45656e-20	ASAH1	BRCA_valid2	Malignant
1.10568e-24	0.185432	0.224	0.07	3.00424e-20	IDH3G	BRCA_valid2	Malignant
1.29175e-24	0.203759	0.224	0.071	3.50982e-20	PDHX	BRCA_valid2	Malignant
1.65635e-24	0.557709	0.398	0.169	4.50046e-20	MDH1	BRCA_valid2	Malignant
1.7977e-24	0.251748	0.353	0.153	4.88452e-20	IVD	BRCA_valid2	Malignant
1.91465e-24	0.573321	0.717	0.459	5.20228e-20	PRDX5	BRCA_valid2	Malignant
2.51466e-24	0.203424	0.205	0.055	6.83257e-20	ISYNA1	BRCA_valid2	Malignant
2.93268e-24	0.167787	0.179	0.044	7.96838e-20	MANSC1	BRCA_valid2	Malignant
3.14732e-24	0.813518	0.341	0.122	8.55159e-20	PRDX2	BRCA_valid2	Malignant
4.03142e-24	0.353394	0.301	0.129	1.09538e-19	GCSH	BRCA_valid2	Malignant
4.70746e-24	0.147145	0.184	0.058	1.27906e-19	GBA	BRCA_valid2	Malignant
5.1688e-24	0.357613	0.39	0.163	1.40441e-19	NDUFA10	BRCA_valid2	Malignant
5.1812e-24	0.26063	0.227	0.058	1.40779e-19	GSR	BRCA_valid2	Malignant
6.80218e-24	0.27849	0.167	0.037	1.84822e-19	PFKL	BRCA_valid2	Malignant
1.05173e-23	0.33351	0.285	0.095	2.85765e-19	HPRT1	BRCA_valid2	Malignant
1.05524e-23	0.247477	0.126	0.018	2.86719e-19	TM7SF2	BRCA_valid2	Malignant
1.31048e-23	0.180678	0.381	0.165	3.56071e-19	PTDSS1	BRCA_valid2	Malignant
2.44477e-23	0.2884	0.479	0.225	6.64268e-19	UAP1	BRCA_valid2	Malignant
4.24462e-23	0.27023	0.319	0.122	1.1533e-18	G6PD	BRCA_valid2	Malignant
7.31573e-23	0.127058	0.252	0.095	1.98776e-18	GAA	BRCA_valid2	Malignant
7.50535e-23	0.698381	0.584	0.332	2.03928e-18	ATP5MC3	BRCA_valid2	Malignant
7.62056e-23	0.328858	0.333	0.145	2.07058e-18	QDPR	BRCA_valid2	Malignant
9.07309e-23	0.140699	0.374	0.174	2.46525e-18	SLC25A4	BRCA_valid2	Malignant
1.31522e-22	0.297027	0.108	0.016	3.57359e-18	ACOX2	BRCA_valid2	Malignant
2.2272e-22	0.584087	0.412	0.17	6.05153e-18	FDPS	BRCA_valid2	Malignant
2.24091e-22	0.415336	0.138	0.01	6.08878e-18	TYMS	BRCA_valid2	Malignant
2.2545e-22	0.24945	0.249	0.082	6.12569e-18	HMGCR	BRCA_valid2	Malignant
2.37129e-22	0.266228	0.184	0.038	6.44304e-18	SLC25A1	BRCA_valid2	Malignant
2.92609e-22	0.38365	0.304	0.129	7.95048e-18	DDOST	BRCA_valid2	Malignant
3.04017e-22	0.33244	0.478	0.242	8.26045e-18	NDUFB1	BRCA_valid2	Malignant
3.46617e-22	0.195185	0.224	0.057	9.41794e-18	PIGM	BRCA_valid2	Malignant
3.63037e-22	0.179456	0.155	0.031	9.86409e-18	PCYT2	BRCA_valid2	Malignant
3.82666e-22	0.361552	0.556	0.318	1.03974e-17	SMS	BRCA_valid2	Malignant
4.24052e-22	0.212643	0.25	0.085	1.15219e-17	PCCB	BRCA_valid2	Malignant
4.56281e-22	0.372101	0.225	0.056	1.23976e-17	ENO2	BRCA_valid2	Malignant
5.56761e-22	0.585025	0.712	0.456	1.51277e-17	NDUFB4	BRCA_valid2	Malignant
7.37131e-22	0.138891	0.222	0.073	2.00286e-17	BDH1	BRCA_valid2	Malignant
7.46699e-22	0.364099	0.279	0.112	2.02886e-17	CHKA	BRCA_valid2	Malignant
8.12019e-22	0.219367	0.227	0.061	2.20634e-17	COASY	BRCA_valid2	Malignant
8.55174e-22	0.385847	0.212	0.062	2.32359e-17	PGLS	BRCA_valid2	Malignant
9.35569e-22	0.195285	0.156	0.033	2.54204e-17	PMM2	BRCA_valid2	Malignant
1.30997e-21	0.336007	0.306	0.119	3.55932e-17	NUDT5	BRCA_valid2	Malignant
1.31005e-21	0.467229	0.267	0.091	3.55954e-17	DHFR	BRCA_valid2	Malignant
1.52443e-21	0.233167	0.135	0.016	4.14202e-17	ELOVL2	BRCA_valid2	Malignant
2.28643e-21	0.295432	0.471	0.239	6.21245e-17	PAICS	BRCA_valid2	Malignant
3.08621e-21	0.177809	0.202	0.058	8.38555e-17	PIGF	BRCA_valid2	Malignant
3.58225e-21	0.329055	0.338	0.13	9.73332e-17	GMPS	BRCA_valid2	Malignant
3.65671e-21	0.668579	0.225	0.079	9.93564e-17	PTGES	BRCA_valid2	Malignant
4.09955e-21	0.19334	0.354	0.174	1.11389e-16	DNMT1	BRCA_valid2	Malignant
5.29554e-21	0.146225	0.182	0.053	1.43885e-16	BCAT2	BRCA_valid2	Malignant
5.35362e-21	0.226498	0.281	0.096	1.45463e-16	FAHD1	BRCA_valid2	Malignant
5.71109e-21	0.200046	0.323	0.14	1.55176e-16	GSS	BRCA_valid2	Malignant
5.90747e-21	0.285873	0.204	0.049	1.60512e-16	SULT1A1	BRCA_valid2	Malignant
6.27037e-21	0.287281	0.318	0.14	1.70372e-16	ALDH3B2	BRCA_valid2	Malignant
6.54005e-21	0.506529	0.673	0.434	1.777e-16	NDUFA1	BRCA_valid2	Malignant
6.73711e-21	0.217976	0.159	0.025	1.83054e-16	ALDH5A1	BRCA_valid2	Malignant
7.09553e-21	0.390546	0.55	0.334	1.92793e-16	ATP5F1A	BRCA_valid2	Malignant
7.25313e-21	0.170922	0.139	0.025	1.97075e-16	DCK	BRCA_valid2	Malignant
9.37972e-21	0.202869	0.155	0.027	2.54856e-16	IMPA2	BRCA_valid2	Malignant
1.93178e-20	0.502789	0.56	0.364	5.24884e-16	NDUFC2	BRCA_valid2	Malignant
2.63905e-20	0.161813	0.364	0.177	7.17056e-16	NDUFS1	BRCA_valid2	Malignant
2.65866e-20	0.347473	0.292	0.079	7.22385e-16	ACOX1	BRCA_valid2	Malignant
3.7111e-20	0.236	0.421	0.208	1.00834e-15	NANS	BRCA_valid2	Malignant
3.75592e-20	0.356149	0.553	0.311	1.02052e-15	ATP5PB	BRCA_valid2	Malignant
4.29603e-20	0.309683	0.408	0.2	1.16727e-15	GOT2	BRCA_valid2	Malignant
5.94426e-20	0.522346	0.538	0.335	1.61512e-15	FBP1	BRCA_valid2	Malignant
5.99906e-20	0.240579	0.212	0.053	1.63e-15	OCRL	BRCA_valid2	Malignant
6.3096e-20	0.658869	0.571	0.334	1.71438e-15	ATP5F1C	BRCA_valid2	Malignant
6.46648e-20	0.205129	0.158	0.029	1.75701e-15	DGKE	BRCA_valid2	Malignant
7.18954e-20	0.669479	0.774	0.55	1.95347e-15	LDHA	BRCA_valid2	Malignant
7.99859e-20	0.266934	0.305	0.125	2.1733e-15	GNPNAT1	BRCA_valid2	Malignant
8.36466e-20	0.152111	0.146	0.031	2.27276e-15	HMGCL	BRCA_valid2	Malignant
1.13008e-19	0.237509	0.457	0.246	3.07055e-15	NDUFA5	BRCA_valid2	Malignant
1.28397e-19	-0.928329	0.599	0.612	3.48869e-15	ATP1B1	BRCA_valid2	Malignant
1.53481e-19	0.479322	0.354	0.177	4.17023e-15	SLC2A1	BRCA_valid2	Malignant
1.94667e-19	0.417362	0.404	0.184	5.28929e-15	CPT1A	BRCA_valid2	Malignant
2.33001e-19	0.227545	0.245	0.09	6.33087e-15	CBR1	BRCA_valid2	Malignant
3.5795e-19	0.279232	0.189	0.044	9.72585e-15	ETNK2	BRCA_valid2	Malignant
4.19716e-19	0.206349	0.11	0.009	1.14041e-14	FADS2	BRCA_valid2	Malignant
5.14628e-19	0.149363	0.132	0.021	1.3983e-14	PMM1	BRCA_valid2	Malignant
5.70553e-19	0.187177	0.341	0.15	1.55025e-14	ADH5	BRCA_valid2	Malignant
7.80251e-19	0.567398	0.686	0.417	2.12002e-14	PRDX6	BRCA_valid2	Malignant
8.53749e-19	0.127949	0.149	0.044	2.31972e-14	GLCE	BRCA_valid2	Malignant
8.90849e-19	0.219137	0.141	0.029	2.42053e-14	NT5C	BRCA_valid2	Malignant
1.02069e-18	0.200967	0.378	0.192	2.77332e-14	SUCLG2	BRCA_valid2	Malignant
1.47904e-18	0.218979	0.32	0.142	4.0187e-14	IDH1	BRCA_valid2	Malignant
1.79858e-18	0.14959	0.22	0.078	4.88691e-14	SLC25A11	BRCA_valid2	Malignant
2.52439e-18	0.483162	0.545	0.314	6.85902e-14	MDH2	BRCA_valid2	Malignant
4.38032e-18	0.312926	0.214	0.063	1.19018e-13	GGH	BRCA_valid2	Malignant
4.48479e-18	0.146028	0.128	0.024	1.21856e-13	ACOT8	BRCA_valid2	Malignant
5.28787e-18	0.197506	0.242	0.079	1.43677e-13	PIGC	BRCA_valid2	Malignant
7.4312e-18	0.20903	0.289	0.117	2.01913e-13	MMUT	BRCA_valid2	Malignant
8.96465e-18	0.125977	0.183	0.069	2.43579e-13	OXCT1	BRCA_valid2	Malignant
9.40024e-18	0.541389	0.723	0.521	2.55414e-13	SLC25A5	BRCA_valid2	Malignant
9.63684e-18	0.169491	0.134	0.033	2.61843e-13	ABCA1	BRCA_valid2	Malignant
1.02218e-17	0.11772	0.192	0.066	2.77738e-13	FLAD1	BRCA_valid2	Malignant
1.63677e-17	0.157895	0.167	0.049	4.44728e-13	IMPA1	BRCA_valid2	Malignant
1.71458e-17	0.167304	0.289	0.133	4.65868e-13	B4GALT3	BRCA_valid2	Malignant
2.10476e-17	0.126681	0.388	0.212	5.71885e-13	DPM1	BRCA_valid2	Malignant
2.11991e-17	0.185841	0.448	0.258	5.76e-13	UQCRC2	BRCA_valid2	Malignant
2.32267e-17	0.153553	0.128	0.017	6.31093e-13	PYCR3	BRCA_valid2	Malignant
2.56597e-17	0.161823	0.252	0.099	6.972e-13	PTGES2	BRCA_valid2	Malignant
2.97465e-17	0.136176	0.129	0.024	8.08243e-13	B3GALNT1	BRCA_valid2	Malignant
3.16385e-17	0.164174	0.217	0.085	8.59649e-13	SLC2A10	BRCA_valid2	Malignant
3.7494e-17	0.161042	0.127	0.027	1.01875e-12	ADCY1	BRCA_valid2	Malignant
3.92584e-17	0.353013	0.389	0.189	1.06669e-12	SLC29A1	BRCA_valid2	Malignant
4.6202e-17	0.213984	0.117	0.015	1.25535e-12	FADS1	BRCA_valid2	Malignant
5.09155e-17	0.140273	0.197	0.068	1.38343e-12	ACOT2	BRCA_valid2	Malignant
5.14402e-17	0.325323	0.41	0.243	1.39768e-12	ACADSB	BRCA_valid2	Malignant
7.03056e-17	0.171978	0.273	0.105	1.91027e-12	SLC26A11	BRCA_valid2	Malignant
1.11036e-16	0.192078	0.364	0.171	3.01697e-12	MGST2	BRCA_valid2	Malignant
1.16238e-16	0.350885	0.638	0.424	3.15831e-12	ATP5ME	BRCA_valid2	Malignant
1.32473e-16	0.107567	0.136	0.046	3.59943e-12	AK1	BRCA_valid2	Malignant
1.38019e-16	0.300681	0.29	0.109	3.75011e-12	RRM1	BRCA_valid2	Malignant
1.39468e-16	0.133445	0.197	0.074	3.78948e-12	DBT	BRCA_valid2	Malignant
2.5199e-16	0.172188	0.235	0.072	6.84682e-12	MTR	BRCA_valid2	Malignant
2.76489e-16	0.125522	0.248	0.1	7.51247e-12	ALAS1	BRCA_valid2	Malignant
4.71106e-16	0.182492	0.276	0.128	1.28004e-11	GLRX2	BRCA_valid2	Malignant
4.73794e-16	0.328688	0.507	0.301	1.28735e-11	PRDX3	BRCA_valid2	Malignant
5.41338e-16	0.273886	0.386	0.198	1.47087e-11	DGUOK	BRCA_valid2	Malignant
7.8399e-16	0.151765	0.186	0.069	2.13018e-11	PHYH	BRCA_valid2	Malignant
7.85563e-16	0.186911	0.116	0.021	2.13445e-11	HACD4	BRCA_valid2	Malignant
7.94161e-16	0.128881	0.161	0.043	2.15781e-11	SUOX	BRCA_valid2	Malignant
9.00348e-16	0.113856	0.134	0.035	2.44634e-11	GPT2	BRCA_valid2	Malignant
9.15989e-16	0.141945	0.305	0.138	2.48883e-11	PIGS	BRCA_valid2	Malignant
1.20335e-15	0.142384	0.233	0.096	3.26963e-11	HIBADH	BRCA_valid2	Malignant
1.26095e-15	0.126814	0.233	0.099	3.42613e-11	ADSL	BRCA_valid2	Malignant
1.26889e-15	-0.783111	0.512	0.536	3.44771e-11	ATP1A1	BRCA_valid2	Malignant
1.52488e-15	0.153272	0.367	0.185	4.14324e-11	SLC35A3	BRCA_valid2	Malignant
1.75772e-15	0.160304	0.18	0.054	4.77592e-11	AGPAT1	BRCA_valid2	Malignant
2.05051e-15	0.218328	0.356	0.162	5.57145e-11	SLC20A1	BRCA_valid2	Malignant
2.3282e-15	0.194887	0.212	0.071	6.32596e-11	NDUFA11	BRCA_valid2	Malignant
2.97989e-15	0.22033	0.462	0.252	8.09665e-11	ACO2	BRCA_valid2	Malignant
2.98497e-15	0.298025	0.366	0.183	8.11047e-11	PLPBP	BRCA_valid2	Malignant
3.04855e-15	0.979664	0.191	0.072	8.28321e-11	HMGCS2	BRCA_valid2	Malignant
3.26928e-15	0.331375	0.252	0.086	8.88295e-11	UQCRC1	BRCA_valid2	Malignant
4.73331e-15	0.228506	0.37	0.184	1.28609e-10	IDI1	BRCA_valid2	Malignant
5.04005e-15	0.180675	0.258	0.098	1.36943e-10	ACADM	BRCA_valid2	Malignant
5.60125e-15	0.10961	0.141	0.042	1.52192e-10	SLC9A8	BRCA_valid2	Malignant
7.75705e-15	0.150534	0.396	0.209	2.10767e-10	ATP6V1A	BRCA_valid2	Malignant
7.81845e-15	-0.379042	0.042	0.126	2.12435e-10	INPP1	BRCA_valid2	Malignant
7.91991e-15	0.154733	0.39	0.238	2.15192e-10	PLPP2	BRCA_valid2	Malignant
8.34296e-15	0.107302	0.104	0.021	2.26686e-10	PSPH	BRCA_valid2	Malignant
9.74797e-15	0.124212	0.128	0.044	2.64862e-10	CRAT	BRCA_valid2	Malignant
1.04259e-14	0.114008	0.151	0.046	2.83281e-10	COQ6	BRCA_valid2	Malignant
1.22611e-14	0.102742	0.133	0.032	3.33145e-10	MPI	BRCA_valid2	Malignant
1.28035e-14	0.109759	0.144	0.047	3.47885e-10	SLC25A13	BRCA_valid2	Malignant
1.43659e-14	0.35184	0.657	0.47	3.90337e-10	ATP5MG	BRCA_valid2	Malignant
1.54373e-14	0.200685	0.308	0.141	4.19448e-10	ALG3	BRCA_valid2	Malignant
1.62669e-14	0.226726	0.245	0.101	4.41987e-10	UEVLD	BRCA_valid2	Malignant
1.81185e-14	0.138393	0.16	0.048	4.92297e-10	ADCY9	BRCA_valid2	Malignant
2.01025e-14	0.149878	0.179	0.052	5.46205e-10	RPE	BRCA_valid2	Malignant
2.12446e-14	0.170727	0.178	0.064	5.77238e-10	IMPDH1	BRCA_valid2	Malignant
2.20071e-14	0.242182	0.572	0.342	5.97954e-10	AHCY	BRCA_valid2	Malignant
2.26617e-14	0.145477	0.182	0.051	6.15742e-10	DPM2	BRCA_valid2	Malignant
2.85086e-14	0.149726	0.115	0.023	7.74606e-10	B3GAT3	BRCA_valid2	Malignant
3.00958e-14	0.128906	0.115	0.026	8.17733e-10	GSTZ1	BRCA_valid2	Malignant
3.37477e-14	0.157595	0.154	0.056	9.16958e-10	LSS	BRCA_valid2	Malignant
3.77418e-14	0.138581	0.106	0.029	1.02548e-09	STS	BRCA_valid2	Malignant
3.89911e-14	0.147335	0.111	0.015	1.05943e-09	COMTD1	BRCA_valid2	Malignant
4.17174e-14	0.217366	0.291	0.123	1.1335e-09	SGPL1	BRCA_valid2	Malignant
4.48974e-14	0.122651	0.149	0.05	1.21991e-09	AGPS	BRCA_valid2	Malignant
5.03394e-14	-0.344559	0.04	0.119	1.36777e-09	MAOA	BRCA_valid2	Malignant
6.095e-14	0.299934	0.233	0.11	1.65607e-09	PTS	BRCA_valid2	Malignant
7.17502e-14	0.144529	0.211	0.075	1.94952e-09	SLC37A4	BRCA_valid2	Malignant
7.42815e-14	0.137153	0.144	0.042	2.0183e-09	SUCLA2	BRCA_valid2	Malignant
1.34314e-13	0.123967	0.117	0.04	3.64943e-09	ELOVL6	BRCA_valid2	Malignant
1.44158e-13	0.263013	0.395	0.209	3.91692e-09	UCP2	BRCA_valid2	Malignant
1.71592e-13	0.283428	0.457	0.259	4.66232e-09	AKR1A1	BRCA_valid2	Malignant
1.78981e-13	0.256581	0.605	0.374	4.86308e-09	NDUFC1	BRCA_valid2	Malignant
2.22918e-13	0.199243	0.507	0.318	6.0569e-09	NEU1	BRCA_valid2	Malignant
2.55443e-13	0.12629	0.221	0.101	6.94065e-09	PIK3R2	BRCA_valid2	Malignant
3.61944e-13	0.161486	0.374	0.208	9.83439e-09	PAPSS1	BRCA_valid2	Malignant
4.71921e-13	0.128801	0.222	0.089	1.28226e-08	CTPS2	BRCA_valid2	Malignant
5.02416e-13	0.163454	0.256	0.118	1.36511e-08	MTHFD1	BRCA_valid2	Malignant
5.62213e-13	0.126032	0.271	0.139	1.52759e-08	HACD2	BRCA_valid2	Malignant
6.18564e-13	0.140365	0.107	0.019	1.6807e-08	SLC29A3	BRCA_valid2	Malignant
7.20419e-13	0.164408	0.171	0.043	1.95745e-08	STARD3	BRCA_valid2	Malignant
7.5239e-13	0.121304	0.368	0.178	2.04432e-08	PLA2G12A	BRCA_valid2	Malignant
7.91664e-13	0.233408	0.538	0.321	2.15103e-08	GLO1	BRCA_valid2	Malignant
8.20976e-13	-0.745126	0.075	0.16	2.23067e-08	PDE4B	BRCA_valid2	Malignant
8.52608e-13	0.112143	0.206	0.092	2.31662e-08	NSDHL	BRCA_valid2	Malignant
9.12542e-13	0.411414	0.64	0.469	2.47947e-08	COX7B	BRCA_valid2	Malignant
9.49666e-13	0.126612	0.296	0.136	2.58034e-08	SLC35A2	BRCA_valid2	Malignant
1.14863e-12	0.14552	0.351	0.172	3.12093e-08	SLC35B2	BRCA_valid2	Malignant
1.22208e-12	0.227382	0.491	0.281	3.32052e-08	FDFT1	BRCA_valid2	Malignant
1.30422e-12	0.324676	0.467	0.273	3.5437e-08	PGAM1	BRCA_valid2	Malignant
1.4239e-12	0.175286	0.202	0.085	3.86889e-08	SLC25A16	BRCA_valid2	Malignant
1.49304e-12	0.116403	0.147	0.051	4.05675e-08	PCK2	BRCA_valid2	Malignant
1.54484e-12	0.223966	0.145	0.045	4.19749e-08	KMO	BRCA_valid2	Malignant
1.56593e-12	0.194759	0.316	0.164	4.25479e-08	GPAT4	BRCA_valid2	Malignant
2.14129e-12	0.259527	0.373	0.184	5.81811e-08	P4HA1	BRCA_valid2	Malignant
2.65687e-12	0.103651	0.174	0.064	7.219e-08	UROD	BRCA_valid2	Malignant
2.77548e-12	0.127102	0.211	0.08	7.54125e-08	NME6	BRCA_valid2	Malignant
2.92712e-12	0.161282	0.276	0.144	7.95329e-08	PCYT1A	BRCA_valid2	Malignant
3.11542e-12	-0.645288	0.182	0.282	8.4649e-08	SC5D	BRCA_valid2	Malignant
4.21919e-12	-0.390896	0.031	0.125	1.14639e-07	AASS	BRCA_valid2	Malignant
5.90432e-12	0.260177	0.732	0.551	1.60426e-07	ATP5F1B	BRCA_valid2	Malignant
6.10353e-12	0.122676	0.117	0.031	1.65839e-07	A4GALT	BRCA_valid2	Malignant
6.10526e-12	0.118528	0.65	0.411	1.65886e-07	FASN	BRCA_valid2	Malignant
9.76152e-12	0.392738	0.61	0.506	2.6523e-07	CA12	BRCA_valid2	Malignant
1.28366e-11	0.176577	0.389	0.21	3.48784e-07	SUCLG1	BRCA_valid2	Malignant
1.32991e-11	0.159199	0.14	0.055	3.61349e-07	ASS1	BRCA_valid2	Malignant
1.45427e-11	0.122722	0.229	0.099	3.9514e-07	IDH3A	BRCA_valid2	Malignant
1.51593e-11	0.108577	0.151	0.056	4.11893e-07	HLCS	BRCA_valid2	Malignant
1.75688e-11	0.339747	0.709	0.537	4.77362e-07	RPN2	BRCA_valid2	Malignant
1.83324e-11	0.100255	0.254	0.105	4.98111e-07	NUDT9	BRCA_valid2	Malignant
1.85562e-11	0.237398	0.124	0.025	5.04192e-07	GMDS	BRCA_valid2	Malignant
2.21293e-11	0.153539	0.272	0.127	6.01275e-07	SLC33A1	BRCA_valid2	Malignant
2.92458e-11	0.170375	0.203	0.084	7.94638e-07	EBP	BRCA_valid2	Malignant
3.53488e-11	0.135213	0.184	0.073	9.60461e-07	MANBA	BRCA_valid2	Malignant
4.58768e-11	0.100231	0.292	0.152	1.24652e-06	IDH3B	BRCA_valid2	Malignant
4.59594e-11	0.142373	0.208	0.091	1.24876e-06	DLAT	BRCA_valid2	Malignant
5.5026e-11	0.267586	0.345	0.196	1.49511e-06	TKT	BRCA_valid2	Malignant
5.89004e-11	0.142165	0.279	0.133	1.60038e-06	SHMT2	BRCA_valid2	Malignant
6.20338e-11	0.102621	0.445	0.271	1.68552e-06	NDUFS4	BRCA_valid2	Malignant
1.06148e-10	0.403028	0.648	0.446	2.88415e-06	SPCS2	BRCA_valid2	Malignant
1.5731e-10	-0.544395	0.131	0.225	4.27428e-06	PFKP	BRCA_valid2	Malignant
2.00041e-10	0.117596	0.156	0.06	5.43531e-06	AGL	BRCA_valid2	Malignant
2.28416e-10	0.216736	0.194	0.078	6.2063e-06	ARG2	BRCA_valid2	Malignant
2.34182e-10	0.256994	0.626	0.412	6.36297e-06	DAD1	BRCA_valid2	Malignant
2.67992e-10	-0.331497	0.033	0.115	7.28162e-06	ALOX5	BRCA_valid2	Malignant
2.86807e-10	0.1478	0.171	0.067	7.79283e-06	QPRT	BRCA_valid2	Malignant
2.93514e-10	0.186938	0.244	0.122	7.97506e-06	ACAT1	BRCA_valid2	Malignant
4.88668e-10	0.526584	0.497	0.341	1.32776e-05	GPX4	BRCA_valid2	Malignant
5.27839e-10	0.10285	0.167	0.065	1.43419e-05	RPIA	BRCA_valid2	Malignant
6.35659e-10	0.130975	0.257	0.131	1.72715e-05	GPD2	BRCA_valid2	Malignant
8.04876e-10	0.131911	0.153	0.048	2.18693e-05	PPAT	BRCA_valid2	Malignant
1.14257e-09	0.146329	0.195	0.086	3.10448e-05	ACAT2	BRCA_valid2	Malignant
1.16698e-09	-0.977579	0.16	0.253	3.17081e-05	HMOX1	BRCA_valid2	Malignant
1.47973e-09	0.108606	0.104	0.031	4.02058e-05	DGAT2	BRCA_valid2	Malignant
2.12285e-09	0.274068	0.442	0.304	5.76801e-05	ATP6V0B	BRCA_valid2	Malignant
2.18159e-09	0.291837	0.389	0.261	5.92759e-05	UGP2	BRCA_valid2	Malignant
2.22584e-09	0.210762	0.568	0.396	6.04784e-05	OAT	BRCA_valid2	Malignant
2.53758e-09	0.321483	0.427	0.287	6.89487e-05	GALNT6	BRCA_valid2	Malignant
2.79209e-09	0.106319	0.205	0.091	7.58639e-05	UMPS	BRCA_valid2	Malignant
4.49213e-09	0.209349	0.403	0.227	0.000122056	GNS	BRCA_valid2	Malignant
4.58484e-09	-0.743186	0.543	0.566	0.000124575	SLC38A2	BRCA_valid2	Malignant
8.83562e-09	0.16634	0.406	0.254	0.000240073	COMT	BRCA_valid2	Malignant
9.41044e-09	0.308993	0.143	0.058	0.000255691	MAOB	BRCA_valid2	Malignant
1.34188e-08	0.169007	0.237	0.355	0.000364602	LDHB	BRCA_valid2	Malignant
1.53775e-08	0.28815	0.492	0.3	0.000417822	DUT	BRCA_valid2	Malignant
1.82513e-08	0.383568	0.595	0.414	0.000495907	NDUFS5	BRCA_valid2	Malignant
2.29205e-08	-0.564878	0.157	0.242	0.000622774	CYBRD1	BRCA_valid2	Malignant
2.91615e-08	0.114206	0.435	0.254	0.000792348	ATP6V1E1	BRCA_valid2	Malignant
4.08851e-08	0.121807	0.588	0.393	0.00111089	SPCS1	BRCA_valid2	Malignant
5.03338e-08	0.104649	0.395	0.257	0.00136762	BLVRA	BRCA_valid2	Malignant
5.09935e-08	0.173063	0.344	0.19	0.00138554	LTA4H	BRCA_valid2	Malignant
5.32702e-08	0.10248	0.132	0.047	0.00144741	PDE8B	BRCA_valid2	Malignant
5.3583e-08	0.132626	0.389	0.241	0.0014559	PGD	BRCA_valid2	Malignant
8.5923e-08	0.128688	0.321	0.199	0.00233461	PANK3	BRCA_valid2	Malignant
1.24959e-07	0.109534	0.145	0.072	0.00339526	PHGDH	BRCA_valid2	Malignant
1.52617e-07	0.144205	0.134	0.053	0.00414676	ALDOC	BRCA_valid2	Malignant
1.80873e-07	0.261532	0.783	0.65	0.00491449	NDUFA4	BRCA_valid2	Malignant
1.23834e-219	4.67084	0.683	0	3.36469e-215	GPX1	BRCA_valid2	Myeloid
1.90284e-182	2.21875	0.73	0.11	5.1702e-178	GPX4	BRCA_valid2	Myeloid
7.38505e-182	2.40498	0.597	0.001	2.00659e-177	ALDOA	BRCA_valid2	Myeloid
1.7418e-171	1.8231	0.801	0.206	4.73264e-167	ATP5MC2	BRCA_valid2	Myeloid
2.69844e-165	2.32526	0.87	0.392	7.33193e-161	GAPDH	BRCA_valid2	Myeloid
1.05669e-150	1.67271	0.527	0.003	2.87113e-146	ATP5F1D	BRCA_valid2	Myeloid
1.33444e-142	1.4023	0.704	0.137	3.62581e-138	COX6B1	BRCA_valid2	Myeloid
5.90277e-141	1.55579	0.644	0.092	1.60384e-136	ATP5MC3	BRCA_valid2	Myeloid
8.93852e-131	1.3755	0.491	0.01	2.42868e-126	APRT	BRCA_valid2	Myeloid
4.30897e-129	1.3397	0.482	0.013	1.17079e-124	PGLS	BRCA_valid2	Myeloid
2.22857e-127	1.46685	0.677	0.113	6.05525e-123	NDUFB2	BRCA_valid2	Myeloid
2.88603e-125	1.2554	0.696	0.156	7.84163e-121	COX6C	BRCA_valid2	Myeloid
6.43871e-125	1.36784	0.647	0.113	1.74946e-120	COX5A	BRCA_valid2	Myeloid
2.2465e-123	1.32348	0.667	0.124	6.10396e-119	UQCR10	BRCA_valid2	Myeloid
4.90431e-119	1.2942	0.672	0.136	1.33255e-114	COX5B	BRCA_valid2	Myeloid
5.65029e-119	1.45437	0.603	0.069	1.53524e-114	GUK1	BRCA_valid2	Myeloid
9.25683e-117	1.28969	0.767	0.228	2.51517e-112	ATP5MG	BRCA_valid2	Myeloid
1.79282e-116	1.2736	0.571	0.08	4.87128e-112	COMT	BRCA_valid2	Myeloid
6.01529e-115	1.34214	0.771	0.233	1.63441e-110	SLC25A6	BRCA_valid2	Myeloid
2.81087e-114	1.14701	0.438	0.006	7.63742e-110	NDUFB7	BRCA_valid2	Myeloid
4.13374e-113	1.39771	0.581	0.105	1.12318e-108	HCST	BRCA_valid2	Myeloid
1.20207e-110	1.29919	0.61	0.108	3.26614e-106	P4HB	BRCA_valid2	Myeloid
1.33547e-110	1.12201	0.466	0.022	3.62861e-106	NDUFB10	BRCA_valid2	Myeloid
1.15492e-109	1.05513	0.421	0.005	3.13803e-105	NDUFS7	BRCA_valid2	Myeloid
1.60213e-105	0.975508	0.415	0.015	4.35315e-101	NDUFS8	BRCA_valid2	Myeloid
6.55214e-105	1.23008	0.759	0.242	1.78028e-100	TPI1	BRCA_valid2	Myeloid
1.12274e-104	1.11016	0.746	0.23	3.05061e-100	NDUFA4	BRCA_valid2	Myeloid
2.56903e-103	1.14607	0.77	0.237	6.98032e-99	COX7C	BRCA_valid2	Myeloid
6.56119e-102	1.16393	0.591	0.097	1.78274e-97	NDUFS5	BRCA_valid2	Myeloid
1.99021e-99	1.02031	0.745	0.241	5.4076e-95	COX8A	BRCA_valid2	Myeloid
3.98812e-99	1.02241	0.485	0.055	1.08361e-94	SLC7A7	BRCA_valid2	Myeloid
4.90507e-97	1.34509	0.833	0.307	1.33276e-92	COX4I1	BRCA_valid2	Myeloid
8.51891e-97	1.20969	0.503	0.073	2.31467e-92	BLVRB	BRCA_valid2	Myeloid
8.85434e-95	0.899099	0.467	0.056	2.40581e-90	PRDX3	BRCA_valid2	Myeloid
2.15241e-90	1.09048	0.605	0.128	5.8483e-86	AKR1A1	BRCA_valid2	Myeloid
4.66907e-90	0.976815	0.677	0.201	1.26863e-85	ATP6V0B	BRCA_valid2	Myeloid
6.65822e-90	1.36444	0.709	0.216	1.8091e-85	PRDX1	BRCA_valid2	Myeloid
2.04834e-89	0.851087	0.394	0.03	5.56555e-85	UQCRC1	BRCA_valid2	Myeloid
2.3152e-89	0.991563	0.421	0.026	6.29064e-85	IDH2	BRCA_valid2	Myeloid
2.97384e-88	0.861323	0.366	0.008	8.08021e-84	NDUFA3	BRCA_valid2	Myeloid
6.17037e-88	0.952696	0.617	0.141	1.67655e-83	UQCRQ	BRCA_valid2	Myeloid
7.34919e-88	1.04173	0.397	0.025	1.99685e-83	UPP1	BRCA_valid2	Myeloid
8.86806e-88	0.921055	0.465	0.063	2.40954e-83	PCBD1	BRCA_valid2	Myeloid
4.18488e-87	0.953577	0.648	0.171	1.13707e-82	COX7A2	BRCA_valid2	Myeloid
5.19177e-87	0.863842	0.519	0.086	1.41066e-82	SPCS1	BRCA_valid2	Myeloid
9.47043e-86	0.850722	0.478	0.075	2.57321e-81	NDUFS6	BRCA_valid2	Myeloid
3.58808e-85	0.968678	0.613	0.136	9.74918e-81	ATP5PF	BRCA_valid2	Myeloid
1.36945e-84	0.933877	0.737	0.237	3.72093e-80	UQCRB	BRCA_valid2	Myeloid
6.53421e-84	0.941498	0.682	0.208	1.77541e-79	UCP2	BRCA_valid2	Myeloid
4.28456e-82	0.765318	0.493	0.081	1.16416e-77	NDUFA2	BRCA_valid2	Myeloid
8.40277e-82	0.974478	0.467	0.082	2.28312e-77	AKR1B1	BRCA_valid2	Myeloid
8.4192e-82	0.873325	0.511	0.096	2.28758e-77	NDUFV2	BRCA_valid2	Myeloid
2.31393e-81	0.926954	0.466	0.07	6.28719e-77	ATP5F1A	BRCA_valid2	Myeloid
4.86599e-81	0.889015	0.458	0.054	1.32214e-76	NDUFAB1	BRCA_valid2	Myeloid
1.42409e-80	0.876919	0.441	0.049	3.86939e-76	MGAT4A	BRCA_valid2	Myeloid
1.83328e-80	0.891496	0.647	0.182	4.98121e-76	UQCRH	BRCA_valid2	Myeloid
1.36432e-79	-3.75535	0.155	0.541	3.70699e-75	AQP9	BRCA_valid2	Myeloid
2.87089e-79	1.02371	0.755	0.256	7.80049e-75	ATP6V1F	BRCA_valid2	Myeloid
1.08641e-77	0.773577	0.45	0.074	2.95188e-73	SCP2	BRCA_valid2	Myeloid
1.2183e-77	0.933078	0.481	0.073	3.31024e-73	HNMT	BRCA_valid2	Myeloid
1.71954e-77	0.766042	0.528	0.122	4.67216e-73	ATP5F1C	BRCA_valid2	Myeloid
8.37757e-76	0.803248	0.442	0.07	2.27627e-71	MDH2	BRCA_valid2	Myeloid
1.1602e-75	0.814513	0.533	0.115	3.15237e-71	TKT	BRCA_valid2	Myeloid
1.41733e-74	0.745267	0.329	0.017	3.85103e-70	DCXR	BRCA_valid2	Myeloid
3.58406e-74	0.746182	0.526	0.123	9.73826e-70	PGAM1	BRCA_valid2	Myeloid
5.26759e-74	0.817092	0.383	0.045	1.43126e-69	IDH1	BRCA_valid2	Myeloid
1.79231e-73	0.761485	0.386	0.037	4.86989e-69	ATP5MC1	BRCA_valid2	Myeloid
1.05856e-72	0.723633	0.4	0.049	2.87622e-68	SLC8A1	BRCA_valid2	Myeloid
1.14926e-70	0.720395	0.596	0.165	3.12266e-66	ATP5MF	BRCA_valid2	Myeloid
4.11911e-70	0.966949	0.518	0.097	1.1192e-65	MGST3	BRCA_valid2	Myeloid
9.02098e-70	0.736491	0.352	0.033	2.45109e-65	ACP2	BRCA_valid2	Myeloid
1.86622e-68	0.948561	0.71	0.238	5.0707e-64	SLC25A5	BRCA_valid2	Myeloid
2.38666e-68	0.801602	0.556	0.141	6.4848e-64	SOD1	BRCA_valid2	Myeloid
8.60348e-68	0.697963	0.322	0.025	2.33765e-63	NME4	BRCA_valid2	Myeloid
1.6852e-67	0.637865	0.59	0.17	4.57887e-63	NDUFA1	BRCA_valid2	Myeloid
2.01327e-67	0.800747	0.641	0.189	5.47027e-63	ATP5PD	BRCA_valid2	Myeloid
3.80721e-67	0.684114	0.444	0.084	1.03446e-62	HADHA	BRCA_valid2	Myeloid
4.40817e-67	0.962851	0.386	0.058	1.19774e-62	PPA1	BRCA_valid2	Myeloid
4.53363e-67	0.678859	0.305	0.017	1.23183e-62	TECR	BRCA_valid2	Myeloid
1.84235e-66	-1.95726	0.789	0.865	5.00585e-62	SOD2	BRCA_valid2	Myeloid
2.1183e-66	0.63653	0.502	0.121	5.75564e-62	NDUFB9	BRCA_valid2	Myeloid
3.23514e-66	0.965178	0.428	0.073	8.79021e-62	ALDH2	BRCA_valid2	Myeloid
3.72213e-65	0.680645	0.407	0.071	1.01134e-60	COX7A2L	BRCA_valid2	Myeloid
1.21934e-64	0.838294	0.906	0.54	3.31306e-60	ATP5F1E	BRCA_valid2	Myeloid
3.97548e-64	0.615779	0.276	0.013	1.08018e-59	PFKL	BRCA_valid2	Myeloid
1.69304e-63	0.542604	0.248	0.004	4.60017e-59	NME3	BRCA_valid2	Myeloid
3.41919e-63	-2.45676	0.026	0.3	9.29028e-59	DGAT2	BRCA_valid2	Myeloid
6.9413e-63	0.601531	0.282	0.009	1.88602e-58	NDUFV1	BRCA_valid2	Myeloid
1.35729e-62	0.660346	0.524	0.138	3.6879e-58	NDUFB4	BRCA_valid2	Myeloid
4.15549e-62	0.861838	0.41	0.066	1.12909e-57	LDHB	BRCA_valid2	Myeloid
7.53075e-62	0.60842	0.341	0.039	2.04618e-57	PPCS	BRCA_valid2	Myeloid
9.64881e-61	0.877625	0.539	0.142	2.62168e-56	SLCO2B1	BRCA_valid2	Myeloid
2.72654e-59	0.650356	0.306	0.015	7.40828e-55	ECHS1	BRCA_valid2	Myeloid
1.4494e-58	0.60039	0.336	0.044	3.93816e-54	DDOST	BRCA_valid2	Myeloid
1.68246e-58	0.64767	0.403	0.058	4.57142e-54	NDUFB3	BRCA_valid2	Myeloid
1.80744e-58	0.568907	0.246	0.004	4.911e-54	AGPAT2	BRCA_valid2	Myeloid
1.86233e-57	0.680387	0.333	0.031	5.06015e-53	CBR1	BRCA_valid2	Myeloid
2.33214e-57	0.519861	0.319	0.035	6.33666e-53	DPYD	BRCA_valid2	Myeloid
2.94987e-57	0.652349	0.349	0.046	8.0151e-53	SAT2	BRCA_valid2	Myeloid
7.28817e-57	0.842066	0.344	0.05	1.98027e-52	FUCA1	BRCA_valid2	Myeloid
1.1637e-56	0.769036	0.679	0.24	3.1619e-52	LDHA	BRCA_valid2	Myeloid
1.26339e-56	0.523204	0.254	0.013	3.43275e-52	PMVK	BRCA_valid2	Myeloid
1.26719e-56	0.639245	0.501	0.127	3.44308e-52	ATP5PB	BRCA_valid2	Myeloid
1.45698e-56	0.411214	0.526	0.136	3.95876e-52	GLRX	BRCA_valid2	Myeloid
3.42321e-56	0.599072	0.403	0.077	9.3012e-52	NDUFB5	BRCA_valid2	Myeloid
4.38545e-56	0.464919	0.281	0.037	1.19157e-51	NDUFV3	BRCA_valid2	Myeloid
5.1043e-56	0.658515	0.51	0.127	1.38689e-51	DAD1	BRCA_valid2	Myeloid
5.63868e-56	0.612486	0.459	0.099	1.53209e-51	SPCS3	BRCA_valid2	Myeloid
7.25116e-56	0.575653	0.432	0.101	1.97021e-51	NDUFA12	BRCA_valid2	Myeloid
2.91667e-55	0.517116	0.344	0.046	7.92487e-51	TCIRG1	BRCA_valid2	Myeloid
3.1051e-55	0.538305	0.412	0.092	8.43688e-51	NDUFC1	BRCA_valid2	Myeloid
6.80783e-55	0.589105	0.396	0.073	1.84976e-50	SDHC	BRCA_valid2	Myeloid
3.60588e-54	0.614388	0.361	0.055	9.79753e-50	CYC1	BRCA_valid2	Myeloid
5.01397e-54	0.557674	0.675	0.258	1.36235e-49	ATP6V1G1	BRCA_valid2	Myeloid
5.62311e-54	0.541037	0.623	0.221	1.52785e-49	COX7B	BRCA_valid2	Myeloid
9.72616e-54	0.502258	0.456	0.127	2.64269e-49	UQCRFS1	BRCA_valid2	Myeloid
1.07738e-53	0.613865	0.306	0.044	2.92736e-49	MDH1	BRCA_valid2	Myeloid
3.47305e-53	0.953588	0.293	0.031	9.43662e-49	RBKS	BRCA_valid2	Myeloid
1.07484e-52	0.591603	0.454	0.12	2.92046e-48	SMS	BRCA_valid2	Myeloid
2.08854e-51	0.495838	0.284	0.032	5.67477e-47	NDUFS3	BRCA_valid2	Myeloid
2.31494e-51	0.512531	0.445	0.117	6.28991e-47	BLVRA	BRCA_valid2	Myeloid
3.06333e-51	0.650502	0.394	0.072	8.32338e-47	ME2	BRCA_valid2	Myeloid
4.9971e-51	0.49735	0.268	0.023	1.35776e-46	SLC25A11	BRCA_valid2	Myeloid
5.95307e-51	0.553206	0.376	0.064	1.61751e-46	GAA	BRCA_valid2	Myeloid
6.20051e-51	0.38778	0.397	0.095	1.68474e-46	NDUFB1	BRCA_valid2	Myeloid
1.58753e-50	0.342942	0.258	0.044	4.31348e-46	ELOVL1	BRCA_valid2	Myeloid
6.63861e-50	0.55456	0.206	0.005	1.80378e-45	LTC4S	BRCA_valid2	Myeloid
9.72478e-50	0.559628	0.394	0.078	2.64232e-45	DNMT1	BRCA_valid2	Myeloid
1.47435e-49	0.4274	0.215	0.008	4.00596e-45	ARSA	BRCA_valid2	Myeloid
2.5195e-49	0.615591	0.377	0.065	6.84573e-45	DUT	BRCA_valid2	Myeloid
5.7624e-48	0.503933	0.614	0.218	1.5657e-43	MGAT1	BRCA_valid2	Myeloid
3.27018e-47	0.459912	0.226	0.013	8.88541e-43	GPAA1	BRCA_valid2	Myeloid
6.10466e-47	0.52421	0.665	0.249	1.6587e-42	COX6A1	BRCA_valid2	Myeloid
2.61004e-46	0.578484	0.352	0.064	7.09175e-42	FUCA2	BRCA_valid2	Myeloid
2.72966e-46	0.474386	0.268	0.035	7.41675e-42	AKR7A2	BRCA_valid2	Myeloid
3.33319e-45	0.459038	0.219	0.003	9.05661e-41	NT5C	BRCA_valid2	Myeloid
6.0118e-45	0.507934	0.263	0.025	1.63347e-40	IDH3G	BRCA_valid2	Myeloid
6.22242e-45	0.571715	0.383	0.085	1.69069e-40	GPI	BRCA_valid2	Myeloid
6.72258e-45	0.415166	0.197	0.006	1.82659e-40	UROS	BRCA_valid2	Myeloid
1.87269e-44	0.431802	0.362	0.085	5.0883e-40	UQCRC2	BRCA_valid2	Myeloid
3.47428e-44	0.342305	0.585	0.197	9.43996e-40	PRDX5	BRCA_valid2	Myeloid
1.58095e-43	0.501754	0.413	0.1	4.29561e-39	NAGA	BRCA_valid2	Myeloid
1.88999e-43	0.429399	0.197	0.003	5.13529e-39	B3GAT3	BRCA_valid2	Myeloid
3.14932e-43	0.932964	0.248	0.031	8.55703e-39	SCD	BRCA_valid2	Myeloid
7.75435e-43	0.431674	0.234	0.028	2.10694e-38	NDUFA8	BRCA_valid2	Myeloid
8.32208e-43	0.548854	0.534	0.19	2.26119e-38	RPN2	BRCA_valid2	Myeloid
1.7888e-42	0.466655	0.289	0.047	4.86034e-38	HEXA	BRCA_valid2	Myeloid
1.91007e-42	0.478894	0.405	0.094	5.18986e-38	MAN2B1	BRCA_valid2	Myeloid
2.42201e-42	0.463612	0.304	0.051	6.58083e-38	MGST2	BRCA_valid2	Myeloid
2.43562e-42	0.358832	0.176	0.007	6.61783e-38	MPST	BRCA_valid2	Myeloid
7.11683e-42	0.482123	0.295	0.05	1.93371e-37	ACP1	BRCA_valid2	Myeloid
9.83913e-42	0.479641	0.231	0.022	2.67339e-37	SLC25A19	BRCA_valid2	Myeloid
2.25737e-41	0.372425	0.209	0.014	6.1335e-37	HAGH	BRCA_valid2	Myeloid
2.39784e-41	0.351538	0.266	0.039	6.51519e-37	GYG1	BRCA_valid2	Myeloid
7.57335e-41	0.243747	0.49	0.159	2.05775e-36	ATP6V0D1	BRCA_valid2	Myeloid
3.02695e-40	0.411507	0.193	0.006	8.22451e-36	CD38	BRCA_valid2	Myeloid
3.25953e-40	0.426515	0.302	0.06	8.85647e-36	ESD	BRCA_valid2	Myeloid
5.48179e-40	0.362354	0.263	0.034	1.48946e-35	STARD3	BRCA_valid2	Myeloid
6.914e-40	0.390996	0.181	0.005	1.8786e-35	SLC25A1	BRCA_valid2	Myeloid
7.98261e-40	0.397731	0.513	0.168	2.16895e-35	PRDX6	BRCA_valid2	Myeloid
1.02751e-39	0.377435	0.451	0.151	2.79186e-35	NDUFA6	BRCA_valid2	Myeloid
1.59772e-39	0.409602	0.322	0.074	4.34118e-35	SLC4A7	BRCA_valid2	Myeloid
2.16732e-39	0.457314	0.264	0.035	5.88883e-35	SUCLG1	BRCA_valid2	Myeloid
7.6653e-39	0.387275	0.179	0.002	2.08274e-34	GALK1	BRCA_valid2	Myeloid
1.30734e-38	0.41972	0.217	0.023	3.55217e-34	ALG3	BRCA_valid2	Myeloid
9.28616e-38	0.572855	0.272	0.038	2.52314e-33	SLC1A3	BRCA_valid2	Myeloid
1.05938e-37	0.350447	0.169	0.007	2.87845e-33	DPM2	BRCA_valid2	Myeloid
1.67465e-37	0.330448	0.167	0.005	4.55019e-33	GFUS	BRCA_valid2	Myeloid
2.92031e-37	0.715907	0.3	0.065	7.93478e-33	PLA2G7	BRCA_valid2	Myeloid
3.44718e-37	0.288432	0.144	0.004	9.36633e-33	DPM3	BRCA_valid2	Myeloid
9.3677e-37	0.334257	0.207	0.028	2.5453e-32	DCK	BRCA_valid2	Myeloid
1.01043e-36	0.357388	0.281	0.053	2.74545e-32	PIGT	BRCA_valid2	Myeloid
3.14377e-36	0.389708	0.349	0.086	8.54194e-32	MANBA	BRCA_valid2	Myeloid
7.70293e-36	0.211478	0.237	0.04	2.09296e-31	IMPDH1	BRCA_valid2	Myeloid
1.21771e-35	0.25279	0.27	0.051	3.30865e-31	MAT2B	BRCA_valid2	Myeloid
1.45083e-35	0.342459	0.25	0.044	3.94206e-31	NDUFA10	BRCA_valid2	Myeloid
1.68486e-35	0.367999	0.169	0.004	4.57794e-31	ETFB	BRCA_valid2	Myeloid
2.56992e-35	0.4131	0.444	0.148	6.98273e-31	SPCS2	BRCA_valid2	Myeloid
7.13936e-35	0.327616	0.222	0.038	1.93983e-30	HPRT1	BRCA_valid2	Myeloid
1.20683e-34	0.221507	0.293	0.075	3.27907e-30	UGP2	BRCA_valid2	Myeloid
1.64661e-34	-0.928206	0.756	0.74	4.474e-30	ATP6V0C	BRCA_valid2	Myeloid
2.21813e-34	0.402051	0.257	0.055	6.02688e-30	PTGS1	BRCA_valid2	Myeloid
3.13185e-34	0.417256	0.247	0.048	8.50956e-30	SLC29A1	BRCA_valid2	Myeloid
3.31603e-34	0.26763	0.166	0.019	9.00999e-30	ACYP2	BRCA_valid2	Myeloid
3.45857e-34	0.285331	0.15	0.008	9.39729e-30	FPGS	BRCA_valid2	Myeloid
3.53291e-34	0.34216	0.266	0.058	9.59927e-30	NDUFS4	BRCA_valid2	Myeloid
4.17729e-34	0.368764	0.456	0.154	1.13501e-29	ATP5ME	BRCA_valid2	Myeloid
8.16463e-34	0.264345	0.153	0.012	2.21841e-29	PIGF	BRCA_valid2	Myeloid
2.0487e-33	0.576623	0.606	0.239	5.56652e-29	NME2	BRCA_valid2	Myeloid
3.39095e-33	0.321837	0.243	0.043	9.21356e-29	NDUFA5	BRCA_valid2	Myeloid
4.20637e-33	0.263335	0.135	0.003	1.14291e-28	B4GALT7	BRCA_valid2	Myeloid
5.92811e-33	0.329568	0.269	0.065	1.61073e-28	SGPL1	BRCA_valid2	Myeloid
6.64078e-33	0.344474	0.229	0.031	1.80437e-28	DCTD	BRCA_valid2	Myeloid
9.65503e-33	0.288028	0.28	0.056	2.62337e-28	NDUFS2	BRCA_valid2	Myeloid
3.2508e-32	0.321736	0.211	0.034	8.83274e-28	GBGT1	BRCA_valid2	Myeloid
3.67944e-32	-1.79174	0.024	0.179	9.99742e-28	SLC7A11	BRCA_valid2	Myeloid
4.061e-32	0.34117	0.198	0.02	1.10341e-27	G6PC3	BRCA_valid2	Myeloid
4.12701e-32	0.438323	0.281	0.051	1.12135e-27	ETFA	BRCA_valid2	Myeloid
6.63896e-32	0.254824	0.451	0.147	1.80387e-27	NAGK	BRCA_valid2	Myeloid
1.40807e-31	0.581978	0.283	0.068	3.82587e-27	FBP1	BRCA_valid2	Myeloid
3.339e-31	0.255015	0.328	0.097	9.07239e-27	AK2	BRCA_valid2	Myeloid
6.90568e-31	0.247668	0.21	0.036	1.87634e-26	GBA	BRCA_valid2	Myeloid
8.7519e-31	0.467618	0.648	0.298	2.37798e-26	ENO1	BRCA_valid2	Myeloid
1.6921e-30	0.366825	0.202	0.023	4.59762e-26	ITPA	BRCA_valid2	Myeloid
2.1639e-30	0.299426	0.177	0.017	5.87953e-26	RENBP	BRCA_valid2	Myeloid
2.8418e-30	0.228604	0.211	0.039	7.72146e-26	PLOD1	BRCA_valid2	Myeloid
4.15366e-30	0.230749	0.386	0.126	1.12859e-25	SDHB	BRCA_valid2	Myeloid
4.4512e-30	0.267255	0.137	0.006	1.20944e-25	AMDHD2	BRCA_valid2	Myeloid
5.38154e-30	0.326984	0.232	0.043	1.46222e-25	ADCY7	BRCA_valid2	Myeloid
5.76142e-30	0.302811	0.388	0.131	1.56544e-25	NANS	BRCA_valid2	Myeloid
1.20667e-29	0.336784	0.191	0.019	3.27864e-25	PTGES2	BRCA_valid2	Myeloid
1.77479e-29	0.2772	0.276	0.077	4.82229e-25	HK1	BRCA_valid2	Myeloid
1.90144e-29	0.403484	0.272	0.054	5.16639e-25	AHCY	BRCA_valid2	Myeloid
2.45499e-29	0.387025	0.189	0.022	6.67045e-25	ENPP2	BRCA_valid2	Myeloid
2.76994e-29	0.3163	0.175	0.019	7.5262e-25	UROD	BRCA_valid2	Myeloid
3.88172e-29	0.327834	0.231	0.046	1.0547e-24	FDFT1	BRCA_valid2	Myeloid
5.22739e-29	0.265488	0.673	0.309	1.42033e-24	ATP1B3	BRCA_valid2	Myeloid
9.3382e-29	0.340258	0.322	0.086	2.53728e-24	HADHB	BRCA_valid2	Myeloid
9.47605e-29	0.314444	0.183	0.023	2.57474e-24	ALG5	BRCA_valid2	Myeloid
1.1194e-28	0.327776	0.336	0.104	3.04152e-24	DPYSL2	BRCA_valid2	Myeloid
1.59471e-28	0.230447	0.334	0.09	4.33298e-24	NDUFB6	BRCA_valid2	Myeloid
1.75304e-28	0.281782	0.129	0.003	4.76317e-24	DTYMK	BRCA_valid2	Myeloid
3.42086e-28	0.246419	0.254	0.06	9.29481e-24	SEPHS2	BRCA_valid2	Myeloid
4.43394e-28	0.283378	0.201	0.035	1.20474e-23	ADSL	BRCA_valid2	Myeloid
6.85522e-28	0.29237	0.205	0.04	1.86263e-23	SUCLG2	BRCA_valid2	Myeloid
9.69213e-28	0.20482	0.157	0.027	2.63345e-23	GGPS1	BRCA_valid2	Myeloid
1.05276e-27	0.280037	0.301	0.087	2.86046e-23	P4HA1	BRCA_valid2	Myeloid
1.12869e-27	0.264476	0.151	0.021	3.06675e-23	RFK	BRCA_valid2	Myeloid
2.3971e-27	0.255138	0.335	0.115	6.51317e-23	GUSB	BRCA_valid2	Myeloid
3.63996e-27	-1.28777	0.004	0.118	9.89012e-23	CYP4F3	BRCA_valid2	Myeloid
5.13831e-27	0.22758	0.129	0.013	1.39613e-22	HK3	BRCA_valid2	Myeloid
6.87684e-27	-1.4716	0.479	0.518	1.86851e-22	ATP2B1	BRCA_valid2	Myeloid
9.36297e-27	0.321991	0.23	0.048	2.54401e-22	ST6GAL1	BRCA_valid2	Myeloid
1.55663e-26	0.146848	0.229	0.07	4.22951e-22	ETNK1	BRCA_valid2	Myeloid
1.57978e-26	0.134802	0.231	0.067	4.29242e-22	ALDH9A1	BRCA_valid2	Myeloid
3.29037e-26	0.139749	0.337	0.11	8.94026e-22	GNPDA1	BRCA_valid2	Myeloid
5.46323e-26	0.255524	0.221	0.05	1.48441e-21	IMPDH2	BRCA_valid2	Myeloid
5.90888e-26	0.34047	0.199	0.036	1.6055e-21	HSD17B4	BRCA_valid2	Myeloid
6.44268e-26	0.241142	0.126	0.008	1.75054e-21	GCSH	BRCA_valid2	Myeloid
6.56781e-26	0.19085	0.146	0.024	1.78454e-21	TK2	BRCA_valid2	Myeloid
9.60095e-26	-0.286718	0.44	0.184	2.60867e-21	SLC16A3	BRCA_valid2	Myeloid
1.71911e-25	0.307764	0.204	0.036	4.67101e-21	ADH5	BRCA_valid2	Myeloid
1.80815e-25	0.388283	0.561	0.237	4.91291e-21	HEXB	BRCA_valid2	Myeloid
1.93304e-25	0.32496	0.15	0.015	5.25226e-21	PRDX2	BRCA_valid2	Myeloid
2.59935e-25	0.18575	0.109	0.008	7.0627e-21	B3GALT4	BRCA_valid2	Myeloid
3.01449e-25	0.211855	0.106	0.002	8.19066e-21	MAN1B1	BRCA_valid2	Myeloid
3.10174e-25	0.236555	0.123	0.011	8.42774e-21	ENTPD6	BRCA_valid2	Myeloid
3.60216e-25	0.222498	0.145	0.021	9.78742e-21	ACADM	BRCA_valid2	Myeloid
4.59828e-25	0.291671	0.188	0.029	1.2494e-20	PIGP	BRCA_valid2	Myeloid
4.82081e-25	0.305776	0.13	0.017	1.30986e-20	NDUFA11	BRCA_valid2	Myeloid
5.14771e-25	0.226339	0.149	0.02	1.39868e-20	PLOD3	BRCA_valid2	Myeloid
6.29641e-25	0.291461	0.304	0.104	1.7108e-20	LTA4H	BRCA_valid2	Myeloid
6.30244e-25	0.102566	0.206	0.059	1.71244e-20	PLCB2	BRCA_valid2	Myeloid
7.76626e-25	0.269063	0.673	0.334	2.11017e-20	SLC25A3	BRCA_valid2	Myeloid
9.93826e-25	0.171203	0.203	0.042	2.70032e-20	NUDT5	BRCA_valid2	Myeloid
1.86459e-24	0.25048	0.138	0.017	5.06628e-20	ABCC3	BRCA_valid2	Myeloid
1.94904e-24	0.19643	0.578	0.266	5.29575e-20	PGK1	BRCA_valid2	Myeloid
3.3723e-24	0.30654	0.138	0.014	9.16287e-20	NDUFA13	BRCA_valid2	Myeloid
3.83703e-24	0.246369	0.6	0.271	1.04256e-19	ATP5F1B	BRCA_valid2	Myeloid
5.44516e-24	0.161493	0.3	0.101	1.4795e-19	SDS	BRCA_valid2	Myeloid
1.72919e-23	0.202847	0.231	0.065	4.69838e-19	ATP6V0A1	BRCA_valid2	Myeloid
1.78657e-23	0.169725	0.227	0.043	4.8543e-19	COQ2	BRCA_valid2	Myeloid
1.85987e-23	0.172123	0.172	0.037	5.05345e-19	PIGS	BRCA_valid2	Myeloid
1.97465e-23	0.222032	0.137	0.017	5.36532e-19	PDHB	BRCA_valid2	Myeloid
2.79355e-23	0.145927	0.147	0.028	7.59035e-19	AGPAT1	BRCA_valid2	Myeloid
3.06182e-23	0.233397	0.135	0.017	8.31927e-19	GCNT1	BRCA_valid2	Myeloid
3.19143e-23	0.294625	0.161	0.021	8.67144e-19	SLC29A3	BRCA_valid2	Myeloid
3.30448e-23	0.253928	0.146	0.013	8.97861e-19	SLC2A8	BRCA_valid2	Myeloid
3.80552e-23	0.326642	0.267	0.069	1.034e-18	GLB1	BRCA_valid2	Myeloid
1.0071e-22	0.252345	0.158	0.021	2.7364e-18	ALDH3A2	BRCA_valid2	Myeloid
2.58089e-22	0.232106	0.167	0.031	7.01253e-18	PDE6D	BRCA_valid2	Myeloid
3.25867e-22	0.244605	0.152	0.029	8.85414e-18	HACD3	BRCA_valid2	Myeloid
4.80672e-22	0.201709	0.379	0.136	1.30603e-17	MTHFD2	BRCA_valid2	Myeloid
4.81022e-22	0.204141	0.168	0.033	1.30698e-17	AK3	BRCA_valid2	Myeloid
5.477e-22	0.267841	0.164	0.022	1.48815e-17	QDPR	BRCA_valid2	Myeloid
7.78261e-22	0.184988	0.256	0.089	2.11461e-17	PTDSS1	BRCA_valid2	Myeloid
8.54347e-22	0.229584	0.18	0.038	2.32135e-17	SHMT2	BRCA_valid2	Myeloid
1.00823e-21	0.232313	0.139	0.021	2.73947e-17	GSS	BRCA_valid2	Myeloid
1.22445e-21	0.255239	0.138	0.02	3.32695e-17	IVD	BRCA_valid2	Myeloid
1.76467e-21	0.257271	0.127	0.011	4.79479e-17	ATIC	BRCA_valid2	Myeloid
2.40509e-21	0.313274	0.233	0.051	6.53487e-17	PAPSS1	BRCA_valid2	Myeloid
4.44094e-21	0.268338	0.199	0.058	1.20665e-16	SLC16A10	BRCA_valid2	Myeloid
5.72114e-21	0.228171	0.224	0.064	1.55449e-16	GRHPR	BRCA_valid2	Myeloid
9.75756e-21	0.192245	0.131	0.014	2.65123e-16	NUDT2	BRCA_valid2	Myeloid
1.22691e-20	0.174688	0.103	0.01	3.33364e-16	PLA2G12A	BRCA_valid2	Myeloid
3.2811e-20	-1.65704	0.168	0.306	8.91508e-16	SLC6A6	BRCA_valid2	Myeloid
6.79715e-20	0.184921	0.102	0.008	1.84685e-15	HMGCL	BRCA_valid2	Myeloid
6.97754e-20	0.136847	0.341	0.121	1.89587e-15	PIK3R1	BRCA_valid2	Myeloid
1.0873e-19	0.239724	0.237	0.068	2.95431e-15	MAN2A1	BRCA_valid2	Myeloid
1.12793e-19	0.232363	0.214	0.055	3.06471e-15	PPA2	BRCA_valid2	Myeloid
1.25739e-19	0.178192	0.11	0.015	3.41646e-15	PRPS1	BRCA_valid2	Myeloid
1.37321e-19	-1.90141	0.199	0.328	3.73114e-15	TXNRD1	BRCA_valid2	Myeloid
1.43062e-19	0.103487	0.267	0.08	3.88713e-15	PDXK	BRCA_valid2	Myeloid
2.53393e-19	-1.67462	0.099	0.238	6.88495e-15	VNN2	BRCA_valid2	Myeloid
3.42403e-19	0.188317	0.107	0.009	9.30344e-15	CRAT	BRCA_valid2	Myeloid
5.08974e-19	0.275674	0.153	0.035	1.38293e-14	SLC5A3	BRCA_valid2	Myeloid
5.81958e-19	0.217106	0.128	0.012	1.58124e-14	PIGC	BRCA_valid2	Myeloid
8.7372e-19	0.11043	0.291	0.099	2.37398e-14	HACD4	BRCA_valid2	Myeloid
9.86824e-19	0.149525	0.107	0.02	2.6813e-14	GOT2	BRCA_valid2	Myeloid
1.21229e-18	0.179026	0.158	0.039	3.2939e-14	IDH3B	BRCA_valid2	Myeloid
1.22738e-18	-0.190279	0.422	0.189	3.33492e-14	ALOX5	BRCA_valid2	Myeloid
1.33071e-18	0.138427	0.112	0.025	3.61567e-14	NUDT9	BRCA_valid2	Myeloid
3.95287e-18	-1.37468	0.22	0.325	1.07403e-13	PIK3R5	BRCA_valid2	Myeloid
4.12532e-18	0.169094	0.138	0.026	1.12089e-13	INPPL1	BRCA_valid2	Myeloid
5.22933e-18	0.221433	0.209	0.066	1.42086e-13	GLO1	BRCA_valid2	Myeloid
5.7644e-18	0.194581	0.104	0.007	1.56624e-13	FAH	BRCA_valid2	Myeloid
5.87567e-18	0.203273	0.147	0.026	1.59648e-13	ACAT1	BRCA_valid2	Myeloid
6.68672e-18	0.170588	0.121	0.02	1.81685e-13	GALNT11	BRCA_valid2	Myeloid
1.13e-17	0.115583	0.124	0.026	3.07032e-13	PGM2	BRCA_valid2	Myeloid
1.53408e-17	0.231637	0.14	0.022	4.16826e-13	CMAS	BRCA_valid2	Myeloid
1.72049e-17	0.121203	0.158	0.045	4.67473e-13	DLD	BRCA_valid2	Myeloid
3.28791e-17	0.172752	0.16	0.047	8.93359e-13	FDPS	BRCA_valid2	Myeloid
4.01598e-17	0.301027	0.217	0.071	1.09118e-12	MGLL	BRCA_valid2	Myeloid
4.39742e-17	0.164637	0.191	0.055	1.19482e-12	ALDH3B1	BRCA_valid2	Myeloid
5.97443e-17	0.146259	0.162	0.046	1.62331e-12	SETDB2	BRCA_valid2	Myeloid
7.65221e-17	0.116444	0.223	0.076	2.07918e-12	SDHD	BRCA_valid2	Myeloid
1.40815e-16	0.241593	0.126	0.013	3.82608e-12	PCK2	BRCA_valid2	Myeloid
3.35617e-16	0.114719	0.188	0.055	9.11905e-12	ME1	BRCA_valid2	Myeloid
5.79398e-16	0.163627	0.149	0.032	1.57428e-11	GNPAT	BRCA_valid2	Myeloid
7.45834e-16	0.175	0.109	0.014	2.02651e-11	PIGH	BRCA_valid2	Myeloid
2.03912e-15	0.144845	0.118	0.019	5.5405e-11	NME6	BRCA_valid2	Myeloid
2.06735e-15	0.19253	0.117	0.018	5.61719e-11	PRPS2	BRCA_valid2	Myeloid
2.13831e-15	0.188078	0.118	0.016	5.81001e-11	HIBADH	BRCA_valid2	Myeloid
[truncated: 4,917 more rows]

## Sheet: Metabolic pathways
Supplementary Data 5. Cell type-specific metabolic reprogramming
p_val	avg_log2FC	pct.1	pct.2	p_val_adj	Pathways	Dataset	Cell type
1.85663e-33	-0.0496893	0.543	0.872	1.63383e-31	Glutamate metabolism	BRCA	B_cells
5.28154e-33	-0.0398177	0.19	0.624	4.64776e-31	Folate metabolism	BRCA	B_cells
3.3327e-25	-0.0417551	0.397	0.752	2.93277e-23	Alanine and aspartate metabolism	BRCA	B_cells
1.13399e-23	-0.0279274	0.777	0.927	9.97908e-22	Transport, extracellular	BRCA	B_cells
2.95009e-19	-0.042287	0.403	0.734	2.59608e-17	Cysteine metabolism	BRCA	B_cells
1.80933e-17	-0.0395756	0.688	0.826	1.59221e-15	Phenylalanine metabolism	BRCA	B_cells
3.93923e-17	-0.0307993	0.767	0.872	3.46652e-15	Glycine, serine and threonine metabolism	BRCA	B_cells
2.86122e-15	-0.0269778	0.772	0.862	2.51787e-13	Arginine and proline metabolism	BRCA	B_cells
1.20674e-13	0.0168134	0.965	0.817	1.06193e-11	Citric acid cycle	BRCA	B_cells
3.64583e-13	-0.0183879	0.858	0.881	3.20833e-11	Valine, leucine and isoleucine metabolism	BRCA	B_cells
1.38319e-11	0.0144679	0.818	0.477	1.21721e-09	GPI-anchor biosynthesis	BRCA	B_cells
3.15929e-09	0.0116777	0.74	0.431	2.78018e-07	Xenobiotics metabolism	BRCA	B_cells
4.05639e-08	0.0274068	0.575	0.257	3.56962e-06	DNA demethylation	BRCA	B_cells
5.19399e-08	-0.0445599	0.272	0.514	4.57071e-06	Transport, mitochondrial	BRCA	B_cells
6.17454e-08	-0.0165816	0.535	0.752	5.43359e-06	Amino and nucleotide sugar metabolism	BRCA	B_cells
8.87845e-07	0.0384754	1	1	7.81303e-05	Oxidative phosphorylation	BRCA	B_cells
4.182e-06	0.0190229	0.613	0.312	0.000368016	Biotin metabolism	BRCA	B_cells
6.18846e-06	-0.018921	0.489	0.642	0.000544585	Selenoamino acid metabolism	BRCA	B_cells
1.10705e-05	-0.0116851	0.717	0.789	0.000974203	O-glycan biosynthesis	BRCA	B_cells
4.18448e-05	-0.0257116	0.867	0.945	0.00368234	Glutathione metabolism	BRCA	B_cells
4.62106e-05	0.0119821	0.846	0.771	0.00406653	Nucleotide metabolism	BRCA	B_cells
5.29953e-05	0.0117379	0.48	0.303	0.00466358	Fatty acids oxidation, mitochondrial	BRCA	B_cells
9.48304e-05	-0.0176417	0.127	0.257	0.00834508	Cholesterol metabolism	BRCA	B_cells
4.76793e-308	-0.0848195	0.886	0.996	4.19578e-306	Porphyrin and heme metabolism	BRCA	Endothelial
7.97639e-173	-0.0649444	0.866	0.976	7.01923e-171	ROS detoxification	BRCA	Endothelial
1.07262e-123	-0.030469	0.544	0.856	9.43904e-122	Glutamate metabolism	BRCA	Endothelial
1.39259e-113	-0.0320588	0.869	0.971	1.22548e-111	Transport, extracellular	BRCA	Endothelial
3.58326e-111	0.0297095	0.844	0.553	3.15327e-109	Eicosanoid metabolism	BRCA	Endothelial
1.73765e-106	-0.144226	0.184	0.594	1.52913e-104	CYP metabolism	BRCA	Endothelial
4.34354e-76	-0.0242667	0.121	0.465	3.82231e-74	Folate metabolism	BRCA	Endothelial
1.03183e-64	0.0469906	1	1	9.08008e-63	Oxidative phosphorylation	BRCA	Endothelial
8.03964e-59	-0.0178701	0.389	0.682	7.07488e-57	Alanine and aspartate metabolism	BRCA	Endothelial
1.06156e-53	-0.030482	0.805	0.924	9.34171e-52	Glutathione metabolism	BRCA	Endothelial
2.15135e-53	-0.0546763	0.282	0.579	1.89319e-51	Transport, mitochondrial	BRCA	Endothelial
5.89548e-50	0.0178794	0.813	0.63	5.18802e-48	Nucleotide metabolism	BRCA	Endothelial
1.27018e-46	-0.0286084	0.441	0.657	1.11776e-44	Polyamines metabolism	BRCA	Endothelial
1.69276e-35	-0.0128632	0.597	0.765	1.48962e-33	Arginine and proline metabolism	BRCA	Endothelial
5.52115e-32	0.0140621	0.314	0.133	4.85861e-30	Keratan sulfate degradation	BRCA	Endothelial
2.13023e-31	-0.0153503	0.511	0.678	1.8746e-29	Phenylalanine metabolism	BRCA	Endothelial
1.45656e-30	-0.0141585	0.986	0.996	1.28177e-28	Glycolysis and gluconeogenesis	BRCA	Endothelial
2.79456e-29	0.0130187	0.175	0.049	2.45921e-27	Heparan sulfate degradation	BRCA	Endothelial
3.27546e-28	0.0135423	0.298	0.13	2.8824e-26	Chondroitin sulfate degradation	BRCA	Endothelial
7.40279e-27	0.0120276	0.215	0.081	6.51446e-25	Urea cycle	BRCA	Endothelial
1.06441e-24	-0.0124172	0.307	0.504	9.36682e-23	Cysteine metabolism	BRCA	Endothelial
5.56237e-23	0.0102111	0.655	0.485	4.89489e-21	Fatty acid biosynthesis	BRCA	Endothelial
8.20668e-23	0.016276	0.222	0.094	7.22188e-21	Hyaluronan metabolism	BRCA	Endothelial
8.58148e-21	0.0108178	0.749	0.689	7.55171e-19	Purine metabolism	BRCA	Endothelial
1.18893e-16	0.0143502	0.574	0.415	1.04626e-14	Protein modification	BRCA	Endothelial
9.14994e-16	-0.0104255	0.849	0.911	8.05195e-14	Transport, lysosomal	BRCA	Endothelial
2.98534e-15	0.021264	0.148	0.058	2.6271e-13	DNA methylation	BRCA	Endothelial
1.78303e-12	0.0240959	0.181	0.092	1.56907e-10	Beta-alanine metabolism	BRCA	Endothelial
3.16308e-11	-0.0153055	0.08	0.158	2.78351e-09	Glycogen synthesis	BRCA	Endothelial
2.08214e-10	-0.0107364	0.402	0.514	1.83228e-08	Pentose phosphate pathway	BRCA	Endothelial
3.82919e-10	-0.0117405	0.486	0.584	3.36969e-08	Lysine metabolism	BRCA	Endothelial
2.95948e-08	-0.0114219	0.307	0.419	2.60434e-06	NAD metabolism	BRCA	Endothelial
9.61679e-08	0.0132927	0.277	0.19	8.46277e-06	Ubiquinone biosynthesis	BRCA	Endothelial
4.15316e-267	-0.0355882	0.753	0.953	3.65478e-265	Transport, extracellular	BRCA	Fibroblasts
1.82582e-201	-0.0285495	0.489	0.851	1.60672e-199	Glutamate metabolism	BRCA	Fibroblasts
3.16985e-161	0.0501378	0.753	0.375	2.78947e-159	Protein modification	BRCA	Fibroblasts
1.04756e-155	0.0563256	1	1	9.21854e-154	Oxidative phosphorylation	BRCA	Fibroblasts
9.47923e-143	-0.0515529	0.511	0.778	8.34173e-141	Polyamines metabolism	BRCA	Fibroblasts
7.25488e-138	-0.0502633	0.9	0.984	6.3843e-136	ROS detoxification	BRCA	Fibroblasts
1.17969e-118	-0.0278549	0.454	0.745	1.03812e-116	Amino and nucleotide sugar metabolism	BRCA	Fibroblasts
1.04139e-114	-0.0249868	0.404	0.715	9.16426e-113	Methionine metabolism	BRCA	Fibroblasts
1.47747e-110	-0.0274215	0.984	0.996	1.30017e-108	Porphyrin and heme metabolism	BRCA	Fibroblasts
1.79547e-90	-0.0217393	0.162	0.465	1.58002e-88	Folate metabolism	BRCA	Fibroblasts
7.33969e-89	-0.0168598	0.357	0.656	6.45893e-87	Alanine and aspartate metabolism	BRCA	Fibroblasts
2.50867e-87	-0.0541221	0.272	0.57	2.20763e-85	Transport, mitochondrial	BRCA	Fibroblasts
3.87499e-73	0.0157946	0.836	0.644	3.40999e-71	Nucleotide metabolism	BRCA	Fibroblasts
8.24305e-67	0.0120254	0.447	0.191	7.25388e-65	Histidine metabolism	BRCA	Fibroblasts
5.45706e-54	0.0105366	0.675	0.435	4.80221e-52	GPI-anchor biosynthesis	BRCA	Fibroblasts
2.72885e-51	-0.0165778	0.636	0.765	2.40139e-49	Triacylglycerol synthesis	BRCA	Fibroblasts
4.88328e-48	-0.0291296	0.488	0.641	4.29729e-46	Selenoamino acid metabolism	BRCA	Fibroblasts
3.67054e-46	0.011465	0.896	0.831	3.23007e-44	Citric acid cycle	BRCA	Fibroblasts
2.80107e-43	-0.0108708	0.215	0.403	2.46494e-41	Purine biosynthesis	BRCA	Fibroblasts
2.31802e-38	-0.0169791	0.395	0.569	2.03986e-36	Cysteine metabolism	BRCA	Fibroblasts
3.16841e-38	0.0101145	0.685	0.516	2.7882e-36	Fatty acid biosynthesis	BRCA	Fibroblasts
1.2139e-33	-0.0133762	0.993	0.996	1.06823e-31	Glycolysis and gluconeogenesis	BRCA	Fibroblasts
1.31299e-33	0.0150516	0.346	0.203	1.15543e-31	Chondroitin sulfate degradation	BRCA	Fibroblasts
3.09829e-33	0.0131195	0.186	0.072	2.72649e-31	Heparan sulfate degradation	BRCA	Fibroblasts
2.88998e-32	0.0182646	0.442	0.265	2.54318e-30	DNA demethylation	BRCA	Fibroblasts
4.37599e-31	0.012696	0.195	0.08	3.85087e-29	GABA shunt	BRCA	Fibroblasts
3.53033e-30	0.0139172	0.347	0.215	3.10669e-28	Keratan sulfate degradation	BRCA	Fibroblasts
5.18542e-25	0.013121	0.58	0.456	4.56317e-23	Pyrimidine metabolism	BRCA	Fibroblasts
2.50334e-22	-0.0146752	0.893	0.94	2.20294e-20	Glutathione metabolism	BRCA	Fibroblasts
2.79618e-19	-0.0103908	0.034	0.108	2.46063e-17	Thiamine metabolism	BRCA	Fibroblasts
1.54788e-17	-0.0116956	0.58	0.63	1.36213e-15	Phenylalanine metabolism	BRCA	Fibroblasts
2.72308e-11	0.0146977	0.105	0.048	2.39631e-09	Beta-alanine metabolism	BRCA	Fibroblasts
1.42242e-07	-0.0322963	0.426	0.479	1.25173e-05	CYP metabolism	BRCA	Fibroblasts
2.27658e-201	0.108126	1	1	2.00339e-199	Oxidative phosphorylation	BRCA	Malignant
1.16635e-172	0.0322172	0.872	0.563	1.02639e-170	Fatty acid biosynthesis	BRCA	Malignant
4.13082e-149	0.0186038	0.708	0.344	3.63512e-147	Xenobiotics metabolism	BRCA	Malignant
1.00558e-138	0.017783	0.816	0.548	8.84913e-137	Eicosanoid metabolism	BRCA	Malignant
6.54467e-137	-0.0233188	0.832	0.954	5.75931e-135	Transport, extracellular	BRCA	Malignant
1.01182e-117	-0.0683251	0.382	0.702	8.90398e-116	Transport, mitochondrial	BRCA	Malignant
9.17913e-107	-0.0452969	0.639	0.827	8.07763e-105	Polyamines metabolism	BRCA	Malignant
5.15776e-106	0.0166622	0.95	0.828	4.53883e-104	Citric acid cycle	BRCA	Malignant
3.14953e-102	-0.0388602	0.128	0.42	2.77158e-100	NAD metabolism	BRCA	Malignant
9.1102e-97	-0.0239809	0.202	0.507	8.01698e-95	Retinol metabolism	BRCA	Malignant
2.21918e-90	0.0202544	0.919	0.776	1.95288e-88	Nucleotide metabolism	BRCA	Malignant
3.85775e-82	-0.0796558	0.178	0.398	3.39482e-80	CYP metabolism	BRCA	Malignant
9.22044e-81	0.0126959	0.612	0.315	8.11399e-79	GPI-anchor biosynthesis	BRCA	Malignant
2.38918e-72	0.0183535	0.275	0.071	2.10248e-70	GABA shunt	BRCA	Malignant
1.49851e-71	-0.015209	0.622	0.815	1.31869e-69	Glutamate metabolism	BRCA	Malignant
1.60727e-61	0.0139489	0.423	0.199	1.4144e-59	Histidine metabolism	BRCA	Malignant
1.01627e-57	0.0153348	0.469	0.269	8.94316e-56	Pyrimidine metabolism	BRCA	Malignant
3.5137e-51	0.0271091	0.973	0.946	3.09206e-49	Glutathione metabolism	BRCA	Malignant
1.73574e-50	0.0221391	0.685	0.497	1.52745e-48	Protein modification	BRCA	Malignant
8.48302e-49	0.0249182	0.182	0.049	7.46506e-47	Creatine metabolism	BRCA	Malignant
3.60805e-43	0.0333351	0.363	0.196	3.17509e-41	Pterin biosynthesis	BRCA	Malignant
1.0848e-41	0.0128308	0.6	0.464	9.54623e-40	Fatty acids oxidation, mitochondrial	BRCA	Malignant
2.51258e-36	0.0165007	0.15	0.035	2.21107e-34	DNA synthesis	BRCA	Malignant
7.65848e-34	-0.0118126	0.288	0.452	6.73946e-32	Folate metabolism	BRCA	Malignant
1.82831e-32	0.0271917	0.179	0.066	1.60891e-30	Sugar degradation	BRCA	Malignant
1.86296e-21	0.0134468	0.154	0.072	1.6394e-19	Pyruvate metabolism	BRCA	Malignant
3.05425e-16	0.0119817	0.34	0.219	2.68774e-14	Carbonic acid metabolism	BRCA	Malignant
1.00711e-15	0.0309793	0.304	0.215	8.86253e-14	Glyoxylate and dicarboxylate metabolism	BRCA	Malignant
2.22932e-12	0.0112012	0.14	0.076	1.9618e-10	DNA methylation	BRCA	Malignant
1.66442e-88	0.112886	1	1	1.46469e-86	Oxidative phosphorylation	BRCA	Myeloid
6.39874e-84	-0.0428673	0.388	0.794	5.63089e-82	Fatty acid metabolism	BRCA	Myeloid
9.99317e-62	-0.0388949	0.569	0.851	8.79399e-60	Tryptophan metabolism	BRCA	Myeloid
2.52209e-52	-0.0287557	0.872	0.974	2.21944e-50	Transport, extracellular	BRCA	Myeloid
4.49702e-44	-0.0346223	0.61	0.812	3.95738e-42	Phenylalanine metabolism	BRCA	Myeloid
7.53338e-44	-0.0510019	0.209	0.52	6.62937e-42	Cholesterol metabolism	BRCA	Myeloid
2.15867e-38	-0.0126832	0.468	0.721	1.89963e-36	Cyclic nucleotides metabolism	BRCA	Myeloid
2.57092e-32	0.0216076	0.573	0.251	2.26241e-30	Histidine metabolism	BRCA	Myeloid
2.27179e-29	0.0156322	0.93	0.825	1.99917e-27	Citric acid cycle	BRCA	Myeloid
7.85586e-28	-0.0256576	0.997	1	6.91316e-26	Porphyrin and heme metabolism	BRCA	Myeloid
4.61125e-27	-0.0356874	0.984	0.99	4.0579e-25	Transport, lysosomal	BRCA	Myeloid
9.86341e-26	-0.0216636	0.774	0.909	8.6798e-24	Glutamate metabolism	BRCA	Myeloid
1.36816e-25	-0.031816	0.93	0.995	1.20398e-23	ROS detoxification	BRCA	Myeloid
2.09311e-24	-0.0386792	0.1	0.313	1.84193e-22	Beta-alanine metabolism	BRCA	Myeloid
2.25841e-24	-0.0792002	0.22	0.42	1.9874e-22	CYP metabolism	BRCA	Myeloid
5.48996e-22	-0.0122015	0.635	0.802	4.83116e-20	Steroid metabolism	BRCA	Myeloid
5.5803e-21	0.022171	0.891	0.749	4.91066e-19	Eicosanoid metabolism	BRCA	Myeloid
1.3044e-19	0.0100104	0.568	0.319	1.14787e-17	GPI-anchor biosynthesis	BRCA	Myeloid
4.10984e-18	-0.0249068	0.161	0.358	3.61666e-16	Inositol phosphate metabolism	BRCA	Myeloid
2.59323e-17	0.01149	0.771	0.574	2.28204e-15	Nucleotide metabolism	BRCA	Myeloid
7.26748e-15	-0.0175547	0.4	0.567	6.39538e-13	Cysteine metabolism	BRCA	Myeloid
1.86667e-13	0.0114826	0.779	0.59	1.64267e-11	Xenobiotics metabolism	BRCA	Myeloid
2.85797e-12	0.0131304	0.618	0.423	2.51501e-10	Protein modification	BRCA	Myeloid
3.09493e-12	0.0256093	0.393	0.204	2.72354e-10	Biotin metabolism	BRCA	Myeloid
4.51193e-12	-0.0127816	0.527	0.65	3.9705e-10	Keratan sulfate biosynthesis	BRCA	Myeloid
9.67964e-12	-0.0110196	0.377	0.559	8.51808e-10	Alanine and aspartate metabolism	BRCA	Myeloid
1.31436e-10	-0.010096	0.881	0.932	1.15664e-08	N-glycan biosynthesis	BRCA	Myeloid
1.94034e-10	0.0132027	0.649	0.473	1.7075e-08	Ketone bodies metabolism	BRCA	Myeloid
6.4115e-10	0.0201839	0.998	0.99	5.64212e-08	Glycolysis and gluconeogenesis	BRCA	Myeloid
1.14198e-09	-0.0124417	0.568	0.674	1.00494e-07	Triacylglycerol synthesis	BRCA	Myeloid
1.82019e-09	0.015603	0.131	0.029	1.60177e-07	DNA synthesis	BRCA	Myeloid
5.63174e-09	-0.0224596	0.59	0.653	4.95593e-07	Polyamines metabolism	BRCA	Myeloid
2.74021e-08	0.021033	0.587	0.428	2.41139e-06	Propanoate metabolism	BRCA	Myeloid
4.10501e-08	0.0111391	0.557	0.444	3.61241e-06	Pyrimidine metabolism	BRCA	Myeloid
4.21807e-08	0.0167566	0.428	0.295	3.7119e-06	DNA demethylation	BRCA	Myeloid
1.18178e-07	0.019231	0.492	0.373	1.03997e-05	Chondroitin sulfate degradation	BRCA	Myeloid
3.93346e-07	0.0155587	0.437	0.319	3.46144e-05	Bile acid biosynthesis	BRCA	Myeloid
3.45302e-06	0.0136914	0.157	0.07	0.000303866	Glycogen degradation	BRCA	Myeloid
4.10384e-06	-0.0270298	0.36	0.467	0.000361138	Transport, mitochondrial	BRCA	Myeloid
3.04737e-05	0.0237793	0.391	0.303	0.00268168	Hyaluronan metabolism	BRCA	Myeloid
5.13373e-05	-0.0192086	0.203	0.316	0.00451769	Pyruvate metabolism	BRCA	Myeloid
7.3283e-38	-0.0205372	0.855	0.967	6.4489e-36	Porphyrin and heme metabolism	BRCA	T_cells
1.88278e-35	0.0444435	0.792	0.436	1.65685e-33	Biotin metabolism	BRCA	T_cells
1.97523e-35	0.012143	0.704	0.331	1.7382e-33	Histidine metabolism	BRCA	T_cells
4.30616e-31	0.0191739	0.789	0.436	3.78942e-29	Blood group biosynthesis	BRCA	T_cells
1.92964e-26	0.0143285	0.983	0.959	1.69808e-24	Citric acid cycle	BRCA	T_cells
4.63699e-25	0.0230681	0.75	0.412	4.08055e-23	DNA demethylation	BRCA	T_cells
1.69147e-21	0.0108157	0.975	0.859	1.48849e-19	Phosphoinositide signalling	BRCA	T_cells
1.44554e-20	0.0242596	0.813	0.514	1.27207e-18	Propanoate metabolism	BRCA	T_cells
1.46596e-13	-0.0128322	0.841	0.856	1.29004e-11	Transport, extracellular	BRCA	T_cells
3.45383e-12	0.0226642	1	1	3.03937e-10	Oxidative phosphorylation	BRCA	T_cells
6.40454e-11	-0.0212634	0.24	0.412	5.636e-09	Transport, mitochondrial	BRCA	T_cells
3.51117e-08	-0.0110922	0.06	0.152	3.08983e-06	Glycogen synthesis	BRCA	T_cells
4.08276e-06	-0.0187447	0.087	0.169	0.000359283	Glyoxylate and dicarboxylate metabolism	BRCA	T_cells
1.16182e-05	-0.0104494	0.123	0.224	0.0010224	Inositol phosphate metabolism	BRCA	T_cells
1.82951e-65	-0.0399859	0.683	0.914	1.60997e-63	Phenylalanine metabolism	BRCA_valid2	B_cells
6.60102e-64	0.0638353	1	1	5.8089e-62	Oxidative phosphorylation	BRCA_valid2	B_cells
1.80421e-63	-0.0354089	0.859	0.964	1.5877e-61	Arginine and proline metabolism	BRCA_valid2	B_cells
1.12558e-54	-0.0231207	0.773	0.932	9.90508e-53	Glutamate metabolism	BRCA_valid2	B_cells
2.15874e-50	-0.02228	0.72	0.923	1.89969e-48	Glycine, serine and threonine metabolism	BRCA_valid2	B_cells
4.24956e-48	-0.0220692	0.834	0.95	3.73961e-46	Valine, leucine and isoleucine metabolism	BRCA_valid2	B_cells
1.56895e-47	-0.0233006	0.707	0.905	1.38068e-45	Alanine and aspartate metabolism	BRCA_valid2	B_cells
2.78835e-46	-0.0198641	0.691	0.854	2.45374e-44	Tryptophan metabolism	BRCA_valid2	B_cells
2.64781e-39	-0.0131904	0.817	0.941	2.33008e-37	Transport, extracellular	BRCA_valid2	B_cells
2.39842e-31	0.0203219	0.984	0.984	2.11061e-29	Glycolysis and gluconeogenesis	BRCA_valid2	B_cells
3.52496e-28	0.0162404	0.913	0.8	3.10196e-26	Porphyrin and heme metabolism	BRCA_valid2	B_cells
9.09741e-22	0.0146354	0.352	0.132	8.00572e-20	Fructose and mannose metabolism	BRCA_valid2	B_cells
1.13923e-19	-0.017031	0.266	0.434	1.00252e-17	Folate metabolism	BRCA_valid2	B_cells
7.41597e-19	0.0259228	0.854	0.825	6.52606e-17	Glutathione metabolism	BRCA_valid2	B_cells
3.11424e-15	-0.0112986	0.336	0.505	2.74053e-13	O-glycan biosynthesis	BRCA_valid2	B_cells
6.0144e-15	-0.0117019	0.526	0.675	5.29267e-13	Keratan sulfate biosynthesis	BRCA_valid2	B_cells
1.83235e-14	-0.0139533	0.962	0.982	1.61247e-12	N-glycan biosynthesis	BRCA_valid2	B_cells
7.3085e-14	-0.0135834	0.357	0.491	6.43148e-12	Cysteine metabolism	BRCA_valid2	B_cells
1.7549e-13	-0.0224947	0.343	0.473	1.54431e-11	Keratan sulfate degradation	BRCA_valid2	B_cells
9.437e-13	0.0104287	0.653	0.555	8.30456e-11	Purine metabolism	BRCA_valid2	B_cells
4.11877e-12	-0.0291575	0.47	0.564	3.62452e-10	Chondroitin sulfate degradation	BRCA_valid2	B_cells
3.94878e-11	0.0157722	0.483	0.346	3.47493e-09	Protein modification	BRCA_valid2	B_cells
1.11783e-10	-0.0160362	0.402	0.521	9.83692e-09	Selenoamino acid metabolism	BRCA_valid2	B_cells
1.63505e-09	-0.0165079	0.396	0.496	1.43884e-07	N-glycan degradation	BRCA_valid2	B_cells
2.44364e-09	0.018134	0.238	0.123	2.1504e-07	Riboflavin metabolism	BRCA_valid2	B_cells
4.72502e-07	0.0143859	0.266	0.162	4.15802e-05	Sugar degradation	BRCA_valid2	B_cells
1.66197e-272	-0.116366	0.085	0.577	1.46254e-270	CYP metabolism	BRCA_valid2	Endothelial
7.22305e-173	-0.0515894	0.84	0.955	6.35629e-171	Porphyrin and heme metabolism	BRCA_valid2	Endothelial
1.08947e-121	-0.0185674	0.904	0.971	9.58737e-120	Transport, extracellular	BRCA_valid2	Endothelial
3.05293e-100	-0.0198035	0.836	0.949	2.68658e-98	Glutamate metabolism	BRCA_valid2	Endothelial
1.32613e-82	-0.0227546	0.61	0.821	1.167e-80	Methionine metabolism	BRCA_valid2	Endothelial
7.93675e-75	0.0357516	1	1	6.98434e-73	Oxidative phosphorylation	BRCA_valid2	Endothelial
4.05787e-67	-0.0277675	0.558	0.782	3.57092e-65	Selenoamino acid metabolism	BRCA_valid2	Endothelial
5.24516e-59	0.0159817	0.722	0.548	4.61574e-57	Eicosanoid metabolism	BRCA_valid2	Endothelial
2.92885e-57	-0.0207809	0.952	0.983	2.57739e-55	ROS detoxification	BRCA_valid2	Endothelial
1.23182e-54	-0.0142715	0.182	0.388	1.084e-52	Folate metabolism	BRCA_valid2	Endothelial
3.96885e-49	-0.0134726	0.762	0.897	3.49259e-47	Alanine and aspartate metabolism	BRCA_valid2	Endothelial
5.07471e-44	-0.0104714	0.843	0.932	4.46575e-42	Valine, leucine and isoleucine metabolism	BRCA_valid2	Endothelial
1.57976e-43	0.0160456	0.602	0.394	1.39019e-41	Pentose phosphate pathway	BRCA_valid2	Endothelial
7.23799e-42	-0.0185716	0.305	0.512	6.36943e-40	Polyamines metabolism	BRCA_valid2	Endothelial
9.61171e-39	-0.0129225	0.752	0.861	8.4583e-37	Transport, lysosomal	BRCA_valid2	Endothelial
9.92857e-36	0.0136731	0.369	0.197	8.73714e-34	Protein modification	BRCA_valid2	Endothelial
1.57928e-34	-0.0101835	0.779	0.896	1.38977e-32	Glycine, serine and threonine metabolism	BRCA_valid2	Endothelial
3.55796e-28	-0.0126263	0.74	0.875	3.131e-26	Phenylalanine metabolism	BRCA_valid2	Endothelial
9.62276e-22	0.0134927	0.164	0.072	8.46803e-20	Beta-alanine metabolism	BRCA_valid2	Endothelial
4.69592e-18	0.0168239	0.84	0.821	4.13241e-16	Glutathione metabolism	BRCA_valid2	Endothelial
2.18501e-14	-0.0131553	0.121	0.213	1.92281e-12	Propanoate metabolism	BRCA_valid2	Endothelial
7.09316e-13	0.0113976	0.672	0.646	6.24198e-11	Galactose metabolism	BRCA_valid2	Endothelial
2.94457e-10	0.0117098	0.427	0.347	2.59122e-08	Keratan sulfate degradation	BRCA_valid2	Endothelial
2.58605e-270	0.0729748	1	1	2.27572e-268	Oxidative phosphorylation	BRCA_valid2	Fibroblasts
2.37893e-127	-0.0322379	0.588	0.818	2.09346e-125	Methionine metabolism	BRCA_valid2	Fibroblasts
5.06314e-109	-0.0456774	0.507	0.752	4.45557e-107	Selenoamino acid metabolism	BRCA_valid2	Fibroblasts
1.57268e-102	-0.0294726	0.639	0.834	1.38396e-100	Phenylalanine metabolism	BRCA_valid2	Fibroblasts
9.86268e-87	-0.0185452	0.655	0.827	8.67916e-85	Alanine and aspartate metabolism	BRCA_valid2	Fibroblasts
3.40226e-86	-0.034639	0.956	0.969	2.99399e-84	Porphyrin and heme metabolism	BRCA_valid2	Fibroblasts
5.35475e-83	-0.0144818	0.746	0.885	4.71218e-81	Glutamate metabolism	BRCA_valid2	Fibroblasts
2.56363e-76	0.026997	0.991	0.978	2.256e-74	Glycolysis and gluconeogenesis	BRCA_valid2	Fibroblasts
2.63512e-76	-0.0155658	0.804	0.91	2.31891e-74	Valine, leucine and isoleucine metabolism	BRCA_valid2	Fibroblasts
5.25044e-69	-0.0117634	0.739	0.882	4.62039e-67	Transport, extracellular	BRCA_valid2	Fibroblasts
2.43304e-60	-0.0200854	0.408	0.632	2.14108e-58	Amino and nucleotide sugar metabolism	BRCA_valid2	Fibroblasts
9.83386e-60	-0.0172532	0.762	0.889	8.6538e-58	Arginine and proline metabolism	BRCA_valid2	Fibroblasts
1.32976e-59	-0.0107942	0.671	0.826	1.17019e-57	Glycine, serine and threonine metabolism	BRCA_valid2	Fibroblasts
3.57191e-45	0.0304963	0.92	0.889	3.14328e-43	Glutathione metabolism	BRCA_valid2	Fibroblasts
1.86676e-42	0.0267077	0.531	0.35	1.64275e-40	Protein modification	BRCA_valid2	Fibroblasts
4.93663e-42	-0.0339354	0.202	0.38	4.34423e-40	Ethanol metabolism	BRCA_valid2	Fibroblasts
5.43085e-37	-0.0138752	0.413	0.6	4.77915e-35	O-glycan biosynthesis	BRCA_valid2	Fibroblasts
2.59997e-32	0.0216611	0.427	0.279	2.28797e-30	NAD metabolism	BRCA_valid2	Fibroblasts
8.3839e-31	-0.0198349	0.159	0.314	7.37783e-29	Cholesterol metabolism	BRCA_valid2	Fibroblasts
2.37807e-30	-0.0109021	0.323	0.48	2.0927e-28	Cysteine metabolism	BRCA_valid2	Fibroblasts
1.53877e-28	-0.0130203	0.521	0.643	1.35412e-26	Xenobiotics metabolism	BRCA_valid2	Fibroblasts
8.91042e-28	-0.0175282	0.334	0.476	7.84117e-26	Retinol metabolism	BRCA_valid2	Fibroblasts
1.17615e-25	-0.0179438	0.26	0.388	1.03501e-23	Heparan sulfate degradation	BRCA_valid2	Fibroblasts
3.43669e-24	-0.0110514	0.17	0.305	3.02428e-22	Histone methylation	BRCA_valid2	Fibroblasts
7.73923e-24	0.0136849	0.644	0.5	6.81052e-22	Pentose phosphate pathway	BRCA_valid2	Fibroblasts
1.4341e-23	-0.0266686	0.172	0.318	1.262e-21	CYP metabolism	BRCA_valid2	Fibroblasts
5.99794e-21	-0.0178601	0.075	0.179	5.27818e-19	Biotin metabolism	BRCA_valid2	Fibroblasts
3.86648e-16	-0.0100407	0.269	0.387	3.4025e-14	Polyamines metabolism	BRCA_valid2	Fibroblasts
5.08616e-16	-0.0105562	0.406	0.5	4.47582e-14	Keratan sulfate biosynthesis	BRCA_valid2	Fibroblasts
1.47552e-15	-0.0142303	0.416	0.528	1.29846e-13	Chondroitin sulfate degradation	BRCA_valid2	Fibroblasts
1.39128e-14	-0.0189299	0.253	0.355	1.22432e-12	Hyaluronan metabolism	BRCA_valid2	Fibroblasts
3.41313e-10	-0.0131521	0.368	0.428	3.00356e-08	Fatty acids oxidation, peroxisomal	BRCA_valid2	Fibroblasts
2.75194e-06	-0.0118187	0.141	0.207	0.000242171	Propanoate metabolism	BRCA_valid2	Fibroblasts
3.81977e-241	0.104897	1	0.999	3.3614e-239	Oxidative phosphorylation	BRCA_valid2	Malignant
1.53016e-116	0.0384057	0.998	0.991	1.34654e-114	Glycolysis and gluconeogenesis	BRCA_valid2	Malignant
6.91259e-96	0.0521946	0.475	0.197	6.08308e-94	Pterin biosynthesis	BRCA_valid2	Malignant
1.05207e-93	0.0335539	0.929	0.826	9.25826e-92	Glutathione metabolism	BRCA_valid2	Malignant
3.42136e-92	0.0390393	0.987	0.947	3.0108e-90	ROS detoxification	BRCA_valid2	Malignant
2.33767e-83	-0.0216639	0.187	0.435	2.05715e-81	Retinol metabolism	BRCA_valid2	Malignant
6.62407e-81	0.0215983	0.45	0.164	5.82919e-79	Fructose and mannose metabolism	BRCA_valid2	Malignant
5.24011e-77	-0.016542	0.868	0.964	4.6113e-75	Transport, extracellular	BRCA_valid2	Malignant
1.93869e-67	0.0292354	0.627	0.376	1.70605e-65	Protein modification	BRCA_valid2	Malignant
1.51543e-64	0.0266257	0.87	0.7	1.33358e-62	Fatty acid biosynthesis	BRCA_valid2	Malignant
2.60944e-64	0.0179999	0.902	0.806	2.2963e-62	Nucleotide metabolism	BRCA_valid2	Malignant
2.24224e-58	0.0290659	0.843	0.681	1.97317e-56	Pentose phosphate pathway	BRCA_valid2	Malignant
5.55415e-53	0.0103137	0.954	0.897	4.88765e-51	Citric acid cycle	BRCA_valid2	Malignant
1.89772e-33	-0.0198997	0.829	0.92	1.66999e-31	Phenylalanine metabolism	BRCA_valid2	Malignant
5.0107e-31	0.016932	0.118	0.027	4.40942e-29	DNA synthesis	BRCA_valid2	Malignant
3.96276e-30	0.0269478	0.637	0.524	3.48723e-28	Carbonic acid metabolism	BRCA_valid2	Malignant
3.03391e-22	-0.0103391	0.828	0.912	2.66984e-20	Alanine and aspartate metabolism	BRCA_valid2	Malignant
4.45346e-21	-0.0145853	0.177	0.298	3.91904e-19	Histone methylation	BRCA_valid2	Malignant
1.34264e-20	-0.0111292	0.925	0.958	1.18152e-18	Arginine and proline metabolism	BRCA_valid2	Malignant
1.46346e-20	0.0124739	0.26	0.157	1.28785e-18	Riboflavin metabolism	BRCA_valid2	Malignant
5.78497e-16	0.0118979	0.173	0.083	5.09077e-14	Ubiquinone biosynthesis	BRCA_valid2	Malignant
3.05007e-15	-0.0102397	0.052	0.12	2.68406e-13	CYP metabolism	BRCA_valid2	Malignant
5.90592e-15	0.0160755	0.126	0.045	5.19721e-13	Creatine metabolism	BRCA_valid2	Malignant
5.79338e-14	-0.0126316	0.681	0.74	5.09817e-12	Methionine metabolism	BRCA_valid2	Malignant
1.58071e-13	-0.0100627	0.053	0.109	1.39102e-11	Biotin metabolism	BRCA_valid2	Malignant
9.1367e-13	0.0107647	0.609	0.539	8.04029e-11	Keratan sulfate biosynthesis	BRCA_valid2	Malignant
1.42836e-12	0.0117254	0.914	0.887	1.25696e-10	Transport, lysosomal	BRCA_valid2	Malignant
2.09595e-10	0.0150266	0.254	0.185	1.84443e-08	Glyoxylate and dicarboxylate metabolism	BRCA_valid2	Malignant
6.58611e-05	-0.0111401	0.675	0.652	0.00579578	Transport, mitochondrial	BRCA_valid2	Malignant
0	0.142905	1	0.999	0	Oxidative phosphorylation	BRCA_valid2	Myeloid
0	0.0884041	0.967	0.868	0	Glutathione metabolism	BRCA_valid2	Myeloid
1.41629e-271	0.0557538	0.997	0.977	1.24633e-269	Glycolysis and gluconeogenesis	BRCA_valid2	Myeloid
3.78337e-224	-0.0632399	0.099	0.542	3.32937e-222	Urea cycle	BRCA_valid2	Myeloid
7.89456e-196	-0.0209545	0.482	0.871	6.94721e-194	Chondroitin and heparan sulfate biosynthesis	BRCA_valid2	Myeloid
6.40285e-163	-0.0269585	0.608	0.912	5.6345e-161	Arginine and proline metabolism	BRCA_valid2	Myeloid
2.48315e-145	-0.0226062	0.208	0.653	2.18517e-143	Blood group biosynthesis	BRCA_valid2	Myeloid
1.23083e-143	0.0274473	0.738	0.373	1.08313e-141	Lysine metabolism	BRCA_valid2	Myeloid
8.47566e-137	-0.0158346	0.749	0.938	7.45858e-135	Glycerophospholipid metabolism	BRCA_valid2	Myeloid
1.11314e-132	0.0281089	0.539	0.188	9.79559e-131	Protein modification	BRCA_valid2	Myeloid
5.11503e-128	-0.0218117	0.38	0.776	4.50123e-126	Keratan sulfate biosynthesis	BRCA_valid2	Myeloid
3.41441e-127	-0.0785097	0.64	0.777	3.00468e-125	Transport, mitochondrial	BRCA_valid2	Myeloid
1.95496e-109	-0.0254036	0.459	0.765	1.72037e-107	Triacylglycerol synthesis	BRCA_valid2	Myeloid
3.06555e-108	0.01806	0.69	0.319	2.69769e-106	Xenobiotics metabolism	BRCA_valid2	Myeloid
2.87313e-105	-0.0196999	0.515	0.887	2.52835e-103	Phenylalanine metabolism	BRCA_valid2	Myeloid
1.39369e-97	0.0121511	0.496	0.167	1.22645e-95	Fatty acids oxidation, mitochondrial	BRCA_valid2	Myeloid
1.3073e-92	0.0149281	0.431	0.135	1.15043e-90	Histidine metabolism	BRCA_valid2	Myeloid
9.84408e-91	-0.0139483	0.238	0.609	8.66279e-89	Transport, golgi apparatus	BRCA_valid2	Myeloid
5.71161e-86	-0.0500741	0.045	0.274	5.02622e-84	Beta-alanine metabolism	BRCA_valid2	Myeloid
4.52311e-75	0.0121334	0.708	0.426	3.98034e-73	Purine metabolism	BRCA_valid2	Myeloid
2.70592e-74	-0.0158886	0.903	0.987	2.38121e-72	Transport, extracellular	BRCA_valid2	Myeloid
3.09438e-73	0.0124799	0.537	0.239	2.72305e-71	Pyrimidine metabolism	BRCA_valid2	Myeloid
7.60147e-65	0.0198362	0.562	0.272	6.6893e-63	Bile acid biosynthesis	BRCA_valid2	Myeloid
1.40934e-64	0.0220749	0.243	0.05	1.24022e-62	Riboflavin metabolism	BRCA_valid2	Myeloid
2.54728e-63	0.0450814	0.469	0.187	2.24161e-61	Sugar degradation	BRCA_valid2	Myeloid
2.26998e-54	0.0102103	0.755	0.448	1.99758e-52	Nucleotide metabolism	BRCA_valid2	Myeloid
7.19958e-54	-0.0272853	0.188	0.367	6.33563e-52	CoA biosynthesis	BRCA_valid2	Myeloid
9.20366e-53	-0.0119603	0.547	0.836	8.09922e-51	Tryptophan metabolism	BRCA_valid2	Myeloid
2.30673e-52	0.0225609	0.259	0.073	2.02992e-50	Pterin biosynthesis	BRCA_valid2	Myeloid
4.97288e-46	0.0241894	0.988	0.981	4.37614e-44	ROS detoxification	BRCA_valid2	Myeloid
1.88616e-42	0.0259647	0.962	0.919	1.65982e-40	Transport, lysosomal	BRCA_valid2	Myeloid
7.65328e-38	0.0179546	0.902	0.731	6.73489e-36	Eicosanoid metabolism	BRCA_valid2	Myeloid
8.19773e-35	0.0210863	0.673	0.42	7.21401e-33	N-glycan degradation	BRCA_valid2	Myeloid
3.46894e-31	0.0232015	0.4	0.225	3.05267e-29	Hyaluronan metabolism	BRCA_valid2	Myeloid
7.50139e-31	-0.0120737	0.35	0.471	6.60122e-29	Fatty acid metabolism	BRCA_valid2	Myeloid
3.71425e-27	-0.021155	0.195	0.321	3.26854e-25	Histone methylation	BRCA_valid2	Myeloid
1.79214e-22	0.0238159	0.208	0.096	1.57708e-20	Pyruvate metabolism	BRCA_valid2	Myeloid
1.83213e-22	-0.01506	0.044	0.132	1.61227e-20	CYP metabolism	BRCA_valid2	Myeloid
2.26029e-22	0.0112783	0.139	0.049	1.98905e-20	DNA methylation	BRCA_valid2	Myeloid
4.89061e-21	0.0221011	0.71	0.509	4.30374e-19	Keratan sulfate degradation	BRCA_valid2	Myeloid
1.07397e-19	-0.0200363	0.171	0.269	9.45094e-18	NAD metabolism	BRCA_valid2	Myeloid
6.19464e-11	0.0131798	0.996	0.996	5.45128e-09	Porphyrin and heme metabolism	BRCA_valid2	Myeloid
3.71863e-09	-0.0139719	0.545	0.583	3.27239e-07	Chondroitin sulfate degradation	BRCA_valid2	Myeloid
2.14303e-07	-0.022173	0.481	0.507	1.88587e-05	Heparan sulfate degradation	BRCA_valid2	Myeloid
3.4226e-07	-0.0168581	0.149	0.205	3.01189e-05	DNA demethylation	BRCA_valid2	Myeloid
5.08491e-108	0.0322474	0.996	0.989	4.47472e-106	Glycolysis and gluconeogenesis	BRCA_valid2	T_cells
3.31791e-92	0.0473236	1	1	2.91976e-90	Oxidative phosphorylation	BRCA_valid2	T_cells
5.47847e-60	0.0221595	0.783	0.645	4.82106e-58	Glutathione metabolism	BRCA_valid2	T_cells
1.75442e-51	-0.0120903	0.857	0.979	1.54389e-49	Transport, extracellular	BRCA_valid2	T_cells
1.37555e-37	0.0165861	0.882	0.817	1.21049e-35	ROS detoxification	BRCA_valid2	T_cells
1.03473e-16	-0.0166992	0.541	0.648	9.10562e-15	Chondroitin sulfate degradation	BRCA_valid2	T_cells
1.12242e-12	-0.0203684	0.434	0.545	9.87727e-11	Heparan sulfate degradation	BRCA_valid2	T_cells
3.24025e-12	-0.012902	0.257	0.346	2.85142e-10	Histone methylation	BRCA_valid2	T_cells
2.08084e-10	0.0102975	0.108	0.059	1.83114e-08	DNA synthesis	BRCA_valid2	T_cells
4.98833e-07	0.0113725	0.242	0.174	4.38973e-05	Propanoate metabolism	BRCA_valid2	T_cells
1.9543e-11	0.0119254	0.572	0.473	1.71979e-09	Sugar degradation	COAD	B_cells
1.28927e-08	0.0108875	0.565	0.493	1.13456e-06	Cholesterol metabolism	COAD	B_cells
1.85929e-07	-0.0146315	0.85	0.885	1.63617e-05	Lysine metabolism	COAD	B_cells
1.59812e-49	0.0442894	0.77	0.575	1.40634e-47	Transport, mitochondrial	COAD	Endothelial
8.58162e-47	0.0183252	0.999	0.992	7.55183e-45	Glycolysis and gluconeogenesis	COAD	Endothelial
2.02055e-42	-0.0191819	0.204	0.438	1.77808e-40	Urea cycle	COAD	Endothelial
1.52144e-27	-0.0217721	0.134	0.296	1.33886e-25	Carbonic acid metabolism	COAD	Endothelial
8.1947e-25	0.039796	1	1	7.21134e-23	Oxidative phosphorylation	COAD	Endothelial
1.7822e-23	-0.0125924	0.588	0.732	1.56834e-21	Fatty acids oxidation, mitochondrial	COAD	Endothelial
9.8347e-20	0.0151391	0.846	0.737	8.65454e-18	Pyrimidine metabolism	COAD	Endothelial
2.48118e-19	-0.021787	0.821	0.853	2.18344e-17	Triacylglycerol synthesis	COAD	Endothelial
7.93963e-18	-0.0124578	0.208	0.352	6.98687e-16	Chondroitin sulfate degradation	COAD	Endothelial
1.96465e-14	-0.0162201	0.175	0.296	1.72889e-12	Hyaluronan metabolism	COAD	Endothelial
8.81481e-10	0.0101743	0.546	0.443	7.75703e-08	Protein modification	COAD	Endothelial
5.81248e-07	0.0116254	0.675	0.596	5.11499e-05	NAD metabolism	COAD	Endothelial
5.9769e-07	-0.0187064	0.196	0.274	5.25967e-05	Glyoxylate and dicarboxylate metabolism	COAD	Endothelial
1.01211e-06	0.0118941	0.137	0.079	8.90653e-05	Beta-alanine metabolism	COAD	Endothelial
4.39453e-97	-0.0369852	0.764	0.912	3.86718e-95	Fatty acids oxidation, mitochondrial	COAD	Fibroblasts
2.99932e-92	0.0306596	0.999	0.993	2.6394e-90	Glycolysis and gluconeogenesis	COAD	Fibroblasts
7.32266e-76	-0.0594905	0.263	0.576	6.44394e-74	Ethanol metabolism	COAD	Fibroblasts
2.64751e-63	-0.0387758	0.415	0.658	2.32981e-61	Fatty acids oxidation, peroxisomal	COAD	Fibroblasts
1.17393e-56	-0.0230352	0.678	0.855	1.03306e-54	Xenobiotics metabolism	COAD	Fibroblasts
2.88159e-52	-0.0242412	0.682	0.836	2.5358e-50	Triacylglycerol synthesis	COAD	Fibroblasts
6.76769e-51	-0.0358138	0.21	0.467	5.95557e-49	Creatine metabolism	COAD	Fibroblasts
5.92722e-47	0.0530539	1	1	5.21595e-45	Oxidative phosphorylation	COAD	Fibroblasts
4.09433e-46	-0.0216023	0.35	0.585	3.60301e-44	Retinol metabolism	COAD	Fibroblasts
6.69034e-45	-0.0107208	0.378	0.603	5.8875e-43	GPI-anchor biosynthesis	COAD	Fibroblasts
6.94324e-45	0.0362312	0.792	0.621	6.11005e-43	Protein modification	COAD	Fibroblasts
5.94419e-35	-0.0333849	0.965	0.976	5.23089e-33	Glutathione metabolism	COAD	Fibroblasts
1.23354e-32	0.0346057	0.795	0.617	1.08552e-30	Transport, mitochondrial	COAD	Fibroblasts
3.22791e-32	-0.0114264	0.304	0.49	2.84056e-30	Amino and nucleotide sugar metabolism	COAD	Fibroblasts
1.59735e-31	0.0257628	0.879	0.709	1.40567e-29	NAD metabolism	COAD	Fibroblasts
7.33215e-25	-0.0161133	0.997	0.994	6.45229e-23	Porphyrin and heme metabolism	COAD	Fibroblasts
1.79765e-20	-0.0200213	0.209	0.356	1.58193e-18	Heparan sulfate degradation	COAD	Fibroblasts
3.22854e-20	-0.0114989	0.072	0.186	2.84111e-18	Glycogen degradation	COAD	Fibroblasts
1.45206e-17	-0.0140695	0.36	0.493	1.27781e-15	N-glycan degradation	COAD	Fibroblasts
5.90903e-17	0.0181584	0.18	0.078	5.19995e-15	Propanoate metabolism	COAD	Fibroblasts
2.31953e-16	-0.0189101	0.384	0.507	2.04119e-14	Keratan sulfate degradation	COAD	Fibroblasts
9.07699e-13	-0.0201507	0.401	0.498	7.98775e-11	Chondroitin sulfate degradation	COAD	Fibroblasts
4.13673e-06	-0.0222151	0.362	0.416	0.000364032	Hyaluronan metabolism	COAD	Fibroblasts
4.37215e-06	-0.0170348	0.259	0.33	0.00038475	Glyoxylate and dicarboxylate metabolism	COAD	Fibroblasts
1.81176e-292	-0.140406	0.14	0.656	1.59435e-290	Carbonic acid metabolism	COAD	Malignant
1.8619e-162	0.0378831	0.999	0.996	1.63848e-160	Glycolysis and gluconeogenesis	COAD	Malignant
2.22272e-135	-0.0345123	0.786	0.932	1.95599e-133	Xenobiotics metabolism	COAD	Malignant
5.23956e-133	-0.0848847	0.542	0.847	4.61081e-131	Creatine metabolism	COAD	Malignant
2.3145e-131	-0.033715	0.25	0.609	2.03676e-129	Fatty acids oxidation, peroxisomal	COAD	Malignant
1.84078e-125	-0.028068	0.576	0.846	1.61989e-123	Bile acid biosynthesis	COAD	Malignant
3.29215e-121	0.0511347	0.973	0.908	2.89709e-119	Glutathione metabolism	COAD	Malignant
3.15016e-115	-0.0203892	0.359	0.655	2.77214e-113	Phenylalanine metabolism	COAD	Malignant
1.26858e-105	-0.0538397	0.104	0.398	1.11635e-103	Beta-alanine metabolism	COAD	Malignant
8.60754e-101	-0.012223	0.566	0.775	7.57463e-99	Tyrosine metabolism	COAD	Malignant
1.06647e-100	-0.0180886	0.487	0.709	9.38493e-99	Tryptophan metabolism	COAD	Malignant
1.28544e-100	-0.0181261	0.142	0.425	1.13119e-98	Retinol metabolism	COAD	Malignant
1.44746e-99	-0.0451292	0.817	0.902	1.27377e-97	Fatty acids oxidation, mitochondrial	COAD	Malignant
5.2854e-96	-0.032475	0.84	0.951	4.65115e-94	Cysteine metabolism	COAD	Malignant
6.92975e-95	-0.0308172	0.477	0.691	6.09818e-93	Histidine metabolism	COAD	Malignant
8.01175e-91	-0.0144352	0.265	0.553	7.05034e-89	Keratan sulfate biosynthesis	COAD	Malignant
1.18894e-88	-0.0189194	0.409	0.635	1.04626e-86	O-glycan biosynthesis	COAD	Malignant
1.50608e-87	-0.0348454	0.144	0.416	1.32535e-85	Ethanol metabolism	COAD	Malignant
8.66485e-84	-0.0215915	0.415	0.676	7.62507e-82	Galactose metabolism	COAD	Malignant
1.2966e-77	-0.0143744	0.922	0.986	1.14101e-75	Steroid metabolism	COAD	Malignant
2.41107e-58	-0.0162879	0.094	0.291	2.12174e-56	Inositol phosphate metabolism	COAD	Malignant
4.05242e-55	0.0138299	0.929	0.849	3.56613e-53	Purine metabolism	COAD	Malignant
1.36752e-53	-0.016937	0.952	0.959	1.20342e-51	Citric acid cycle	COAD	Malignant
3.00752e-53	0.0425469	0.622	0.365	2.64662e-51	Pterin biosynthesis	COAD	Malignant
3.32884e-50	0.0235776	0.839	0.651	2.92938e-48	Pentose phosphate pathway	COAD	Malignant
1.17485e-41	0.0198113	0.666	0.501	1.03386e-39	Purine biosynthesis	COAD	Malignant
2.4875e-40	-0.0143942	0.58	0.688	2.189e-38	Amino and nucleotide sugar metabolism	COAD	Malignant
1.28091e-38	0.0223654	0.741	0.556	1.1272e-36	Polyamines metabolism	COAD	Malignant
1.43832e-38	0.0112718	0.684	0.478	1.26573e-36	Fatty acid biosynthesis	COAD	Malignant
8.60728e-31	-0.0106245	0.285	0.461	7.57441e-29	CoA biosynthesis	COAD	Malignant
1.19908e-30	-0.010279	0.528	0.661	1.05519e-28	Pyrimidine metabolism	COAD	Malignant
6.27689e-28	-0.0104776	0.109	0.231	5.52367e-26	Blood group biosynthesis	COAD	Malignant
1.79545e-27	-0.0168486	0.872	0.911	1.58e-25	Transport, extracellular	COAD	Malignant
8.68023e-24	0.0137209	0.698	0.57	7.6386e-22	Fructose and mannose metabolism	COAD	Malignant
3.71313e-23	0.0187546	0.519	0.319	3.26755e-21	Riboflavin metabolism	COAD	Malignant
4.64559e-19	0.0159358	0.996	0.989	4.08812e-17	ROS detoxification	COAD	Malignant
1.10595e-16	-0.0100468	0.11	0.184	9.73234e-15	CYP metabolism	COAD	Malignant
1.74888e-13	-0.0166688	0.407	0.54	1.53901e-11	Cholesterol metabolism	COAD	Malignant
2.02678e-11	0.0116973	0.732	0.637	1.78356e-09	Protein modification	COAD	Malignant
1.83573e-09	0.0100447	0.816	0.712	1.61544e-07	Transport, mitochondrial	COAD	Malignant
1.72082e-07	0.0195861	0.422	0.363	1.51432e-05	Glyoxylate and dicarboxylate metabolism	COAD	Malignant
3.45254e-06	0.0112115	0.447	0.358	0.000303823	Ubiquinone biosynthesis	COAD	Malignant
1.8567e-99	0.0366067	0.998	0.993	1.63389e-97	Glycolysis and gluconeogenesis	COAD	Myeloid
1.57448e-84	0.0173138	0.877	0.672	1.38554e-82	Glutamate metabolism	COAD	Myeloid
2.20799e-55	0.0467385	0.474	0.231	1.94303e-53	Propanoate metabolism	COAD	Myeloid
4.6119e-51	0.038249	0.952	0.911	4.05847e-49	Transport, lysosomal	COAD	Myeloid
1.3355e-47	0.0167855	0.525	0.305	1.17524e-45	Ketone bodies metabolism	COAD	Myeloid
6.83829e-28	0.0152131	0.553	0.4	6.01769e-26	Protein modification	COAD	Myeloid
2.70131e-25	0.0183708	0.765	0.67	2.37715e-23	Galactose metabolism	COAD	Myeloid
1.57442e-18	-0.0207007	0.327	0.464	1.38549e-16	Creatine metabolism	COAD	Myeloid
1.40316e-17	0.0151942	0.99	0.977	1.23478e-15	ROS detoxification	COAD	Myeloid
2.2263e-10	0.012901	0.907	0.911	1.95914e-08	Glutathione metabolism	COAD	Myeloid
1.8825e-08	0.0135836	0.428	0.339	1.6566e-06	Heparan sulfate degradation	COAD	Myeloid
2.86795e-07	-0.019386	0.328	0.418	2.5238e-05	Glyoxylate and dicarboxylate metabolism	COAD	Myeloid
8.77722e-07	0.0176387	0.676	0.591	7.72395e-05	Transport, mitochondrial	COAD	Myeloid
1.10546e-06	0.0135575	0.53	0.466	9.72808e-05	Chondroitin sulfate degradation	COAD	Myeloid
6.96148e-06	-0.0166138	1	1	0.00061261	Oxidative phosphorylation	COAD	Myeloid
9.71404e-06	0.0181037	0.433	0.366	0.000854836	Hyaluronan metabolism	COAD	Myeloid
6.05168e-38	0.0177996	0.993	0.988	5.32548e-36	Glycolysis and gluconeogenesis	COAD	T_cells
1.78012e-24	0.0231555	1	1	1.56651e-22	Oxidative phosphorylation	COAD	T_cells
2.77996e-19	-0.0129368	0.468	0.638	2.44636e-17	Creatine metabolism	COAD	T_cells
2.76891e-05	0.0117427	0.164	0.117	0.00243664	DNA synthesis	COAD	T_cells
1.5919e-05	-0.0195079	0.492	0.574	0.00140087	Transport, mitochondrial	LUAD	B_cells
2.99806e-36	-0.0206787	0.609	0.794	2.63829e-34	Xenobiotics metabolism	LUAD	Endothelial
2.92668e-32	-0.0106472	0.431	0.657	2.57547e-30	Tyrosine metabolism	LUAD	Endothelial
7.8824e-32	-0.0152758	0.363	0.605	6.93651e-30	Tryptophan metabolism	LUAD	Endothelial
3.82491e-27	-0.0186685	0.33	0.554	3.36592e-25	Histidine metabolism	LUAD	Endothelial
3.04233e-25	0.0170708	1	0.997	2.67725e-23	Glycolysis and gluconeogenesis	LUAD	Endothelial
2.34929e-17	-0.0152517	0.915	0.937	2.06738e-15	Eicosanoid metabolism	LUAD	Endothelial
1.21335e-16	-0.0168006	0.746	0.825	1.06774e-14	Fatty acids oxidation, mitochondrial	LUAD	Endothelial
2.78645e-13	0.0114373	0.929	0.897	2.45207e-11	Purine metabolism	LUAD	Endothelial
1.51762e-11	0.0253283	1	1	1.33551e-09	Oxidative phosphorylation	LUAD	Endothelial
7.07347e-11	-0.0176582	0.177	0.311	6.22465e-09	Carbonic acid metabolism	LUAD	Endothelial
6.77731e-06	-0.0115436	0.667	0.724	0.000596403	Lysine metabolism	LUAD	Endothelial
7.57937e-06	0.0201455	0.678	0.572	0.000666985	Transport, mitochondrial	LUAD	Endothelial
9.59541e-06	-0.0164633	0.476	0.548	0.000844396	Chondroitin sulfate degradation	LUAD	Endothelial
9.5858e-164	-0.0970238	0.564	0.903	8.43551e-162	Ethanol metabolism	LUAD	Fibroblasts
7.13343e-163	-0.0427924	0.569	0.898	6.27742e-161	Retinol metabolism	LUAD	Fibroblasts
8.20982e-146	-0.0712778	0.65	0.935	7.22464e-144	Fatty acids oxidation, peroxisomal	LUAD	Fibroblasts
3.36306e-111	-0.0447757	0.862	0.973	2.9595e-109	Xenobiotics metabolism	LUAD	Fibroblasts
1.05511e-100	-0.0434134	0.851	0.971	9.28494e-99	Fatty acids oxidation, mitochondrial	LUAD	Fibroblasts
1.32618e-81	0.0238164	1	1	1.16704e-79	Glycolysis and gluconeogenesis	LUAD	Fibroblasts
8.73979e-71	-0.0489581	0.997	0.999	7.69101e-69	ROS detoxification	LUAD	Fibroblasts
1.84666e-65	0.0405927	1	1	1.62506e-63	Oxidative phosphorylation	LUAD	Fibroblasts
3.94114e-55	-0.0202168	0.999	0.999	3.46821e-53	Porphyrin and heme metabolism	LUAD	Fibroblasts
1.41509e-33	-0.0137114	0.607	0.776	1.24528e-31	Triacylglycerol synthesis	LUAD	Fibroblasts
5.07862e-23	0.0218138	0.767	0.608	4.46919e-21	NAD metabolism	LUAD	Fibroblasts
1.35746e-22	0.0192428	0.745	0.638	1.19457e-20	Protein modification	LUAD	Fibroblasts
1.18527e-19	-0.0331279	0.556	0.662	1.04304e-17	Hyaluronan metabolism	LUAD	Fibroblasts
8.24709e-19	-0.0155048	0.674	0.764	7.25744e-17	N-glycan degradation	LUAD	Fibroblasts
8.43633e-19	-0.0239211	0.708	0.794	7.42397e-17	Chondroitin sulfate degradation	LUAD	Fibroblasts
3.72929e-18	-0.0168445	0.161	0.287	3.28178e-16	Creatine metabolism	LUAD	Fibroblasts
4.43492e-18	-0.0196684	0.668	0.757	3.90273e-16	Keratan sulfate degradation	LUAD	Fibroblasts
7.02771e-12	0.0212934	0.783	0.684	6.18438e-10	Transport, mitochondrial	LUAD	Fibroblasts
1.28962e-08	-0.0106183	0.493	0.574	1.13486e-06	Polyamines metabolism	LUAD	Fibroblasts
1.28232e-07	0.0107481	0.285	0.219	1.12844e-05	CYP metabolism	LUAD	Fibroblasts
0	0.0564209	1	0.998	0	Glycolysis and gluconeogenesis	LUAD	Malignant
1.97581e-200	-0.0364929	0.302	0.735	1.73871e-198	Folate metabolism	LUAD	Malignant
2.28948e-198	-0.0314284	0.808	0.945	2.01475e-196	Steroid metabolism	LUAD	Malignant
1.11776e-139	-0.014457	0.68	0.874	9.83627e-138	Sphingolipid metabolism	LUAD	Malignant
8.47946e-138	-0.0287445	0.276	0.617	7.46193e-136	Fatty acids oxidation, peroxisomal	LUAD	Malignant
1.25684e-133	-0.02711	0.692	0.896	1.10602e-131	Xenobiotics metabolism	LUAD	Malignant
1.57443e-132	-0.0319018	0.601	0.825	1.38549e-130	Fatty acid biosynthesis	LUAD	Malignant
1.49702e-103	-0.0423686	0.148	0.436	1.31738e-101	Cholesterol metabolism	LUAD	Malignant
6.04918e-103	-0.0375747	0.113	0.391	5.32328e-101	Ethanol metabolism	LUAD	Malignant
2.00362e-100	-0.0261297	0.408	0.716	1.76319e-98	Histidine metabolism	LUAD	Malignant
1.2029e-98	-0.0122179	0.579	0.809	1.05855e-96	Valine, leucine and isoleucine metabolism	LUAD	Malignant
2.95052e-94	-0.0114754	0.603	0.816	2.59646e-92	Tyrosine metabolism	LUAD	Malignant
5.73989e-88	0.0278118	0.77	0.559	5.0511e-86	Protein modification	LUAD	Malignant
7.99447e-88	0.0163467	0.822	0.638	7.03513e-86	Nucleotide metabolism	LUAD	Malignant
1.46254e-85	0.0323211	0.994	0.977	1.28704e-83	Glutathione metabolism	LUAD	Malignant
1.47986e-77	0.0541149	1	1	1.30227e-75	Oxidative phosphorylation	LUAD	Malignant
1.56154e-75	-0.0186066	0.041	0.24	1.37415e-73	Carbonic acid metabolism	LUAD	Malignant
1.73466e-71	0.021948	0.408	0.174	1.5265e-69	Urea cycle	LUAD	Malignant
1.84535e-65	-0.0142911	0.371	0.6	1.62391e-63	Phenylalanine metabolism	LUAD	Malignant
4.49603e-59	-0.0131957	0.365	0.604	3.95651e-57	Tryptophan metabolism	LUAD	Malignant
1.89269e-50	-0.0181279	0.119	0.281	1.66557e-48	NAD metabolism	LUAD	Malignant
3.93978e-50	-0.0111121	0.484	0.671	3.46701e-48	Fatty acid metabolism	LUAD	Malignant
7.56665e-45	0.0202532	0.211	0.052	6.65865e-43	Propanoate metabolism	LUAD	Malignant
1.03884e-44	-0.0296446	0.992	0.994	9.14176e-43	ROS detoxification	LUAD	Malignant
4.46677e-42	0.0252858	0.895	0.789	3.93075e-40	Pentose phosphate pathway	LUAD	Malignant
8.81102e-38	0.0118827	0.498	0.316	7.7537e-36	Keratan sulfate biosynthesis	LUAD	Malignant
4.51444e-36	0.0225723	0.254	0.111	3.97271e-34	Sugar degradation	LUAD	Malignant
9.63742e-35	-0.0155453	0.753	0.855	8.48093e-33	Fatty acids oxidation, mitochondrial	LUAD	Malignant
2.18573e-32	0.0134324	0.968	0.915	1.92344e-30	Purine metabolism	LUAD	Malignant
1.36412e-31	0.010126	0.678	0.512	1.20042e-29	Pyrimidine metabolism	LUAD	Malignant
7.69849e-25	0.0138602	0.345	0.219	6.77467e-23	Inositol phosphate metabolism	LUAD	Malignant
2.44073e-24	0.0139063	0.917	0.873	2.14784e-22	Transport, lysosomal	LUAD	Malignant
5.3825e-24	-0.0118789	0.374	0.506	4.7366e-22	Keratan sulfate degradation	LUAD	Malignant
5.81604e-24	-0.0180767	0.706	0.77	5.11812e-22	Lysine metabolism	LUAD	Malignant
6.2689e-23	-0.0188805	0.192	0.321	5.51663e-21	Ubiquinone biosynthesis	LUAD	Malignant
1.83779e-12	-0.0158375	0.531	0.592	1.61726e-10	Polyamines metabolism	LUAD	Malignant
3.45545e-12	0.0145996	0.633	0.536	3.04079e-10	Pterin biosynthesis	LUAD	Malignant
6.89754e-12	0.0140989	0.389	0.266	6.06984e-10	Riboflavin metabolism	LUAD	Malignant
2.72622e-11	-0.0172668	0.282	0.362	2.39908e-09	Creatine metabolism	LUAD	Malignant
2.40247e-112	-0.0453085	0.902	0.968	2.11418e-110	Pentose phosphate pathway	LUAD	Myeloid
8.05051e-100	-0.0265471	0.684	0.849	7.08445e-98	Histidine metabolism	LUAD	Myeloid
3.54592e-99	-0.0176369	0.675	0.865	3.12041e-97	Tryptophan metabolism	LUAD	Myeloid
8.27879e-97	-0.0131639	0.863	0.951	7.28533e-95	Valine, leucine and isoleucine metabolism	LUAD	Myeloid
3.01757e-71	-0.0185923	0.833	0.921	2.65546e-69	Fatty acids oxidation, mitochondrial	LUAD	Myeloid
2.48397e-48	-0.0246923	0.817	0.891	2.18589e-46	Lysine metabolism	LUAD	Myeloid
2.03341e-45	-0.0183755	0.948	0.966	1.7894e-43	Eicosanoid metabolism	LUAD	Myeloid
7.83286e-42	0.0151351	0.555	0.408	6.89292e-40	Protein modification	LUAD	Myeloid
5.62168e-38	0.0244035	0.36	0.172	4.94708e-36	Cholesterol metabolism	LUAD	Myeloid
2.05545e-31	-0.0106819	0.849	0.916	1.80879e-29	Xenobiotics metabolism	LUAD	Myeloid
3.86076e-27	0.0208791	0.162	0.062	3.39747e-25	Pyruvate metabolism	LUAD	Myeloid
1.84972e-25	0.0141919	0.294	0.181	1.62775e-23	Riboflavin metabolism	LUAD	Myeloid
1.30518e-24	-0.013022	0.603	0.726	1.14856e-22	Bile acid biosynthesis	LUAD	Myeloid
2.83677e-23	-0.013818	0.997	0.996	2.49636e-21	Glutathione metabolism	LUAD	Myeloid
1.53463e-12	-0.0138572	1	1	1.35047e-10	Oxidative phosphorylation	LUAD	Myeloid
1.92344e-10	0.0147714	1	1	1.69263e-08	Porphyrin and heme metabolism	LUAD	Myeloid
1.73322e-06	0.0294221	0.512	0.456	0.000152523	Sugar degradation	LUAD	Myeloid
1.84894e-06	0.0161728	0.379	0.327	0.000162707	Propanoate metabolism	LUAD	Myeloid
1.43183e-05	0.0196323	0.844	0.859	0.00126001	Keratan sulfate degradation	LUAD	Myeloid
9.90724e-05	0.0109631	0.834	0.837	0.00871837	N-glycan degradation	LUAD	Myeloid
3.69653e-47	0.01673	1	1	3.25295e-45	Glycolysis and gluconeogenesis	LUAD	T_cells
1.03893e-23	0.0179066	1	1	9.14257e-22	Oxidative phosphorylation	LUAD	T_cells
8.91317e-20	0.0115703	0.906	0.857	7.84359e-18	Glutathione metabolism	LUAD	T_cells
9.67203e-07	0.0185289	0.498	0.345	8.51138e-05	NAD metabolism	LUAD_valid1	B_cells
2.87358e-06	0.0177627	0.58	0.391	0.000252875	Blood group biosynthesis	LUAD_valid1	B_cells
1.98358e-05	0.0147944	0.649	0.518	0.00174555	N-glycan degradation	LUAD_valid1	B_cells
0.000107788	0.0171163	0.761	0.618	0.00948531	Fatty acids oxidation, peroxisomal	LUAD_valid1	B_cells
8.17339e-50	-0.0207069	0.444	0.809	7.19258e-48	Tyrosine metabolism	LUAD_valid1	Endothelial
6.50428e-44	0.0702861	1	1	5.72377e-42	Oxidative phosphorylation	LUAD_valid1	Endothelial
5.70789e-25	-0.0450233	0.378	0.706	5.02294e-23	Carbonic acid metabolism	LUAD_valid1	Endothelial
5.00782e-20	0.0300651	0.549	0.301	4.40688e-18	NAD metabolism	LUAD_valid1	Endothelial
1.07309e-15	-0.0271142	0.627	0.741	9.44319e-14	Galactose metabolism	LUAD_valid1	Endothelial
1.32506e-11	-0.0190037	0.406	0.569	1.16605e-09	Bile acid biosynthesis	LUAD_valid1	Endothelial
3.7654e-11	-0.014698	0.352	0.565	3.31355e-09	Blood group biosynthesis	LUAD_valid1	Endothelial
9.18961e-11	-0.014721	0.366	0.552	8.08686e-09	Histidine metabolism	LUAD_valid1	Endothelial
2.81143e-10	-0.0116121	0.282	0.444	2.47406e-08	Tryptophan metabolism	LUAD_valid1	Endothelial
5.59395e-10	0.01267	0.883	0.845	4.92267e-08	Nucleotide metabolism	LUAD_valid1	Endothelial
5.86633e-07	-0.0102491	0.549	0.722	5.16237e-05	Fatty acids oxidation, peroxisomal	LUAD_valid1	Endothelial
6.82907e-07	0.0216867	0.469	0.297	6.00959e-05	Transport, mitochondrial	LUAD_valid1	Endothelial
7.23029e-07	-0.0229373	0.305	0.452	6.36265e-05	CYP metabolism	LUAD_valid1	Endothelial
6.11298e-06	-0.0128725	0.289	0.409	0.000537942	Selenoamino acid metabolism	LUAD_valid1	Endothelial
2.01488e-05	0.0110648	0.54	0.407	0.00177309	Protein modification	LUAD_valid1	Endothelial
5.75995e-05	0.0146411	0.981	0.978	0.00506875	ROS detoxification	LUAD_valid1	Endothelial
9.92405e-47	0.1041	1	1	8.73316e-45	Oxidative phosphorylation	LUAD_valid1	Fibroblasts
5.13313e-38	-0.0642959	0.249	0.691	4.51715e-36	Ethanol metabolism	LUAD_valid1	Fibroblasts
5.08918e-29	-0.026594	0.329	0.717	4.47848e-27	Phenylalanine metabolism	LUAD_valid1	Fibroblasts
8.17869e-28	-0.0226519	0.357	0.704	7.19724e-26	Glycine, serine and threonine metabolism	LUAD_valid1	Fibroblasts
1.45003e-25	0.0347524	0.998	1	1.27603e-23	Glycolysis and gluconeogenesis	LUAD_valid1	Fibroblasts
3.1146e-25	-0.0199888	0.586	0.825	2.74085e-23	Valine, leucine and isoleucine metabolism	LUAD_valid1	Fibroblasts
3.07402e-24	-0.0230325	0.527	0.771	2.70513e-22	Glutamate metabolism	LUAD_valid1	Fibroblasts
5.38782e-23	-0.0351664	0.024	0.238	4.74128e-21	Thiamine metabolism	LUAD_valid1	Fibroblasts
2.18185e-22	-0.0312701	0.294	0.61	1.92003e-20	Retinol metabolism	LUAD_valid1	Fibroblasts
7.90038e-22	-0.0192005	0.266	0.578	6.95234e-20	Alanine and aspartate metabolism	LUAD_valid1	Fibroblasts
2.88511e-21	-0.0232348	0.534	0.834	2.5389e-19	Amino and nucleotide sugar metabolism	LUAD_valid1	Fibroblasts
7.41427e-17	0.0368161	0.723	0.435	6.52455e-15	Protein modification	LUAD_valid1	Fibroblasts
4.57165e-16	-0.0151876	0.202	0.507	4.02305e-14	Blood group biosynthesis	LUAD_valid1	Fibroblasts
1.14387e-15	-0.0111273	0.363	0.686	1.00661e-13	Keratan sulfate biosynthesis	LUAD_valid1	Fibroblasts
1.89588e-15	-0.0214539	0.374	0.655	1.66838e-13	Tryptophan metabolism	LUAD_valid1	Fibroblasts
4.18699e-15	-0.0476072	0.673	0.861	3.68455e-13	Fatty acids oxidation, peroxisomal	LUAD_valid1	Fibroblasts
1.19376e-14	-0.0192611	0.483	0.7	1.05051e-12	Arginine and proline metabolism	LUAD_valid1	Fibroblasts
1.63905e-13	-0.0260407	0.708	0.865	1.44236e-11	Xenobiotics metabolism	LUAD_valid1	Fibroblasts
3.23662e-11	-0.023528	0.473	0.713	2.84823e-09	Histidine metabolism	LUAD_valid1	Fibroblasts
1.25636e-10	-0.0131642	0.503	0.735	1.1056e-08	Fatty acid metabolism	LUAD_valid1	Fibroblasts
2.35828e-10	0.0163376	0.318	0.094	2.07528e-08	GABA shunt	LUAD_valid1	Fibroblasts
3.36996e-10	-0.0210435	0.339	0.552	2.96557e-08	Polyamines metabolism	LUAD_valid1	Fibroblasts
4.72425e-10	-0.0355266	0.07	0.22	4.15734e-08	Creatine metabolism	LUAD_valid1	Fibroblasts
8.40215e-10	0.0396712	0.617	0.368	7.39389e-08	Transport, mitochondrial	LUAD_valid1	Fibroblasts
1.84443e-09	-0.0129686	0.28	0.466	1.6231e-07	Methionine metabolism	LUAD_valid1	Fibroblasts
9.68976e-09	-0.0391073	0.108	0.274	8.52699e-07	Beta-alanine metabolism	LUAD_valid1	Fibroblasts
2.32268e-07	0.0151256	0.805	0.659	2.04396e-05	Transport, lysosomal	LUAD_valid1	Fibroblasts
9.82292e-07	-0.023881	0.788	0.83	8.64417e-05	Fatty acids oxidation, mitochondrial	LUAD_valid1	Fibroblasts
2.28984e-06	-0.0451479	0.277	0.408	0.000201506	Hyaluronan metabolism	LUAD_valid1	Fibroblasts
3.91932e-06	-0.0111884	0.812	0.857	0.0003449	Eicosanoid metabolism	LUAD_valid1	Fibroblasts
1.47069e-05	-0.0113254	0.24	0.372	0.00129421	Cysteine metabolism	LUAD_valid1	Fibroblasts
2.23431e-05	-0.0141763	0.461	0.578	0.00196619	Triacylglycerol synthesis	LUAD_valid1	Fibroblasts
2.66279e-05	-0.0152585	0.277	0.395	0.00234326	Selenoamino acid metabolism	LUAD_valid1	Fibroblasts
3.40001e-05	-0.0255581	0.99	0.996	0.00299201	ROS detoxification	LUAD_valid1	Fibroblasts
5.86424e-219	0.0792982	1	1	5.16053e-217	Glycolysis and gluconeogenesis	LUAD_valid1	Malignant
2.0572e-98	-0.0359168	0.551	0.87	1.81034e-96	Folate metabolism	LUAD_valid1	Malignant
1.37642e-76	-0.0319377	0.349	0.703	1.21125e-74	Histidine metabolism	LUAD_valid1	Malignant
1.14569e-74	-0.0251203	0.596	0.843	1.00821e-72	Transport, extracellular	LUAD_valid1	Malignant
7.76098e-71	0.0246927	0.943	0.692	6.82966e-69	Nucleotide metabolism	LUAD_valid1	Malignant
5.40933e-67	-0.0150282	0.702	0.925	4.76021e-65	Sphingolipid metabolism	LUAD_valid1	Malignant
5.20357e-53	0.0169402	0.949	0.855	4.57914e-51	Citric acid cycle	LUAD_valid1	Malignant
4.8541e-49	-0.0192182	0.58	0.816	4.27161e-47	Xenobiotics metabolism	LUAD_valid1	Malignant
1.30438e-44	-0.0110222	0.49	0.761	1.14785e-42	Tyrosine metabolism	LUAD_valid1	Malignant
8.82798e-40	-0.0177288	0.784	0.891	7.76862e-38	Steroid metabolism	LUAD_valid1	Malignant
2.72744e-38	-0.0193898	0.682	0.825	2.40015e-36	Fatty acid metabolism	LUAD_valid1	Malignant
4.77801e-38	0.0195075	0.383	0.114	4.20465e-36	Purine biosynthesis	LUAD_valid1	Malignant
1.36112e-35	-0.015264	0.38	0.616	1.19779e-33	Phenylalanine metabolism	LUAD_valid1	Malignant
8.4787e-32	-0.0104928	0.183	0.398	7.46126e-30	Retinol metabolism	LUAD_valid1	Malignant
1.39708e-30	0.0580172	1	1	1.22943e-28	Oxidative phosphorylation	LUAD_valid1	Malignant
1.57165e-30	-0.0151368	0.453	0.635	1.38305e-28	Fatty acid biosynthesis	LUAD_valid1	Malignant
6.12513e-28	0.0568743	0.38	0.149	5.39011e-26	Glyoxylate and dicarboxylate metabolism	LUAD_valid1	Malignant
1.59064e-27	-0.0233694	0.225	0.414	1.39977e-25	NAD metabolism	LUAD_valid1	Malignant
5.42313e-26	0.0402489	0.391	0.164	4.77235e-24	Riboflavin metabolism	LUAD_valid1	Malignant
1.84822e-24	0.0273943	0.169	0.015	1.62643e-22	DNA synthesis	LUAD_valid1	Malignant
1.57304e-20	-0.0144466	0.215	0.372	1.38427e-18	Ethanol metabolism	LUAD_valid1	Malignant
3.12996e-19	-0.0172263	0.991	0.988	2.75436e-17	Porphyrin and heme metabolism	LUAD_valid1	Malignant
7.50932e-19	0.0231566	0.534	0.402	6.60821e-17	Protein modification	LUAD_valid1	Malignant
1.24901e-15	-0.0414661	0.246	0.395	1.09913e-13	Creatine metabolism	LUAD_valid1	Malignant
2.69241e-15	-0.0209762	0.595	0.709	2.36932e-13	Fatty acids oxidation, peroxisomal	LUAD_valid1	Malignant
2.41385e-14	-0.0220824	0.997	0.999	2.12419e-12	ROS detoxification	LUAD_valid1	Malignant
1.39273e-12	0.0195564	0.332	0.187	1.2256e-10	Ubiquinone biosynthesis	LUAD_valid1	Malignant
1.4327e-12	-0.0171363	0.518	0.599	1.26078e-10	Lysine metabolism	LUAD_valid1	Malignant
4.91468e-12	0.0122514	0.149	0.052	4.32492e-10	Pyruvate metabolism	LUAD_valid1	Malignant
9.67555e-12	0.0113783	0.364	0.23	8.51449e-10	Ketone bodies metabolism	LUAD_valid1	Malignant
1.72385e-11	0.0180699	0.201	0.084	1.51699e-09	Propanoate metabolism	LUAD_valid1	Malignant
4.17018e-11	0.0138783	0.101	0.019	3.66976e-09	DNA methylation	LUAD_valid1	Malignant
3.10325e-09	-0.0133337	0.283	0.384	2.73086e-07	CYP metabolism	LUAD_valid1	Malignant
5.01275e-09	0.0100987	0.22	0.109	4.41122e-07	Transport, golgi apparatus	LUAD_valid1	Malignant
6.82196e-08	0.0117179	0.167	0.072	6.00333e-06	Inositol phosphate metabolism	LUAD_valid1	Malignant
1.20312e-108	-0.0246197	0.53	0.746	1.05874e-106	Tryptophan metabolism	LUAD_valid1	Myeloid
6.28653e-100	-0.0362245	0.624	0.823	5.53214e-98	Histidine metabolism	LUAD_valid1	Myeloid
1.19409e-95	-0.0253911	0.694	0.862	1.0508e-93	Fatty acids oxidation, mitochondrial	LUAD_valid1	Myeloid
9.48579e-95	-0.0139771	0.713	0.846	8.3475e-93	Valine, leucine and isoleucine metabolism	LUAD_valid1	Myeloid
1.0999e-87	-0.0240509	0.773	0.892	9.6791e-86	Xenobiotics metabolism	LUAD_valid1	Myeloid
4.62383e-66	-0.0110396	0.655	0.833	4.06897e-64	Transport, extracellular	LUAD_valid1	Myeloid
2.21531e-63	-0.0281821	0.701	0.812	1.94947e-61	Lysine metabolism	LUAD_valid1	Myeloid
4.28006e-62	-0.0270462	0.831	0.882	3.76645e-60	Eicosanoid metabolism	LUAD_valid1	Myeloid
5.00937e-50	0.0228827	1	1	4.40825e-48	Glycolysis and gluconeogenesis	LUAD_valid1	Myeloid
5.72494e-40	-0.0280877	0.997	0.996	5.03795e-38	ROS detoxification	LUAD_valid1	Myeloid
1.06249e-38	0.0355776	0.264	0.117	9.34995e-37	Pyruvate metabolism	LUAD_valid1	Myeloid
1.12483e-37	-0.0314596	0.885	0.926	9.89851e-36	Pentose phosphate pathway	LUAD_valid1	Myeloid
2.94969e-28	-0.0104141	0.671	0.786	2.59572e-26	Fatty acid metabolism	LUAD_valid1	Myeloid
3.74133e-28	0.0153854	0.545	0.42	3.29237e-26	Protein modification	LUAD_valid1	Myeloid
1.09771e-25	-0.0265524	0.497	0.653	9.65984e-24	Transport, mitochondrial	LUAD_valid1	Myeloid
3.88182e-25	-0.0164897	0.537	0.646	3.416e-23	Bile acid biosynthesis	LUAD_valid1	Myeloid
1.58949e-23	0.0193919	0.32	0.197	1.39876e-21	Riboflavin metabolism	LUAD_valid1	Myeloid
5.09673e-21	-0.0132032	0.258	0.386	4.48512e-19	Blood group biosynthesis	LUAD_valid1	Myeloid
2.94968e-13	0.0221334	0.356	0.275	2.59572e-11	Propanoate metabolism	LUAD_valid1	Myeloid
1.18478e-08	-0.0192266	0.473	0.553	1.0426e-06	Hyaluronan metabolism	LUAD_valid1	Myeloid
6.42885e-08	-0.011291	0.629	0.723	5.65739e-06	Chondroitin sulfate degradation	LUAD_valid1	Myeloid
7.98098e-08	-0.0139684	1	1	7.02326e-06	Oxidative phosphorylation	LUAD_valid1	Myeloid
4.28741e-38	-0.010751	0.912	0.946	3.77292e-36	Porphyrin and heme metabolism	LUAD_valid1	T_cells
2.35026e-22	0.0134246	1	1	2.06823e-20	Glycolysis and gluconeogenesis	LUAD_valid1	T_cells
6.33494e-19	-0.0189309	0.306	0.409	5.57475e-17	Transport, mitochondrial	LUAD_valid1	T_cells
2.6954e-07	0.0119308	0.152	0.098	2.37195e-05	DNA methylation	LUAD_valid1	T_cells
8.01308e-33	0.0158321	0.996	0.954	7.05151e-31	Glycolysis and gluconeogenesis	LUAD_valid2	B_cells
4.07221e-17	-0.0185286	0.323	0.494	3.58355e-15	Protein modification	LUAD_valid2	B_cells
2.93781e-14	-0.0566219	0.231	0.374	2.58527e-12	Glyoxylate and dicarboxylate metabolism	LUAD_valid2	B_cells
1.18156e-08	-0.0191368	1	1	1.03977e-06	Oxidative phosphorylation	LUAD_valid2	B_cells
7.68277e-08	0.0153554	0.418	0.318	6.76084e-06	Pyruvate metabolism	LUAD_valid2	B_cells
9.5071e-05	0.0127825	0.234	0.169	0.00836625	Cholesterol metabolism	LUAD_valid2	B_cells
2.54784e-79	0.0790441	1	0.999	2.2421e-77	Oxidative phosphorylation	LUAD_valid2	Endothelial
3.27429e-57	0.0248298	0.998	0.941	2.88138e-55	Glycolysis and gluconeogenesis	LUAD_valid2	Endothelial
3.0503e-38	-0.0245567	0.411	0.741	2.68426e-36	Keratan sulfate biosynthesis	LUAD_valid2	Endothelial
1.10495e-37	-0.0176486	0.382	0.742	9.72354e-36	Methionine metabolism	LUAD_valid2	Endothelial
8.69894e-35	-0.0158424	0.591	0.863	7.65506e-33	Glutamate metabolism	LUAD_valid2	Endothelial
4.68273e-33	-0.0122109	0.639	0.879	4.12081e-31	Valine, leucine and isoleucine metabolism	LUAD_valid2	Endothelial
1.93666e-31	-0.01798	0.981	0.992	1.70426e-29	Porphyrin and heme metabolism	LUAD_valid2	Endothelial
1.65749e-30	-0.0339124	0.219	0.557	1.4586e-28	Glycogen degradation	LUAD_valid2	Endothelial
5.64603e-30	0.0255225	0.767	0.504	4.9685e-28	Triacylglycerol synthesis	LUAD_valid2	Endothelial
1.18179e-27	-0.0112242	0.413	0.64	1.03998e-25	Tyrosine metabolism	LUAD_valid2	Endothelial
2.24311e-27	-0.0103836	0.385	0.668	1.97394e-25	Glycine, serine and threonine metabolism	LUAD_valid2	Endothelial
3.38502e-27	-0.0160046	0.224	0.555	2.97881e-25	Transport, golgi apparatus	LUAD_valid2	Endothelial
1.02051e-26	-0.0257571	0.279	0.61	8.9805e-25	Carnitine shuttle	LUAD_valid2	Endothelial
4.33073e-22	0.0279707	0.346	0.152	3.81105e-20	Carbonic acid metabolism	LUAD_valid2	Endothelial
1.02494e-19	-0.0133382	0.332	0.63	9.01943e-18	Urea cycle	LUAD_valid2	Endothelial
7.66285e-19	-0.0108569	0.142	0.396	6.74331e-17	Creatine metabolism	LUAD_valid2	Endothelial
1.52576e-17	-0.0116183	0.317	0.53	1.34267e-15	Phenylalanine metabolism	LUAD_valid2	Endothelial
6.73476e-16	-0.0133173	0.368	0.521	5.92659e-14	Alanine and aspartate metabolism	LUAD_valid2	Endothelial
1.61779e-15	0.0228846	0.983	0.918	1.42366e-13	Glutathione metabolism	LUAD_valid2	Endothelial
8.71254e-15	0.0219744	0.447	0.233	7.66703e-13	Ubiquinone biosynthesis	LUAD_valid2	Endothelial
4.62373e-11	-0.0127055	0.221	0.373	4.06888e-09	Selenoamino acid metabolism	LUAD_valid2	Endothelial
7.75486e-10	-0.0142919	0.627	0.772	6.82428e-08	Pentose phosphate pathway	LUAD_valid2	Endothelial
2.56139e-08	-0.0144796	0.224	0.347	2.25403e-06	Polyamines metabolism	LUAD_valid2	Endothelial
2.09806e-06	-0.0216918	0.163	0.254	0.000184629	Heparan sulfate degradation	LUAD_valid2	Endothelial
8.75832e-06	-0.0103037	0.094	0.178	0.000770732	Histone methylation	LUAD_valid2	Endothelial
1.49363e-05	-0.0158778	0.305	0.403	0.00131439	NAD metabolism	LUAD_valid2	Endothelial
2.51538e-05	0.0160302	0.351	0.23	0.00221353	Glyoxylate and dicarboxylate metabolism	LUAD_valid2	Endothelial
2.12629e-138	0.122781	1	1	1.87113e-136	Oxidative phosphorylation	LUAD_valid2	Fibroblasts
2.61085e-125	-0.101529	0.255	0.838	2.29755e-123	Ethanol metabolism	LUAD_valid2	Fibroblasts
1.75527e-122	-0.056151	0.361	0.888	1.54464e-120	Retinol metabolism	LUAD_valid2	Fibroblasts
5.8363e-102	0.0471146	0.997	0.947	5.13594e-100	Glycolysis and gluconeogenesis	LUAD_valid2	Fibroblasts
2.19527e-95	-0.0382069	0.714	0.933	1.93183e-93	Glycine, serine and threonine metabolism	LUAD_valid2	Fibroblasts
6.77748e-95	-0.0456467	0.644	0.907	5.96418e-93	Xenobiotics metabolism	LUAD_valid2	Fibroblasts
4.37156e-89	-0.0288734	0.752	0.96	3.84697e-87	Valine, leucine and isoleucine metabolism	LUAD_valid2	Fibroblasts
2.34047e-88	-0.0694323	0.444	0.817	2.05961e-86	Fatty acids oxidation, peroxisomal	LUAD_valid2	Fibroblasts
1.71218e-86	-0.032551	0.709	0.955	1.50672e-84	Glutamate metabolism	LUAD_valid2	Fibroblasts
8.037e-67	-0.0428565	0.701	0.871	7.07256e-65	Fatty acids oxidation, mitochondrial	LUAD_valid2	Fibroblasts
2.30337e-62	-0.0281167	0.439	0.751	2.02697e-60	Alanine and aspartate metabolism	LUAD_valid2	Fibroblasts
1.8544e-59	-0.0347202	0.472	0.749	1.63187e-57	Tryptophan metabolism	LUAD_valid2	Fibroblasts
3.4922e-54	-0.0259921	0.604	0.794	3.07313e-52	Arginine and proline metabolism	LUAD_valid2	Fibroblasts
2.72027e-53	-0.0289426	0.485	0.767	2.39384e-51	Phenylalanine metabolism	LUAD_valid2	Fibroblasts
4.73359e-50	-0.0176452	0.578	0.792	4.16556e-48	Tyrosine metabolism	LUAD_valid2	Fibroblasts
5.76659e-42	-0.0266143	0.212	0.516	5.0746e-40	Cysteine metabolism	LUAD_valid2	Fibroblasts
4.67992e-40	-0.0358958	0.582	0.758	4.11833e-38	Histidine metabolism	LUAD_valid2	Fibroblasts
2.6703e-39	-0.0200247	0.492	0.791	2.34986e-37	Methionine metabolism	LUAD_valid2	Fibroblasts
6.29121e-38	-0.0100742	0.671	0.877	5.53626e-36	Glycerophospholipid metabolism	LUAD_valid2	Fibroblasts
2.48239e-35	-0.0761071	0.241	0.497	2.18451e-33	Beta-alanine metabolism	LUAD_valid2	Fibroblasts
5.45491e-33	-0.0310565	0.219	0.508	4.80032e-31	Polyamines metabolism	LUAD_valid2	Fibroblasts
1.67584e-27	-0.0241812	0.298	0.613	1.47474e-25	Carnitine shuttle	LUAD_valid2	Fibroblasts
2.09339e-24	0.0197037	0.365	0.143	1.84219e-22	Inositol phosphate metabolism	LUAD_valid2	Fibroblasts
1.19554e-23	0.0141173	0.926	0.748	1.05207e-21	Purine metabolism	LUAD_valid2	Fibroblasts
1.53514e-23	-0.0238615	0.491	0.638	1.35093e-21	Triacylglycerol synthesis	LUAD_valid2	Fibroblasts
1.76869e-23	-0.0115557	0.262	0.557	1.55644e-21	Urea cycle	LUAD_valid2	Fibroblasts
6.06326e-23	-0.0203362	0.232	0.447	5.33567e-21	Selenoamino acid metabolism	LUAD_valid2	Fibroblasts
3.48798e-22	-0.0225791	0.282	0.585	3.06942e-20	Glycogen degradation	LUAD_valid2	Fibroblasts
7.98459e-22	-0.0139485	0.568	0.778	7.02644e-20	GPI-anchor biosynthesis	LUAD_valid2	Fibroblasts
1.71864e-20	-0.0182569	1	0.999	1.5124e-18	Porphyrin and heme metabolism	LUAD_valid2	Fibroblasts
4.11662e-20	-0.0313633	0.983	0.989	3.62262e-18	ROS detoxification	LUAD_valid2	Fibroblasts
2.10312e-17	-0.0161549	0.076	0.237	1.85074e-15	Histone methylation	LUAD_valid2	Fibroblasts
2.54949e-17	-0.0140046	0.487	0.686	2.24355e-15	Keratan sulfate biosynthesis	LUAD_valid2	Fibroblasts
6.46346e-17	-0.0146966	0.015	0.144	5.68785e-15	Thiamine metabolism	LUAD_valid2	Fibroblasts
6.39647e-16	-0.0159565	0.497	0.656	5.62889e-14	Pyrimidine metabolism	LUAD_valid2	Fibroblasts
1.80659e-15	-0.0182469	0.282	0.499	1.5898e-13	Creatine metabolism	LUAD_valid2	Fibroblasts
2.97401e-14	-0.0120965	0.532	0.63	2.61713e-12	Fatty acid biosynthesis	LUAD_valid2	Fibroblasts
6.57334e-14	0.0230393	0.373	0.181	5.78454e-12	Glyoxylate and dicarboxylate metabolism	LUAD_valid2	Fibroblasts
2.34356e-13	-0.0100881	0.32	0.537	2.06233e-11	Transport, golgi apparatus	LUAD_valid2	Fibroblasts
3.62467e-13	-0.0105427	0.917	0.946	3.18971e-11	N-glycan biosynthesis	LUAD_valid2	Fibroblasts
9.75706e-13	-0.0203873	0.088	0.221	8.58621e-11	Cholesterol metabolism	LUAD_valid2	Fibroblasts
4.94354e-12	-0.0149809	0.071	0.193	4.35032e-10	Carbonic acid metabolism	LUAD_valid2	Fibroblasts
1.51962e-11	-0.0181726	0.721	0.811	1.33726e-09	Pentose phosphate pathway	LUAD_valid2	Fibroblasts
1.27923e-10	-0.0121401	0.348	0.451	1.12572e-08	Amino and nucleotide sugar metabolism	LUAD_valid2	Fibroblasts
6.69993e-07	-0.0171674	0.158	0.256	5.89594e-05	Heparan sulfate degradation	LUAD_valid2	Fibroblasts
2.91069e-06	0.0163458	0.458	0.345	0.00025614	Transport, mitochondrial	LUAD_valid2	Fibroblasts
6.55529e-05	-0.0107656	0.334	0.386	0.00576866	Folate metabolism	LUAD_valid2	Fibroblasts
0.000106936	0.0137416	0.372	0.301	0.00941038	Pyruvate metabolism	LUAD_valid2	Fibroblasts
0	0.054876	0.999	0.988	0	Glycolysis and gluconeogenesis	LUAD_valid2	Malignant
0	-0.0537376	0.877	0.978	0	Steroid metabolism	LUAD_valid2	Malignant
6.0792e-251	-0.0538706	0.64	0.932	5.3497e-249	Fatty acid biosynthesis	LUAD_valid2	Malignant
1.62302e-246	-0.0171043	0.637	0.925	1.42826e-244	Glycerophospholipid metabolism	LUAD_valid2	Malignant
2.58345e-167	-0.021492	0.312	0.691	2.27343e-165	Tryptophan metabolism	LUAD_valid2	Malignant
1.23239e-164	-0.0697025	0.144	0.546	1.0845e-162	Cholesterol metabolism	LUAD_valid2	Malignant
8.05686e-156	-0.0167377	0.578	0.856	7.09003e-154	Tyrosine metabolism	LUAD_valid2	Malignant
8.07242e-146	-0.0181869	0.683	0.912	7.10373e-144	Valine, leucine and isoleucine metabolism	LUAD_valid2	Malignant
1.18116e-131	-0.0319247	0.4	0.707	1.03942e-129	Cysteine metabolism	LUAD_valid2	Malignant
1.45294e-131	-0.026693	0.428	0.743	1.27859e-129	Histidine metabolism	LUAD_valid2	Malignant
1.71885e-128	-0.0145692	0.625	0.851	1.51259e-126	Sphingolipid metabolism	LUAD_valid2	Malignant
4.90278e-109	-0.0205891	0.44	0.73	4.31444e-107	Methionine metabolism	LUAD_valid2	Malignant
2.80871e-102	-0.0150819	0.565	0.805	2.47166e-100	Xenobiotics metabolism	LUAD_valid2	Malignant
1.23696e-95	-0.0537536	0.243	0.529	1.08853e-93	Ubiquinone biosynthesis	LUAD_valid2	Malignant
4.89587e-87	-0.0145364	0.517	0.756	4.30837e-85	Glycine, serine and threonine metabolism	LUAD_valid2	Malignant
3.23019e-82	0.0747616	1	1	2.84257e-80	Oxidative phosphorylation	LUAD_valid2	Malignant
5.78472e-79	-0.0182214	0.327	0.584	5.09055e-77	Retinol metabolism	LUAD_valid2	Malignant
7.23472e-78	-0.0201049	0.929	0.99	6.36655e-76	Transport, extracellular	LUAD_valid2	Malignant
6.37027e-75	-0.0369634	0.403	0.644	5.60584e-73	Polyamines metabolism	LUAD_valid2	Malignant
1.5345e-64	0.0348456	0.983	0.967	1.35036e-62	Glutathione metabolism	LUAD_valid2	Malignant
3.55133e-62	-0.0158661	0.221	0.462	3.12517e-60	Fatty acids oxidation, peroxisomal	LUAD_valid2	Malignant
1.13265e-60	-0.0203364	0.601	0.785	9.9673e-59	Fatty acid metabolism	LUAD_valid2	Malignant
8.98007e-59	-0.0187517	0.116	0.333	7.90246e-57	Inositol phosphate metabolism	LUAD_valid2	Malignant
8.12921e-55	0.0124616	0.823	0.651	7.15371e-53	Nucleotide metabolism	LUAD_valid2	Malignant
3.1648e-51	-0.0355562	0.529	0.647	2.78502e-49	Transport, mitochondrial	LUAD_valid2	Malignant
1.66622e-48	-0.012266	0.362	0.585	1.46627e-46	Amino and nucleotide sugar metabolism	LUAD_valid2	Malignant
6.71458e-45	-0.0126824	0.483	0.668	5.90883e-43	Phenylalanine metabolism	LUAD_valid2	Malignant
1.80875e-43	-0.0135689	0.287	0.455	1.5917e-41	Ketone bodies metabolism	LUAD_valid2	Malignant
3.68535e-32	-0.0124553	0.301	0.467	3.2431e-30	Selenoamino acid metabolism	LUAD_valid2	Malignant
1.17274e-31	-0.0493076	0.215	0.376	1.03201e-29	Glyoxylate and dicarboxylate metabolism	LUAD_valid2	Malignant
1.87831e-31	-0.0107095	0.488	0.638	1.65292e-29	Alanine and aspartate metabolism	LUAD_valid2	Malignant
3.50456e-31	-0.0220932	0.78	0.825	3.08401e-29	Lysine metabolism	LUAD_valid2	Malignant
4.73496e-30	-0.0165664	1	0.999	4.16677e-28	Porphyrin and heme metabolism	LUAD_valid2	Malignant
6.09896e-22	-0.0118165	0.568	0.673	5.36709e-20	Triacylglycerol synthesis	LUAD_valid2	Malignant
2.73617e-18	0.0112996	0.662	0.545	2.40783e-16	Bile acid biosynthesis	LUAD_valid2	Malignant
5.31306e-16	0.0137865	0.209	0.128	4.67549e-14	Hyaluronan metabolism	LUAD_valid2	Malignant
3.60345e-15	-0.0114996	0.152	0.24	3.17104e-13	DNA demethylation	LUAD_valid2	Malignant
1.66169e-06	0.0136547	0.28	0.211	0.000146229	Riboflavin metabolism	LUAD_valid2	Malignant
3.9333e-195	-0.0678474	0.92	0.978	3.4613e-193	Pentose phosphate pathway	LUAD_valid2	Myeloid
1.47461e-161	0.0330301	0.496	0.112	1.29766e-159	Creatine metabolism	LUAD_valid2	Myeloid
1.42271e-139	-0.0379545	0.65	0.835	1.25198e-137	Histidine metabolism	LUAD_valid2	Myeloid
3.77644e-139	-0.0203099	0.37	0.751	3.32327e-137	Tryptophan metabolism	LUAD_valid2	Myeloid
3.00574e-133	-0.0193611	0.218	0.593	2.64505e-131	Triacylglycerol synthesis	LUAD_valid2	Myeloid
9.72152e-130	0.0112148	0.619	0.287	8.55494e-128	Cyclic nucleotides metabolism	LUAD_valid2	Myeloid
3.54556e-124	0.0220522	0.559	0.213	3.12009e-122	Urea cycle	LUAD_valid2	Myeloid
1.93263e-103	0.0175626	0.842	0.603	1.70072e-101	Nucleotide metabolism	LUAD_valid2	Myeloid
1.97647e-100	0.0185931	0.541	0.225	1.7393e-98	Transport, golgi apparatus	LUAD_valid2	Myeloid
3.91439e-97	0.0467497	0.606	0.324	3.44466e-95	Glycogen degradation	LUAD_valid2	Myeloid
1.48273e-91	0.0513002	0.571	0.231	1.30481e-89	Pyruvate metabolism	LUAD_valid2	Myeloid
1.00597e-86	-0.0390266	0.625	0.862	8.85257e-85	Lysine metabolism	LUAD_valid2	Myeloid
3.02507e-84	0.0289537	0.543	0.268	2.66206e-82	Carnitine shuttle	LUAD_valid2	Myeloid
1.42876e-83	-0.032674	0.889	0.967	1.25731e-81	Transport, lysosomal	LUAD_valid2	Myeloid
6.54656e-72	-0.0111096	0.873	0.938	5.76097e-70	Valine, leucine and isoleucine metabolism	LUAD_valid2	Myeloid
2.3542e-70	-0.0147181	0.374	0.669	2.0717e-68	Fatty acid metabolism	LUAD_valid2	Myeloid
2.4294e-70	-0.0172349	0.603	0.828	2.13787e-68	Fatty acids oxidation, mitochondrial	LUAD_valid2	Myeloid
1.05688e-67	0.0177361	0.628	0.41	9.30056e-66	Keratan sulfate biosynthesis	LUAD_valid2	Myeloid
2.02347e-65	-0.0495132	1	1	1.78065e-63	Oxidative phosphorylation	LUAD_valid2	Myeloid
9.16109e-60	-0.0140581	0.457	0.719	8.06176e-58	Pyrimidine metabolism	LUAD_valid2	Myeloid
1.71465e-58	-0.0115952	0.94	0.97	1.5089e-56	Glutamate metabolism	LUAD_valid2	Myeloid
3.07256e-57	0.0103663	0.957	0.854	2.70386e-55	N-glycan biosynthesis	LUAD_valid2	Myeloid
6.58504e-52	0.0104531	0.73	0.504	5.79483e-50	Methionine metabolism	LUAD_valid2	Myeloid
1.77727e-51	-0.0289686	0.979	0.991	1.56399e-49	Glutathione metabolism	LUAD_valid2	Myeloid
1.3246e-34	-0.0167414	0.072	0.202	1.16565e-32	Beta-alanine metabolism	LUAD_valid2	Myeloid
2.61669e-32	0.0112351	0.923	0.81	2.30269e-30	Purine metabolism	LUAD_valid2	Myeloid
5.76516e-24	-0.0136156	0.82	0.843	5.07334e-22	Bile acid biosynthesis	LUAD_valid2	Myeloid
7.0418e-18	0.0431416	0.517	0.424	6.19679e-16	Sugar degradation	LUAD_valid2	Myeloid
1.27006e-12	0.0101669	0.504	0.438	1.11765e-10	Amino and nucleotide sugar metabolism	LUAD_valid2	Myeloid
9.74595e-12	0.0121714	0.113	0.049	8.57643e-10	DNA synthesis	LUAD_valid2	Myeloid
4.24236e-09	0.0143731	0.16	0.111	3.73327e-07	Riboflavin metabolism	LUAD_valid2	Myeloid
2.24924e-208	-0.0516946	0.416	0.888	1.97933e-206	Glycogen degradation	LUAD_valid2	T_cells
2.01126e-203	-0.039464	0.424	0.893	1.76991e-201	Carnitine shuttle	LUAD_valid2	T_cells
1.72687e-191	0.0299188	0.994	0.969	1.51965e-189	Glycolysis and gluconeogenesis	LUAD_valid2	T_cells
1.58551e-174	-0.0191123	0.376	0.842	1.39525e-172	Urea cycle	LUAD_valid2	T_cells
3.09855e-133	-0.0184119	0.392	0.816	2.72673e-131	Transport, golgi apparatus	LUAD_valid2	T_cells
6.50027e-133	-0.0244665	0.547	0.881	5.72024e-131	Keratan sulfate biosynthesis	LUAD_valid2	T_cells
2.92705e-131	-0.0173965	0.23	0.623	2.5758e-129	Creatine metabolism	LUAD_valid2	T_cells
3.28523e-70	-0.013588	0.668	0.924	2.891e-68	Methionine metabolism	LUAD_valid2	T_cells
4.39831e-40	0.023256	1	1	3.87051e-38	Oxidative phosphorylation	LUAD_valid2	T_cells
1.72273e-32	0.0141164	0.91	0.836	1.516e-30	ROS detoxification	LUAD_valid2	T_cells
9.62146e-32	-0.0136156	0.733	0.927	8.46689e-30	Pentose phosphate pathway	LUAD_valid2	T_cells
7.79106e-23	0.0138986	0.497	0.295	6.85613e-21	Chondroitin sulfate degradation	LUAD_valid2	T_cells
8.00172e-22	0.0112879	0.282	0.144	7.04152e-20	Cholesterol metabolism	LUAD_valid2	T_cells
5.14215e-20	-0.0438333	0.081	0.548	4.52509e-18	Creatine metabolism	PAAD	B_cells
1.02774e-17	-0.122369	0.724	1	9.04408e-16	Lysine metabolism	PAAD	B_cells
9.3241e-17	-0.0634309	0.872	1	8.20521e-15	N-glycan biosynthesis	PAAD	B_cells
6.26786e-16	-0.0280138	0.052	0.387	5.51572e-14	Carbonic acid metabolism	PAAD	B_cells
9.57489e-15	-0.0547593	0.344	0.806	8.4259e-13	Triacylglycerol synthesis	PAAD	B_cells
9.97272e-13	-0.0265075	0.53	0.903	8.77599e-11	Transport, extracellular	PAAD	B_cells
1.66558e-10	-0.0220184	0.106	0.452	1.46571e-08	Urea cycle	PAAD	B_cells
9.60171e-10	0.0428036	0.998	1	8.4495e-08	Glycolysis and gluconeogenesis	PAAD	B_cells
2.13671e-09	-0.0209325	0.485	0.871	1.88031e-07	Glycine, serine and threonine metabolism	PAAD	B_cells
1.03815e-05	-0.0205718	0.726	0.968	0.000913575	Eicosanoid metabolism	PAAD	B_cells
2.24162e-05	-0.0144713	0.616	0.839	0.00197262	Glutamate metabolism	PAAD	B_cells
4.73821e-05	-0.0345462	0.229	0.484	0.00416962	Inositol phosphate metabolism	PAAD	B_cells
5.78342e-05	0.0128598	0.966	0.935	0.00508941	Citric acid cycle	PAAD	B_cells
7.70528e-05	-0.0809093	0.399	0.645	0.00678064	Sugar degradation	PAAD	B_cells
8.74156e-05	-0.0537562	1	1	0.00769257	Oxidative phosphorylation	PAAD	B_cells
8.82347e-05	-0.0341202	0.441	0.742	0.00776465	Keratan sulfate degradation	PAAD	B_cells
9.63326e-05	0.0274873	0.675	0.355	0.00847727	Pyrimidine metabolism	PAAD	B_cells
0	-0.0896814	0.128	0.77	0	Carbonic acid metabolism	PAAD	Endothelial
1.56349e-206	0.0300192	1	0.99	1.37587e-204	Glycolysis and gluconeogenesis	PAAD	Endothelial
3.75571e-172	-0.0601324	0.222	0.602	3.30502e-170	Sugar degradation	PAAD	Endothelial
6.1258e-167	-0.0481033	0.892	0.979	5.39071e-165	Triacylglycerol synthesis	PAAD	Endothelial
5.64715e-118	0.0379989	0.584	0.236	4.9695e-116	NAD metabolism	PAAD	Endothelial
2.51055e-63	-0.0237096	0.113	0.32	2.20929e-61	Inositol phosphate metabolism	PAAD	Endothelial
2.76843e-63	-0.0251051	0.443	0.673	2.43622e-61	Urea cycle	PAAD	Endothelial
1.05762e-56	-0.026051	0.029	0.189	9.30702e-55	Creatine metabolism	PAAD	Endothelial
9.46266e-36	0.0130549	0.698	0.564	8.32714e-34	Galactose metabolism	PAAD	Endothelial
3.45217e-31	-0.0104392	0.31	0.447	3.03791e-29	Cysteine metabolism	PAAD	Endothelial
4.31431e-30	0.0191081	1	1	3.7966e-28	Oxidative phosphorylation	PAAD	Endothelial
2.24059e-23	-0.0122509	0.327	0.456	1.97172e-21	Chondroitin sulfate degradation	PAAD	Endothelial
8.3753e-23	-0.0107568	0.102	0.213	7.37027e-21	Pterin biosynthesis	PAAD	Endothelial
2.86014e-20	-0.0159083	0.27	0.388	2.51693e-18	Hyaluronan metabolism	PAAD	Endothelial
6.53548e-16	-0.0100458	0.449	0.547	5.75122e-14	Keratan sulfate degradation	PAAD	Endothelial
2.49119e-15	0.0150858	0.309	0.192	2.19225e-13	Beta-alanine metabolism	PAAD	Endothelial
2.7385e-15	-0.0138337	0.977	0.986	2.40988e-13	Glutathione metabolism	PAAD	Endothelial
6.6343e-14	-0.013613	0.961	0.972	5.83818e-12	ROS detoxification	PAAD	Endothelial
1.2538e-09	-0.0102653	0.408	0.462	1.10335e-07	Ubiquinone biosynthesis	PAAD	Endothelial
1.0912e-256	-0.152816	0.417	0.936	9.60256e-255	Ethanol metabolism	PAAD	Fibroblasts
2.22076e-240	-0.106196	0.49	0.952	1.95427e-238	Fatty acids oxidation, peroxisomal	PAAD	Fibroblasts
1.96979e-199	-0.0512013	0.762	0.979	1.73342e-197	Xenobiotics metabolism	PAAD	Fibroblasts
2.46022e-197	0.0511867	1	0.991	2.16499e-195	Glycolysis and gluconeogenesis	PAAD	Fibroblasts
1.08145e-187	-0.0451162	0.447	0.871	9.51673e-186	Triacylglycerol synthesis	PAAD	Fibroblasts
6.53921e-136	-0.0332218	0.28	0.727	5.75451e-134	Retinol metabolism	PAAD	Fibroblasts
1.80985e-133	-0.0682039	0.992	1	1.59267e-131	ROS detoxification	PAAD	Fibroblasts
3.10512e-109	0.0577924	0.855	0.563	2.73251e-107	Protein modification	PAAD	Fibroblasts
8.33463e-99	-0.0236405	0.958	0.994	7.33448e-97	Eicosanoid metabolism	PAAD	Fibroblasts
1.97313e-87	-0.0341741	0.656	0.863	1.73635e-85	Fatty acids oxidation, mitochondrial	PAAD	Fibroblasts
1.61896e-77	-0.012698	0.639	0.864	1.42468e-75	Transport, extracellular	PAAD	Fibroblasts
1.7333e-60	-0.0439815	0.31	0.571	1.5253e-58	Sugar degradation	PAAD	Fibroblasts
7.04165e-53	-0.0121224	0.82	0.937	6.19665e-51	Glutamate metabolism	PAAD	Fibroblasts
1.67687e-43	-0.0306457	0.116	0.317	1.47565e-41	Creatine metabolism	PAAD	Fibroblasts
4.79216e-43	-0.020569	0.131	0.345	4.2171e-41	Inositol phosphate metabolism	PAAD	Fibroblasts
7.62112e-43	0.0325683	0.915	0.735	6.70658e-41	NAD metabolism	PAAD	Fibroblasts
1.47299e-31	0.0106757	0.94	0.845	1.29623e-29	Purine metabolism	PAAD	Fibroblasts
5.51138e-31	0.0178511	0.21	0.044	4.85001e-29	Propanoate metabolism	PAAD	Fibroblasts
2.98081e-28	0.0299748	1	1	2.62311e-26	Oxidative phosphorylation	PAAD	Fibroblasts
7.316e-27	-0.0115216	0.411	0.595	6.43808e-25	Histidine metabolism	PAAD	Fibroblasts
2.06157e-15	-0.0107162	0.452	0.567	1.81418e-13	Selenoamino acid metabolism	PAAD	Fibroblasts
3.01104e-14	-0.0195842	0.991	0.998	2.64972e-12	Glutathione metabolism	PAAD	Fibroblasts
5.45768e-13	-0.0133538	0.055	0.133	4.80276e-11	Thiamine metabolism	PAAD	Fibroblasts
7.88321e-13	-0.0205582	0.715	0.778	6.93723e-11	Transport, mitochondrial	PAAD	Fibroblasts
2.4493e-09	0.0159355	0.229	0.135	2.15538e-07	Beta-alanine metabolism	PAAD	Fibroblasts
0	0.0537842	1	0.996	0	Glycolysis and gluconeogenesis	PAAD	Malignant
0	-0.0400416	0.964	1	0	Transport, extracellular	PAAD	Malignant
0	-0.0445698	0.556	0.952	0	Glycine, serine and threonine metabolism	PAAD	Malignant
0	-0.0523437	0.57	0.934	0	Methionine metabolism	PAAD	Malignant
0	-0.0594733	0.574	0.925	0	Cysteine metabolism	PAAD	Malignant
0	-0.096193	0.107	0.781	0	Inositol phosphate metabolism	PAAD	Malignant
0	-0.147281	0.265	0.803	0	Creatine metabolism	PAAD	Malignant
3.64203e-254	-0.0662856	0.995	1	3.20499e-252	ROS detoxification	PAAD	Malignant
7.9173e-189	-0.0609124	0.307	0.727	6.96722e-187	Carbonic acid metabolism	PAAD	Malignant
8.40065e-181	0.0448598	0.747	0.384	7.39257e-179	Protein modification	PAAD	Malignant
1.34958e-167	-0.0377686	0.604	0.842	1.18763e-165	Histidine metabolism	PAAD	Malignant
1.17396e-164	0.0382981	0.493	0.135	1.03309e-162	CYP metabolism	PAAD	Malignant
1.19574e-160	-0.038852	0.371	0.731	1.05225e-158	Urea cycle	PAAD	Malignant
3.4601e-146	-0.0154912	0.846	0.96	3.04489e-144	Citric acid cycle	PAAD	Malignant
2.43076e-138	0.0191639	0.628	0.256	2.13907e-136	O-glycan biosynthesis	PAAD	Malignant
7.54341e-127	0.0325845	0.376	0.065	6.6382e-125	NAD metabolism	PAAD	Malignant
3.48429e-123	0.043592	0.998	0.983	3.06617e-121	Glutathione metabolism	PAAD	Malignant
1.11615e-122	-0.0390657	0.365	0.671	9.82209e-121	Polyamines metabolism	PAAD	Malignant
2.3964e-118	-0.0126139	0.724	0.926	2.10883e-116	Glutamate metabolism	PAAD	Malignant
1.4737e-117	-0.029613	0.333	0.659	1.29686e-115	Fatty acids oxidation, peroxisomal	PAAD	Malignant
2.17117e-111	-0.0255427	0.742	0.904	1.91063e-109	Triacylglycerol synthesis	PAAD	Malignant
1.15427e-103	-0.0284537	0.595	0.809	1.01576e-101	Selenoamino acid metabolism	PAAD	Malignant
3.29506e-103	0.0116076	0.466	0.16	2.89965e-101	Amino and nucleotide sugar metabolism	PAAD	Malignant
8.53658e-102	-0.0417478	0.311	0.568	7.51219e-100	Sugar degradation	PAAD	Malignant
9.22918e-98	-0.0303802	0.227	0.53	8.12168e-96	Ethanol metabolism	PAAD	Malignant
1.45882e-89	-0.03058	0.877	0.918	1.28376e-87	Lysine metabolism	PAAD	Malignant
2.23896e-89	-0.0475294	0.634	0.809	1.97028e-87	Transport, mitochondrial	PAAD	Malignant
2.587e-87	0.0279347	0.318	0.079	2.27656e-85	Propanoate metabolism	PAAD	Malignant
1.20421e-86	0.0211625	0.522	0.262	1.05971e-84	Fructose and mannose metabolism	PAAD	Malignant
3.07512e-86	-0.020517	0.366	0.639	2.70611e-84	N-glycan degradation	PAAD	Malignant
2.94766e-79	0.015589	0.979	0.923	2.59394e-77	Purine metabolism	PAAD	Malignant
5.51669e-78	-0.0286822	0.422	0.679	4.85469e-76	Keratan sulfate degradation	PAAD	Malignant
3.40549e-77	-0.038143	0.268	0.532	2.99683e-75	Hyaluronan metabolism	PAAD	Malignant
9.42288e-57	0.0127574	0.247	0.061	8.29214e-55	Transport, golgi apparatus	PAAD	Malignant
1.55462e-40	-0.0182876	0.407	0.584	1.36806e-38	Chondroitin sulfate degradation	PAAD	Malignant
3.98094e-37	0.013172	0.69	0.553	3.50323e-35	Pentose phosphate pathway	PAAD	Malignant
6.5481e-20	-0.0120535	0.043	0.133	5.76233e-18	Pyruvate metabolism	PAAD	Malignant
4.26273e-17	-0.0270797	1	1	3.7512e-15	Oxidative phosphorylation	PAAD	Malignant
6.1472e-16	-0.0232745	0.109	0.213	5.40953e-14	Glyoxylate and dicarboxylate metabolism	PAAD	Malignant
6.54476e-14	-0.0193408	0.449	0.564	5.75939e-12	Pterin biosynthesis	PAAD	Malignant
2.95015e-134	-0.0355228	0.419	0.846	2.59614e-132	Triacylglycerol synthesis	PAAD	Myeloid
1.15379e-87	0.0423308	1	1	1.01534e-85	Glycolysis and gluconeogenesis	PAAD	Myeloid
1.53455e-73	-0.0783699	0.556	0.818	1.3504e-71	Sugar degradation	PAAD	Myeloid
6.99918e-42	-0.0285998	0.071	0.274	6.15928e-40	Creatine metabolism	PAAD	Myeloid
1.41751e-28	-0.0171419	0.131	0.317	1.24741e-26	Inositol phosphate metabolism	PAAD	Myeloid
1.75901e-23	0.0169193	0.645	0.433	1.54793e-21	Galactose metabolism	PAAD	Myeloid
1.1283e-20	0.0243061	0.981	0.961	9.92903e-19	Transport, lysosomal	PAAD	Myeloid
9.51932e-17	0.0279972	0.516	0.326	8.37701e-15	Propanoate metabolism	PAAD	Myeloid
5.15041e-12	0.0108458	0.584	0.431	4.53236e-10	Ketone bodies metabolism	PAAD	Myeloid
7.09019e-09	0.0143129	0.554	0.445	6.23937e-07	Protein modification	PAAD	Myeloid
1.19636e-07	0.0155926	0.877	0.83	1.0528e-05	Pentose phosphate pathway	PAAD	Myeloid
1.94358e-07	-0.0171048	0.729	0.778	1.71035e-05	Transport, mitochondrial	PAAD	Myeloid
2.26135e-05	-0.0123248	0.251	0.343	0.00198999	Pterin biosynthesis	PAAD	Myeloid
1.56845e-33	-0.0483517	0.067	0.568	1.38023e-31	Carbonic acid metabolism	PAAD	T_cells
4.23995e-21	-0.0335072	0.112	0.545	3.73116e-19	Histidine metabolism	PAAD	T_cells
4.70077e-17	-0.0701258	0.077	0.409	4.13668e-15	Creatine metabolism	PAAD	T_cells
2.59643e-14	-0.0357835	0.637	0.932	2.28486e-12	Transport, extracellular	PAAD	T_cells
3.466e-13	-0.0426297	0.172	0.545	3.05008e-11	Inositol phosphate metabolism	PAAD	T_cells
1.29024e-09	0.0358225	1	0.977	1.13541e-07	Glycolysis and gluconeogenesis	PAAD	T_cells
2.68969e-09	-0.0269839	0.381	0.705	2.36692e-07	Triacylglycerol synthesis	PAAD	T_cells
2.02082e-08	-0.03028	0.089	0.318	1.77832e-06	Ethanol metabolism	PAAD	T_cells
3.37352e-08	-0.0212743	0.509	0.795	2.9687e-06	Glycine, serine and threonine metabolism	PAAD	T_cells
6.4613e-07	-0.0314329	0.364	0.614	5.68594e-05	Cysteine metabolism	PAAD	T_cells
4.79492e-06	-0.0588038	0.963	0.955	0.000421953	ROS detoxification	PAAD	T_cells
2.34957e-05	-0.0247407	0.266	0.5	0.00206762	Fatty acids oxidation, peroxisomal	PAAD	T_cells
6.98727e-09	-0.0233644	0.686	0.808	6.1488e-07	Triacylglycerol synthesis	PRAD	Endothelial
3.60575e-08	-0.020335	0.317	0.51	3.17306e-06	Creatine metabolism	PRAD	Endothelial
6.91685e-08	-0.0317683	0.386	0.555	6.08683e-06	Hyaluronan metabolism	PRAD	Endothelial
1.24751e-07	-0.0214543	0.312	0.465	1.09781e-05	NAD metabolism	PRAD	Endothelial
4.66818e-07	-0.017643	0.363	0.531	4.108e-05	Chondroitin sulfate degradation	PRAD	Endothelial
5.62987e-07	-0.0110509	0.414	0.584	4.95429e-05	N-glycan degradation	PRAD	Endothelial
6.2799e-07	-0.0102748	0.969	0.988	5.52631e-05	Phosphoinositide signalling	PRAD	Endothelial
2.03214e-06	-0.0180726	0.609	0.694	0.000178828	Galactose metabolism	PRAD	Endothelial
5.55789e-09	0.05779	0.587	0.352	4.89094e-07	Ethanol metabolism	PRAD	Fibroblasts
2.0866e-07	0.0436039	0.82	0.68	1.83621e-05	Retinol metabolism	PRAD	Fibroblasts
2.51667e-07	-0.0107053	0.368	0.656	2.21467e-05	Urea cycle	PRAD	Fibroblasts
7.76232e-07	0.0349942	0.728	0.574	6.83084e-05	Fatty acids oxidation, peroxisomal	PRAD	Fibroblasts
2.3412e-06	0.0229744	0.82	0.697	0.000206025	Xenobiotics metabolism	PRAD	Fibroblasts
1.19632e-05	-0.0337199	0.461	0.689	0.00105276	Hyaluronan metabolism	PRAD	Fibroblasts
2.41103e-05	-0.0406235	0.422	0.639	0.0021217	Creatine metabolism	PRAD	Fibroblasts
8.42429e-84	0.0353609	0.981	0.92	7.41338e-82	Nucleotide metabolism	PRAD	Malignant
5.4499e-74	-0.0304498	0.436	0.691	4.79591e-72	Urea cycle	PRAD	Malignant
5.55318e-64	0.0222242	0.756	0.547	4.88679e-62	O-glycan biosynthesis	PRAD	Malignant
1.0061e-55	-0.028786	0.143	0.35	8.85364e-54	Blood group biosynthesis	PRAD	Malignant
5.91992e-37	0.019275	1	1	5.20953e-35	Oxidative phosphorylation	PRAD	Malignant
1.68704e-29	0.0162521	0.488	0.311	1.4846e-27	Purine biosynthesis	PRAD	Malignant
2.06203e-29	-0.0108135	0.849	0.895	1.81459e-27	Glutamate metabolism	PRAD	Malignant
1.64126e-24	-0.0355413	0.755	0.799	1.44431e-22	Creatine metabolism	PRAD	Malignant
4.0862e-24	0.0304525	0.906	0.761	3.59585e-22	Retinol metabolism	PRAD	Malignant
1.32224e-22	0.0583113	0.528	0.362	1.16357e-20	Glyoxylate and dicarboxylate metabolism	PRAD	Malignant
3.36625e-20	-0.0138423	0.194	0.301	2.9623e-18	NAD metabolism	PRAD	Malignant
4.84201e-19	-0.0160002	0.787	0.828	4.26097e-17	Fatty acid metabolism	PRAD	Malignant
6.10342e-19	0.0298784	0.893	0.789	5.37101e-17	Polyamines metabolism	PRAD	Malignant
1.61632e-17	-0.0123046	0.854	0.853	1.42236e-15	Eicosanoid metabolism	PRAD	Malignant
6.11488e-16	-0.0129545	0.786	0.825	5.3811e-14	Porphyrin and heme metabolism	PRAD	Malignant
2.59386e-14	-0.0119673	0.463	0.553	2.28259e-12	Galactose metabolism	PRAD	Malignant
3.00216e-14	-0.0249071	0.444	0.529	2.6419e-12	Glycogen degradation	PRAD	Malignant
1.41103e-13	0.0261247	0.554	0.429	1.24171e-11	Transport, mitochondrial	PRAD	Malignant
2.42457e-13	-0.0103463	0.799	0.838	2.13362e-11	Glutathione metabolism	PRAD	Malignant
1.18894e-11	-0.0270405	0.343	0.406	1.04627e-09	Cholesterol metabolism	PRAD	Malignant
5.43393e-11	0.0125482	0.892	0.804	4.78185e-09	Amino and nucleotide sugar metabolism	PRAD	Malignant
3.95645e-10	0.0140436	0.892	0.793	3.48168e-08	Protein modification	PRAD	Malignant
2.6149e-08	-0.0100772	0.498	0.533	2.30111e-06	Fructose and mannose metabolism	PRAD	Malignant
6.70357e-07	0.010093	0.645	0.551	5.89914e-05	Bile acid biosynthesis	PRAD	Malignant
2.50168e-11	-0.0183141	0.402	0.609	2.20148e-09	Creatine metabolism	PRAD	Myeloid
1.4162e-08	-0.0134142	0.859	0.887	1.24626e-06	Glutathione metabolism	PRAD	Myeloid
8.83126e-27	-0.0401013	0.374	0.663	7.77151e-25	Creatine metabolism	PRAD	T_cells
9.52511e-26	-0.0143547	0.373	0.663	8.38209e-24	Urea cycle	PRAD	T_cells
2.0034e-17	-0.0281058	0.356	0.608	1.76299e-15	Hyaluronan metabolism	PRAD	T_cells
6.08228e-05	0.0128504	0.736	0.651	0.00535241	Galactose metabolism	PRAD	T_cells
5.90991e-168	-0.0297253	0.274	0.628	5.20072e-166	Triacylglycerol synthesis	STAD	B_cells
6.22206e-35	0.0110619	0.99	0.973	5.47541e-33	Glycolysis and gluconeogenesis	STAD	B_cells
6.13668e-24	-0.0121355	0.056	0.153	5.40028e-22	Creatine metabolism	STAD	B_cells
1.1402e-21	0.0142394	0.913	0.859	1.00338e-19	Transport, lysosomal	STAD	B_cells
3.27819e-15	-0.0139748	0.328	0.428	2.88481e-13	Inositol phosphate metabolism	STAD	B_cells
2.46914e-08	0.0164994	1	1	2.17284e-06	Oxidative phosphorylation	STAD	B_cells
9.4146e-288	-0.0887325	0.728	0.974	8.28484e-286	Triacylglycerol synthesis	STAD	Endothelial
2.73867e-223	-0.0800288	0.167	0.665	2.41003e-221	Carbonic acid metabolism	STAD	Endothelial
3.93295e-79	-0.0370804	0.399	0.675	3.461e-77	Urea cycle	STAD	Endothelial
3.48942e-64	0.0466364	1	1	3.07069e-62	Oxidative phosphorylation	STAD	Endothelial
8.8099e-63	0.0202266	0.996	0.992	7.75271e-61	Glycolysis and gluconeogenesis	STAD	Endothelial
1.83028e-48	0.0159418	0.894	0.769	1.61064e-46	Nucleotide metabolism	STAD	Endothelial
2.90643e-34	-0.0122521	0.013	0.104	2.55766e-32	Creatine metabolism	STAD	Endothelial
1.38468e-31	0.0184597	0.389	0.198	1.21852e-29	NAD metabolism	STAD	Endothelial
1.06757e-25	0.0146574	0.798	0.673	9.39462e-24	Pyrimidine metabolism	STAD	Endothelial
3.47818e-12	0.0178072	0.677	0.58	3.0608e-10	Transport, mitochondrial	STAD	Endothelial
3.11205e-192	-0.0524691	0.586	0.904	2.73861e-190	Triacylglycerol synthesis	STAD	Fibroblasts
9.20813e-161	0.047413	0.997	0.992	8.10316e-159	Glycolysis and gluconeogenesis	STAD	Fibroblasts
1.16116e-102	0.0556021	1	1	1.02182e-100	Oxidative phosphorylation	STAD	Fibroblasts
1.76189e-68	0.0687844	0.887	0.79	1.55047e-66	Protein modification	STAD	Fibroblasts
3.19563e-51	-0.0208858	0.828	0.903	2.81215e-49	Fatty acids oxidation, mitochondrial	STAD	Fibroblasts
1.80199e-44	0.0172774	0.924	0.825	1.58575e-42	Transport, lysosomal	STAD	Fibroblasts
7.89152e-36	-0.0110095	0.505	0.664	6.94454e-34	Methionine metabolism	STAD	Fibroblasts
1.49078e-33	0.010918	0.923	0.821	1.31188e-31	Nucleotide metabolism	STAD	Fibroblasts
2.91136e-32	-0.0106832	0.799	0.886	2.56199e-30	Glutamate metabolism	STAD	Fibroblasts
5.38277e-32	0.0275761	0.801	0.64	4.73684e-30	Transport, mitochondrial	STAD	Fibroblasts
1.55104e-29	-0.0176763	0.092	0.215	1.36491e-27	Creatine metabolism	STAD	Fibroblasts
1.56416e-26	-0.0150233	0.502	0.627	1.37646e-24	Selenoamino acid metabolism	STAD	Fibroblasts
2.50804e-23	-0.0112911	0.756	0.792	2.20707e-21	Xenobiotics metabolism	STAD	Fibroblasts
2.05615e-21	0.0189035	0.204	0.103	1.80941e-19	Propanoate metabolism	STAD	Fibroblasts
3.1293e-20	0.0188146	0.233	0.132	2.75378e-18	Carbonic acid metabolism	STAD	Fibroblasts
4.70932e-17	-0.0147058	0.219	0.334	4.1442e-15	Ethanol metabolism	STAD	Fibroblasts
8.45342e-16	-0.0116909	0.375	0.491	7.43901e-14	GABA shunt	STAD	Fibroblasts
2.42439e-13	-0.0127615	0.453	0.532	2.13346e-11	Fatty acids oxidation, peroxisomal	STAD	Fibroblasts
3.43762e-281	0.050346	0.999	0.983	3.0251e-279	Glycolysis and gluconeogenesis	STAD	Malignant
1.40239e-254	-0.0933598	0.302	0.78	1.2341e-252	Carbonic acid metabolism	STAD	Malignant
7.30856e-191	-0.0321575	0.781	0.953	6.43153e-189	Glutamate metabolism	STAD	Malignant
1.48399e-132	-0.0253994	0.789	0.911	1.30591e-130	Triacylglycerol synthesis	STAD	Malignant
4.18163e-109	0.11431	1	1	3.67983e-107	Oxidative phosphorylation	STAD	Malignant
2.60196e-107	0.0499286	0.971	0.924	2.28973e-105	Glutathione metabolism	STAD	Malignant
3.80349e-107	-0.0668205	0.314	0.634	3.34707e-105	Ethanol metabolism	STAD	Malignant
6.21855e-106	-0.0243031	0.61	0.845	5.47233e-104	Amino and nucleotide sugar metabolism	STAD	Malignant
9.94236e-102	-0.0599615	0.161	0.461	8.74928e-100	Creatine metabolism	STAD	Malignant
3.59277e-92	-0.0258632	0.543	0.768	3.16164e-90	Phenylalanine metabolism	STAD	Malignant
1.52398e-91	-0.0182706	0.827	0.929	1.3411e-89	Valine, leucine and isoleucine metabolism	STAD	Malignant
1.0374e-88	-0.0170374	0.878	0.933	9.12913e-87	Transport, extracellular	STAD	Malignant
1.60316e-74	-0.0213973	0.565	0.749	1.41078e-72	O-glycan biosynthesis	STAD	Malignant
2.29885e-73	-0.0170441	0.519	0.75	2.02299e-71	Alanine and aspartate metabolism	STAD	Malignant
3.72929e-67	0.017503	0.92	0.788	3.28177e-65	Nucleotide metabolism	STAD	Malignant
1.76318e-65	-0.0337728	0.509	0.728	1.5516e-63	Fatty acids oxidation, peroxisomal	STAD	Malignant
9.73107e-49	-0.0245889	0.798	0.894	8.56334e-47	Xenobiotics metabolism	STAD	Malignant
3.19573e-47	0.0144618	0.935	0.842	2.81225e-45	Purine metabolism	STAD	Malignant
1.01944e-40	-0.0125799	0.318	0.504	8.97108e-39	Retinol metabolism	STAD	Malignant
1.46911e-37	-0.0271201	0.795	0.827	1.29282e-35	Lysine metabolism	STAD	Malignant
5.58583e-37	-0.0195085	0.54	0.643	4.91553e-35	Histidine metabolism	STAD	Malignant
1.13402e-28	0.0204408	0.644	0.527	9.97941e-27	Urea cycle	STAD	Malignant
1.7369e-28	-0.0237432	0.174	0.294	1.52847e-26	Pyruvate metabolism	STAD	Malignant
2.14062e-26	0.0318326	0.801	0.631	1.88375e-24	Transport, mitochondrial	STAD	Malignant
8.71303e-26	-0.0120254	0.182	0.317	7.66746e-24	Blood group biosynthesis	STAD	Malignant
2.55077e-25	-0.0107622	0.376	0.518	2.24467e-23	Galactose metabolism	STAD	Malignant
2.84449e-25	-0.0121821	0.137	0.259	2.50315e-23	Histone methylation	STAD	Malignant
3.8616e-25	-0.0187961	0.79	0.814	3.39821e-23	Protein modification	STAD	Malignant
3.52301e-21	0.0267086	0.571	0.411	3.10025e-19	Pterin biosynthesis	STAD	Malignant
2.22992e-20	0.0149719	0.159	0.067	1.96233e-18	DNA synthesis	STAD	Malignant
1.97792e-19	-0.0102757	0.306	0.42	1.74057e-17	Ketone bodies metabolism	STAD	Malignant
6.06246e-18	-0.0156884	0.901	0.95	5.33497e-16	Fatty acids oxidation, mitochondrial	STAD	Malignant
4.68062e-16	0.0128838	0.329	0.204	4.11895e-14	Riboflavin metabolism	STAD	Malignant
6.38222e-13	-0.0104786	0.102	0.168	5.61635e-11	Propanoate metabolism	STAD	Malignant
1.01288e-11	-0.0118701	0.163	0.249	8.91336e-10	Cholesterol metabolism	STAD	Malignant
6.34216e-10	0.0100873	0.481	0.381	5.5811e-08	Purine biosynthesis	STAD	Malignant
7.04741e-05	0.0101403	0.251	0.18	0.00620172	Glyoxylate and dicarboxylate metabolism	STAD	Malignant
1.83087e-46	-0.0172456	0.32	0.539	1.61117e-44	Triacylglycerol synthesis	STAD	Myeloid
4.0506e-29	0.0220223	0.998	0.995	3.56453e-27	Glycolysis and gluconeogenesis	STAD	Myeloid
5.5682e-10	0.0117738	0.937	0.928	4.90002e-08	Glutathione metabolism	STAD	Myeloid
8.22808e-09	-0.0130013	0.71	0.779	7.24071e-07	Selenoamino acid metabolism	STAD	Myeloid
2.55199e-08	-0.0133516	0.657	0.749	2.24575e-06	N-glycan degradation	STAD	Myeloid
8.50901e-07	0.0117466	0.981	0.961	7.48793e-05	Transport, lysosomal	STAD	Myeloid
1.48492e-06	0.0146463	1	1	0.000130673	Oxidative phosphorylation	STAD	Myeloid
2.56076e-06	-0.0106086	0.196	0.265	0.000225347	DNA demethylation	STAD	Myeloid
8.4046e-152	-0.0273674	0.268	0.604	7.39605e-150	Triacylglycerol synthesis	STAD	T_cells
5.28925e-29	0.0297293	1	1	4.65454e-27	Oxidative phosphorylation	STAD	T_cells
3.37539e-24	0.0127431	0.998	0.991	2.97035e-22	Glycolysis and gluconeogenesis	STAD	T_cells
3.23546e-07	-0.015053	0.625	0.645	2.8472e-05	Lysine metabolism	STAD	T_cells

## Sheet: Metabolic regulons
Supplementary Data 5. Cell type-specific metabolic reprogramming
p_val	avg_log2FC	pct.1	pct.2	p_val_adj	Regulons	Dataset	Cell type
6.93178e-38	-0.0364231	0.503	0.89	2.19737e-35	E2F3	BRCA	B_cells
7.94702e-38	-0.0482573	1	1	2.51921e-35	FOSL1	BRCA	B_cells
1.64117e-35	-0.0401036	0.639	0.908	5.20252e-33	NFKB2	BRCA	B_cells
5.07248e-34	-0.0452858	0.998	1	1.60798e-31	ATF4	BRCA	B_cells
1.13168e-32	-0.0974083	0.74	0.917	3.58744e-30	CEBPZ	BRCA	B_cells
4.30998e-30	-0.0478224	0.695	0.954	1.36627e-27	ARID5B	BRCA	B_cells
7.20353e-30	-0.0324975	1	1	2.28352e-27	CEBPG	BRCA	B_cells
8.69389e-30	-0.0638217	0.775	0.936	2.75596e-27	CREM	BRCA	B_cells
2.66284e-29	-0.144665	0.713	0.881	8.4412e-27	GABPB1	BRCA	B_cells
2.96268e-29	-0.03885	1	1	9.3917e-27	NFE2L2	BRCA	B_cells
4.28877e-28	-0.19684	0.681	0.945	1.35954e-25	DDIT3	BRCA	B_cells
2.77799e-26	-0.0446352	0.138	0.495	8.80623e-24	CCNT2	BRCA	B_cells
4.29201e-25	-0.0417384	0.999	1	1.36057e-22	MAFF	BRCA	B_cells
9.83544e-25	-0.0110193	1	1	3.11784e-22	CEBPB	BRCA	B_cells
1.25336e-24	-0.0228333	1	1	3.97315e-22	CEBPD	BRCA	B_cells
1.07072e-21	-0.0600046	0.291	0.679	3.3942e-19	KLF11	BRCA	B_cells
3.5956e-21	-0.0236354	0.264	0.633	1.1398e-18	MAFK	BRCA	B_cells
7.03778e-21	-0.044047	0.208	0.569	2.23098e-18	ERG	BRCA	B_cells
1.23455e-19	-0.0204709	0.251	0.596	3.91352e-17	KLF16	BRCA	B_cells
1.03763e-18	-0.0377188	0.551	0.789	3.28928e-16	PRNP	BRCA	B_cells
1.35824e-18	-0.0146282	0.61	0.899	4.30563e-16	RELA	BRCA	B_cells
2.77905e-18	-0.015562	1	1	8.80958e-16	ETS1	BRCA	B_cells
7.70306e-18	-0.0314101	0.044	0.229	2.44187e-15	PBX3	BRCA	B_cells
1.38226e-17	-0.0404374	0.981	0.991	4.38175e-15	ENO1	BRCA	B_cells
4.01566e-17	-0.0213259	0.25	0.596	1.27297e-14	BCL6	BRCA	B_cells
7.79882e-17	-0.0101318	1	1	2.47223e-14	YY1	BRCA	B_cells
2.60472e-16	-0.021395	0.994	1	8.25698e-14	RELB	BRCA	B_cells
2.8767e-16	-0.0162283	0.067	0.266	9.11913e-14	ZNF568	BRCA	B_cells
5.11965e-15	0.0132283	1	1	1.62293e-12	PBX1	BRCA	B_cells
1.01388e-14	0.0220038	0.913	0.706	3.21401e-12	E2F8	BRCA	B_cells
3.40354e-14	-0.0197379	0.11	0.349	1.07892e-11	ZNF718	BRCA	B_cells
3.47998e-14	-0.0379857	0.883	0.936	1.10315e-11	E2F6	BRCA	B_cells
7.34072e-14	0.0279363	0.909	0.642	2.32701e-11	AR	BRCA	B_cells
9.64597e-14	-0.0172907	1	1	3.05777e-11	MYC	BRCA	B_cells
2.02493e-13	-0.0474969	0.179	0.477	6.41902e-11	RAB14	BRCA	B_cells
2.45702e-13	-0.0133319	0.097	0.303	7.78876e-11	HOXB6	BRCA	B_cells
4.42694e-13	0.0105385	0.908	0.697	1.40334e-10	STAT2	BRCA	B_cells
2.4407e-12	-0.0243234	0.996	1	7.73703e-10	FOSL2	BRCA	B_cells
2.54946e-12	-0.0446581	0.647	0.853	8.08179e-10	ZNF84	BRCA	B_cells
4.05438e-12	-0.0163082	0.063	0.229	1.28524e-09	CLOCK	BRCA	B_cells
2.3893e-11	-0.0193112	0.688	0.853	7.57409e-09	NFIL3	BRCA	B_cells
3.87199e-11	-0.041744	0.157	0.385	1.22742e-08	GTF2F1	BRCA	B_cells
7.97726e-11	-0.0330982	0.26	0.523	2.52879e-08	PPARG	BRCA	B_cells
1.02182e-10	-0.0153462	0.109	0.312	3.23918e-08	HOXC6	BRCA	B_cells
2.10652e-10	-0.0165771	0.972	1	6.67766e-08	HIF1A	BRCA	B_cells
3.48802e-10	-0.0199715	0.317	0.587	1.1057e-07	ELK1	BRCA	B_cells
4.60735e-10	0.0301616	0.685	0.321	1.46053e-07	JDP2	BRCA	B_cells
4.99083e-10	-0.0170555	0.974	0.982	1.58209e-07	ELF1	BRCA	B_cells
5.61647e-10	-0.0139438	0.825	0.917	1.78042e-07	CREB1	BRCA	B_cells
9.50866e-10	-0.0471496	0.835	0.862	3.01425e-07	ZNF281	BRCA	B_cells
3.43401e-09	-0.0184916	0.128	0.339	1.08858e-06	ZNF12	BRCA	B_cells
5.29294e-09	0.0187236	0.804	0.596	1.67786e-06	RXRA	BRCA	B_cells
1.46603e-08	-0.0125222	0.998	1	4.64731e-06	KLF3	BRCA	B_cells
1.61019e-08	0.0138771	0.497	0.174	5.10431e-06	TBX19	BRCA	B_cells
1.69041e-08	-0.0214748	0.924	0.954	5.35861e-06	MAFG	BRCA	B_cells
2.29111e-08	0.0553307	0.714	0.376	7.26281e-06	PEG3	BRCA	B_cells
2.29772e-08	-0.0142205	0.199	0.431	7.28377e-06	MAX	BRCA	B_cells
2.95916e-08	0.0199807	0.486	0.165	9.38054e-06	HSF4	BRCA	B_cells
6.42625e-08	0.0191898	0.981	0.945	2.03712e-05	POLE4	BRCA	B_cells
9.20482e-08	-0.044909	0.686	0.881	2.91793e-05	SP5	BRCA	B_cells
1.01172e-07	-0.0128305	0.998	0.991	3.20714e-05	BHLHE40	BRCA	B_cells
1.02322e-07	-0.0225178	0.137	0.33	3.2436e-05	TCF4	BRCA	B_cells
1.3924e-07	-0.0123658	0.094	0.239	4.41392e-05	FOXF1	BRCA	B_cells
2.43332e-07	-0.0229689	0.801	0.908	7.71363e-05	CHD1	BRCA	B_cells
2.87266e-07	-0.0351851	0.236	0.45	9.10634e-05	CD59	BRCA	B_cells
3.27999e-07	0.0113361	0.925	0.844	0.000103976	GATA3	BRCA	B_cells
3.55803e-07	0.0131162	0.47	0.174	0.00011279	TEAD4	BRCA	B_cells
4.56506e-07	-0.0248938	0.133	0.312	0.000144712	KLF7	BRCA	B_cells
5.45127e-07	0.0147208	0.754	0.45	0.000172805	CTCF	BRCA	B_cells
5.70571e-07	0.0134998	0.469	0.183	0.000180871	HES2	BRCA	B_cells
5.86693e-07	0.0226909	0.448	0.156	0.000185982	FOXP2	BRCA	B_cells
7.0858e-07	0.0248915	0.547	0.266	0.00022462	PITX1	BRCA	B_cells
8.29142e-07	-0.0140543	0.623	0.752	0.000262838	GATA2	BRCA	B_cells
1.82626e-06	-0.015387	0.717	0.862	0.000578924	KDM5B	BRCA	B_cells
1.94043e-06	0.0122574	0.967	0.927	0.000615117	IRF7	BRCA	B_cells
2.20308e-06	-0.0166205	0.291	0.514	0.000698377	ANXA1	BRCA	B_cells
2.86819e-06	0.0176396	0.915	0.789	0.000909216	SPDEF	BRCA	B_cells
3.55001e-06	0.0160909	0.715	0.44	0.00112535	HOXB8	BRCA	B_cells
5.4135e-06	-0.0344009	0.573	0.789	0.00171608	HOXA4	BRCA	B_cells
8.14112e-06	-0.0143937	0.758	0.835	0.00258073	REL	BRCA	B_cells
1.00829e-05	-0.0126144	0.949	0.982	0.00319628	TCF7L1	BRCA	B_cells
1.13866e-05	-0.0290954	0.598	0.78	0.00360954	VEZF1	BRCA	B_cells
1.64512e-05	0.0129651	0.569	0.294	0.00521505	TAF1	BRCA	B_cells
2.10168e-05	0.0136841	0.562	0.33	0.00666231	HOXA10	BRCA	B_cells
2.63815e-05	-0.011354	0.978	0.963	0.00836295	MXI1	BRCA	B_cells
0	-0.0697704	0.999	1	0	NFE2L2	BRCA	Endothelial
0	-0.0887723	1	1	0	FOSL1	BRCA	Endothelial
0	-0.117118	0.135	0.893	0	TCF12	BRCA	Endothelial
2.81497e-303	-0.0537331	1	1	8.92344e-301	CEBPG	BRCA	Endothelial
1.38801e-301	-0.0744592	0.997	1	4.39998e-299	RELB	BRCA	Endothelial
4.83e-300	-0.0516682	0.995	1	1.53111e-297	ATF4	BRCA	Endothelial
1.48543e-285	-0.0381626	0.999	1	4.70881e-283	CEBPD	BRCA	Endothelial
1.27143e-283	-0.0713718	0.665	0.973	4.03043e-281	REST	BRCA	Endothelial
1.50515e-276	-0.0492034	0.855	0.993	4.77132e-274	ELK4	BRCA	Endothelial
1.04219e-263	-0.0181028	1	1	3.30374e-261	CEBPB	BRCA	Endothelial
7.97796e-262	-0.0543046	0.42	0.904	2.52901e-259	MAFK	BRCA	Endothelial
7.21117e-251	-0.0661331	0.904	0.994	2.28594e-248	MAFG	BRCA	Endothelial
2.78907e-246	-0.0317143	1	1	8.84136e-244	ETS1	BRCA	Endothelial
4.97521e-245	-0.100311	0.671	0.947	1.57714e-242	BCL6B	BRCA	Endothelial
2.22259e-226	-0.0509223	0.727	0.967	7.04562e-224	STAT5A	BRCA	Endothelial
1.6416e-224	-0.0406983	0.826	0.979	5.20388e-222	RELA	BRCA	Endothelial
8.38173e-220	-0.136033	0.42	0.88	2.65701e-217	GABPB1	BRCA	Endothelial
3.12118e-214	-0.0292901	0.803	0.98	9.89414e-212	CREB1	BRCA	Endothelial
4.86605e-209	-0.0389001	0.956	0.998	1.54254e-206	HIF1A	BRCA	Endothelial
8.39029e-207	-0.0444316	0.774	0.96	2.65972e-204	NFKB2	BRCA	Endothelial
2.4335e-195	-0.063643	0.823	0.977	7.71421e-193	CREM	BRCA	Endothelial
5.02047e-188	-0.130286	0.802	0.965	1.59149e-185	CEBPZ	BRCA	Endothelial
3.35483e-172	-0.0280624	1	1	1.06348e-169	ZEB1	BRCA	Endothelial
1.95569e-168	-0.0400672	0.655	0.93	6.19955e-166	ARID5B	BRCA	Endothelial
1.93135e-166	-0.0371283	0.999	1	6.12239e-164	MAFF	BRCA	Endothelial
2.74456e-166	-0.0154696	1	1	8.70026e-164	YY1	BRCA	Endothelial
2.38555e-163	-0.0526348	0.989	1	7.56218e-161	FOSL2	BRCA	Endothelial
1.45751e-155	-0.0678329	0.687	0.943	4.62029e-153	ZNF281	BRCA	Endothelial
5.90295e-154	-0.0516578	0.931	0.992	1.87123e-151	ENO1	BRCA	Endothelial
1.47069e-150	-0.0260667	0.997	1	4.66208e-148	KLF3	BRCA	Endothelial
1.09581e-149	-0.0406211	0.677	0.928	3.47372e-147	PRNP	BRCA	Endothelial
2.8525e-139	-0.106541	0.229	0.696	9.04242e-137	CD59	BRCA	Endothelial
9.17069e-138	-0.0192727	1	1	2.90711e-135	CUX1	BRCA	Endothelial
3.48541e-137	-0.0293765	0.933	0.995	1.10488e-134	ELF1	BRCA	Endothelial
4.87138e-130	-0.0153569	1	1	1.54423e-127	KLF5	BRCA	Endothelial
5.9027e-125	-0.0517531	0.163	0.617	1.87116e-122	NR2C2	BRCA	Endothelial
1.87766e-121	0.0170405	0.999	0.988	5.9522e-119	TFAP2C	BRCA	Endothelial
6.83103e-120	-0.0669821	0.41	0.76	2.16544e-117	ZNF143	BRCA	Endothelial
3.91411e-107	-0.0138038	1	1	1.24077e-104	EGR1	BRCA	Endothelial
2.32367e-103	-0.0231428	0.514	0.836	7.36603e-101	E2F3	BRCA	Endothelial
3.36161e-102	0.0181494	0.911	0.64	1.06563e-99	GATA3	BRCA	Endothelial
4.11051e-102	-0.0328501	0.572	0.834	1.30303e-99	E2F4	BRCA	Endothelial
1.56401e-100	0.0113366	1	1	4.95793e-98	PBX1	BRCA	Endothelial
6.00758e-97	-0.031946	0.815	0.94	1.9044e-94	CHD1	BRCA	Endothelial
8.20054e-91	0.0107817	0.92	0.715	2.59957e-88	STAT2	BRCA	Endothelial
3.74016e-89	0.0144933	0.922	0.742	1.18563e-86	IRX3	BRCA	Endothelial
6.63618e-88	-0.0717376	0.609	0.849	2.10367e-85	FOXF1	BRCA	Endothelial
6.40194e-87	-0.0149731	0.994	1	2.02941e-84	BCLAF1	BRCA	Endothelial
7.60822e-87	0.0312454	0.538	0.214	2.4118e-84	ZNF721	BRCA	Endothelial
1.63147e-82	0.0551953	0.557	0.238	5.17175e-80	ATF7	BRCA	Endothelial
1.65439e-79	0.0222205	0.724	0.431	5.24441e-77	MEF2C	BRCA	Endothelial
8.9595e-78	-0.0640606	0.518	0.781	2.84016e-75	NR1H2	BRCA	Endothelial
1.54302e-77	-0.0550042	0.553	0.814	4.89139e-75	HOXB6	BRCA	Endothelial
1.72454e-75	0.015512	0.845	0.592	5.4668e-73	SUPT20H	BRCA	Endothelial
4.70049e-75	-0.0109429	0.916	0.993	1.49005e-72	PATZ1	BRCA	Endothelial
5.23706e-73	0.0310498	0.341	0.088	1.66015e-70	LHX6	BRCA	Endothelial
1.55981e-71	0.0197551	0.787	0.465	4.9446e-69	RXRA	BRCA	Endothelial
6.55183e-70	-0.0935157	0.343	0.671	2.07693e-67	HOXB9	BRCA	Endothelial
2.63454e-66	-0.125863	0.828	0.915	8.35149e-64	DDIT3	BRCA	Endothelial
1.73593e-64	-0.0100069	0.964	0.99	5.5029e-62	POLE3	BRCA	Endothelial
2.33833e-63	0.0225631	0.804	0.578	7.4125e-61	E2F8	BRCA	Endothelial
1.11151e-59	-0.0123511	0.982	1	3.52348e-57	IRF1	BRCA	Endothelial
2.60491e-57	-0.0157919	0.844	0.942	8.25756e-55	PRRX2	BRCA	Endothelial
1.14914e-56	0.0200066	0.387	0.14	3.64277e-54	ZNF467	BRCA	Endothelial
1.09767e-54	0.0271159	0.252	0.058	3.47961e-52	SMAD5	BRCA	Endothelial
3.12791e-54	0.0223747	0.874	0.71	9.91549e-52	SPDEF	BRCA	Endothelial
5.76535e-54	-0.0193738	0.643	0.844	1.82762e-51	PRDM1	BRCA	Endothelial
1.80522e-53	0.0155944	0.265	0.063	5.72254e-51	SIRT6	BRCA	Endothelial
4.05116e-51	0.0279965	0.618	0.393	1.28422e-48	FLI1	BRCA	Endothelial
5.82542e-49	-0.0101842	1	1	1.84666e-46	MYC	BRCA	Endothelial
1.01326e-46	0.0106007	0.95	0.927	3.21205e-44	MAZ	BRCA	Endothelial
1.98886e-46	0.0244059	0.595	0.377	6.3047e-44	NFATC4	BRCA	Endothelial
1.45117e-43	0.0102139	0.938	0.816	4.60022e-41	ZNF91	BRCA	Endothelial
5.90194e-43	-0.0106193	0.955	0.998	1.87092e-40	ZNF16	BRCA	Endothelial
1.24621e-42	0.0562854	0.53	0.312	3.95049e-40	ZNF358	BRCA	Endothelial
3.20812e-42	0.0470049	0.458	0.253	1.01697e-39	EMX1	BRCA	Endothelial
9.43289e-41	-0.0164641	0.916	0.978	2.99023e-38	SF1	BRCA	Endothelial
1.95693e-40	0.0134057	0.662	0.464	6.20346e-38	POU2F2	BRCA	Endothelial
1.33364e-39	0.0132641	0.2	0.048	4.22762e-37	ADARB1	BRCA	Endothelial
7.28884e-39	-0.0479929	0.574	0.787	2.31056e-36	TCF4	BRCA	Endothelial
2.94496e-38	0.0103074	0.786	0.589	9.33551e-36	FOXN3	BRCA	Endothelial
1.10991e-34	0.0170491	0.814	0.696	3.51842e-32	POLR2A	BRCA	Endothelial
4.10342e-34	-0.0120595	0.701	0.843	1.30079e-31	HOXA5	BRCA	Endothelial
1.45975e-32	0.0479165	0.524	0.349	4.6274e-30	SOX11	BRCA	Endothelial
2.49735e-32	-0.0125727	0.485	0.656	7.9166e-30	ESRRA	BRCA	Endothelial
4.08313e-31	0.0198106	0.53	0.338	1.29435e-28	IRF9	BRCA	Endothelial
1.82712e-30	0.010264	0.611	0.41	5.79196e-28	ETV7	BRCA	Endothelial
1.64157e-28	-0.0327355	0.57	0.716	5.20379e-26	FOXC2	BRCA	Endothelial
2.11362e-28	-0.013557	0.969	0.989	6.70018e-26	CREB3L2	BRCA	Endothelial
7.1197e-28	-0.0164386	0.74	0.857	2.25694e-25	NFIL3	BRCA	Endothelial
1.80809e-27	0.0155827	0.826	0.71	5.73163e-25	AR	BRCA	Endothelial
2.68068e-27	-0.011806	0.869	0.953	8.49775e-25	HEY2	BRCA	Endothelial
3.55568e-27	-0.0190587	0.043	0.187	1.12715e-24	C19orf25	BRCA	Endothelial
8.91395e-27	-0.0111358	0.328	0.542	2.82572e-24	ELK1	BRCA	Endothelial
3.52634e-26	0.0156187	0.625	0.489	1.11785e-23	MZF1	BRCA	Endothelial
1.21069e-24	-0.0486	0.266	0.426	3.83789e-22	MECOM	BRCA	Endothelial
3.11299e-24	0.0153337	0.678	0.503	9.86818e-22	LHX1	BRCA	Endothelial
3.42155e-24	0.0134928	0.168	0.051	1.08463e-21	NFYA	BRCA	Endothelial
7.46013e-24	0.0121478	0.189	0.07	2.36486e-21	ZNF319	BRCA	Endothelial
1.25541e-23	0.0128331	0.544	0.407	3.97965e-21	VAX2	BRCA	Endothelial
2.41579e-23	0.0188978	0.552	0.392	7.65806e-21	NR2F1	BRCA	Endothelial
2.86537e-23	-0.0123736	0.363	0.512	9.08324e-21	E2F7	BRCA	Endothelial
1.22047e-22	-0.0236524	0.393	0.585	3.86889e-20	HMGB3	BRCA	Endothelial
2.14407e-22	0.011278	0.13	0.039	6.7967e-20	MITF	BRCA	Endothelial
3.0839e-22	-0.0122991	0.98	0.989	9.77595e-20	MXI1	BRCA	Endothelial
7.2714e-22	0.0187608	0.331	0.176	2.30503e-19	PITX1	BRCA	Endothelial
4.44779e-21	0.0227368	0.347	0.213	1.40995e-18	ZNF282	BRCA	Endothelial
2.20616e-19	0.0218955	0.488	0.319	6.99353e-17	JDP2	BRCA	Endothelial
4.31877e-19	0.0128609	0.557	0.397	1.36905e-16	CTCF	BRCA	Endothelial
8.90847e-19	0.0104894	0.725	0.596	2.82398e-16	ZMIZ1	BRCA	Endothelial
1.15198e-18	0.0324465	0.516	0.343	3.65177e-16	PEG3	BRCA	Endothelial
1.33221e-18	0.0103176	0.426	0.277	4.22312e-16	NFIX	BRCA	Endothelial
6.73362e-18	0.0113224	0.287	0.155	2.13456e-15	SOX2	BRCA	Endothelial
5.24857e-17	-0.0192417	0.139	0.275	1.6638e-14	ZFX	BRCA	Endothelial
4.04425e-16	-0.0223255	0.171	0.315	1.28203e-13	ERF	BRCA	Endothelial
6.53387e-16	0.0103777	0.363	0.227	2.07124e-13	HOXA10	BRCA	Endothelial
2.84373e-15	0.0165428	0.466	0.329	9.01463e-13	TCF3	BRCA	Endothelial
6.80316e-15	-0.0117074	0.106	0.218	2.1566e-12	MYB	BRCA	Endothelial
8.54498e-15	-0.0200319	0.511	0.643	2.70876e-12	KLF11	BRCA	Endothelial
1.00474e-14	0.0118064	0.948	0.918	3.18502e-12	POLE4	BRCA	Endothelial
1.40991e-14	0.010746	0.214	0.109	4.46942e-12	FOXF2	BRCA	Endothelial
2.37574e-14	0.0223808	0.279	0.167	7.5311e-12	NPDC1	BRCA	Endothelial
2.74831e-14	0.0125103	0.566	0.458	8.71214e-12	MAFB	BRCA	Endothelial
3.69807e-14	-0.010538	0.156	0.281	1.17229e-11	ATF1	BRCA	Endothelial
5.60133e-13	-0.0146261	0.467	0.57	1.77562e-10	MAF	BRCA	Endothelial
3.13112e-12	0.0117184	0.29	0.174	9.92565e-10	FOXP2	BRCA	Endothelial
5.13152e-12	-0.0107522	0.221	0.347	1.62669e-09	ANXA1	BRCA	Endothelial
7.07113e-12	0.010461	0.364	0.238	2.24155e-09	TEAD4	BRCA	Endothelial
2.71605e-11	-0.0123858	0.222	0.346	8.60988e-09	GATA6	BRCA	Endothelial
2.96055e-11	0.0107947	0.504	0.388	9.38496e-09	GTF2B	BRCA	Endothelial
5.43475e-11	-0.010119	0.092	0.186	1.72282e-08	RAB14	BRCA	Endothelial
1.28238e-10	0.0118315	0.318	0.209	4.06514e-08	ARID3A	BRCA	Endothelial
1.63256e-10	0.0118729	0.44	0.317	5.17521e-08	TAF1	BRCA	Endothelial
6.90191e-08	0.0110079	0.268	0.186	2.18791e-05	MYBL1	BRCA	Endothelial
2.65291e-06	-0.0110259	0.626	0.702	0.000840971	HSF1	BRCA	Endothelial
7.46524e-06	0.0159245	0.831	0.783	0.00236648	RAB2A	BRCA	Endothelial
0	-0.0224402	1	1	0	CEBPB	BRCA	Fibroblasts
0	-0.0272403	1	1	0	ETS1	BRCA	Fibroblasts
0	-0.0372118	1	1	0	CEBPD	BRCA	Fibroblasts
0	-0.0414981	0.535	0.943	0	NFKB2	BRCA	Fibroblasts
0	-0.0542753	0.694	0.968	0	CHD1	BRCA	Fibroblasts
0	-0.0561711	0.991	1	0	ATF4	BRCA	Fibroblasts
0	-0.0563667	0.673	0.961	0	STAT5A	BRCA	Fibroblasts
0	-0.0568168	0.403	0.863	0	BCL6B	BRCA	Fibroblasts
0	-0.0617785	0.686	0.979	0	ARID5B	BRCA	Fibroblasts
0	-0.0620329	1	1	0	FOSL1	BRCA	Fibroblasts
0	-0.0649626	1	1	0	RELB	BRCA	Fibroblasts
0	-0.0714871	1	1	0	NFE2L2	BRCA	Fibroblasts
0	-0.0721478	0.776	0.97	0	CREM	BRCA	Fibroblasts
7.34827e-305	0.026099	0.999	0.975	2.3294e-302	TFAP2C	BRCA	Fibroblasts
1.38474e-293	-0.0326087	0.727	0.963	4.38963e-291	RELA	BRCA	Fibroblasts
5.20194e-290	-0.0288123	1	1	1.64902e-287	CEBPG	BRCA	Fibroblasts
9.78844e-274	-0.0504646	0.999	1	3.10294e-271	FOSL2	BRCA	Fibroblasts
5.97683e-256	0.0158679	1	1	1.89466e-253	PBX1	BRCA	Fibroblasts
4.90284e-252	-0.0152114	1	1	1.5542e-249	YY1	BRCA	Fibroblasts
2.22556e-248	-0.0305021	0.41	0.845	7.05503e-246	E2F3	BRCA	Fibroblasts
2.33178e-247	-0.110184	0.472	0.83	7.39176e-245	GABPB1	BRCA	Fibroblasts
1.49227e-246	-0.0358484	1	1	4.7305e-244	MAFF	BRCA	Fibroblasts
6.22277e-246	0.0131365	1	1	1.97262e-243	STAT1	BRCA	Fibroblasts
4.88238e-245	-0.0286838	0.466	0.868	1.54771e-242	HOXA5	BRCA	Fibroblasts
5.63866e-233	0.0243941	0.922	0.634	1.78746e-230	GATA3	BRCA	Fibroblasts
2.97629e-223	-0.100398	0.854	0.96	9.43483e-221	CEBPZ	BRCA	Fibroblasts
7.73007e-217	-0.0172682	0.999	1	2.45043e-214	ZEB1	BRCA	Fibroblasts
3.20368e-214	-0.0564983	0.273	0.724	1.01557e-211	FOXF1	BRCA	Fibroblasts
4.92675e-210	-0.0312354	0.901	0.983	1.56178e-207	ELK4	BRCA	Fibroblasts
2.53215e-207	-0.0185506	1	1	8.02692e-205	KLF5	BRCA	Fibroblasts
9.06733e-207	-0.0573892	0.178	0.587	2.87434e-204	TCF12	BRCA	Fibroblasts
4.04323e-197	-0.0408988	0.685	0.91	1.2817e-194	REST	BRCA	Fibroblasts
2.71859e-196	-0.0408407	0.884	0.978	8.61795e-194	MAFG	BRCA	Fibroblasts
9.22838e-194	-0.044955	0.275	0.702	2.9254e-191	HOXB6	BRCA	Fibroblasts
1.58956e-186	-0.0327092	0.582	0.891	5.0389e-184	PRNP	BRCA	Fibroblasts
2.31227e-184	-0.0945406	0.211	0.643	7.3299e-182	HOXB9	BRCA	Fibroblasts
3.0329e-184	-0.0328759	0.294	0.688	9.6143e-182	MAFK	BRCA	Fibroblasts
3.00592e-175	-0.0411299	0.75	0.92	9.52878e-173	NFIL3	BRCA	Fibroblasts
1.8336e-167	-0.0243391	0.955	0.992	5.81252e-165	HIF1A	BRCA	Fibroblasts
8.03226e-163	0.032244	0.881	0.637	2.54623e-160	SPDEF	BRCA	Fibroblasts
1.18687e-149	-0.0388076	0.533	0.811	3.76237e-147	CREB5	BRCA	Fibroblasts
3.43731e-145	-0.0282958	0.585	0.818	1.08963e-142	NFKB1	BRCA	Fibroblasts
7.75269e-141	-0.0428229	0.678	0.881	2.4576e-138	ZNF281	BRCA	Fibroblasts
2.17699e-139	0.0159047	0.883	0.645	6.90107e-137	SUPT20H	BRCA	Fibroblasts
1.23213e-135	-0.0218551	0.399	0.747	3.90584e-133	E2F4	BRCA	Fibroblasts
5.57531e-132	0.0122452	0.945	0.775	1.76737e-129	STAT2	BRCA	Fibroblasts
2.28908e-130	-0.0169674	0.87	0.95	7.25639e-128	CREB1	BRCA	Fibroblasts
1.64875e-125	-0.0288882	0.675	0.865	5.22653e-123	PRDM1	BRCA	Fibroblasts
1.06398e-124	-0.0147081	0.998	1	3.37281e-122	BCLAF1	BRCA	Fibroblasts
1.46595e-119	-0.0205123	0.917	0.978	4.64707e-117	ELF1	BRCA	Fibroblasts
3.06514e-114	-0.0145407	1	1	9.71648e-112	MYC	BRCA	Fibroblasts
1.14057e-108	0.0205238	0.727	0.443	3.6156e-106	RXRA	BRCA	Fibroblasts
3.92902e-108	-0.0160313	0.987	0.997	1.2455e-105	IRF1	BRCA	Fibroblasts
2.41276e-106	-0.0297599	0.24	0.585	7.64844e-104	NR1H2	BRCA	Fibroblasts
5.77134e-104	0.0149078	0.96	0.86	1.82952e-101	IRX3	BRCA	Fibroblasts
8.33916e-102	0.0103474	0.986	0.954	2.64351e-99	SOX4	BRCA	Fibroblasts
1.16331e-98	-0.02304	0.323	0.641	3.6877e-96	ELK1	BRCA	Fibroblasts
4.47329e-97	0.0565893	0.433	0.155	1.41803e-94	NPDC1	BRCA	Fibroblasts
7.83004e-94	-0.0297722	0.937	0.971	2.48212e-91	ENO1	BRCA	Fibroblasts
2.82349e-93	-0.0406771	0.087	0.36	8.95046e-91	CD59	BRCA	Fibroblasts
1.19677e-91	-0.0319833	0.689	0.853	3.79375e-89	REL	BRCA	Fibroblasts
2.12481e-89	-0.0142906	1	1	6.73564e-87	EGR3	BRCA	Fibroblasts
1.84212e-88	0.0297642	0.427	0.144	5.83951e-86	PITX1	BRCA	Fibroblasts
4.79841e-85	-0.0206614	0.829	0.933	1.5211e-82	SF1	BRCA	Fibroblasts
2.51883e-79	0.0429622	0.545	0.248	7.98469e-77	FOXP2	BRCA	Fibroblasts
7.11979e-78	0.0151015	0.997	0.987	2.25697e-75	BRF2	BRCA	Fibroblasts
8.32681e-78	-0.0514814	0.63	0.767	2.6396e-75	FOXC2	BRCA	Fibroblasts
8.46728e-76	-0.0195192	0.758	0.863	2.68413e-73	FOXC1	BRCA	Fibroblasts
1.10188e-71	-0.026643	0.946	0.968	3.49295e-69	PRRX2	BRCA	Fibroblasts
1.2492e-71	0.0121963	0.915	0.803	3.95995e-69	CREB3	BRCA	Fibroblasts
1.66862e-70	0.0216119	0.48	0.235	5.28951e-68	TAF1	BRCA	Fibroblasts
1.01025e-69	-0.027638	0.357	0.647	3.20248e-67	GSC	BRCA	Fibroblasts
1.26151e-68	0.0574771	0.556	0.311	3.99898e-66	PEG3	BRCA	Fibroblasts
5.41209e-68	0.0470951	0.429	0.209	1.71563e-65	EMX1	BRCA	Fibroblasts
3.07004e-67	0.016574	0.522	0.261	9.73203e-65	IRF9	BRCA	Fibroblasts
4.98406e-67	0.0124692	0.528	0.285	1.57995e-64	MEF2D	BRCA	Fibroblasts
5.52252e-65	-0.0312904	0.402	0.666	1.75064e-62	HMGB3	BRCA	Fibroblasts
9.04572e-65	0.0154625	0.561	0.316	2.86749e-62	CTCF	BRCA	Fibroblasts
4.69684e-64	-0.0273659	0.089	0.281	1.4889e-61	GTF2F1	BRCA	Fibroblasts
1.93565e-61	-0.0133414	0.873	0.95	6.13601e-59	FOXO3	BRCA	Fibroblasts
4.7831e-57	-0.0276242	0.352	0.577	1.51624e-54	NR2C2	BRCA	Fibroblasts
1.98604e-55	-0.010306	0.647	0.856	6.29575e-53	ZNF274	BRCA	Fibroblasts
1.9219e-52	-0.0150016	0.104	0.3	6.09242e-50	ERG	BRCA	Fibroblasts
5.76705e-52	0.0134856	0.383	0.179	1.82816e-49	FLI1	BRCA	Fibroblasts
7.1325e-52	0.0128743	0.357	0.156	2.261e-49	ZNF25	BRCA	Fibroblasts
3.7693e-51	0.0143393	0.783	0.604	1.19487e-48	E2F8	BRCA	Fibroblasts
2.27232e-50	-0.0838764	0.744	0.88	7.20325e-48	DDIT3	BRCA	Fibroblasts
7.09116e-49	0.0301367	0.723	0.547	2.2479e-46	NFATC4	BRCA	Fibroblasts
5.05156e-48	0.013849	0.334	0.142	1.60135e-45	HSF4	BRCA	Fibroblasts
8.96915e-47	0.0154432	0.467	0.253	2.84322e-44	ZHX1	BRCA	Fibroblasts
1.35733e-45	-0.0452428	0.262	0.475	4.30275e-43	ERF	BRCA	Fibroblasts
2.02594e-41	-0.0126317	0.628	0.754	6.42224e-39	EGR2	BRCA	Fibroblasts
3.32074e-40	0.0175931	0.424	0.218	1.05267e-37	HES2	BRCA	Fibroblasts
7.82288e-40	0.0171316	0.415	0.221	2.47985e-37	ATF7	BRCA	Fibroblasts
1.22134e-39	0.0129629	0.468	0.292	3.87163e-37	PPARA	BRCA	Fibroblasts
3.08606e-39	0.0157255	0.843	0.71	9.78281e-37	AR	BRCA	Fibroblasts
9.29418e-39	-0.0196886	0.249	0.455	2.94626e-36	ANXA1	BRCA	Fibroblasts
3.07e-38	0.0195461	0.62	0.406	9.73189e-36	HOXA10	BRCA	Fibroblasts
9.91113e-38	-0.0224095	0.183	0.339	3.14183e-35	RBMS1	BRCA	Fibroblasts
1.91057e-37	0.0398194	0.852	0.72	6.05651e-35	RAB2A	BRCA	Fibroblasts
2.65547e-37	0.014361	0.937	0.859	8.41784e-35	TRPS1	BRCA	Fibroblasts
7.0563e-37	-0.0267867	0.137	0.312	2.23685e-34	ABL1	BRCA	Fibroblasts
3.0576e-36	0.0172397	0.553	0.365	9.6926e-34	HOXB2	BRCA	Fibroblasts
5.81097e-35	0.010845	0.958	0.911	1.84208e-32	JUN	BRCA	Fibroblasts
6.26399e-35	-0.011539	0.578	0.681	1.98568e-32	GATA2	BRCA	Fibroblasts
6.31625e-33	-0.0158787	0.201	0.374	2.00225e-30	GATA6	BRCA	Fibroblasts
1.89067e-32	0.0109153	0.496	0.299	5.99342e-30	XRCC4	BRCA	Fibroblasts
2.593e-32	0.0208896	0.645	0.437	8.21981e-30	TBX19	BRCA	Fibroblasts
1.04109e-31	0.0165394	0.368	0.211	3.30025e-29	SOX2	BRCA	Fibroblasts
8.80586e-31	-0.0127812	0.917	0.96	2.79146e-28	HEY2	BRCA	Fibroblasts
7.93107e-29	0.0102867	0.318	0.172	2.51415e-26	IRF3	BRCA	Fibroblasts
2.49239e-27	0.02818	0.394	0.267	7.90087e-25	SOX11	BRCA	Fibroblasts
5.6541e-27	0.0129701	0.666	0.505	1.79235e-24	SOX6	BRCA	Fibroblasts
9.66869e-27	0.0118034	0.953	0.905	3.06497e-24	POLE4	BRCA	Fibroblasts
1.68103e-25	0.0114103	0.216	0.093	5.32888e-23	SIRT6	BRCA	Fibroblasts
2.82764e-25	0.0114798	0.719	0.59	8.96362e-23	MEF2C	BRCA	Fibroblasts
3.21017e-25	0.0102032	0.632	0.466	1.01763e-22	HOXC9	BRCA	Fibroblasts
1.65242e-24	-0.0102945	0.167	0.302	5.23817e-22	RBBP5	BRCA	Fibroblasts
1.09515e-22	0.0146978	0.16	0.06	3.47163e-20	SMAD5	BRCA	Fibroblasts
2.99001e-22	0.03058	0.352	0.215	9.47834e-20	KLF7	BRCA	Fibroblasts
4.6742e-22	-0.0132743	0.218	0.367	1.48172e-19	TBX21	BRCA	Fibroblasts
8.22368e-21	0.0181013	0.506	0.376	2.60691e-18	PPARG	BRCA	Fibroblasts
2.94179e-20	0.0195004	0.283	0.165	9.32546e-18	ZNF358	BRCA	Fibroblasts
5.61327e-20	-0.012253	0.596	0.73	1.77941e-17	JUNB	BRCA	Fibroblasts
7.79176e-20	0.013402	0.43	0.291	2.46999e-17	ARID3A	BRCA	Fibroblasts
4.96683e-19	-0.0224705	0.514	0.584	1.57449e-16	ZNF143	BRCA	Fibroblasts
5.87502e-17	-0.012197	0.282	0.438	1.86238e-14	TBX15	BRCA	Fibroblasts
7.07689e-17	0.0132461	0.519	0.386	2.24337e-14	JDP2	BRCA	Fibroblasts
1.62676e-16	0.0146981	0.22	0.134	5.15681e-14	LHX6	BRCA	Fibroblasts
2.99676e-16	-0.0159805	0.52	0.584	9.49974e-14	GTF2B	BRCA	Fibroblasts
1.4668e-15	0.0135288	0.302	0.2	4.64975e-13	FOXF2	BRCA	Fibroblasts
5.0341e-15	-0.0105085	0.711	0.767	1.59581e-12	PML	BRCA	Fibroblasts
4.27368e-14	-0.0114588	0.141	0.236	1.35476e-11	ZFX	BRCA	Fibroblasts
7.48585e-11	-0.0120696	0.067	0.144	2.37302e-08	C19orf25	BRCA	Fibroblasts
1.30498e-09	-0.0111622	0.112	0.189	4.13679e-07	PBX3	BRCA	Fibroblasts
2.7164e-06	-0.0113926	0.761	0.847	0.000861098	ZNF84	BRCA	Fibroblasts
9.68899e-06	0.0105556	0.769	0.781	0.00307141	SP5	BRCA	Fibroblasts
0	0.0282137	1	1	0	PBX1	BRCA	Malignant
0	-0.0304531	0.417	0.939	0	RELA	BRCA	Malignant
0	-0.0458199	1	1	0	NFE2L2	BRCA	Malignant
0	-0.0460047	0.991	1	0	ATF4	BRCA	Malignant
0	-0.0542925	0.999	1	0	RELB	BRCA	Malignant
0	-0.0563734	1	1	0	FOSL1	BRCA	Malignant
0	-0.100357	0.479	0.885	0	CEBPZ	BRCA	Malignant
1.98986e-307	-0.0377856	0.605	0.927	6.30786e-305	STAT5A	BRCA	Malignant
4.09777e-302	0.019028	1	1	1.29899e-299	STAT1	BRCA	Malignant
3.0947e-295	-0.0317908	0.634	0.936	9.8102e-293	ELK4	BRCA	Malignant
4.08326e-285	-0.0264009	0.542	0.919	1.29439e-282	NFKB2	BRCA	Malignant
2.70124e-260	0.0330742	0.988	0.837	8.56293e-258	GATA3	BRCA	Malignant
3.87819e-257	-0.0128002	1	1	1.22939e-254	CEBPB	BRCA	Malignant
4.83475e-254	0.0465503	1	0.997	1.53262e-251	HMGN3	BRCA	Malignant
2.96551e-247	0.0208474	1	1	9.40065e-245	RAD21	BRCA	Malignant
3.71783e-243	0.0519632	0.973	0.809	1.17855e-240	SPDEF	BRCA	Malignant
1.20414e-235	0.0617058	0.871	0.515	3.81712e-233	NFATC4	BRCA	Malignant
1.04338e-233	-0.0313119	0.656	0.934	3.30753e-231	ARID5B	BRCA	Malignant
6.52136e-220	0.0198066	0.999	0.969	2.06727e-217	SOX4	BRCA	Malignant
1.06892e-219	0.0223203	0.999	0.994	3.38847e-217	EZH2	BRCA	Malignant
4.22317e-215	-0.0461787	0.829	0.963	1.33874e-212	CREM	BRCA	Malignant
1.62322e-203	-0.0619734	0.079	0.516	5.1456e-201	GATA6	BRCA	Malignant
7.74647e-202	-0.0143946	1	1	2.45563e-199	ETS1	BRCA	Malignant
1.26188e-200	-0.0852466	0.401	0.757	4.00015e-198	GABPB1	BRCA	Malignant
5.58477e-191	0.0274846	1	0.999	1.77037e-188	BHLHE40	BRCA	Malignant
1.47919e-188	-0.0217476	0.829	0.965	4.68904e-186	CREB1	BRCA	Malignant
4.64241e-185	-0.074242	0.013	0.382	1.47164e-182	TFCP2L1	BRCA	Malignant
7.68589e-180	-0.0242177	0.977	0.997	2.43643e-177	HIF1A	BRCA	Malignant
1.35231e-174	0.0242376	1	0.993	4.28683e-172	TFAP2C	BRCA	Malignant
4.59052e-174	0.0145728	1	1	1.45519e-171	SMARCA4	BRCA	Malignant
7.36658e-174	0.0139181	1	1	2.3352e-171	JUND	BRCA	Malignant
1.96477e-168	0.0923116	0.744	0.419	6.22831e-166	EMX1	BRCA	Malignant
1.34285e-164	-0.0713443	0.318	0.666	4.25683e-162	ANXA1	BRCA	Malignant
9.19715e-162	0.0148197	1	1	2.9155e-159	FOS	BRCA	Malignant
2.16777e-160	0.0347843	0.99	0.938	6.87184e-158	POLE4	BRCA	Malignant
4.60709e-155	0.011672	1	1	1.46045e-152	SPI1	BRCA	Malignant
4.33251e-153	-0.0105332	0.996	1	1.37341e-150	ZEB1	BRCA	Malignant
1.52374e-150	0.0383871	0.932	0.784	4.83026e-148	AR	BRCA	Malignant
2.54324e-146	0.0261763	0.999	0.996	8.06206e-144	E2F1	BRCA	Malignant
3.41549e-145	0.0444387	0.542	0.214	1.08271e-142	SIRT6	BRCA	Malignant
5.38916e-143	-0.0248093	0.561	0.849	1.70836e-140	PRNP	BRCA	Malignant
1.59539e-141	0.0190388	0.987	0.917	5.05739e-139	IRX3	BRCA	Malignant
2.86486e-140	-0.0241422	0.684	0.893	9.08162e-138	MAFG	BRCA	Malignant
6.04121e-133	0.0150889	0.984	0.954	1.91506e-130	USF2	BRCA	Malignant
2.46975e-131	-0.0438428	0.973	0.994	7.8291e-129	ENO1	BRCA	Malignant
8.14371e-130	-0.0203381	1	1	2.58156e-127	MAFF	BRCA	Malignant
2.00617e-128	0.0286755	0.984	0.894	6.35955e-126	TRPS1	BRCA	Malignant
5.12963e-127	0.0210536	0.706	0.357	1.62609e-124	RXRA	BRCA	Malignant
8.60891e-119	0.0111069	0.795	0.544	2.72902e-116	SUPT20H	BRCA	Malignant
1.67555e-117	-0.0123781	0.99	0.999	5.31151e-115	BCLAF1	BRCA	Malignant
1.64375e-116	-0.0165477	0.552	0.797	5.21069e-114	SOX10	BRCA	Malignant
2.45958e-116	0.019171	0.667	0.364	7.79685e-114	E2F8	BRCA	Malignant
1.1236e-114	-0.0223401	0.505	0.768	3.56181e-112	REST	BRCA	Malignant
2.39947e-113	-0.0232036	0.558	0.821	7.60633e-111	HOXA5	BRCA	Malignant
5.33688e-113	0.0158109	1	1	1.69179e-110	SREBF1	BRCA	Malignant
2.05214e-112	0.0134011	0.963	0.856	6.50529e-110	IRF7	BRCA	Malignant
1.0615e-110	-0.0257096	1	1	3.36494e-108	FOSL2	BRCA	Malignant
7.33417e-109	0.0235013	0.992	0.93	2.32493e-106	JUN	BRCA	Malignant
8.33626e-107	-0.0149699	1	1	2.64259e-104	CEBPD	BRCA	Malignant
9.16537e-107	0.0223277	0.756	0.54	2.90542e-104	MZF1	BRCA	Malignant
1.30076e-105	-0.0358963	0.647	0.855	4.12341e-103	ZNF281	BRCA	Malignant
6.78726e-102	0.0136892	0.968	0.926	2.15156e-99	EN1	BRCA	Malignant
3.15493e-101	-0.0150421	0.179	0.488	1.00011e-98	BACH2	BRCA	Malignant
2.36942e-100	-0.019667	0.549	0.785	7.51107e-98	E2F3	BRCA	Malignant
4.09425e-100	-0.0146492	1	1	1.29788e-97	CEBPG	BRCA	Malignant
4.28508e-100	0.0203399	0.913	0.863	1.35837e-97	E2F2	BRCA	Malignant
2.47766e-99	-0.0237495	0.139	0.416	7.85419e-97	NR2C2	BRCA	Malignant
2.76083e-97	0.011069	0.988	0.948	8.75183e-95	NR2F6	BRCA	Malignant
9.03727e-97	-0.0182142	0.686	0.893	2.86481e-94	CHD1	BRCA	Malignant
1.188e-94	0.0147091	1	1	3.76597e-92	ATF3	BRCA	Malignant
1.43821e-93	0.0178285	0.97	0.927	4.55914e-91	BRCA1	BRCA	Malignant
1.51859e-85	0.0256594	0.472	0.21	4.81394e-83	ZNF467	BRCA	Malignant
2.45995e-85	0.0436305	0.555	0.289	7.79804e-83	PITX1	BRCA	Malignant
4.27439e-82	-0.0167712	0.383	0.674	1.35498e-79	KLF16	BRCA	Malignant
4.53207e-79	0.0103443	1	1	1.43666e-76	TFAP2A	BRCA	Malignant
1.55021e-77	0.0536368	0.857	0.735	4.91416e-75	HSF1	BRCA	Malignant
5.85403e-76	0.0203819	0.989	0.971	1.85573e-73	MAZ	BRCA	Malignant
1.20238e-75	-0.015418	0.27	0.515	3.81154e-73	MAFK	BRCA	Malignant
1.89684e-75	-0.0134942	1	1	6.01298e-73	KLF5	BRCA	Malignant
4.2341e-75	0.0495268	0.592	0.439	1.34221e-72	SOX11	BRCA	Malignant
7.25105e-75	0.0732746	0.947	0.866	2.29858e-72	RAB2A	BRCA	Malignant
6.85586e-71	0.0209727	0.969	0.948	2.17331e-68	FOXA1	BRCA	Malignant
5.83394e-69	-0.0135815	0.8	0.925	1.84936e-66	ELF1	BRCA	Malignant
2.12878e-67	0.0108444	0.992	0.986	6.74823e-65	HDAC1	BRCA	Malignant
3.75011e-64	0.0163029	0.61	0.371	1.18878e-61	HOXC9	BRCA	Malignant
1.62311e-62	-0.0156449	0.787	0.882	5.14525e-60	KDM5A	BRCA	Malignant
3.81055e-61	-0.0266727	0.085	0.285	1.20794e-58	CD59	BRCA	Malignant
4.17947e-60	0.0158241	1	0.998	1.32489e-57	BRF2	BRCA	Malignant
5.84324e-60	-0.0293039	0.366	0.55	1.85231e-57	ZNF143	BRCA	Malignant
1.16411e-58	-0.0115048	0.322	0.524	3.69024e-56	PRDM1	BRCA	Malignant
1.2872e-58	0.0145251	0.451	0.233	4.08042e-56	IRF3	BRCA	Malignant
1.64553e-58	-0.0129043	0.848	0.942	5.21634e-56	PRRX2	BRCA	Malignant
2.71749e-58	0.0122319	1	1	8.61446e-56	HDAC2	BRCA	Malignant
5.36422e-58	-0.0146638	0.769	0.88	1.70046e-55	SF1	BRCA	Malignant
2.38372e-57	-0.0228196	0.162	0.34	7.5564e-55	TCF12	BRCA	Malignant
2.40624e-56	-0.0238662	0.014	0.157	7.62779e-54	HOXA6	BRCA	Malignant
2.85212e-56	0.0114505	0.27	0.101	9.04122e-54	SOX8	BRCA	Malignant
4.35864e-56	0.0259323	0.973	0.96	1.38169e-53	HEY2	BRCA	Malignant
5.67741e-55	0.0146742	0.943	0.876	1.79974e-52	CREB3	BRCA	Malignant
5.89651e-55	0.0102279	0.742	0.558	1.8692e-52	CEBPA	BRCA	Malignant
6.63456e-53	0.0122277	0.881	0.873	2.10316e-50	HOXA4	BRCA	Malignant
1.41121e-51	0.0171512	0.709	0.509	4.47354e-49	SOX6	BRCA	Malignant
5.73487e-51	-0.0133668	0.3	0.506	1.81796e-48	BCL6B	BRCA	Malignant
2.26401e-50	-0.0315135	0.101	0.277	7.17691e-48	GTF2F1	BRCA	Malignant
4.64091e-49	-0.0145381	0.067	0.23	1.47117e-46	ERG	BRCA	Malignant
7.08759e-49	-0.021452	0.054	0.211	2.24677e-46	HOXB9	BRCA	Malignant
1.16903e-48	0.0127139	0.89	0.878	3.70583e-46	VEZF1	BRCA	Malignant
6.50597e-48	0.0135471	0.785	0.609	2.06239e-45	ETV7	BRCA	Malignant
7.98797e-48	0.0138015	0.536	0.322	2.53219e-45	NFIX	BRCA	Malignant
6.07307e-46	0.0110228	0.57	0.425	1.92516e-43	VAX2	BRCA	Malignant
8.03671e-44	0.0319001	0.643	0.545	2.54764e-41	MYBL2	BRCA	Malignant
1.63867e-43	0.0104513	0.501	0.3	5.19457e-41	RARG	BRCA	Malignant
2.98853e-43	0.0188423	0.484	0.344	9.47365e-41	PPARG	BRCA	Malignant
1.27467e-42	0.0188109	0.588	0.37	4.0407e-40	HOXC10	BRCA	Malignant
1.02727e-41	0.0169044	0.14	0.02	3.25646e-39	ASCL2	BRCA	Malignant
1.72545e-40	-0.0312632	0.439	0.557	5.46969e-38	POLR3G	BRCA	Malignant
2.27332e-40	0.0118656	0.998	0.987	7.20643e-38	PHF8	BRCA	Malignant
2.40051e-40	-0.0195173	0.677	0.788	7.60961e-38	PML	BRCA	Malignant
1.31156e-38	-0.0268873	0.329	0.554	4.15763e-36	ATF1	BRCA	Malignant
4.09711e-38	-0.0185141	0.127	0.285	1.29878e-35	SP3	BRCA	Malignant
1.7496e-36	-0.0128252	0.995	0.998	5.54622e-34	CREB3L2	BRCA	Malignant
2.23686e-36	-0.0146319	0.117	0.275	7.09083e-34	CCNT2	BRCA	Malignant
2.61486e-36	0.0210083	0.52	0.372	8.2891e-34	SOX2	BRCA	Malignant
3.29508e-35	-0.0126154	0.133	0.295	1.04454e-32	ZNF641	BRCA	Malignant
7.39971e-35	0.0129557	1	1	2.34571e-32	TFDP1	BRCA	Malignant
2.21446e-34	-0.0167451	0.064	0.199	7.01985e-32	FOXJ3	BRCA	Malignant
5.49967e-34	0.0148521	0.994	0.996	1.7434e-31	PATZ1	BRCA	Malignant
7.84279e-34	0.0216566	0.668	0.481	2.48616e-31	HOXB2	BRCA	Malignant
6.42417e-33	-0.0193393	0.094	0.248	2.03646e-30	ARNTL2	BRCA	Malignant
7.4442e-33	-0.010725	0.081	0.214	2.35981e-30	IRF6	BRCA	Malignant
2.28794e-32	-0.0103328	0.058	0.202	7.25276e-30	ZNF718	BRCA	Malignant
1.57062e-30	0.0163299	0.7	0.612	4.97885e-28	MAFB	BRCA	Malignant
3.11553e-30	0.0223598	0.352	0.196	9.87622e-28	LHX6	BRCA	Malignant
4.87682e-30	-0.0210099	0.269	0.446	1.54595e-27	TCF4	BRCA	Malignant
1.49746e-29	0.0104337	0.637	0.466	4.74694e-27	FOXI1	BRCA	Malignant
7.6674e-29	0.0107173	0.415	0.245	2.43057e-26	CTCF	BRCA	Malignant
5.041e-28	0.0172464	0.385	0.206	1.598e-25	HES2	BRCA	Malignant
4.07229e-27	-0.0239271	0.215	0.36	1.29092e-24	ERF	BRCA	Malignant
2.78456e-26	-0.0203913	0.31	0.455	8.82706e-24	RAB14	BRCA	Malignant
1.69745e-24	-0.0130521	0.442	0.576	5.38091e-22	HOXA3	BRCA	Malignant
1.59815e-23	0.037807	0.435	0.293	5.06612e-21	PEG3	BRCA	Malignant
3.48776e-23	0.0113397	0.73	0.589	1.10562e-20	SP6	BRCA	Malignant
6.21961e-23	-0.0182259	0.102	0.236	1.97162e-20	RBMS1	BRCA	Malignant
2.92341e-22	0.0107322	0.561	0.422	9.2672e-20	LHX1	BRCA	Malignant
6.17291e-22	0.0128661	0.934	0.905	1.95681e-19	FOXQ1	BRCA	Malignant
4.4298e-21	-0.0493703	0.902	0.929	1.40425e-18	DDIT3	BRCA	Malignant
2.07155e-20	0.0116717	0.264	0.133	6.5668e-18	HSF4	BRCA	Malignant
2.9441e-20	0.0126697	0.589	0.458	9.33281e-18	PPARA	BRCA	Malignant
4.82011e-20	0.0159806	0.356	0.22	1.52798e-17	JDP2	BRCA	Malignant
8.82743e-20	0.0146817	0.596	0.45	2.7983e-17	ZHX1	BRCA	Malignant
1.61444e-19	0.023537	0.607	0.466	5.11779e-17	ARID3A	BRCA	Malignant
1.86625e-18	0.0113589	0.237	0.157	5.91602e-16	MYBL1	BRCA	Malignant
5.76527e-18	0.0168439	0.23	0.112	1.82759e-15	FOXP2	BRCA	Malignant
7.22816e-18	-0.0102497	0.346	0.429	2.29133e-15	ETV6	BRCA	Malignant
1.66438e-16	0.0173848	0.569	0.435	5.27609e-14	ATF7	BRCA	Malignant
9.79224e-14	-0.0106813	0.084	0.16	3.10414e-11	ZNF562	BRCA	Malignant
3.5936e-12	0.0102526	0.291	0.191	1.13917e-09	TAF1	BRCA	Malignant
3.27243e-11	0.0146791	0.517	0.468	1.03736e-08	NR2F1	BRCA	Malignant
1.0225e-10	0.0100545	0.455	0.316	3.24133e-08	MAF	BRCA	Malignant
1.31856e-07	0.0103997	0.236	0.153	4.17982e-05	NFE2	BRCA	Malignant
1.16427e-06	-0.0126313	0.28	0.313	0.000369074	ZNF583	BRCA	Malignant
1.84784e-138	-0.059738	1	1	5.85765e-136	RELB	BRCA	Myeloid
2.65633e-136	-0.0725497	1	1	8.42057e-134	NFE2L2	BRCA	Myeloid
1.36598e-131	-0.039763	0.751	0.984	4.33016e-129	RELA	BRCA	Myeloid
2.52583e-131	-0.0917239	0.794	0.992	8.00688e-129	NFKB1	BRCA	Myeloid
7.75523e-126	-0.025312	1	1	2.45841e-123	CEBPB	BRCA	Myeloid
1.56559e-120	-0.0469606	0.779	0.99	4.96291e-118	STAT5A	BRCA	Myeloid
5.12946e-120	-0.0523814	0.674	0.974	1.62604e-117	ARID5B	BRCA	Myeloid
1.25674e-116	-0.0452373	0.915	0.997	3.98388e-114	ELK4	BRCA	Myeloid
8.79321e-115	-0.0359011	0.999	1	2.78745e-112	ATF4	BRCA	Myeloid
9.48698e-110	-0.047748	0.736	0.969	3.00737e-107	NFKB2	BRCA	Myeloid
1.83537e-109	-0.0359898	1	1	5.81811e-107	CEBPD	BRCA	Myeloid
3.45626e-109	-0.0964347	0.396	0.869	1.09563e-106	ANXA1	BRCA	Myeloid
1.14213e-103	-0.045992	1	1	3.62055e-101	FOSL1	BRCA	Myeloid
1.06925e-101	-0.0230838	1	1	3.38953e-99	ETS1	BRCA	Myeloid
4.19527e-100	-0.0780918	0.805	0.984	1.3299e-97	PRNP	BRCA	Myeloid
6.49294e-97	-0.0365717	0.087	0.483	2.05826e-94	SP4	BRCA	Myeloid
2.33358e-96	-0.0253813	0.999	1	7.39743e-94	ZEB1	BRCA	Myeloid
2.34802e-94	-0.0683449	1	1	7.44321e-92	FOSL2	BRCA	Myeloid
2.46613e-91	-0.103215	0.628	0.896	7.81764e-89	CEBPZ	BRCA	Myeloid
2.67851e-91	-0.0481678	0.962	1	8.49087e-89	ELF1	BRCA	Myeloid
1.92409e-85	-0.0611217	0.886	0.992	6.09937e-83	CREM	BRCA	Myeloid
2.06906e-85	-0.0387574	1	1	6.55893e-83	MAFF	BRCA	Myeloid
5.51682e-84	-0.0288151	1	1	1.74883e-81	CEBPG	BRCA	Myeloid
1.33298e-83	-0.0657376	0.936	0.99	4.22555e-81	MAFG	BRCA	Myeloid
8.80656e-82	-0.071829	0.07	0.433	2.79168e-79	ZNF433	BRCA	Myeloid
2.11309e-80	-0.0241477	0.998	1	6.6985e-78	BCLAF1	BRCA	Myeloid
2.14804e-76	0.0143115	1	1	6.8093e-74	SMARCA4	BRCA	Myeloid
3.77637e-76	-0.052519	0.997	1	1.19711e-73	HIF1A	BRCA	Myeloid
7.14914e-76	-0.0242172	0.999	1	2.26628e-73	CUX1	BRCA	Myeloid
2.72743e-73	-0.0477281	0.567	0.864	8.64594e-71	CREB5	BRCA	Myeloid
5.19398e-72	-0.0600092	0.684	0.94	1.64649e-69	ZNF281	BRCA	Myeloid
2.22723e-71	-0.0793387	0.409	0.783	7.06033e-69	USF1	BRCA	Myeloid
2.93637e-71	-0.0364102	0.022	0.261	9.30831e-69	C19orf25	BRCA	Myeloid
1.06044e-70	0.0163854	1	1	3.36158e-68	RAD21	BRCA	Myeloid
2.23178e-70	-0.0309916	0.889	0.979	7.07476e-68	FOXO3	BRCA	Myeloid
8.69109e-70	-0.0448857	0.769	0.953	2.75507e-67	PRDM1	BRCA	Myeloid
5.32532e-69	0.0168079	1	1	1.68813e-66	PBX1	BRCA	Myeloid
2.71813e-68	-0.0268617	0.893	0.977	8.61648e-66	CREB1	BRCA	Myeloid
4.1286e-68	-0.0472385	0.537	0.856	1.30876e-65	BCL6B	BRCA	Myeloid
4.03281e-67	-0.033659	0.086	0.418	1.2784e-64	ZNF718	BRCA	Myeloid
1.94433e-64	-0.0212493	1	1	6.16352e-62	KLF3	BRCA	Myeloid
2.70286e-62	-0.0465544	0.834	0.966	8.56807e-60	CHD1	BRCA	Myeloid
5.5606e-61	-0.0888674	0.544	0.817	1.76271e-58	GABPB1	BRCA	Myeloid
1.10765e-58	-0.0543869	0.221	0.614	3.51125e-56	GATA6	BRCA	Myeloid
7.64263e-58	-0.0658247	0.479	0.796	2.42271e-55	IRF5	BRCA	Myeloid
2.27518e-57	-0.0125232	1	1	7.21232e-55	YY1	BRCA	Myeloid
5.37252e-56	-0.0434251	0.418	0.736	1.70309e-53	ELK1	BRCA	Myeloid
2.33555e-55	-0.0444292	0.819	0.916	7.40369e-53	NFIL3	BRCA	Myeloid
1.15033e-54	0.0164517	1	1	3.64653e-52	HDAC2	BRCA	Myeloid
7.5902e-54	-0.0411187	0.759	0.93	2.40609e-51	REST	BRCA	Myeloid
1.43538e-52	-0.0853419	0.253	0.624	4.55015e-50	ABL1	BRCA	Myeloid
7.63298e-52	-0.0296877	0.423	0.773	2.41965e-49	E2F7	BRCA	Myeloid
1.82103e-51	-0.0298774	0.296	0.655	5.77266e-49	BCL6	BRCA	Myeloid
3.80934e-51	0.0185316	1	0.995	1.20756e-48	TFAP2C	BRCA	Myeloid
1.04665e-50	0.017435	1	1	3.31789e-48	TFDP1	BRCA	Myeloid
2.46036e-50	0.0190507	0.906	0.679	7.79934e-48	GATA3	BRCA	Myeloid
2.71828e-50	-0.0406301	0.05	0.292	8.61696e-48	HOXB9	BRCA	Myeloid
5.14633e-50	0.0332239	0.879	0.637	1.63139e-47	SPDEF	BRCA	Myeloid
1.3198e-48	-0.032321	0.863	0.956	4.18376e-46	SF1	BRCA	Myeloid
7.05479e-48	-0.0200101	0.253	0.59	2.23637e-45	BACH2	BRCA	Myeloid
6.42663e-47	-0.0214226	0.999	1	2.03724e-44	IRF1	BRCA	Myeloid
9.13278e-44	-0.0747391	0.258	0.582	2.89509e-41	CD59	BRCA	Myeloid
2.4422e-42	-0.0346315	0.786	0.93	7.74178e-40	REL	BRCA	Myeloid
3.97674e-41	-0.0349957	0.258	0.567	1.26063e-38	HOXB6	BRCA	Myeloid
5.48287e-41	-0.0363512	0.803	0.911	1.73807e-38	POU2F2	BRCA	Myeloid
9.41448e-40	0.0303642	0.875	0.621	2.98439e-37	AR	BRCA	Myeloid
4.07062e-39	-0.0318324	0.469	0.723	1.29038e-36	MAFK	BRCA	Myeloid
7.23882e-39	0.0734977	0.547	0.188	2.29471e-36	EMX1	BRCA	Myeloid
9.20686e-39	-0.0749073	0.335	0.637	2.91858e-36	ARNTL2	BRCA	Myeloid
9.54551e-39	-0.0287909	0.218	0.527	3.02593e-36	NR2C2	BRCA	Myeloid
1.26327e-38	-0.0343499	0.768	0.924	4.00458e-36	PML	BRCA	Myeloid
2.33495e-38	-0.0132708	1	1	7.40179e-36	KLF5	BRCA	Myeloid
3.11182e-38	0.0323289	0.675	0.334	9.86448e-36	NFATC4	BRCA	Myeloid
5.22461e-38	0.0240124	0.999	0.992	1.6562e-35	HMGN3	BRCA	Myeloid
1.54551e-36	-0.0130475	0.954	0.995	4.89927e-34	ZBTB7A	BRCA	Myeloid
3.69096e-36	-0.0220715	0.725	0.898	1.17003e-33	HOXA5	BRCA	Myeloid
2.0608e-35	-0.0328648	0.23	0.514	6.53275e-33	ERG	BRCA	Myeloid
3.67835e-35	-0.0213457	0.059	0.248	1.16604e-32	ZNF251	BRCA	Myeloid
4.00384e-34	-0.0534447	0.454	0.663	1.26922e-31	TCF12	BRCA	Myeloid
7.67366e-34	-0.0832351	0.607	0.82	2.43255e-31	TBX21	BRCA	Myeloid
9.51196e-34	-0.0187467	0.555	0.799	3.01529e-31	E2F3	BRCA	Myeloid
2.55743e-33	-0.0283221	0.342	0.59	8.10706e-31	FOXJ1	BRCA	Myeloid
2.0609e-31	-0.0141428	0.216	0.478	6.53304e-29	BCL3	BRCA	Myeloid
4.38676e-29	0.0157166	0.998	0.987	1.3906e-26	E2F1	BRCA	Myeloid
6.83725e-29	-0.0247925	0.889	0.945	2.16741e-26	FOXN3	BRCA	Myeloid
1.08474e-28	-0.0196674	0.077	0.269	3.43863e-26	FOXF2	BRCA	Myeloid
1.26401e-28	-0.0167235	1	1	4.00693e-26	TFEC	BRCA	Myeloid
1.86262e-28	0.024568	0.968	0.906	5.90449e-26	POLE4	BRCA	Myeloid
8.15785e-28	-0.0161152	0.288	0.54	2.58604e-25	EP300	BRCA	Myeloid
1.04709e-26	-0.0112773	0.295	0.567	3.31928e-24	KLF16	BRCA	Myeloid
3.1307e-26	-0.0318738	0.114	0.305	9.92432e-24	PBX3	BRCA	Myeloid
4.19462e-26	0.0128584	0.962	0.94	1.3297e-23	MAZ	BRCA	Myeloid
1.27291e-25	-0.019894	0.045	0.185	4.03512e-23	SP100	BRCA	Myeloid
2.17848e-25	0.0282643	0.543	0.3	6.90578e-23	MYBL2	BRCA	Myeloid
1.11836e-24	-0.0315102	0.196	0.428	3.54521e-22	RBBP5	BRCA	Myeloid
5.62159e-24	-0.0165644	0.909	0.971	1.78205e-21	PRRX2	BRCA	Myeloid
2.33061e-23	-0.0693048	0.418	0.645	7.38803e-21	MITF	BRCA	Myeloid
2.51547e-23	-0.0127438	0.389	0.611	7.97405e-21	E2F4	BRCA	Myeloid
2.03781e-22	-0.0205783	0.253	0.496	6.45986e-20	FOXF1	BRCA	Myeloid
1.38175e-21	0.0163393	1	0.992	4.38014e-19	BRF2	BRCA	Myeloid
1.76239e-21	-0.0233375	0.529	0.692	5.58678e-19	ETV6	BRCA	Myeloid
2.3695e-21	-0.0262607	0.541	0.744	7.5113e-19	IRF4	BRCA	Myeloid
2.43898e-21	0.012345	0.813	0.749	7.73158e-19	E2F2	BRCA	Myeloid
1.34697e-20	-0.0222569	0.316	0.543	4.2699e-18	KLF13	BRCA	Myeloid
1.6929e-20	0.0556102	0.916	0.786	5.36648e-18	RAB2A	BRCA	Myeloid
4.54327e-20	-0.0161196	0.862	0.95	1.44022e-17	KDM5A	BRCA	Myeloid
9.77548e-20	-0.0271762	0.178	0.384	3.09883e-17	FOXJ3	BRCA	Myeloid
1.70811e-19	-0.0180985	0.783	0.885	5.41471e-17	ZMIZ1	BRCA	Myeloid
2.61258e-19	0.0240168	0.825	0.653	8.28188e-17	HOXA9	BRCA	Myeloid
2.65806e-19	-0.0185911	0.997	0.995	8.42604e-17	IRF8	BRCA	Myeloid
3.73638e-19	-0.01441	0.132	0.311	1.18443e-16	CCNT2	BRCA	Myeloid
1.82676e-18	-0.0156696	0.538	0.692	5.79083e-16	IRF2	BRCA	Myeloid
2.47056e-18	-0.0189648	0.348	0.546	7.83169e-16	MAX	BRCA	Myeloid
1.11388e-17	-0.0227681	0.995	0.997	3.53101e-15	USF2	BRCA	Myeloid
1.38442e-16	0.0281124	0.438	0.209	4.38861e-14	PITX1	BRCA	Myeloid
2.51386e-16	-0.0165564	0.574	0.684	7.96893e-14	RARG	BRCA	Myeloid
1.40104e-15	-0.0232025	0.54	0.71	4.44131e-13	FLI1	BRCA	Myeloid
2.85575e-15	-0.0498577	0.529	0.674	9.05273e-13	HMGB3	BRCA	Myeloid
4.01985e-15	0.0124453	0.596	0.376	1.27429e-12	MZF1	BRCA	Myeloid
6.51477e-15	-0.0540573	0.9	0.953	2.06518e-12	MAFB	BRCA	Myeloid
6.60385e-15	-0.0186304	0.215	0.399	2.09342e-12	CLOCK	BRCA	Myeloid
1.17853e-14	-0.012386	1	1	3.73594e-12	NR1H3	BRCA	Myeloid
1.63643e-14	0.0160257	0.806	0.661	5.18747e-12	RXRA	BRCA	Myeloid
2.77327e-14	-0.014808	0.686	0.804	8.79127e-12	GATA2	BRCA	Myeloid
3.52213e-14	-0.0400867	0.389	0.59	1.11652e-11	TCF4	BRCA	Myeloid
1.41664e-13	0.0172467	0.948	0.901	4.49073e-11	HEY2	BRCA	Myeloid
1.42761e-13	0.0138072	0.237	0.073	4.52551e-11	BCL11A	BRCA	Myeloid
2.17098e-13	-0.0286735	0.497	0.627	6.882e-11	ZNF143	BRCA	Myeloid
3.437e-13	0.0117827	0.93	0.843	1.08953e-10	FOXA1	BRCA	Myeloid
3.53915e-13	0.0155342	0.333	0.151	1.12191e-10	HSF4	BRCA	Myeloid
5.05066e-13	0.0141283	0.371	0.172	1.60106e-10	HES2	BRCA	Myeloid
5.29995e-13	-0.0149032	0.912	0.943	1.68009e-10	NFIB	BRCA	Myeloid
6.05998e-13	0.0130161	0.942	0.867	1.92101e-10	TRPS1	BRCA	Myeloid
1.54135e-12	-0.01312	0.773	0.856	4.88608e-10	FOXO1	BRCA	Myeloid
3.19479e-12	-0.0152849	0.621	0.807	1.01275e-09	JUNB	BRCA	Myeloid
4.3034e-12	-0.0164919	0.137	0.292	1.36418e-09	FOXK1	BRCA	Myeloid
9.5939e-12	0.0326777	0.421	0.245	3.04127e-09	SOX11	BRCA	Myeloid
1.10313e-11	-0.0137951	0.13	0.274	3.49691e-09	TEAD2	BRCA	Myeloid
1.1146e-11	-0.0318564	0.537	0.687	3.53328e-09	PPARG	BRCA	Myeloid
1.26352e-11	0.014142	0.504	0.316	4.00536e-09	GTF2B	BRCA	Myeloid
2.27678e-11	-0.0158456	0.097	0.232	7.21739e-09	ZNF148	BRCA	Myeloid
7.91175e-11	0.0109424	0.947	0.89	2.50802e-08	BRCA1	BRCA	Myeloid
9.01444e-11	0.0237202	0.676	0.52	2.85758e-08	HSF1	BRCA	Myeloid
1.27879e-10	0.0269379	0.3	0.138	4.05375e-08	NPDC1	BRCA	Myeloid
1.77487e-10	-0.0198192	0.111	0.23	5.62633e-08	ZFX	BRCA	Myeloid
1.12583e-09	-0.0266728	0.759	0.799	3.56889e-07	MAF	BRCA	Myeloid
1.85283e-09	-0.0109541	0.144	0.279	5.87346e-07	IRF6	BRCA	Myeloid
3.61183e-09	0.0110013	0.516	0.35	1.14495e-06	CTCF	BRCA	Myeloid
3.79016e-09	-0.0297469	0.607	0.749	1.20148e-06	KLF11	BRCA	Myeloid
7.37988e-09	-0.0208191	0.289	0.452	2.33942e-06	SPIB	BRCA	Myeloid
1.45596e-08	-0.038236	0.346	0.473	4.61539e-06	KLF7	BRCA	Myeloid
5.09527e-08	-0.0232844	0.306	0.431	1.6152e-05	ZNF358	BRCA	Myeloid
6.19225e-08	-0.0284168	0.262	0.384	1.96294e-05	ERF	BRCA	Myeloid
2.22888e-07	-0.0107699	0.091	0.17	7.06555e-05	ZNF670	BRCA	Myeloid
4.39584e-07	-0.012542	0.299	0.426	0.000139348	NR1H2	BRCA	Myeloid
5.13829e-07	0.0161586	0.334	0.201	0.000162884	FOXP2	BRCA	Myeloid
8.95613e-07	0.0139775	0.859	0.794	0.000283909	VEZF1	BRCA	Myeloid
2.42724e-06	-0.0119481	0.27	0.368	0.000769436	POLR3G	BRCA	Myeloid
4.21941e-06	-0.0108952	0.109	0.193	0.00133755	NRF1	BRCA	Myeloid
5.94307e-06	0.0178081	0.89	0.883	0.00188395	SP5	BRCA	Myeloid
1.17667e-05	0.0118147	0.471	0.332	0.00373004	JDP2	BRCA	Myeloid
1.20369e-05	0.0144189	0.847	0.791	0.00381571	HOXA4	BRCA	Myeloid
1.73888e-05	-0.0103675	0.415	0.501	0.00551224	NR2F1	BRCA	Myeloid
1.98288e-05	0.0110384	0.858	0.83	0.00628573	EGR4	BRCA	Myeloid
1.41421e-63	0.0218957	0.982	0.79	4.48304e-61	IKZF1	BRCA	T_cells
9.1481e-56	0.0213367	0.866	0.475	2.89995e-53	POU2F2	BRCA	T_cells
1.5976e-50	-0.0195284	0.982	1	5.06439e-48	RELB	BRCA	T_cells
7.8408e-49	-0.0252418	1	1	2.48553e-46	NFE2L2	BRCA	T_cells
4.72144e-40	-0.0177431	0.549	0.804	1.49669e-37	NFKB2	BRCA	T_cells
2.19192e-39	-0.0167806	1	1	6.9484e-37	CEBPG	BRCA	T_cells
5.62404e-37	0.0234771	0.908	0.71	1.78282e-34	RXRA	BRCA	T_cells
9.39596e-36	0.0111585	0.971	0.867	2.97852e-33	STAT2	BRCA	T_cells
1.79475e-34	-0.0294957	0.815	0.942	5.68937e-32	CREM	BRCA	T_cells
2.36681e-33	0.0246877	0.682	0.32	7.50278e-31	HSF4	BRCA	T_cells
9.10705e-33	0.0250678	0.855	0.594	2.88693e-30	HOXB8	BRCA	T_cells
2.1157e-32	0.0801323	0.867	0.602	6.70676e-30	PEG3	BRCA	T_cells
2.64883e-32	-0.0190617	0.473	0.776	8.3968e-30	HOXA5	BRCA	T_cells
2.91346e-32	-0.017808	1	1	9.23566e-30	FOSL1	BRCA	T_cells
4.15622e-31	0.0205172	0.656	0.29	1.31752e-28	ZNF25	BRCA	T_cells
1.17623e-30	0.024753	0.766	0.442	3.72864e-28	TAF1	BRCA	T_cells
2.61694e-30	0.0276948	0.59	0.343	8.29571e-28	FLI1	BRCA	T_cells
9.1169e-30	0.033906	0.667	0.309	2.89006e-27	FOXP2	BRCA	T_cells
2.78349e-29	-0.0271696	0.993	0.997	8.82365e-27	FOSL2	BRCA	T_cells
5.91539e-28	0.0132912	0.959	0.843	1.87518e-25	GATA3	BRCA	T_cells
1.58921e-27	0.0268267	0.714	0.367	5.03779e-25	HES2	BRCA	T_cells
1.2624e-25	0.0122212	0.714	0.37	4.00182e-23	XRCC4	BRCA	T_cells
2.8104e-25	0.0140483	0.677	0.337	8.90898e-23	TEAD4	BRCA	T_cells
3.1701e-25	0.0118314	0.664	0.323	1.00492e-22	TFAP4	BRCA	T_cells
7.49747e-25	0.0140946	0.706	0.373	2.3767e-22	TBX19	BRCA	T_cells
1.30856e-24	-0.0159676	0.566	0.796	4.14814e-22	ARID5B	BRCA	T_cells
5.85092e-24	-0.0216971	0.672	0.867	1.85474e-21	CHD1	BRCA	T_cells
5.49135e-22	-0.011037	0.083	0.238	1.74076e-19	NR1H2	BRCA	T_cells
6.36542e-22	0.0147066	0.975	0.898	2.01784e-19	KDM5A	BRCA	T_cells
1.05101e-21	-0.0245791	0.285	0.552	3.33171e-19	ANXA1	BRCA	T_cells
1.09942e-21	0.0184659	0.777	0.492	3.48517e-19	MAF	BRCA	T_cells
1.65645e-21	-0.0134683	0.401	0.646	5.25094e-19	PRNP	BRCA	T_cells
1.70245e-21	0.0151222	0.718	0.406	5.39676e-19	PPARA	BRCA	T_cells
1.89459e-21	0.0304553	0.861	0.633	6.00586e-19	JDP2	BRCA	T_cells
2.2023e-21	0.0128326	0.704	0.384	6.98128e-19	ARID3A	BRCA	T_cells
7.0792e-21	-0.0102134	0.211	0.442	2.24411e-18	KLF16	BRCA	T_cells
8.15027e-21	0.0178385	0.974	0.906	2.58364e-18	TRPS1	BRCA	T_cells
9.2462e-21	0.0327045	0.913	0.721	2.93104e-18	HSF1	BRCA	T_cells
1.3887e-20	-0.0346885	0.176	0.398	4.40217e-18	CD59	BRCA	T_cells
7.02018e-20	-0.0425824	0.179	0.384	2.2254e-17	RAB14	BRCA	T_cells
8.82227e-20	-0.0111615	0.269	0.53	2.79666e-17	BACH2	BRCA	T_cells
5.86522e-19	-0.0100634	0.998	0.992	1.85927e-16	ATF4	BRCA	T_cells
5.98377e-19	-0.0967229	0.734	0.884	1.89686e-16	DDIT3	BRCA	T_cells
1.0091e-18	-0.0116536	0.104	0.262	3.19884e-16	FOXF1	BRCA	T_cells
3.18053e-18	0.0168832	0.88	0.649	1.00823e-15	CTCF	BRCA	T_cells
5.24783e-18	-0.0132616	0.971	0.986	1.66356e-15	HIF1A	BRCA	T_cells
1.66282e-16	-0.0131316	0.999	1	5.27115e-14	MAFF	BRCA	T_cells
8.44269e-16	0.0182695	0.963	0.867	2.67633e-13	AR	BRCA	T_cells
1.82835e-15	0.0359859	0.571	0.384	5.79587e-13	TBX21	BRCA	T_cells
2.21941e-15	-0.0163888	0.08	0.224	7.03554e-13	SP100	BRCA	T_cells
4.27081e-15	0.0108741	0.926	0.793	1.35385e-12	E2F8	BRCA	T_cells
9.06833e-15	-0.0171849	0.103	0.271	2.87466e-12	CCNT2	BRCA	T_cells
4.42964e-14	0.0114334	0.972	0.887	1.4042e-11	BRCA1	BRCA	T_cells
4.94867e-14	0.0103086	0.652	0.403	1.56873e-11	GTF2B	BRCA	T_cells
1.25185e-13	0.0127689	0.68	0.392	3.96837e-11	ZNF263	BRCA	T_cells
1.96061e-13	-0.0103107	0.272	0.475	6.21514e-11	ELK1	BRCA	T_cells
2.7458e-13	-0.0125877	0.063	0.18	8.70418e-11	NKX3-1	BRCA	T_cells
9.01373e-13	0.0137006	0.666	0.39	2.85735e-10	PITX1	BRCA	T_cells
3.2444e-12	-0.0251493	0.721	0.876	1.02848e-09	ZNF84	BRCA	T_cells
4.62503e-12	-0.0179217	0.209	0.384	1.46614e-09	MYB	BRCA	T_cells
6.17343e-12	-0.0228076	0.225	0.406	1.95698e-09	GATA6	BRCA	T_cells
1.00008e-11	-0.0109312	0.985	0.994	3.17026e-09	CREB3L2	BRCA	T_cells
1.37581e-11	-0.0386928	0.761	0.887	4.36131e-09	SP5	BRCA	T_cells
2.98208e-11	-0.0158517	0.185	0.351	9.4532e-09	MYBL1	BRCA	T_cells
3.13798e-11	-0.01982	0.199	0.359	9.9474e-09	GTF2F1	BRCA	T_cells
4.4527e-11	0.0119758	0.173	0.047	1.41151e-08	SIRT6	BRCA	T_cells
1.13463e-10	0.0391296	0.393	0.271	3.59676e-08	EMX1	BRCA	T_cells
2.44264e-10	-0.0122955	0.769	0.892	7.74317e-08	KDM5B	BRCA	T_cells
4.83245e-10	-0.0145968	0.167	0.307	1.53189e-07	RREB1	BRCA	T_cells
9.07356e-10	-0.0218051	0.174	0.32	2.87632e-07	ZNF562	BRCA	T_cells
1.35654e-09	-0.0116828	0.994	0.994	4.30024e-07	MXI1	BRCA	T_cells
2.05455e-09	-0.0173046	0.144	0.273	6.51292e-07	SMAD1	BRCA	T_cells
2.63055e-09	0.0105633	0.972	0.917	8.33886e-07	HEY2	BRCA	T_cells
4.22975e-09	-0.0104079	0.121	0.235	1.34083e-06	MECOM	BRCA	T_cells
6.99265e-09	-0.012908	0.956	0.983	2.21667e-06	ZNF16	BRCA	T_cells
1.68522e-08	-0.0196896	0.147	0.26	5.34213e-06	TCF4	BRCA	T_cells
7.57611e-08	-0.0130742	0.986	0.978	2.40163e-05	ENO1	BRCA	T_cells
8.4346e-07	-0.0195041	0.684	0.826	0.000267377	EGR4	BRCA	T_cells
1.19059e-06	-0.0170342	0.895	0.876	0.000377418	ZNF281	BRCA	T_cells
5.75497e-06	-0.0135584	0.093	0.174	0.00182433	ARNTL2	BRCA	T_cells
1.41841e-05	-0.0135516	0.495	0.552	0.00449636	FOXJ1	BRCA	T_cells
4.82605e-112	-0.020644	0.997	1	1.41403e-109	ZBTB7A	BRCA_valid2	B_cells
8.64334e-79	-0.0362194	0.906	0.988	2.5325e-76	MAFG	BRCA_valid2	B_cells
1.60066e-71	-0.0176931	0.789	0.955	4.68992e-69	IRX5	BRCA_valid2	B_cells
1.27077e-68	-0.0255772	0.77	0.912	3.72336e-66	TCF4	BRCA_valid2	B_cells
3.1465e-67	-0.0241189	0.929	0.996	9.21926e-65	YY1	BRCA_valid2	B_cells
5.033e-67	-0.0131599	0.982	1	1.47467e-64	POLR2A	BRCA_valid2	B_cells
6.37067e-67	-0.0182683	0.861	0.986	1.86661e-64	HIC1	BRCA_valid2	B_cells
1.63388e-64	-0.0226358	0.854	0.975	4.78727e-62	ARID5B	BRCA_valid2	B_cells
1.76016e-64	-0.0186987	0.895	0.989	5.15726e-62	FOXO3	BRCA_valid2	B_cells
1.79182e-63	-0.0403658	0.43	0.775	5.25004e-61	BCL3	BRCA_valid2	B_cells
3.71728e-62	-0.0144886	0.911	0.989	1.08916e-59	FOXP1	BRCA_valid2	B_cells
2.0899e-60	-0.0231647	0.988	0.996	6.12341e-58	ATF4	BRCA_valid2	B_cells
1.09116e-59	0.0396755	0.994	0.998	3.19711e-57	SMARCB1	BRCA_valid2	B_cells
1.10315e-58	-0.011101	1	1	3.23224e-56	CEBPB	BRCA_valid2	B_cells
5.06427e-58	-0.0195394	0.758	0.88	1.48383e-55	MSX1	BRCA_valid2	B_cells
1.13942e-57	-0.0151135	0.999	1	3.33849e-55	ETS1	BRCA_valid2	B_cells
1.77049e-57	-0.026927	0.969	1	5.18753e-55	EGR4	BRCA_valid2	B_cells
4.93041e-57	-0.0254419	0.58	0.809	1.44461e-54	EP300	BRCA_valid2	B_cells
5.74868e-57	0.0214483	1	1	1.68436e-54	SPI1	BRCA_valid2	B_cells
1.75686e-56	-0.0156631	0.997	1	5.14761e-54	ATF3	BRCA_valid2	B_cells
3.96721e-55	0.054726	0.329	0.004	1.16239e-52	ZBTB7C	BRCA_valid2	B_cells
1.74147e-54	-0.0238918	0.978	0.998	5.10251e-52	MAFF	BRCA_valid2	B_cells
7.87956e-54	-0.0240517	0.988	1	2.30871e-51	MAX	BRCA_valid2	B_cells
2.88896e-53	0.0604163	0.715	0.514	8.46464e-51	ZC3H11A	BRCA_valid2	B_cells
3.22048e-52	-0.0199327	0.869	0.971	9.43602e-50	SRF	BRCA_valid2	B_cells
4.02821e-52	-0.0315275	0.796	0.955	1.18026e-49	NFKB1	BRCA_valid2	B_cells
1.19179e-49	-0.0566109	0.181	0.446	3.49195e-47	MAFA	BRCA_valid2	B_cells
3.65254e-49	0.0264644	0.995	0.996	1.07019e-46	SPDEF	BRCA_valid2	B_cells
5.03972e-49	-0.0315674	0.858	0.963	1.47664e-46	LMO2	BRCA_valid2	B_cells
5.5005e-49	0.0275558	0.5	0.173	1.61165e-46	SIX2	BRCA_valid2	B_cells
8.06819e-49	-0.0281438	0.91	0.966	2.36398e-46	FOSL1	BRCA_valid2	B_cells
3.84878e-48	-0.0200379	0.844	0.932	1.12769e-45	NFIL3	BRCA_valid2	B_cells
3.28599e-47	-0.0169814	0.555	0.816	9.62795e-45	FOXC1	BRCA_valid2	B_cells
3.56864e-47	-0.0159734	0.847	0.964	1.04561e-44	CEBPD	BRCA_valid2	B_cells
1.12481e-46	-0.017212	0.514	0.793	3.29571e-44	RARA	BRCA_valid2	B_cells
5.87103e-46	-0.0227702	0.653	0.87	1.72021e-43	SIN3A	BRCA_valid2	B_cells
1.03102e-45	-0.0193542	0.585	0.789	3.02088e-43	MEF2D	BRCA_valid2	B_cells
8.78503e-43	0.0173138	1	1	2.57401e-40	HDAC2	BRCA_valid2	B_cells
1.78354e-39	0.0156788	0.998	1	5.22576e-37	SMARCA4	BRCA_valid2	B_cells
2.79398e-39	-0.050796	0.407	0.67	8.18636e-37	HIVEP1	BRCA_valid2	B_cells
2.04725e-38	-0.0152825	0.577	0.768	5.99844e-36	IRF9	BRCA_valid2	B_cells
9.54894e-38	-0.0423001	0.126	0.352	2.79784e-35	TCF3	BRCA_valid2	B_cells
3.58535e-37	0.0231601	0.994	0.988	1.05051e-34	TFAP2B	BRCA_valid2	B_cells
5.75032e-36	-0.0131189	0.988	0.998	1.68484e-33	EGR3	BRCA_valid2	B_cells
4.54504e-35	0.0125484	0.991	0.973	1.3317e-32	CEBPA	BRCA_valid2	B_cells
2.98802e-34	-0.0172245	0.981	0.982	8.75489e-32	CEBPG	BRCA_valid2	B_cells
4.1822e-34	0.0163882	0.613	0.375	1.22538e-31	HOXC10	BRCA_valid2	B_cells
4.78708e-34	-0.0236784	0.584	0.791	1.40262e-31	NFKB2	BRCA_valid2	B_cells
6.88241e-34	0.0195916	0.922	0.843	2.01655e-31	NELFE	BRCA_valid2	B_cells
2.00613e-33	-0.03019	0.299	0.523	5.87795e-31	TFE3	BRCA_valid2	B_cells
3.59551e-33	0.0232973	0.805	0.605	1.05348e-30	ELF5	BRCA_valid2	B_cells
1.00023e-32	0.0294716	0.561	0.314	2.93068e-30	HMGN3	BRCA_valid2	B_cells
5.30077e-31	-0.0103486	0.99	0.998	1.55313e-28	E2F1	BRCA_valid2	B_cells
6.51741e-31	-0.0159868	0.882	0.936	1.9096e-28	FOSL2	BRCA_valid2	B_cells
9.69701e-31	-0.0136013	0.633	0.787	2.84122e-28	STAT3	BRCA_valid2	B_cells
1.48138e-29	-0.0197188	0.396	0.604	4.34046e-27	KLF3	BRCA_valid2	B_cells
1.94309e-29	0.0187591	0.43	0.173	5.69325e-27	TFDP2	BRCA_valid2	B_cells
1.43341e-28	-0.0147289	0.618	0.805	4.19988e-26	PRRX2	BRCA_valid2	B_cells
2.9357e-28	0.0116667	0.959	0.895	8.60159e-26	HOXA7	BRCA_valid2	B_cells
1.32698e-27	0.014231	0.983	0.954	3.88804e-25	HOXB7	BRCA_valid2	B_cells
2.00985e-27	0.0524347	0.541	0.327	5.88885e-25	PITX1	BRCA_valid2	B_cells
2.54778e-27	-0.040847	0.243	0.427	7.46501e-25	HOXC9	BRCA_valid2	B_cells
7.32682e-27	0.0353559	0.552	0.321	2.14676e-24	AR	BRCA_valid2	B_cells
1.19351e-26	-0.0148732	0.934	0.984	3.49698e-24	BRCA1	BRCA_valid2	B_cells
7.1952e-26	-0.0182209	0.854	0.941	2.10819e-23	ELF1	BRCA_valid2	B_cells
4.12806e-25	0.0399501	0.934	0.811	1.20952e-22	SNAI3	BRCA_valid2	B_cells
1.14008e-24	-0.0158685	0.365	0.537	3.34045e-22	ATF2	BRCA_valid2	B_cells
4.61805e-23	-0.0119682	0.973	0.989	1.35309e-20	GTF2B	BRCA_valid2	B_cells
7.19779e-23	-0.0400138	0.166	0.345	2.10895e-20	CCNT2	BRCA_valid2	B_cells
2.23766e-22	-0.0143742	0.688	0.814	6.55634e-20	FOXO1	BRCA_valid2	B_cells
5.38208e-22	-0.012632	0.614	0.784	1.57695e-19	TRIM28	BRCA_valid2	B_cells
1.06114e-21	-0.0118494	0.47	0.7	3.10913e-19	VEZF1	BRCA_valid2	B_cells
1.55907e-21	-0.0138249	0.768	0.905	4.56808e-19	GATA2	BRCA_valid2	B_cells
6.13759e-21	0.0101719	0.612	0.418	1.79831e-18	ETV7	BRCA_valid2	B_cells
6.73354e-21	0.0201814	0.992	0.996	1.97293e-18	CREB3	BRCA_valid2	B_cells
2.53096e-20	-0.0102737	0.449	0.621	7.41572e-18	ZNF274	BRCA_valid2	B_cells
7.55122e-20	0.0101759	0.999	1	2.21251e-17	POLR3G	BRCA_valid2	B_cells
8.38088e-20	-0.0183496	0.042	0.143	2.4556e-17	HIVEP2	BRCA_valid2	B_cells
3.75423e-18	-0.0139749	0.583	0.736	1.09999e-15	ZNF84	BRCA_valid2	B_cells
4.61186e-18	-0.0214662	0.173	0.321	1.35127e-15	FOXF1	BRCA_valid2	B_cells
2.22555e-17	-0.0201043	0.27	0.436	6.52085e-15	CREB3L2	BRCA_valid2	B_cells
4.36455e-17	-0.0171966	0.662	0.818	1.27881e-14	TAF7	BRCA_valid2	B_cells
5.62903e-17	-0.0178778	0.093	0.204	1.6493e-14	DLX5	BRCA_valid2	B_cells
9.05101e-17	-0.0191065	0.755	0.845	2.65194e-14	FOXK2	BRCA_valid2	B_cells
7.76132e-16	0.0303979	0.755	0.595	2.27407e-13	BRF1	BRCA_valid2	B_cells
3.16549e-15	-0.0147183	0.355	0.507	9.27489e-13	KLF6	BRCA_valid2	B_cells
4.37285e-15	-0.0154358	0.308	0.454	1.28125e-12	HOXC13	BRCA_valid2	B_cells
2.25456e-14	-0.0110217	0.999	1	6.60585e-12	CREM	BRCA_valid2	B_cells
2.37418e-14	-0.0126478	0.651	0.738	6.95635e-12	HOXC6	BRCA_valid2	B_cells
4.25679e-14	-0.0110685	0.685	0.823	1.24724e-11	PATZ1	BRCA_valid2	B_cells
6.99582e-14	0.0131799	0.977	0.948	2.04977e-11	MAFB	BRCA_valid2	B_cells
1.58168e-13	-0.0172339	0.243	0.38	4.63433e-11	E2F6	BRCA_valid2	B_cells
5.35151e-13	-0.0165933	0.292	0.445	1.56799e-10	CHD1	BRCA_valid2	B_cells
1.24849e-11	-0.0111479	0.719	0.834	3.65807e-09	JUN	BRCA_valid2	B_cells
5.54984e-11	-0.0137725	0.056	0.13	1.6261e-08	SMAD1	BRCA_valid2	B_cells
6.42238e-11	0.03121	0.649	0.55	1.88176e-08	POLE4	BRCA_valid2	B_cells
7.70496e-11	-0.0198503	0.454	0.586	2.25755e-08	ETS2	BRCA_valid2	B_cells
1.31701e-09	-0.0178798	0.358	0.482	3.85883e-07	EN2	BRCA_valid2	B_cells
1.82757e-09	0.0102032	0.987	0.975	5.35479e-07	IRF7	BRCA_valid2	B_cells
3.18182e-09	-0.0109471	0.322	0.434	9.32272e-07	REST	BRCA_valid2	B_cells
5.7383e-09	-0.0236162	0.826	0.871	1.68132e-06	POU2F2	BRCA_valid2	B_cells
8.97727e-09	-0.0104269	0.669	0.73	2.63034e-06	REL	BRCA_valid2	B_cells
1.96435e-08	-0.0135321	0.204	0.291	5.75554e-06	MSC	BRCA_valid2	B_cells
2.86408e-08	-0.0266566	0.615	0.673	8.39175e-06	ID1	BRCA_valid2	B_cells
1.29053e-07	-0.0125036	0.429	0.518	3.78125e-05	SOX10	BRCA_valid2	B_cells
2.50266e-07	0.0285423	0.885	0.809	7.33281e-05	JUNB	BRCA_valid2	B_cells
4.83364e-07	-0.0121927	0.596	0.711	0.000141626	ARID3A	BRCA_valid2	B_cells
4.40183e-06	0.0115787	0.114	0.054	0.00128974	SUPT20H	BRCA_valid2	B_cells
1.0682e-05	-0.0113991	0.066	0.13	0.00312983	ELK3	BRCA_valid2	B_cells
2.74203e-05	-0.0113311	0.451	0.489	0.00803415	POU6F1	BRCA_valid2	B_cells
3.22554e-05	0.0186163	0.412	0.329	0.00945084	BATF	BRCA_valid2	B_cells
0	-0.0444334	1	1	0	ETS1	BRCA_valid2	Endothelial
0	-0.0565543	0.84	0.97	0	NFKB1	BRCA_valid2	Endothelial
0	-0.0878024	0.949	0.99	0	FOSL1	BRCA_valid2	Endothelial
1.87241e-280	-0.0453045	0.991	0.998	5.48615e-278	RELB	BRCA_valid2	Endothelial
6.05509e-245	-0.0409654	0.98	0.997	1.77414e-242	CEBPG	BRCA_valid2	Endothelial
6.7028e-239	-0.0367067	0.994	0.998	1.96392e-236	ATF4	BRCA_valid2	Endothelial
1.95537e-229	-0.0369893	0.763	0.959	5.72923e-227	IRF9	BRCA_valid2	Endothelial
5.06209e-228	-0.0435773	0.878	0.976	1.48319e-225	STAT3	BRCA_valid2	Endothelial
5.61307e-228	-0.0578491	0.97	0.996	1.64463e-225	MAFG	BRCA_valid2	Endothelial
5.83953e-228	-0.0311413	0.953	0.995	1.71098e-225	HIC1	BRCA_valid2	Endothelial
6.80911e-200	-0.0450243	0.905	0.976	1.99507e-197	ELF1	BRCA_valid2	Endothelial
6.67516e-197	-0.042262	0.954	0.992	1.95582e-194	MSX1	BRCA_valid2	Endothelial
7.62637e-189	-0.0355645	0.943	0.988	2.23453e-186	NFIL3	BRCA_valid2	Endothelial
2.78618e-178	-0.0508124	0.461	0.794	8.16349e-176	TFE3	BRCA_valid2	Endothelial
3.32762e-170	-0.0326734	0.956	0.992	9.74993e-168	TCF4	BRCA_valid2	Endothelial
1.3929e-169	-0.0354519	0.597	0.857	4.0812e-167	NFKB2	BRCA_valid2	Endothelial
3.70187e-164	-0.0263732	0.937	0.989	1.08465e-161	CEBPD	BRCA_valid2	Endothelial
1.34589e-148	-0.0291952	0.993	0.999	3.94347e-146	MAFF	BRCA_valid2	Endothelial
3.33859e-143	-0.0357569	0.571	0.828	9.78206e-141	REST	BRCA_valid2	Endothelial
2.32425e-133	-0.0130337	0.999	1	6.81006e-131	ZBTB7A	BRCA_valid2	Endothelial
4.2029e-128	-0.0257601	0.994	0.998	1.23145e-125	CREM	BRCA_valid2	Endothelial
3.16818e-123	-0.0213959	0.911	0.986	9.28277e-121	ARID5B	BRCA_valid2	Endothelial
2.05731e-122	-0.0197117	0.483	0.76	6.02792e-120	ETV6	BRCA_valid2	Endothelial
1.82047e-119	-0.0216675	0.501	0.755	5.33396e-117	PBX3	BRCA_valid2	Endothelial
1.32608e-114	-0.0506038	0.444	0.738	3.88542e-112	ZNF502	BRCA_valid2	Endothelial
1.09905e-105	-0.0672565	0.466	0.729	3.22022e-103	HOXD1	BRCA_valid2	Endothelial
3.30995e-100	-0.0171399	0.977	0.994	9.69816e-98	YY1	BRCA_valid2	Endothelial
2.80202e-92	0.0116872	0.77	0.564	8.20993e-90	IRX3	BRCA_valid2	Endothelial
8.30163e-91	-0.0555301	0.202	0.48	2.43238e-88	CCNT2	BRCA_valid2	Endothelial
3.72734e-89	-0.0472053	0.707	0.871	1.09211e-86	ETS2	BRCA_valid2	Endothelial
9.34836e-89	0.052616	0.511	0.238	2.73907e-86	LHX6	BRCA_valid2	Endothelial
4.31506e-88	-0.0471076	0.383	0.665	1.26431e-85	EN2	BRCA_valid2	Endothelial
1.67905e-87	-0.0129274	0.657	0.859	4.91961e-85	STAT5A	BRCA_valid2	Endothelial
2.19538e-86	-0.0322026	0.959	0.985	6.43248e-84	LMO2	BRCA_valid2	Endothelial
4.96134e-86	-0.0211554	0.989	0.999	1.45367e-83	MAX	BRCA_valid2	Endothelial
2.14139e-85	-0.0414054	0.723	0.884	6.27428e-83	BCL3	BRCA_valid2	Endothelial
3.48332e-84	0.0146712	0.764	0.538	1.02061e-81	FLI1	BRCA_valid2	Endothelial
1.69038e-83	-0.0206516	0.811	0.922	4.95282e-81	TRIM28	BRCA_valid2	Endothelial
8.56003e-82	-0.0290073	0.905	0.973	2.50809e-79	FOXC1	BRCA_valid2	Endothelial
7.16778e-80	-0.0362065	0.607	0.806	2.10016e-77	HOXD10	BRCA_valid2	Endothelial
9.56259e-80	-0.0195639	0.952	0.982	2.80184e-77	FOSL2	BRCA_valid2	Endothelial
5.70306e-79	0.0195072	0.728	0.526	1.671e-76	ELF5	BRCA_valid2	Endothelial
6.40032e-76	-0.0182158	0.833	0.928	1.87529e-73	MAFK	BRCA_valid2	Endothelial
4.95265e-70	0.028126	0.532	0.318	1.45113e-67	E2F3	BRCA_valid2	Endothelial
1.94741e-68	-0.0254125	0.268	0.518	5.70591e-66	E2F6	BRCA_valid2	Endothelial
8.42796e-68	-0.0146548	0.692	0.809	2.46939e-65	SETDB1	BRCA_valid2	Endothelial
5.40984e-66	0.0245572	0.409	0.189	1.58508e-63	ZNF467	BRCA_valid2	Endothelial
4.97454e-63	0.0315035	0.47	0.252	1.45754e-60	LEF1	BRCA_valid2	Endothelial
8.74218e-62	0.0171182	0.991	0.981	2.56146e-59	HOXB7	BRCA_valid2	Endothelial
1.35575e-61	-0.010037	0.996	0.999	3.97235e-59	MYC	BRCA_valid2	Endothelial
3.37715e-60	-0.0100111	0.993	0.996	9.89504e-58	EGR3	BRCA_valid2	Endothelial
6.59242e-60	-0.0225296	0.792	0.886	1.93158e-57	TAF7	BRCA_valid2	Endothelial
8.4302e-58	0.0117183	0.991	0.976	2.47005e-55	NR2F2	BRCA_valid2	Endothelial
9.93089e-58	0.0116983	0.311	0.12	2.90975e-55	MYBL1	BRCA_valid2	Endothelial
3.38824e-57	0.0106934	0.991	0.97	9.92755e-55	PBX1	BRCA_valid2	Endothelial
1.92975e-56	0.0298909	0.519	0.29	5.65418e-54	BRF1	BRCA_valid2	Endothelial
3.30448e-55	-0.0117619	0.959	0.987	9.68212e-53	EGR4	BRCA_valid2	Endothelial
9.4731e-55	-0.0367339	0.534	0.75	2.77562e-52	FOXF1	BRCA_valid2	Endothelial
1.33124e-54	0.0257699	0.882	0.739	3.90054e-52	BARX2	BRCA_valid2	Endothelial
1.5106e-51	0.031019	0.465	0.28	4.42607e-49	AR	BRCA_valid2	Endothelial
4.95754e-51	-0.0139454	0.759	0.893	1.45256e-48	PRRX2	BRCA_valid2	Endothelial
3.41599e-50	0.0395162	0.591	0.394	1.00089e-47	TAL1	BRCA_valid2	Endothelial
3.48264e-50	0.0277894	0.541	0.35	1.02041e-47	JUNB	BRCA_valid2	Endothelial
3.00379e-47	0.0110934	0.352	0.16	8.80111e-45	HMGN3	BRCA_valid2	Endothelial
3.0611e-46	0.0189517	0.234	0.077	8.96902e-44	ZNF235	BRCA_valid2	Endothelial
1.06974e-44	0.0101007	0.878	0.848	3.13434e-42	NELFE	BRCA_valid2	Endothelial
4.08247e-40	0.0161818	0.564	0.384	1.19617e-37	KDM5B	BRCA_valid2	Endothelial
8.41467e-40	-0.0126094	0.982	0.99	2.4655e-37	GTF2B	BRCA_valid2	Endothelial
9.54933e-40	0.0111314	0.317	0.152	2.79795e-37	TFDP2	BRCA_valid2	Endothelial
6.41902e-39	-0.0166461	0.202	0.376	1.88077e-36	HOXC9	BRCA_valid2	Endothelial
1.04994e-37	0.0157253	0.788	0.66	3.07633e-35	HOXD8	BRCA_valid2	Endothelial
1.80628e-36	0.0211631	0.188	0.051	5.29239e-34	ZBTB7C	BRCA_valid2	Endothelial
1.24225e-35	-0.0139099	0.379	0.595	3.63979e-33	RELA	BRCA_valid2	Endothelial
3.59814e-35	0.0333838	0.333	0.168	1.05425e-32	TEAD2	BRCA_valid2	Endothelial
1.87045e-33	-0.0178925	0.307	0.48	5.48041e-31	MSC	BRCA_valid2	Endothelial
2.78128e-33	0.0171956	0.71	0.557	8.14914e-31	FOXP3	BRCA_valid2	Endothelial
9.85875e-33	0.014988	0.289	0.143	2.88861e-30	ETV4	BRCA_valid2	Endothelial
3.09863e-29	0.0124604	0.73	0.61	9.079e-27	TCF7L1	BRCA_valid2	Endothelial
2.63637e-28	0.0114505	0.533	0.409	7.72456e-26	NR2C2	BRCA_valid2	Endothelial
4.5818e-28	0.0135118	0.537	0.387	1.34247e-25	KMT2A	BRCA_valid2	Endothelial
6.28616e-27	0.0318703	0.571	0.428	1.84185e-24	ID1	BRCA_valid2	Endothelial
1.06044e-25	-0.0134985	0.729	0.847	3.10708e-23	FOXK2	BRCA_valid2	Endothelial
1.62311e-25	0.0212041	0.376	0.245	4.7557e-23	BATF	BRCA_valid2	Endothelial
7.80766e-23	-0.013844	0.11	0.234	2.28765e-20	BACH1	BRCA_valid2	Endothelial
7.42711e-22	0.0166266	0.413	0.289	2.17614e-19	ZNF16	BRCA_valid2	Endothelial
3.47686e-21	0.0126761	0.271	0.162	1.01872e-18	MEF2B	BRCA_valid2	Endothelial
4.10157e-21	0.0195431	0.41	0.288	1.20176e-18	TCF7L2	BRCA_valid2	Endothelial
5.9947e-21	0.0132742	0.993	0.995	1.75645e-18	SMARCB1	BRCA_valid2	Endothelial
1.24971e-19	0.025439	0.364	0.246	3.66166e-17	HOXB3	BRCA_valid2	Endothelial
1.2606e-19	0.0107718	0.196	0.113	3.69354e-17	ETV3	BRCA_valid2	Endothelial
7.98046e-17	0.0112718	0.639	0.535	2.33828e-14	FOXI1	BRCA_valid2	Endothelial
2.87183e-15	0.0184792	0.46	0.338	8.41446e-13	ZC3H11A	BRCA_valid2	Endothelial
4.58748e-15	0.0106909	0.5	0.383	1.34413e-12	HLF	BRCA_valid2	Endothelial
2.14522e-14	-0.027747	0.46	0.621	6.28549e-12	MAFA	BRCA_valid2	Endothelial
2.35197e-14	-0.0105324	0.368	0.466	6.89127e-12	PKNOX1	BRCA_valid2	Endothelial
2.5418e-14	0.0147187	0.384	0.268	7.44747e-12	PHF8	BRCA_valid2	Endothelial
5.85503e-14	0.0107258	0.37	0.259	1.71552e-11	POU2F1	BRCA_valid2	Endothelial
2.86312e-13	0.0142943	0.295	0.209	8.38895e-11	NR5A2	BRCA_valid2	Endothelial
1.25318e-12	0.0108301	0.405	0.307	3.67182e-10	POU2F2	BRCA_valid2	Endothelial
7.07488e-08	0.0135307	0.393	0.311	2.07294e-05	HOXD9	BRCA_valid2	Endothelial
1.61797e-07	0.0104397	0.498	0.453	4.74064e-05	NKX6-1	BRCA_valid2	Endothelial
2.64513e-07	0.0232779	0.442	0.381	7.75023e-05	ELK3	BRCA_valid2	Endothelial
6.02927e-07	0.0134917	0.443	0.394	0.000176658	TEAD4	BRCA_valid2	Endothelial
1.35437e-06	0.0131981	0.397	0.318	0.000396831	HLX	BRCA_valid2	Endothelial
6.97219e-06	0.0104047	0.152	0.103	0.00204285	MEF2C	BRCA_valid2	Endothelial
1.08526e-307	-0.0471903	0.941	0.996	3.17982e-305	HIC1	BRCA_valid2	Fibroblasts
1.26089e-286	-0.0579744	0.948	0.995	3.69441e-284	NFIL3	BRCA_valid2	Fibroblasts
1.66338e-243	-0.0418564	0.898	0.989	4.87369e-241	ARID5B	BRCA_valid2	Fibroblasts
1.88562e-237	-0.0613615	0.783	0.956	5.52487e-235	PRRX2	BRCA_valid2	Fibroblasts
4.25476e-229	-0.0178527	1	1	1.24664e-226	CEBPB	BRCA_valid2	Fibroblasts
6.17007e-228	-0.0599043	0.671	0.899	1.80783e-225	NFKB1	BRCA_valid2	Fibroblasts
1.55086e-223	-0.0224475	0.998	1	4.54403e-221	ZBTB7A	BRCA_valid2	Fibroblasts
1.06412e-216	-0.0382738	0.894	0.986	3.11786e-214	CEBPD	BRCA_valid2	Fibroblasts
1.56817e-212	-0.0269742	0.999	1	4.59475e-210	ETS1	BRCA_valid2	Fibroblasts
4.76052e-210	0.0235833	1	1	1.39483e-207	HDAC2	BRCA_valid2	Fibroblasts
8.4105e-202	-0.0405637	0.91	0.981	2.46428e-199	FOSL2	BRCA_valid2	Fibroblasts
5.97329e-199	-0.038943	0.876	0.974	1.75017e-196	STAT3	BRCA_valid2	Fibroblasts
1.07218e-193	-0.0328813	0.721	0.922	3.1415e-191	IRF9	BRCA_valid2	Fibroblasts
3.59402e-190	-0.0539297	0.923	0.984	1.05305e-187	MAFG	BRCA_valid2	Fibroblasts
4.43437e-189	0.0346975	0.996	0.993	1.29927e-186	SMARCB1	BRCA_valid2	Fibroblasts
1.11998e-185	-0.0363974	0.906	0.982	3.28155e-183	MSX1	BRCA_valid2	Fibroblasts
1.56279e-174	-0.0549017	0.556	0.861	4.57897e-172	KLF3	BRCA_valid2	Fibroblasts
1.76031e-174	-0.0353934	0.996	0.999	5.15769e-172	CREM	BRCA_valid2	Fibroblasts
2.84204e-171	-0.0247914	0.991	0.999	8.32719e-169	MYC	BRCA_valid2	Fibroblasts
1.70314e-170	-0.0396852	0.801	0.95	4.9902e-168	FOXO1	BRCA_valid2	Fibroblasts
1.52186e-167	-0.0197278	0.963	0.998	4.45905e-165	FOXN3	BRCA_valid2	Fibroblasts
2.91789e-165	0.0504251	0.334	0.005	8.54943e-163	ZBTB7C	BRCA_valid2	Fibroblasts
5.85334e-159	-0.0379377	0.869	0.968	1.71503e-156	FOXC1	BRCA_valid2	Fibroblasts
4.96879e-156	-0.025713	0.886	0.986	1.45586e-153	EGR4	BRCA_valid2	Fibroblasts
1.02809e-155	-0.0292612	0.989	0.997	3.01231e-153	ATF4	BRCA_valid2	Fibroblasts
1.05993e-154	-0.0311327	0.984	0.998	3.10561e-152	MAFF	BRCA_valid2	Fibroblasts
2.65765e-152	-0.0360305	0.581	0.824	7.7869e-150	NFKB2	BRCA_valid2	Fibroblasts
6.17755e-152	-0.0247964	0.938	0.985	1.81002e-149	YY1	BRCA_valid2	Fibroblasts
5.7942e-151	-0.0289286	0.932	0.986	1.6977e-148	TCF4	BRCA_valid2	Fibroblasts
6.83882e-150	-0.0166792	0.812	0.967	2.00377e-147	FOXO3	BRCA_valid2	Fibroblasts
6.22672e-144	-0.0173495	0.943	0.996	1.82443e-141	FOXP1	BRCA_valid2	Fibroblasts
1.53902e-143	-0.0166841	0.996	1	4.50933e-141	ATF3	BRCA_valid2	Fibroblasts
1.12056e-141	-0.0189776	0.989	0.997	3.28324e-139	EGR3	BRCA_valid2	Fibroblasts
4.67515e-139	0.0209828	0.937	0.855	1.36982e-136	NELFE	BRCA_valid2	Fibroblasts
1.08781e-136	-0.0295463	0.48	0.767	3.1873e-134	REL	BRCA_valid2	Fibroblasts
1.33277e-136	0.0147418	1	1	3.90502e-134	SPI1	BRCA_valid2	Fibroblasts
1.70406e-131	-0.0262557	0.997	0.998	4.9929e-129	RELB	BRCA_valid2	Fibroblasts
5.70552e-130	-0.0341561	0.827	0.924	1.67172e-127	FOSL1	BRCA_valid2	Fibroblasts
6.08407e-128	-0.069675	0.074	0.383	1.78263e-125	HIVEP2	BRCA_valid2	Fibroblasts
7.511e-128	-0.0362351	0.235	0.578	2.20072e-125	RELA	BRCA_valid2	Fibroblasts
4.78476e-127	0.0244975	0.995	0.984	1.40193e-124	SPDEF	BRCA_valid2	Fibroblasts
4.35237e-126	-0.0284743	0.781	0.921	1.27524e-123	ELF1	BRCA_valid2	Fibroblasts
4.61205e-125	-0.0242531	0.798	0.931	1.35133e-122	MEF2D	BRCA_valid2	Fibroblasts
3.16193e-123	-0.0367728	0.506	0.787	9.26444e-121	FOXK2	BRCA_valid2	Fibroblasts
3.94894e-122	0.0127379	0.999	0.998	1.15704e-119	SMARCA4	BRCA_valid2	Fibroblasts
6.59325e-122	-0.0137781	0.998	1	1.93182e-119	ZEB1	BRCA_valid2	Fibroblasts
3.90346e-121	-0.0122683	1	1	1.14371e-118	EGR1	BRCA_valid2	Fibroblasts
7.00168e-121	-0.0102249	1	1	2.05149e-118	JUND	BRCA_valid2	Fibroblasts
2.29923e-118	0.0458515	0.587	0.27	6.73675e-116	BRF1	BRCA_valid2	Fibroblasts
2.68728e-114	-0.0427215	0.478	0.783	7.87373e-112	KLF13	BRCA_valid2	Fibroblasts
1.03773e-106	-0.0200537	0.934	0.983	3.04055e-104	SRF	BRCA_valid2	Fibroblasts
3.86245e-106	-0.0513661	0.725	0.891	1.1317e-103	BCL3	BRCA_valid2	Fibroblasts
2.96359e-103	-0.0613166	0.335	0.633	8.68332e-101	EN2	BRCA_valid2	Fibroblasts
4.57353e-100	0.0238929	0.808	0.641	1.34005e-97	ELF5	BRCA_valid2	Fibroblasts
2.38979e-99	-0.0135976	0.951	0.987	7.00207e-97	MAF	BRCA_valid2	Fibroblasts
7.10387e-99	0.0174129	0.994	0.985	2.08143e-96	CREB3	BRCA_valid2	Fibroblasts
5.61278e-98	0.0183672	0.991	0.951	1.64454e-95	HOXB7	BRCA_valid2	Fibroblasts
5.94111e-98	-0.0254198	0.775	0.92	1.74075e-95	GATA2	BRCA_valid2	Fibroblasts
1.0186e-96	-0.0110413	0.978	0.998	2.9845e-94	POLR2A	BRCA_valid2	Fibroblasts
2.79417e-95	0.0239021	0.553	0.286	8.18691e-93	HMGN3	BRCA_valid2	Fibroblasts
2.86019e-94	0.0110176	1	0.999	8.38036e-92	POLR3G	BRCA_valid2	Fibroblasts
2.20261e-93	-0.0557571	0.325	0.601	6.45365e-91	FOXF1	BRCA_valid2	Fibroblasts
2.2272e-93	-0.0268163	0.821	0.917	6.52568e-91	LMO2	BRCA_valid2	Fibroblasts
3.62719e-92	0.0438254	0.428	0.151	1.06277e-89	PITX1	BRCA_valid2	Fibroblasts
1.41264e-86	0.0120039	0.997	0.988	4.13902e-84	HSF1	BRCA_valid2	Fibroblasts
1.02103e-85	-0.0210847	0.699	0.902	2.99163e-83	EP300	BRCA_valid2	Fibroblasts
8.26089e-83	-0.0208309	0.67	0.829	2.42044e-80	MAFK	BRCA_valid2	Fibroblasts
1.92079e-80	-0.081215	0.541	0.739	5.62791e-78	TCF7L2	BRCA_valid2	Fibroblasts
4.1388e-78	0.0405458	0.593	0.34	1.21267e-75	ZC3H11A	BRCA_valid2	Fibroblasts
2.77075e-77	0.0136189	0.924	0.802	8.1183e-75	HOXA10	BRCA_valid2	Fibroblasts
2.20186e-74	-0.0311722	0.338	0.61	6.45144e-72	HOXA5	BRCA_valid2	Fibroblasts
9.43854e-74	-0.0182339	0.41	0.685	2.76549e-71	HOXC8	BRCA_valid2	Fibroblasts
1.37174e-73	-0.0357897	0.467	0.729	4.0192e-71	CHD1	BRCA_valid2	Fibroblasts
1.42492e-73	-0.0130359	0.829	0.946	4.17501e-71	IRX5	BRCA_valid2	Fibroblasts
5.78651e-72	-0.0208388	0.624	0.847	1.69545e-69	HOXC6	BRCA_valid2	Fibroblasts
2.2032e-70	-0.0452373	0.194	0.438	6.45538e-68	MEIS1	BRCA_valid2	Fibroblasts
5.63879e-70	-0.0103868	0.968	0.994	1.65216e-67	ZMIZ1	BRCA_valid2	Fibroblasts
4.76612e-69	-0.0362991	0.509	0.718	1.39647e-66	NFATC2	BRCA_valid2	Fibroblasts
6.43046e-69	-0.0138307	0.639	0.807	1.88413e-66	ATF6	BRCA_valid2	Fibroblasts
7.60193e-68	-0.0576529	0.334	0.577	2.22737e-65	MAFA	BRCA_valid2	Fibroblasts
9.00782e-67	-0.0137915	0.338	0.568	2.63929e-64	KLF10	BRCA_valid2	Fibroblasts
1.99102e-64	0.0184496	0.419	0.2	5.83368e-62	SIX2	BRCA_valid2	Fibroblasts
2.35596e-64	0.033506	0.514	0.301	6.90297e-62	AR	BRCA_valid2	Fibroblasts
3.25318e-63	-0.0239681	0.495	0.701	9.53181e-61	HOXD10	BRCA_valid2	Fibroblasts
6.21097e-63	-0.0369658	0.523	0.709	1.81981e-60	ZNF502	BRCA_valid2	Fibroblasts
5.34197e-62	-0.0582084	0.521	0.724	1.5652e-59	HOXD1	BRCA_valid2	Fibroblasts
1.85561e-60	-0.0175856	0.765	0.882	5.43692e-58	JUN	BRCA_valid2	Fibroblasts
2.59747e-56	-0.0251049	0.336	0.534	7.6106e-54	TFE3	BRCA_valid2	Fibroblasts
4.03664e-56	-0.0257731	0.111	0.303	1.18273e-53	BACH1	BRCA_valid2	Fibroblasts
4.83707e-56	-0.0164901	0.673	0.804	1.41726e-53	TRIM28	BRCA_valid2	Fibroblasts
6.06225e-55	-0.0192388	0.16	0.353	1.77624e-52	KLF16	BRCA_valid2	Fibroblasts
7.54019e-51	-0.0108011	0.396	0.598	2.20928e-48	HOXC12	BRCA_valid2	Fibroblasts
3.03682e-50	-0.0121146	0.517	0.699	8.89789e-48	RARA	BRCA_valid2	Fibroblasts
4.93948e-50	-0.013431	0.98	0.986	1.44727e-47	CEBPG	BRCA_valid2	Fibroblasts
2.29839e-49	-0.0281867	0.321	0.538	6.73428e-47	NFE2L1	BRCA_valid2	Fibroblasts
7.22657e-49	-0.0187322	0.348	0.541	2.11738e-46	REST	BRCA_valid2	Fibroblasts
1.0712e-48	0.0322661	0.546	0.349	3.13861e-46	TEAD4	BRCA_valid2	Fibroblasts
2.36875e-48	-0.0243405	0.645	0.814	6.94043e-46	KLF6	BRCA_valid2	Fibroblasts
1.59958e-47	0.0232952	0.4	0.196	4.68678e-45	ETV4	BRCA_valid2	Fibroblasts
1.61924e-46	-0.0254936	0.529	0.739	4.74439e-44	HOXC13	BRCA_valid2	Fibroblasts
6.39126e-45	-0.0143415	0.983	0.996	1.87264e-42	MAX	BRCA_valid2	Fibroblasts
1.7545e-44	0.0179195	0.483	0.302	5.14069e-42	POLE4	BRCA_valid2	Fibroblasts
2.31536e-43	-0.0255123	0.234	0.422	6.78401e-41	SOX8	BRCA_valid2	Fibroblasts
1.10068e-41	0.0194693	0.729	0.572	3.225e-39	FOXP3	BRCA_valid2	Fibroblasts
2.0746e-39	0.0111677	0.648	0.501	6.07857e-37	HOXC10	BRCA_valid2	Fibroblasts
1.51536e-38	-0.0252446	0.405	0.579	4.44001e-36	EN1	BRCA_valid2	Fibroblasts
3.54135e-37	-0.0166468	0.606	0.77	1.03762e-34	VEZF1	BRCA_valid2	Fibroblasts
1.01994e-36	-0.0164129	0.546	0.75	2.98842e-34	TBX2	BRCA_valid2	Fibroblasts
6.34465e-35	-0.020778	0.125	0.262	1.85898e-32	MECP2	BRCA_valid2	Fibroblasts
1.04069e-33	-0.012493	0.549	0.711	3.04923e-31	PBX3	BRCA_valid2	Fibroblasts
1.14443e-33	-0.0128715	0.942	0.961	3.35319e-31	JDP2	BRCA_valid2	Fibroblasts
8.94584e-33	-0.0172831	0.335	0.504	2.62113e-30	ETS2	BRCA_valid2	Fibroblasts
4.4149e-32	-0.0153973	0.253	0.439	1.29357e-29	IRF4	BRCA_valid2	Fibroblasts
4.42779e-32	0.0133539	0.616	0.476	1.29734e-29	KDM5B	BRCA_valid2	Fibroblasts
1.00862e-31	0.0118112	0.888	0.794	2.95525e-29	DDIT3	BRCA_valid2	Fibroblasts
1.60334e-31	-0.0295389	0.219	0.387	4.69778e-29	XBP1	BRCA_valid2	Fibroblasts
2.42684e-31	-0.0186143	0.733	0.783	7.11064e-29	TAF7	BRCA_valid2	Fibroblasts
4.73793e-31	0.0149357	0.997	0.992	1.38821e-28	TFAP2B	BRCA_valid2	Fibroblasts
3.69457e-29	-0.0214748	0.233	0.4	1.08251e-26	FOXF2	BRCA_valid2	Fibroblasts
2.26062e-28	-0.0110047	0.141	0.277	6.62362e-26	POU2AF1	BRCA_valid2	Fibroblasts
2.07709e-27	0.014944	0.27	0.138	6.08587e-25	IRX1	BRCA_valid2	Fibroblasts
2.46979e-27	0.0134132	0.452	0.302	7.23648e-25	TFDP2	BRCA_valid2	Fibroblasts
1.39802e-26	-0.018577	0.787	0.853	4.09619e-24	NFIX	BRCA_valid2	Fibroblasts
1.1892e-22	-0.0175424	0.31	0.448	3.48435e-20	KLF2	BRCA_valid2	Fibroblasts
3.40745e-21	-0.0156401	0.398	0.527	9.98383e-19	ARID3A	BRCA_valid2	Fibroblasts
5.43815e-20	-0.0216829	0.499	0.603	1.59338e-17	EBF1	BRCA_valid2	Fibroblasts
7.85463e-18	-0.0130135	0.324	0.437	2.30141e-15	MSC	BRCA_valid2	Fibroblasts
4.49102e-17	-0.030257	0.393	0.533	1.31587e-14	SMAD1	BRCA_valid2	Fibroblasts
1.708e-16	0.0126668	0.301	0.193	5.00445e-14	BATF	BRCA_valid2	Fibroblasts
5.89244e-16	-0.010884	0.169	0.268	1.72649e-13	POLR3A	BRCA_valid2	Fibroblasts
3.15917e-15	0.0137508	0.314	0.208	9.25636e-13	NKX2-5	BRCA_valid2	Fibroblasts
2.21882e-14	-0.015374	0.173	0.271	6.50115e-12	CCNT2	BRCA_valid2	Fibroblasts
2.36928e-14	-0.010783	0.083	0.159	6.94198e-12	TCF3	BRCA_valid2	Fibroblasts
1.13063e-12	0.0150166	0.431	0.334	3.31275e-10	ID1	BRCA_valid2	Fibroblasts
1.91952e-12	-0.0101626	0.122	0.188	5.62418e-10	ZNF71	BRCA_valid2	Fibroblasts
2.59373e-12	-0.014216	0.13	0.214	7.59962e-10	ETV3	BRCA_valid2	Fibroblasts
1.507e-11	-0.0104948	0.128	0.202	4.41552e-09	HLX	BRCA_valid2	Fibroblasts
3.19807e-11	-0.0120593	0.339	0.416	9.37035e-09	EOMES	BRCA_valid2	Fibroblasts
6.52599e-10	-0.0133074	0.171	0.248	1.91211e-07	SP4	BRCA_valid2	Fibroblasts
1.78467e-07	0.0131054	0.613	0.522	5.22909e-05	JUNB	BRCA_valid2	Fibroblasts
9.29993e-284	0.0266044	1	1	2.72488e-281	SPI1	BRCA_valid2	Malignant
2.8249e-205	0.0363637	0.999	0.995	8.27696e-203	SMARCB1	BRCA_valid2	Malignant
2.32987e-198	0.0395659	0.999	0.995	6.82653e-196	SPDEF	BRCA_valid2	Malignant
1.11042e-182	-0.0190338	0.999	0.999	3.25352e-180	ETS1	BRCA_valid2	Malignant
4.48657e-176	0.030527	1	0.999	1.31456e-173	MLX	BRCA_valid2	Malignant
2.55413e-175	-0.0220814	0.827	0.954	7.48359e-173	CEBPD	BRCA_valid2	Malignant
2.43465e-165	-0.0376812	0.867	0.955	7.13352e-163	FOSL1	BRCA_valid2	Malignant
1.18616e-146	-0.0234666	0.244	0.581	3.47544e-144	NFKB2	BRCA_valid2	Malignant
6.62246e-146	-0.0285284	0.74	0.925	1.94038e-143	ELF1	BRCA_valid2	Malignant
7.46327e-136	0.0203163	0.998	0.998	2.18674e-133	E2F1	BRCA_valid2	Malignant
1.38209e-134	-0.0292446	0.446	0.726	4.04953e-132	ETV6	BRCA_valid2	Malignant
6.55723e-133	0.0184162	1	1	1.92127e-130	MAZ	BRCA_valid2	Malignant
5.93891e-128	0.0150367	1	1	1.7401e-125	BHLHE40	BRCA_valid2	Malignant
1.0708e-126	0.0348735	0.91	0.761	3.13745e-124	ELF5	BRCA_valid2	Malignant
1.13388e-120	0.0235358	1	1	3.32228e-118	HDAC2	BRCA_valid2	Malignant
9.29111e-119	-0.0135121	0.724	0.888	2.72229e-116	HIC1	BRCA_valid2	Malignant
1.95901e-118	-0.0282207	0.091	0.396	5.73989e-116	E2F3	BRCA_valid2	Malignant
3.1266e-118	0.0201923	0.987	0.958	9.16093e-116	HOXB7	BRCA_valid2	Malignant
3.6817e-115	-0.0227582	0.778	0.929	1.07874e-112	STAT3	BRCA_valid2	Malignant
5.81589e-115	-0.0420113	0.06	0.331	1.70406e-112	VDR	BRCA_valid2	Malignant
3.65173e-112	0.0286559	0.98	0.92	1.06996e-109	SNAI3	BRCA_valid2	Malignant
7.99221e-111	0.0244547	0.968	0.92	2.34172e-108	NELFE	BRCA_valid2	Malignant
5.29348e-106	0.024805	0.98	0.934	1.55099e-103	EGR2	BRCA_valid2	Malignant
3.60223e-102	0.0255599	0.663	0.361	1.05545e-99	KDM5B	BRCA_valid2	Malignant
5.44782e-102	-0.0281257	0.827	0.909	1.59621e-99	MAFK	BRCA_valid2	Malignant
1.30245e-101	0.0170799	1	0.999	3.81617e-99	HSF1	BRCA_valid2	Malignant
9.7795e-99	-0.0143231	0.703	0.866	2.86539e-96	TCF4	BRCA_valid2	Malignant
3.31821e-95	-0.0151647	0.449	0.711	9.72236e-93	FOXO1	BRCA_valid2	Malignant
4.27712e-94	-0.0151929	0.796	0.915	1.2532e-91	ARID5B	BRCA_valid2	Malignant
5.34932e-94	-0.0507771	0.547	0.748	1.56735e-91	SOX10	BRCA_valid2	Malignant
2.5202e-93	0.0109134	0.996	0.964	7.38418e-91	TFDP1	BRCA_valid2	Malignant
3.37855e-93	-0.0247722	0.543	0.75	9.89915e-91	NFKB1	BRCA_valid2	Malignant
3.18003e-90	0.0130474	0.999	1	9.31749e-88	RAD21	BRCA_valid2	Malignant
2.29452e-88	0.016351	0.998	0.992	6.72293e-86	ENO1	BRCA_valid2	Malignant
2.31408e-86	0.0128628	1	1	6.78026e-84	JUND	BRCA_valid2	Malignant
5.67499e-85	0.0229647	0.359	0.121	1.66277e-82	ETV4	BRCA_valid2	Malignant
2.60467e-83	0.0177991	0.991	0.994	7.63167e-81	PBX1	BRCA_valid2	Malignant
5.77323e-83	0.0134149	1	0.999	1.69156e-80	USF2	BRCA_valid2	Malignant
5.51652e-76	-0.0267173	0.493	0.685	1.61634e-73	KLF3	BRCA_valid2	Malignant
1.13998e-75	0.0154953	1	1	3.34015e-73	CEBPB	BRCA_valid2	Malignant
4.43363e-74	-0.0253952	0.617	0.786	1.29905e-71	NFIB	BRCA_valid2	Malignant
4.66136e-74	-0.013328	0.751	0.888	1.36578e-71	MSX1	BRCA_valid2	Malignant
1.65916e-72	-0.0222418	0.243	0.474	4.86135e-70	ETS2	BRCA_valid2	Malignant
2.9799e-72	0.025782	0.835	0.684	8.73111e-70	FOXP3	BRCA_valid2	Malignant
4.96995e-72	-0.014651	0.999	0.994	1.45619e-69	RELB	BRCA_valid2	Malignant
5.1509e-72	-0.0207846	0.13	0.35	1.50921e-69	NFATC2	BRCA_valid2	Malignant
9.34659e-72	-0.0183909	0.594	0.753	2.73855e-69	REL	BRCA_valid2	Malignant
9.70102e-72	-0.0409548	0.723	0.855	2.8424e-69	BCL3	BRCA_valid2	Malignant
1.6677e-67	-0.0146018	0.994	0.997	4.88637e-65	ATF4	BRCA_valid2	Malignant
1.31442e-66	0.0395036	0.71	0.509	3.85126e-64	AR	BRCA_valid2	Malignant
2.15288e-61	0.0151285	0.999	0.997	6.30793e-59	SREBF2	BRCA_valid2	Malignant
2.40514e-60	0.0276997	0.559	0.339	7.04705e-58	POLE4	BRCA_valid2	Malignant
1.90436e-59	-0.0156138	0.766	0.862	5.57979e-57	IRF9	BRCA_valid2	Malignant
3.83921e-59	-0.0162732	0.708	0.829	1.12489e-56	FOXC1	BRCA_valid2	Malignant
7.26197e-59	0.0372236	0.29	0.092	2.12776e-56	PITX1	BRCA_valid2	Malignant
2.0295e-58	0.0313992	0.601	0.372	5.94643e-56	HMGN3	BRCA_valid2	Malignant
9.7674e-57	0.0363669	0.204	0.037	2.86185e-54	ZBTB7C	BRCA_valid2	Malignant
1.06769e-56	-0.0138941	0.983	0.996	3.12834e-54	YY1	BRCA_valid2	Malignant
2.03022e-53	0.0139627	0.992	0.966	5.94855e-51	MAFB	BRCA_valid2	Malignant
4.28776e-51	0.0140678	0.993	0.976	1.25631e-48	MXI1	BRCA_valid2	Malignant
2.44047e-50	-0.0188319	0.385	0.615	7.15058e-48	FOXK2	BRCA_valid2	Malignant
1.61233e-49	-0.0401754	0.46	0.61	4.72414e-47	BCL11A	BRCA_valid2	Malignant
2.72243e-49	0.0192613	0.999	0.996	7.97672e-47	EGR3	BRCA_valid2	Malignant
8.79901e-49	-0.040811	0.456	0.61	2.57811e-46	DLX5	BRCA_valid2	Malignant
1.45743e-48	-0.0105664	0.679	0.834	4.27026e-46	IRF1	BRCA_valid2	Malignant
5.06936e-47	-0.0215459	0.05	0.193	1.48532e-44	BACH1	BRCA_valid2	Malignant
1.23369e-46	-0.0193577	0.51	0.653	3.61472e-44	ATF2	BRCA_valid2	Malignant
4.81011e-45	0.016126	0.994	0.994	1.40936e-42	CREB3	BRCA_valid2	Malignant
1.41456e-44	-0.0108923	0.887	0.92	4.14467e-42	NFIL3	BRCA_valid2	Malignant
5.82151e-42	-0.0140688	0.771	0.862	1.7057e-39	LMO2	BRCA_valid2	Malignant
6.40052e-42	0.0170213	0.148	0.029	1.87535e-39	DBP	BRCA_valid2	Malignant
6.23957e-41	-0.0117057	0.64	0.797	1.82819e-38	MYB	BRCA_valid2	Malignant
1.99747e-39	-0.0109292	0.057	0.186	5.85259e-37	POU2AF1	BRCA_valid2	Malignant
5.62979e-39	0.0137917	0.984	0.97	1.64953e-36	BRCA1	BRCA_valid2	Malignant
6.72485e-39	0.0154661	0.996	0.99	1.97038e-36	GTF2B	BRCA_valid2	Malignant
1.25595e-38	-0.0156826	0.986	0.991	3.67995e-36	MAFG	BRCA_valid2	Malignant
1.02935e-37	0.0205782	0.995	0.996	3.01598e-35	SREBF1	BRCA_valid2	Malignant
1.30511e-37	0.0225389	0.977	0.999	3.82397e-35	MAX	BRCA_valid2	Malignant
2.46481e-36	-0.0190792	0.143	0.306	7.22189e-34	FOXF1	BRCA_valid2	Malignant
4.56365e-36	0.0165286	1	0.999	1.33715e-33	SMARCA4	BRCA_valid2	Malignant
7.14405e-36	0.014824	0.966	0.92	2.09321e-33	DDIT3	BRCA_valid2	Malignant
7.65789e-36	0.0203327	0.765	0.685	2.24376e-33	HOXC11	BRCA_valid2	Malignant
3.93945e-35	-0.0142146	0.044	0.171	1.15426e-32	TCF7L2	BRCA_valid2	Malignant
8.11281e-32	-0.0218685	0.262	0.414	2.37705e-29	EN2	BRCA_valid2	Malignant
9.36967e-32	-0.0119817	0.352	0.503	2.74531e-29	TCF7	BRCA_valid2	Malignant
3.24618e-31	-0.0122821	0.039	0.141	9.5113e-29	RARB	BRCA_valid2	Malignant
1.45718e-26	-0.0185185	0.143	0.286	4.26953e-24	BATF	BRCA_valid2	Malignant
1.51958e-26	-0.0126383	0.429	0.591	4.45238e-24	KMT2A	BRCA_valid2	Malignant
2.06249e-26	-0.0132129	0.078	0.184	6.0431e-24	SOX8	BRCA_valid2	Malignant
1.74457e-25	-0.0184289	0.073	0.178	5.1116e-23	HIVEP2	BRCA_valid2	Malignant
2.78674e-25	-0.0101411	0.656	0.781	8.16514e-23	EP300	BRCA_valid2	Malignant
4.40425e-25	0.010734	0.954	0.938	1.29044e-22	JDP2	BRCA_valid2	Malignant
6.01643e-25	-0.0114657	0.082	0.187	1.76281e-22	ZNF502	BRCA_valid2	Malignant
2.40548e-24	-0.0237782	0.844	0.908	7.04806e-22	FOXI1	BRCA_valid2	Malignant
3.05542e-23	-0.0124518	0.273	0.418	8.95239e-21	LMX1B	BRCA_valid2	Malignant
1.39123e-22	-0.0103886	0.18	0.289	4.07631e-20	MSC	BRCA_valid2	Malignant
1.63467e-22	-0.0127642	0.337	0.47	4.78959e-20	RELA	BRCA_valid2	Malignant
2.75092e-22	-0.0295268	0.361	0.498	8.06018e-20	MAFA	BRCA_valid2	Malignant
3.0382e-20	-0.0131131	0.275	0.43	8.90193e-18	POU2F2	BRCA_valid2	Malignant
9.29517e-20	-0.0136628	0.524	0.649	2.72348e-17	KLF6	BRCA_valid2	Malignant
2.77894e-19	-0.0213004	0.852	0.889	8.14229e-17	VEZF1	BRCA_valid2	Malignant
7.022e-19	0.0205204	0.999	0.997	2.05745e-16	TFAP2B	BRCA_valid2	Malignant
5.28378e-18	-0.0143367	0.472	0.585	1.54815e-15	TFE3	BRCA_valid2	Malignant
7.50243e-18	0.0100421	0.257	0.132	2.19821e-15	TFDP2	BRCA_valid2	Malignant
1.28701e-17	-0.0161598	0.089	0.176	3.77094e-15	SUPT20H	BRCA_valid2	Malignant
3.2814e-17	-0.0190536	0.256	0.347	9.61449e-15	CCNT2	BRCA_valid2	Malignant
9.91232e-15	0.0266532	0.427	0.371	2.90431e-12	BRF1	BRCA_valid2	Malignant
1.1701e-14	-0.0199351	0.193	0.297	3.42838e-12	ASCL2	BRCA_valid2	Malignant
2.73931e-13	0.0233184	0.422	0.348	8.02619e-11	NR2F6	BRCA_valid2	Malignant
3.18567e-13	0.0100292	0.348	0.257	9.33401e-11	HOXC4	BRCA_valid2	Malignant
4.1923e-13	0.0155311	0.557	0.495	1.22834e-10	NKX3-1	BRCA_valid2	Malignant
4.24149e-12	0.0122337	0.306	0.206	1.24276e-09	SIX2	BRCA_valid2	Malignant
6.43932e-12	0.0130537	0.171	0.082	1.88672e-09	TEAD2	BRCA_valid2	Malignant
1.63397e-11	-0.0121985	0.11	0.187	4.78752e-09	GRHL1	BRCA_valid2	Malignant
2.52532e-11	0.0172136	0.385	0.303	7.3992e-09	TEAD4	BRCA_valid2	Malignant
4.19414e-11	0.0136591	0.215	0.131	1.22888e-08	THRA	BRCA_valid2	Malignant
1.57044e-10	0.0122764	0.161	0.095	4.6014e-08	RXRB	BRCA_valid2	Malignant
1.13852e-07	-0.0103258	0.332	0.426	3.33586e-05	ID1	BRCA_valid2	Malignant
0	0.0911186	0.566	0.006	0	ZBTB7C	BRCA_valid2	Myeloid
0	0.072012	0.999	0.992	0	SMARCB1	BRCA_valid2	Myeloid
0	0.0611984	1	1	0	SPI1	BRCA_valid2	Myeloid
0	0.0507519	0.999	0.995	0	SPDEF	BRCA_valid2	Myeloid
0	0.0337431	1	1	0	HDAC2	BRCA_valid2	Myeloid
3.38411e-301	0.0554603	1	1	9.91545e-299	TFAP2B	BRCA_valid2	Myeloid
8.98416e-294	0.0218041	1	0.993	2.63236e-291	SMARCA4	BRCA_valid2	Myeloid
3.08373e-291	-0.0294947	0.885	0.995	9.03534e-289	FOXO3	BRCA_valid2	Myeloid
3.46407e-288	0.0249954	0.998	0.997	1.01497e-285	HSF1	BRCA_valid2	Myeloid
1.4337e-287	0.0810137	0.605	0.065	4.20074e-285	PITX1	BRCA_valid2	Myeloid
5.3257e-275	0.0344327	0.999	0.994	1.56043e-272	CREB3	BRCA_valid2	Myeloid
1.21144e-268	0.0395172	0.873	0.468	3.54951e-266	ELF5	BRCA_valid2	Myeloid
3.34289e-265	0.0301268	0.999	0.997	9.79468e-263	ENO1	BRCA_valid2	Myeloid
5.15439e-265	-0.0664355	0.573	0.876	1.51024e-262	NFKB2	BRCA_valid2	Myeloid
2.29145e-260	-0.021726	0.889	0.999	6.71394e-258	FOXP1	BRCA_valid2	Myeloid
1.03914e-259	-0.0277902	0.988	0.999	3.04468e-257	FOXN3	BRCA_valid2	Myeloid
6.06595e-253	0.0289584	0.961	0.756	1.77732e-250	NELFE	BRCA_valid2	Myeloid
1.90489e-249	-0.0247431	1	1	5.58133e-247	ETS1	BRCA_valid2	Myeloid
2.9641e-241	-0.0829667	0.666	0.926	8.68481e-239	FOXK2	BRCA_valid2	Myeloid
6.0459e-240	0.020702	1	0.999	1.77145e-237	POLR3G	BRCA_valid2	Myeloid
1.06964e-225	0.0837768	0.8	0.576	3.13404e-223	ZC3H11A	BRCA_valid2	Myeloid
2.92503e-215	0.0292242	0.995	0.967	8.57034e-213	HOXB7	BRCA_valid2	Myeloid
7.40967e-210	-0.0178597	0.999	1	2.17103e-207	ZBTB7A	BRCA_valid2	Myeloid
2.83942e-198	-0.0238211	0.843	0.991	8.3195e-196	HIC1	BRCA_valid2	Myeloid
3.22323e-182	-0.0254675	0.873	0.986	9.44406e-180	ARID5B	BRCA_valid2	Myeloid
1.71157e-177	0.0135608	1	1	5.01489e-175	MAZ	BRCA_valid2	Myeloid
4.7369e-171	-0.114323	0.627	0.846	1.38791e-168	POU2F2	BRCA_valid2	Myeloid
4.78189e-167	-0.0257098	0.397	0.822	1.40109e-164	SIN3A	BRCA_valid2	Myeloid
6.04283e-165	-0.0620733	0.937	0.977	1.77055e-162	NFKB1	BRCA_valid2	Myeloid
2.13594e-152	0.0310014	0.624	0.221	6.25832e-150	POLE4	BRCA_valid2	Myeloid
2.47862e-151	-0.0244101	0.935	0.984	7.26234e-149	CEBPD	BRCA_valid2	Myeloid
3.98878e-150	-0.0177001	0.572	0.887	1.16871e-147	HCFC1	BRCA_valid2	Myeloid
1.22317e-147	-0.0815268	0.529	0.799	3.58388e-145	POU6F1	BRCA_valid2	Myeloid
2.04282e-144	0.0600921	0.741	0.353	5.98546e-142	AR	BRCA_valid2	Myeloid
1.47442e-143	-0.0108069	0.986	0.997	4.32006e-141	BCLAF1	BRCA_valid2	Myeloid
3.38306e-143	-0.0237146	0.346	0.741	9.91238e-141	ZNF84	BRCA_valid2	Myeloid
2.80368e-137	0.052284	1	0.999	8.21477e-135	MAFB	BRCA_valid2	Myeloid
1.93812e-132	0.016012	1	1	5.67869e-130	STAT1	BRCA_valid2	Myeloid
2.14804e-132	-0.0191971	0.297	0.69	6.29375e-130	HOXD8	BRCA_valid2	Myeloid
8.53593e-132	-0.0212079	0.995	1	2.50103e-129	ZMIZ1	BRCA_valid2	Myeloid
1.25979e-127	-0.0215288	0.48	0.859	3.69119e-125	HOXC6	BRCA_valid2	Myeloid
1.56358e-126	-0.0122022	0.995	1	4.5813e-124	POLR2A	BRCA_valid2	Myeloid
5.90841e-123	-0.0255044	1	1	1.73116e-120	RELB	BRCA_valid2	Myeloid
7.16124e-122	-0.0236669	0.616	0.826	2.09824e-119	FOXC1	BRCA_valid2	Myeloid
1.38661e-121	-0.0258666	1	1	4.06277e-119	CREM	BRCA_valid2	Myeloid
2.22073e-121	-0.0290687	0.266	0.681	6.50675e-119	DLX3	BRCA_valid2	Myeloid
8.70924e-119	-0.0181593	0.532	0.816	2.55181e-116	MYB	BRCA_valid2	Myeloid
2.49679e-118	0.0317597	1	0.999	7.31559e-116	IRF5	BRCA_valid2	Myeloid
3.22755e-117	0.0220258	1	1	9.45673e-115	TFEC	BRCA_valid2	Myeloid
1.81326e-116	0.0132173	0.998	0.999	5.31284e-114	CREB3L1	BRCA_valid2	Myeloid
5.14288e-116	-0.0253321	0.664	0.839	1.50686e-113	FOXO1	BRCA_valid2	Myeloid
4.04585e-112	-0.0649773	0.219	0.506	1.18543e-109	ELF4	BRCA_valid2	Myeloid
3.12685e-111	0.0901022	0.903	0.862	9.16166e-109	JUNB	BRCA_valid2	Myeloid
2.17279e-110	-0.0452784	0.294	0.687	6.36628e-108	PHF8	BRCA_valid2	Myeloid
4.07456e-109	-0.0105353	0.996	1	1.19385e-106	TFAP2C	BRCA_valid2	Myeloid
4.29442e-109	-0.0236829	0.242	0.608	1.25826e-106	HIVEP1	BRCA_valid2	Myeloid
1.36818e-108	-0.0120635	0.946	0.972	4.00877e-106	TFDP1	BRCA_valid2	Myeloid
2.21966e-108	0.0133092	0.965	0.904	6.50362e-106	HOXA9	BRCA_valid2	Myeloid
1.93182e-107	-0.0146787	0.275	0.673	5.66023e-105	NFYA	BRCA_valid2	Myeloid
2.14637e-107	-0.0236917	0.492	0.704	6.28886e-105	EP300	BRCA_valid2	Myeloid
2.33275e-104	-0.0517497	0.202	0.474	6.83497e-102	HOXC9	BRCA_valid2	Myeloid
3.69148e-104	-0.0129459	0.885	0.983	1.0816e-101	IRX5	BRCA_valid2	Myeloid
3.07775e-102	0.0165501	0.751	0.448	9.01782e-100	HOXC10	BRCA_valid2	Myeloid
1.36556e-99	0.0246581	0.997	0.989	4.00108e-97	IRF7	BRCA_valid2	Myeloid
1.39302e-99	-0.0259171	0.526	0.736	4.08156e-97	ETV6	BRCA_valid2	Myeloid
4.62248e-99	-0.0213202	0.959	0.972	1.35439e-96	NFIL3	BRCA_valid2	Myeloid
5.57408e-99	0.0161753	0.964	0.859	1.6332e-96	EGR2	BRCA_valid2	Myeloid
5.00986e-97	-0.0225393	0.693	0.91	1.46789e-94	PRRX2	BRCA_valid2	Myeloid
1.59255e-96	-0.0435287	0.354	0.721	4.66617e-94	ID1	BRCA_valid2	Myeloid
5.45422e-96	-0.0216098	0.899	0.926	1.59809e-93	TCF4	BRCA_valid2	Myeloid
7.62588e-92	0.0205064	0.991	0.982	2.23438e-89	ETV5	BRCA_valid2	Myeloid
6.2427e-91	-0.0219002	0.935	0.965	1.82911e-88	STAT3	BRCA_valid2	Myeloid
1.5001e-90	-0.0308859	0.983	0.993	4.39528e-88	FOSL1	BRCA_valid2	Myeloid
2.0359e-88	0.0101038	0.998	0.991	5.96518e-86	FOS	BRCA_valid2	Myeloid
8.2792e-88	-0.010672	0.379	0.746	2.4258e-85	PATZ1	BRCA_valid2	Myeloid
3.71485e-86	-0.0110966	0.993	0.998	1.08845e-83	ZEB1	BRCA_valid2	Myeloid
6.16273e-85	0.0272847	0.948	0.883	1.80568e-82	FLI1	BRCA_valid2	Myeloid
4.1412e-84	0.0242892	1	1	1.21337e-81	CEBPA	BRCA_valid2	Myeloid
2.6283e-82	0.0217188	0.37	0.101	7.70091e-80	TEAD4	BRCA_valid2	Myeloid
4.60113e-82	-0.0180854	0.364	0.591	1.34813e-79	CTCF	BRCA_valid2	Myeloid
1.25593e-76	-0.0312012	0.276	0.51	3.67987e-74	PPARA	BRCA_valid2	Myeloid
1.24575e-75	-0.0329112	0.253	0.485	3.65005e-73	TBX15	BRCA_valid2	Myeloid
8.39968e-74	-0.0163926	0.988	0.997	2.46111e-71	YY1	BRCA_valid2	Myeloid
5.32404e-73	0.0251279	0.619	0.314	1.55994e-70	NR1H2	BRCA_valid2	Myeloid
4.63207e-68	-0.0384395	0.381	0.567	1.3572e-65	POU2AF1	BRCA_valid2	Myeloid
1.57263e-64	-0.0114992	0.655	0.909	4.6078e-62	ATF6	BRCA_valid2	Myeloid
2.1861e-64	-0.0256202	0.949	0.967	6.40527e-62	ELF1	BRCA_valid2	Myeloid
8.32228e-64	0.0149492	0.912	0.868	2.43843e-61	DDIT3	BRCA_valid2	Myeloid
1.09949e-63	-0.0135125	0.367	0.671	3.22151e-61	GABPA	BRCA_valid2	Myeloid
6.89206e-63	-0.0159726	0.887	0.894	2.01937e-60	MSX1	BRCA_valid2	Myeloid
1.13074e-62	-0.0306316	0.494	0.657	3.31308e-60	SOX10	BRCA_valid2	Myeloid
2.65887e-62	0.0147313	0.252	0.054	7.79049e-60	ETV4	BRCA_valid2	Myeloid
3.25509e-59	0.0253929	0.48	0.194	9.53742e-57	BATF	BRCA_valid2	Myeloid
3.5463e-59	-0.0204093	0.35	0.544	1.03907e-56	KLF6	BRCA_valid2	Myeloid
1.40453e-58	-0.0132216	0.895	0.951	4.11527e-56	ZNF281	BRCA_valid2	Myeloid
6.52712e-57	-0.0127355	0.447	0.713	1.91245e-54	POU3F1	BRCA_valid2	Myeloid
1.20205e-56	-0.0173609	0.973	0.99	3.522e-54	FOSL2	BRCA_valid2	Myeloid
3.09875e-56	-0.0308007	0.435	0.608	9.07933e-54	RELA	BRCA_valid2	Myeloid
5.54777e-56	-0.0449903	0.126	0.314	1.6255e-53	HIVEP2	BRCA_valid2	Myeloid
1.60869e-55	-0.0155222	0.819	0.946	4.71345e-53	IRF1	BRCA_valid2	Myeloid
9.2854e-55	-0.0684673	0.526	0.65	2.72062e-52	BACH1	BRCA_valid2	Myeloid
1.77628e-53	-0.0206656	0.065	0.235	5.2045e-51	FOXF2	BRCA_valid2	Myeloid
1.89584e-53	-0.0277841	0.996	0.999	5.55481e-51	MAFG	BRCA_valid2	Myeloid
3.90685e-53	-0.0120482	0.966	0.996	1.14471e-50	EGR4	BRCA_valid2	Myeloid
6.4514e-53	-0.0214055	0.759	0.81	1.89026e-50	REL	BRCA_valid2	Myeloid
2.44576e-52	-0.0104264	0.482	0.736	7.16607e-50	RARA	BRCA_valid2	Myeloid
2.70608e-52	-0.0152488	0.12	0.3	7.9288e-50	HOXD10	BRCA_valid2	Myeloid
4.50449e-52	0.0270908	0.672	0.441	1.31982e-49	TFDP2	BRCA_valid2	Myeloid
5.74333e-52	0.0431429	0.771	0.748	1.6828e-49	BRF1	BRCA_valid2	Myeloid
2.45346e-51	-0.0169703	0.999	1	7.18865e-49	MAFF	BRCA_valid2	Myeloid
4.15309e-51	-0.0475251	0.337	0.476	1.21685e-48	MSC	BRCA_valid2	Myeloid
9.87517e-51	0.0124182	1	1	2.89342e-48	IRF8	BRCA_valid2	Myeloid
7.44804e-49	-0.0195225	0.933	0.978	2.18228e-46	IRF9	BRCA_valid2	Myeloid
8.24643e-47	-0.0184135	0.903	0.959	2.41621e-44	LMO2	BRCA_valid2	Myeloid
9.82221e-47	-0.0234591	0.481	0.702	2.87791e-44	ARID3A	BRCA_valid2	Myeloid
1.31438e-46	-0.0443835	0.157	0.335	3.85114e-44	CCNT2	BRCA_valid2	Myeloid
2.10331e-45	-0.0208206	0.633	0.743	6.16269e-43	VEZF1	BRCA_valid2	Myeloid
2.61877e-45	0.0138171	0.995	0.995	7.67299e-43	MAF	BRCA_valid2	Myeloid
4.66408e-45	-0.0271233	0.267	0.454	1.36658e-42	NFE2L1	BRCA_valid2	Myeloid
1.07751e-44	-0.0379641	0.068	0.226	3.15711e-42	ELK3	BRCA_valid2	Myeloid
3.78582e-44	-0.0151517	0.567	0.846	1.10925e-41	FOXI1	BRCA_valid2	Myeloid
1.14265e-43	-0.0140236	0.484	0.605	3.34798e-41	HOXC12	BRCA_valid2	Myeloid
5.63455e-43	-0.0313095	0.503	0.668	1.65092e-40	IRF4	BRCA_valid2	Myeloid
7.49079e-42	-0.0251986	0.143	0.316	2.1948e-39	PPARD	BRCA_valid2	Myeloid
1.01818e-41	-0.0554111	0.271	0.447	2.98326e-39	MECP2	BRCA_valid2	Myeloid
9.75609e-41	-0.0127615	0.325	0.485	2.85854e-38	HOXC8	BRCA_valid2	Myeloid
1.5257e-39	0.0147793	0.999	0.997	4.47031e-37	HIF1A	BRCA_valid2	Myeloid
6.45708e-39	0.0167431	0.949	0.959	1.89192e-36	BARX2	BRCA_valid2	Myeloid
3.31206e-37	0.0126181	0.984	0.971	9.70434e-35	JDP2	BRCA_valid2	Myeloid
5.25784e-37	-0.0127811	0.471	0.697	1.54055e-34	CNOT3	BRCA_valid2	Myeloid
7.96191e-37	-0.0115815	0.625	0.688	2.33284e-34	CUX1	BRCA_valid2	Myeloid
5.08456e-36	-0.0199304	0.078	0.196	1.48977e-33	ZNF562	BRCA_valid2	Myeloid
2.94064e-35	-0.0216344	0.188	0.322	8.61608e-33	ZNF597	BRCA_valid2	Myeloid
2.60897e-34	-0.0130077	0.893	0.894	7.64428e-32	MEF2D	BRCA_valid2	Myeloid
5.21761e-34	-0.0188848	0.043	0.159	1.52876e-31	SP4	BRCA_valid2	Myeloid
5.71119e-34	-0.0143567	0.05	0.152	1.67338e-31	POLR3A	BRCA_valid2	Myeloid
6.30628e-32	-0.0216533	0.657	0.679	1.84774e-29	THAP1	BRCA_valid2	Myeloid
8.164e-31	-0.0103589	0.083	0.21	2.39205e-28	RFX5	BRCA_valid2	Myeloid
1.95494e-27	-0.0171675	0.223	0.354	5.72799e-25	CHD1	BRCA_valid2	Myeloid
8.42635e-26	-0.0158756	0.06	0.155	2.46892e-23	HOXB3	BRCA_valid2	Myeloid
9.49038e-26	-0.0120161	0.424	0.552	2.78068e-23	KLF10	BRCA_valid2	Myeloid
1.22273e-25	0.0107329	0.188	0.063	3.58258e-23	NKX2-5	BRCA_valid2	Myeloid
2.06617e-25	-0.0159582	0.064	0.169	6.05389e-23	NR5A2	BRCA_valid2	Myeloid
2.13234e-25	-0.0174518	0.062	0.159	6.24775e-23	HOXD1	BRCA_valid2	Myeloid
5.37702e-25	-0.0213428	0.456	0.539	1.57547e-22	NFATC2	BRCA_valid2	Myeloid
6.62194e-25	-0.0137573	0.025	0.112	1.94023e-22	TAF1	BRCA_valid2	Myeloid
9.0881e-25	-0.0163296	0.958	0.957	2.66281e-22	GATA2	BRCA_valid2	Myeloid
8.70802e-24	0.0193643	0.261	0.121	2.55145e-21	THRA	BRCA_valid2	Myeloid
2.38447e-23	0.0194122	0.899	0.903	6.98649e-21	FOXP3	BRCA_valid2	Myeloid
7.73189e-23	-0.0187716	0.417	0.518	2.26544e-20	HOXC13	BRCA_valid2	Myeloid
1.00777e-22	-0.01893	0.529	0.582	2.95278e-20	BCL3	BRCA_valid2	Myeloid
3.11416e-22	-0.0253648	0.603	0.628	9.12448e-20	TFE3	BRCA_valid2	Myeloid
7.52812e-21	-0.0119391	0.2	0.299	2.20574e-18	HOXC4	BRCA_valid2	Myeloid
2.83436e-20	-0.0213035	0.104	0.193	8.30467e-18	TCF3	BRCA_valid2	Myeloid
3.70157e-19	0.0102731	1	1	1.08456e-16	NR1H3	BRCA_valid2	Myeloid
9.53971e-19	-0.0258949	0.106	0.199	2.79514e-16	SMAD1	BRCA_valid2	Myeloid
3.60926e-17	0.0112266	0.337	0.194	1.05751e-14	MEF2C	BRCA_valid2	Myeloid
1.28739e-16	-0.0101045	0.925	0.914	3.77204e-14	STAT5A	BRCA_valid2	Myeloid
3.72121e-15	-0.012945	0.043	0.105	1.09032e-12	ZFP41	BRCA_valid2	Myeloid
1.84567e-14	-0.0138354	0.608	0.608	5.40782e-12	REST	BRCA_valid2	Myeloid
2.66412e-14	-0.0255166	0.612	0.622	7.80586e-12	ETS2	BRCA_valid2	Myeloid
1.05642e-13	-0.0131345	0.422	0.494	3.09531e-11	NR2C2	BRCA_valid2	Myeloid
5.33624e-13	-0.0243261	0.195	0.28	1.56352e-10	MAFA	BRCA_valid2	Myeloid
4.02078e-08	-0.0116547	0.198	0.245	1.17809e-05	ZNF502	BRCA_valid2	Myeloid
7.30349e-08	-0.0145321	0.267	0.317	2.13992e-05	KLF2	BRCA_valid2	Myeloid
9.85573e-07	-0.0111036	0.377	0.437	0.000288773	NKX6-1	BRCA_valid2	Myeloid
2.03046e-05	-0.0229977	0.417	0.435	0.00594925	SPIB	BRCA_valid2	Myeloid
7.97889e-152	0.0526292	0.311	0.003	2.33782e-149	ZBTB7C	BRCA_valid2	T_cells
4.0418e-149	0.0285789	0.993	0.985	1.18425e-146	SMARCB1	BRCA_valid2	T_cells
1.16751e-126	0.0181393	1	1	3.42081e-124	HDAC2	BRCA_valid2	T_cells
1.74887e-118	0.0185514	1	1	5.1242e-116	SPI1	BRCA_valid2	T_cells
1.35811e-100	0.0503143	0.476	0.186	3.97927e-98	PITX1	BRCA_valid2	T_cells
1.03188e-90	0.0142596	0.993	0.99	3.02342e-88	CREB3	BRCA_valid2	T_cells
6.23372e-84	-0.0108203	0.999	1	1.82648e-81	ZBTB7A	BRCA_valid2	T_cells
3.54695e-78	0.0424108	0.545	0.275	1.03926e-75	AR	BRCA_valid2	T_cells
4.34019e-77	-0.0252868	0.762	0.904	1.27168e-74	EP300	BRCA_valid2	T_cells
1.74143e-76	0.0491453	0.646	0.435	5.10238e-74	ZC3H11A	BRCA_valid2	T_cells
1.12834e-75	-0.0106681	0.961	0.996	3.30602e-73	ZMIZ1	BRCA_valid2	T_cells
1.91975e-75	-0.0156491	0.953	0.994	5.62486e-73	YY1	BRCA_valid2	T_cells
9.33744e-75	0.0165669	0.998	0.993	2.73587e-72	SPDEF	BRCA_valid2	T_cells
3.93528e-73	-0.02119	0.931	0.991	1.15304e-70	MAFG	BRCA_valid2	T_cells
6.56311e-70	-0.0111658	0.963	0.998	1.92299e-67	FOXN3	BRCA_valid2	T_cells
9.01963e-70	0.0122373	0.998	0.998	2.64275e-67	HSF1	BRCA_valid2	T_cells
2.54743e-69	-0.0226655	0.818	0.95	7.46398e-67	NFKB1	BRCA_valid2	T_cells
8.7618e-65	-0.0111744	0.995	1	2.56721e-62	POLR2A	BRCA_valid2	T_cells
1.82513e-64	0.0422209	0.782	0.668	5.34763e-62	BRF1	BRCA_valid2	T_cells
2.81877e-62	-0.0224189	0.998	1	8.25899e-60	CREM	BRCA_valid2	T_cells
4.40298e-62	0.0146621	0.988	0.973	1.29007e-59	HOXB7	BRCA_valid2	T_cells
8.25836e-57	0.020033	0.518	0.279	2.4197e-54	HMGN3	BRCA_valid2	T_cells
4.64949e-54	-0.0110497	0.881	0.969	1.3623e-51	HIC1	BRCA_valid2	T_cells
3.01486e-52	-0.0106679	0.844	0.947	8.83354e-50	CEBPD	BRCA_valid2	T_cells
8.18645e-51	-0.0108053	0.959	0.985	2.39863e-48	MAF	BRCA_valid2	T_cells
4.94388e-50	0.0142293	0.93	0.865	1.44856e-47	DDIT3	BRCA_valid2	T_cells
1.44109e-48	0.0305785	0.431	0.227	4.2224e-46	NKX2-5	BRCA_valid2	T_cells
2.77689e-48	0.02627	0.48	0.284	8.1363e-46	TEAD4	BRCA_valid2	T_cells
1.1786e-47	0.016582	0.783	0.648	3.4533e-45	ELF5	BRCA_valid2	T_cells
8.13892e-46	0.0170335	0.487	0.283	2.3847e-43	SIX2	BRCA_valid2	T_cells
3.2956e-43	0.0110522	0.883	0.823	9.65611e-41	NELFE	BRCA_valid2	T_cells
1.3217e-42	-0.0129098	0.932	0.976	3.87259e-40	NFIL3	BRCA_valid2	T_cells
6.99003e-42	-0.0137302	0.726	0.875	2.04808e-39	PRRX2	BRCA_valid2	T_cells
3.9792e-41	-0.0172553	0.671	0.826	1.16591e-38	PATZ1	BRCA_valid2	T_cells
2.25312e-40	-0.0190546	0.749	0.836	6.60163e-38	REL	BRCA_valid2	T_cells
1.45904e-38	-0.0118291	0.811	0.905	4.27499e-36	STAT3	BRCA_valid2	T_cells
3.48971e-38	0.0177845	0.993	0.988	1.02249e-35	TFAP2B	BRCA_valid2	T_cells
1.11896e-37	-0.0314932	0.435	0.592	3.27855e-35	ZNF502	BRCA_valid2	T_cells
7.30684e-37	-0.0138619	0.95	0.982	2.1409e-34	FOSL2	BRCA_valid2	T_cells
1.99226e-36	-0.0338768	0.663	0.775	5.83732e-34	NFATC2	BRCA_valid2	T_cells
1.32237e-35	-0.0102565	0.993	0.998	3.87454e-33	MAFF	BRCA_valid2	T_cells
2.94298e-34	-0.0149596	0.915	0.957	8.62293e-32	ELF1	BRCA_valid2	T_cells
3.52066e-32	-0.0289728	0.523	0.656	1.03155e-29	CHD1	BRCA_valid2	T_cells
5.82608e-30	-0.0225976	0.414	0.562	1.70704e-27	TBX15	BRCA_valid2	T_cells
1.26984e-29	-0.0255657	0.463	0.586	3.72062e-27	ZNF467	BRCA_valid2	T_cells
8.16706e-29	-0.0230133	0.678	0.767	2.39295e-26	KMT2A	BRCA_valid2	T_cells
1.45745e-27	-0.0153913	0.759	0.828	4.27033e-25	TCF7	BRCA_valid2	T_cells
1.82694e-26	-0.0151124	0.567	0.697	5.35293e-24	KLF3	BRCA_valid2	T_cells
9.18906e-25	-0.0138091	0.829	0.922	2.69239e-22	GATA2	BRCA_valid2	T_cells
7.7522e-23	-0.0105563	0.632	0.738	2.27139e-20	CTCF	BRCA_valid2	T_cells
1.95762e-22	-0.013513	0.188	0.295	5.73583e-20	FOXF2	BRCA_valid2	T_cells
2.16185e-22	-0.010163	0.752	0.886	6.33423e-20	SIN3A	BRCA_valid2	T_cells
8.72823e-21	-0.0243853	0.468	0.579	2.55737e-18	ZNF16	BRCA_valid2	T_cells
1.50895e-20	-0.0224182	0.536	0.634	4.42123e-18	POU2AF1	BRCA_valid2	T_cells
2.43444e-19	0.011485	0.529	0.4	7.1329e-17	POLE4	BRCA_valid2	T_cells
2.45825e-19	-0.026068	0.221	0.338	7.20266e-17	TCF3	BRCA_valid2	T_cells
4.0633e-19	0.0260131	0.939	0.895	1.19055e-16	FOXP3	BRCA_valid2	T_cells
9.45885e-19	-0.0169046	0.337	0.467	2.77144e-16	FOXF1	BRCA_valid2	T_cells
1.4291e-18	-0.0201704	0.144	0.24	4.18726e-16	HIVEP2	BRCA_valid2	T_cells
2.25539e-18	-0.0126681	0.527	0.642	6.60829e-16	BCL3	BRCA_valid2	T_cells
5.05494e-18	-0.0101166	0.356	0.462	1.4811e-15	TFE3	BRCA_valid2	T_cells
1.49956e-17	-0.011037	0.677	0.82	4.39371e-15	FOXK2	BRCA_valid2	T_cells
1.78319e-17	0.0189759	0.385	0.24	5.22476e-15	BATF	BRCA_valid2	T_cells
3.56273e-17	-0.0318165	0.42	0.502	1.04388e-14	SUPT20H	BRCA_valid2	T_cells
3.8024e-15	-0.0157062	0.499	0.629	1.1141e-12	NFE2L1	BRCA_valid2	T_cells
1.50814e-14	-0.0148932	0.471	0.571	4.41885e-12	IRF4	BRCA_valid2	T_cells
1.19998e-13	-0.0232858	0.279	0.374	3.51595e-11	SPIB	BRCA_valid2	T_cells
1.62386e-13	-0.0111145	0.561	0.662	4.7579e-11	VEZF1	BRCA_valid2	T_cells
1.64766e-13	-0.0109651	0.444	0.516	4.82764e-11	RBBP5	BRCA_valid2	T_cells
2.48574e-12	-0.019286	0.524	0.596	7.28322e-10	EOMES	BRCA_valid2	T_cells
1.29077e-11	-0.0193618	0.291	0.361	3.78197e-09	MECP2	BRCA_valid2	T_cells
6.37462e-11	-0.0238462	0.361	0.451	1.86776e-08	BCL11A	BRCA_valid2	T_cells
2.36339e-09	-0.0164066	0.297	0.393	6.92473e-07	MAFA	BRCA_valid2	T_cells
1.17283e-08	-0.018269	0.422	0.486	3.4364e-06	SOX8	BRCA_valid2	T_cells
2.02039e-08	-0.0128606	0.518	0.584	5.91973e-06	ETS2	BRCA_valid2	T_cells
1.31328e-07	-0.0161418	0.204	0.271	3.8479e-05	CPEB1	BRCA_valid2	T_cells
1.9487e-07	-0.0147086	0.351	0.42	5.7097e-05	KLF2	BRCA_valid2	T_cells
5.26807e-07	-0.0108546	0.713	0.813	0.000154355	POU2F2	BRCA_valid2	T_cells
8.78484e-07	-0.0179809	0.209	0.271	0.000257396	DLX2	BRCA_valid2	T_cells
1.68607e-06	-0.0107413	0.707	0.784	0.000494018	FOXI1	BRCA_valid2	T_cells
2.49343e-06	-0.0103329	0.22	0.287	0.000730576	KLF16	BRCA_valid2	T_cells
1.75496e-15	-0.0141201	0.921	0.932	5.63343e-13	CREB3L2	COAD	B_cells
1.55845e-11	-0.0106241	0.663	0.745	5.00262e-09	KLF13	COAD	B_cells
4.15709e-11	0.0113695	0.461	0.391	1.33443e-08	ZNF543	COAD	B_cells
1.85272e-07	0.010266	0.473	0.418	5.94723e-05	STAT6	COAD	B_cells
2.23114e-94	-0.0143787	0.981	0.996	7.16196e-92	THRB	COAD	Endothelial
2.28216e-77	-0.0213334	0.985	0.991	7.32573e-75	CREBL2	COAD	Endothelial
5.41811e-68	-0.0147593	0.225	0.513	1.73921e-65	PPARD	COAD	Endothelial
9.38456e-66	-0.0250674	0.453	0.698	3.01244e-63	KLF4	COAD	Endothelial
3.74874e-63	-0.0366887	0.131	0.41	1.20334e-60	HOXA2	COAD	Endothelial
2.82684e-62	0.020352	0.878	0.741	9.07415e-60	FOSL2	COAD	Endothelial
1.91285e-56	-0.0401013	0.066	0.301	6.14026e-54	NFE2	COAD	Endothelial
5.23503e-56	0.0427698	0.707	0.432	1.68044e-53	CHD1	COAD	Endothelial
4.19143e-52	0.0115108	0.964	0.903	1.34545e-49	MAX	COAD	Endothelial
3.94727e-51	-0.0160301	0.118	0.348	1.26707e-48	HES5	COAD	Endothelial
8.44753e-51	-0.0143304	0.78	0.938	2.71166e-48	GATA2	COAD	Endothelial
3.79294e-49	-0.0235943	0.64	0.803	1.21753e-46	TCF7L1	COAD	Endothelial
6.99577e-48	0.0449718	0.687	0.427	2.24564e-45	ZNF57	COAD	Endothelial
1.08799e-46	0.0155963	0.987	0.947	3.49246e-44	HOXC6	COAD	Endothelial
6.08487e-46	-0.0322118	0.541	0.71	1.95324e-43	HOXC8	COAD	Endothelial
4.86275e-43	-0.023532	0.236	0.49	1.56094e-40	ZNF543	COAD	Endothelial
1.82781e-42	0.0139813	0.986	0.929	5.86727e-40	TEAD4	COAD	Endothelial
1.26154e-41	-0.0293752	0.212	0.43	4.04955e-39	HOXA6	COAD	Endothelial
2.19858e-39	-0.0129866	0.544	0.736	7.05745e-37	EP300	COAD	Endothelial
1.90394e-37	-0.0134369	0.74	0.852	6.11165e-35	FOXO3	COAD	Endothelial
4.64855e-37	0.0179397	0.818	0.676	1.49219e-34	HCFC1	COAD	Endothelial
4.4432e-34	0.0117064	0.938	0.87	1.42627e-31	UBTF	COAD	Endothelial
1.05699e-31	0.0153032	0.857	0.72	3.39295e-29	FOSB	COAD	Endothelial
1.48443e-31	-0.0139928	0.321	0.519	4.76501e-29	DBP	COAD	Endothelial
5.02992e-29	0.0123377	1	1	1.61461e-26	FOSL1	COAD	Endothelial
4.68077e-28	0.0251267	0.554	0.339	1.50253e-25	STAT5A	COAD	Endothelial
5.81711e-27	-0.0470677	0.45	0.608	1.86729e-24	HES1	COAD	Endothelial
1.18057e-25	-0.0203037	0.307	0.48	3.78962e-23	OVOL2	COAD	Endothelial
4.14509e-23	0.0219934	0.747	0.607	1.33057e-20	BRF1	COAD	Endothelial
1.45717e-21	-0.0108784	0.304	0.47	4.67752e-19	CEBPE	COAD	Endothelial
1.89527e-19	-0.0313273	0.491	0.627	6.08383e-17	FOXK1	COAD	Endothelial
3.16816e-19	-0.0162707	0.376	0.526	1.01698e-16	PAX8	COAD	Endothelial
9.1352e-19	-0.0324903	0.305	0.444	2.9324e-16	JUNB	COAD	Endothelial
9.55932e-19	-0.010685	0.316	0.476	3.06854e-16	FOXQ1	COAD	Endothelial
3.04202e-17	0.0179191	0.421	0.258	9.76489e-15	HOXA1	COAD	Endothelial
5.23244e-16	-0.0231119	0.122	0.239	1.67961e-13	RXRG	COAD	Endothelial
3.7529e-15	0.0278181	0.633	0.513	1.20468e-12	JDP2	COAD	Endothelial
6.8966e-15	0.0313897	0.679	0.542	2.21381e-12	ELK3	COAD	Endothelial
4.047e-14	0.0106822	0.988	0.991	1.29909e-11	RELB	COAD	Endothelial
1.01147e-13	0.016696	0.453	0.305	3.24683e-11	ZBTB43	COAD	Endothelial
8.97126e-13	0.0154742	0.434	0.294	2.87977e-10	MYB	COAD	Endothelial
1.31004e-12	-0.0116913	0.672	0.715	4.20524e-10	PML	COAD	Endothelial
1.00497e-09	0.0112413	0.528	0.432	3.22596e-07	CREM	COAD	Endothelial
1.02795e-09	-0.0118001	0.478	0.552	3.29972e-07	BRF2	COAD	Endothelial
1.33545e-09	-0.0160799	0.443	0.539	4.2868e-07	HSF1	COAD	Endothelial
2.15832e-09	-0.0110242	0.16	0.255	6.92819e-07	TBX1	COAD	Endothelial
1.30878e-07	0.0109158	0.414	0.307	4.20118e-05	EBF1	COAD	Endothelial
8.98997e-06	0.0100979	0.633	0.535	0.00288578	HOXD8	COAD	Endothelial
1.51156e-05	-0.0151507	0.883	0.882	0.00485211	NUAK1	COAD	Endothelial
3.02844e-139	-0.0646865	0.238	0.67	9.72129e-137	RARG	COAD	Fibroblasts
1.02514e-111	-0.0201032	0.421	0.755	3.2907e-109	PPARD	COAD	Fibroblasts
1.82046e-108	-0.0216814	0.68	0.906	5.84367e-106	FOXO3	COAD	Fibroblasts
2.77873e-77	0.0150494	1	0.994	8.91973e-75	IRF1	COAD	Fibroblasts
3.29399e-77	0.0103714	1	1	1.05737e-74	BHLHE40	COAD	Fibroblasts
7.27167e-73	0.0216413	1	0.999	2.33421e-70	FOSL1	COAD	Fibroblasts
1.57288e-70	-0.0489709	0.222	0.517	5.04895e-68	HES1	COAD	Fibroblasts
1.07689e-68	0.0193544	0.974	0.887	3.4568e-66	TEAD4	COAD	Fibroblasts
5.6988e-61	-0.0133916	0.514	0.747	1.82932e-58	HOXD10	COAD	Fibroblasts
4.34909e-58	0.0229263	0.983	0.919	1.39606e-55	HOXC6	COAD	Fibroblasts
7.65049e-55	-0.010229	0.986	0.999	2.45581e-52	CEBPD	COAD	Fibroblasts
1.1502e-54	0.0112859	1	1	3.69213e-52	ATF3	COAD	Fibroblasts
4.52111e-53	0.0195417	0.631	0.421	1.45128e-50	NFKB1	COAD	Fibroblasts
1.01541e-49	0.0148742	1	0.996	3.25946e-47	CREB3	COAD	Fibroblasts
3.39907e-43	0.0111693	1	1	1.0911e-40	DDIT3	COAD	Fibroblasts
2.08776e-42	-0.0379682	0.747	0.836	6.70172e-40	PAX8	COAD	Fibroblasts
6.44608e-41	-0.020728	0.512	0.707	2.06919e-38	NR1D1	COAD	Fibroblasts
6.32972e-39	0.0217563	0.997	0.997	2.03184e-36	RELB	COAD	Fibroblasts
1.94381e-38	-0.0125998	0.156	0.363	6.23964e-36	FOXN2	COAD	Fibroblasts
1.09814e-37	-0.0191256	0.077	0.256	3.52504e-35	CNOT4	COAD	Fibroblasts
2.44006e-36	-0.0291643	0.408	0.601	7.8326e-34	HOXD8	COAD	Fibroblasts
2.64582e-36	0.0261707	0.783	0.622	8.49309e-34	BRF1	COAD	Fibroblasts
8.9451e-36	0.0107279	1	0.999	2.87138e-33	MXI1	COAD	Fibroblasts
6.1066e-35	-0.031552	0.695	0.799	1.96022e-32	OVOL2	COAD	Fibroblasts
1.03741e-34	-0.029171	0.354	0.542	3.33007e-32	ZBTB17	COAD	Fibroblasts
1.26328e-34	-0.0218186	0.081	0.25	4.05514e-32	NKX6-3	COAD	Fibroblasts
1.58438e-33	-0.0391815	0.226	0.413	5.08585e-31	ZNF586	COAD	Fibroblasts
2.38465e-33	-0.0267415	0.122	0.303	7.65474e-31	TBX1	COAD	Fibroblasts
3.60205e-33	-0.0138866	0.765	0.873	1.15626e-30	TCF7L1	COAD	Fibroblasts
8.59477e-33	0.011063	0.966	0.928	2.75892e-30	ENO1	COAD	Fibroblasts
1.22982e-32	-0.0163806	0.999	0.999	3.94772e-30	IRF3	COAD	Fibroblasts
1.10178e-31	-0.0126093	0.513	0.673	3.53671e-29	KLF4	COAD	Fibroblasts
9.17488e-31	-0.0145752	0.439	0.587	2.94514e-28	MNX1	COAD	Fibroblasts
2.84345e-29	0.0111294	1	1	9.12748e-27	ETV7	COAD	Fibroblasts
1.22673e-28	-0.0126198	0.264	0.438	3.9378e-26	SPIB	COAD	Fibroblasts
1.09157e-27	0.0137683	0.319	0.147	3.50395e-25	FOXJ1	COAD	Fibroblasts
1.32369e-27	-0.0268046	0.628	0.744	4.24904e-25	NUAK1	COAD	Fibroblasts
2.09823e-26	-0.0137445	0.932	0.967	6.73532e-24	MEIS1	COAD	Fibroblasts
9.19337e-25	0.0223182	0.634	0.446	2.95107e-22	HMGB3	COAD	Fibroblasts
1.47119e-24	0.0165996	0.891	0.801	4.72252e-22	FOSB	COAD	Fibroblasts
1.76255e-23	-0.018512	0.109	0.253	5.6578e-21	ZNF502	COAD	Fibroblasts
8.23581e-23	-0.0353016	0.666	0.766	2.6437e-20	JUNB	COAD	Fibroblasts
1.11504e-22	0.0122552	0.499	0.332	3.57926e-20	HOXC8	COAD	Fibroblasts
2.07762e-20	0.0210439	0.339	0.183	6.66917e-18	ZNF319	COAD	Fibroblasts
2.25887e-20	0.0114536	0.195	0.073	7.25097e-18	ZNF384	COAD	Fibroblasts
1.00184e-19	-0.0116139	0.816	0.853	3.21592e-17	PML	COAD	Fibroblasts
7.32742e-18	0.0103132	0.794	0.702	2.3521e-15	HCFC1	COAD	Fibroblasts
3.9529e-15	-0.0170492	0.762	0.814	1.26888e-12	POU5F1	COAD	Fibroblasts
3.68691e-14	-0.0103529	0.138	0.254	1.1835e-11	STAT6	COAD	Fibroblasts
9.97853e-14	0.0116318	0.396	0.259	3.20311e-11	CHD1	COAD	Fibroblasts
1.50992e-13	0.0105545	0.23	0.122	4.84684e-11	MEX3C	COAD	Fibroblasts
6.40574e-13	-0.019812	0.466	0.578	2.05624e-10	HSF1	COAD	Fibroblasts
5.81662e-12	0.0154809	0.653	0.525	1.86713e-09	POU5F1B	COAD	Fibroblasts
1.17421e-09	0.0121532	0.358	0.268	3.76921e-07	SNAI1	COAD	Fibroblasts
5.02567e-305	-0.0640598	0.992	0.997	1.61324e-302	VDR	COAD	Malignant
6.77669e-282	-0.0902114	0.125	0.664	2.17532e-279	TFCP2L1	COAD	Malignant
5.18918e-264	-0.0192214	1	1	1.66573e-261	PPARA	COAD	Malignant
1.38376e-254	-0.0443935	0.156	0.641	4.44188e-252	SOX11	COAD	Malignant
2.87498e-253	-0.0497711	0.431	0.84	9.22867e-251	MEIS1	COAD	Malignant
2.36277e-238	-0.0149513	1	1	7.58449e-236	ZBTB7A	COAD	Malignant
7.51408e-232	-0.0312202	0.321	0.762	2.41202e-229	RARA	COAD	Malignant
4.91723e-217	-0.036633	0.603	0.921	1.57843e-214	EGR2	COAD	Malignant
5.41695e-215	-0.0116884	1	1	1.73884e-212	RXRA	COAD	Malignant
2.25955e-206	-0.0241987	1	1	7.25316e-204	NR2F6	COAD	Malignant
8.41579e-199	-0.0509116	1	1	2.70147e-196	HOXB13	COAD	Malignant
3.74993e-191	-0.0622996	0.25	0.656	1.20373e-188	HES5	COAD	Malignant
2.46185e-189	-0.0704612	0.99	0.996	7.90255e-187	PPARGC1A	COAD	Malignant
1.2137e-186	-0.0269787	0.98	0.998	3.89596e-184	NR1I2	COAD	Malignant
1.1688e-179	-0.0407951	1	1	3.75183e-177	NR1H4	COAD	Malignant
1.43476e-178	-0.0201226	0.483	0.821	4.60559e-176	GATA2	COAD	Malignant
1.07154e-175	-0.0233801	1	1	3.43965e-173	KLF3	COAD	Malignant
6.02455e-173	0.037187	0.81	0.482	1.93388e-170	HOXC8	COAD	Malignant
1.14278e-166	-0.0566866	0.439	0.773	3.66834e-164	SPIB	COAD	Malignant
5.57054e-164	-0.0540746	0.709	0.908	1.78814e-161	KLF4	COAD	Malignant
4.30328e-150	-0.013421	0.998	1	1.38135e-147	FOXP1	COAD	Malignant
1.61714e-148	-0.0353332	0.145	0.505	5.19102e-146	RORC	COAD	Malignant
8.37695e-148	-0.0376557	0.29	0.673	2.689e-145	ZNF740	COAD	Malignant
9.88523e-146	-0.029891	0.336	0.732	3.17316e-143	TP73	COAD	Malignant
1.39018e-145	0.0137627	1	1	4.46249e-143	SMARCA4	COAD	Malignant
4.19096e-143	-0.0157686	1	1	1.3453e-140	HNF4A	COAD	Malignant
9.96668e-139	0.0309821	1	1	3.1993e-136	ETV7	COAD	Malignant
2.25535e-135	-0.0200594	0.989	0.996	7.23968e-133	HNF4G	COAD	Malignant
2.81213e-134	-0.0405335	1	1	9.02694e-132	NR5A2	COAD	Malignant
1.70716e-132	-0.0237706	0.084	0.412	5.47999e-130	FOXP2	COAD	Malignant
1.56524e-129	-0.0602039	0.517	0.795	5.02443e-127	OVOL2	COAD	Malignant
3.24768e-129	-0.0158795	0.789	0.954	1.0425e-126	HOXD11	COAD	Malignant
5.45054e-127	-0.0266858	0.62	0.876	1.74962e-124	REST	COAD	Malignant
7.99442e-123	0.0168096	0.999	0.996	2.56621e-120	POLE3	COAD	Malignant
2.94379e-119	-0.0145491	0.419	0.718	9.44955e-117	HOXD10	COAD	Malignant
5.73914e-118	-0.0188981	0.983	0.987	1.84226e-115	NFE2L1	COAD	Malignant
1.5828e-116	-0.0400767	0.767	0.87	5.0808e-114	TCF7L2	COAD	Malignant
3.21668e-115	-0.0188167	0.748	0.892	1.03255e-112	KLF6	COAD	Malignant
5.60987e-113	-0.0569267	0.957	0.976	1.80077e-110	FOXD2	COAD	Malignant
2.99701e-109	-0.0107629	0.472	0.765	9.6204e-107	PBX3	COAD	Malignant
2.1301e-108	-0.0195912	0.091	0.371	6.83763e-106	ATF2	COAD	Malignant
2.71804e-108	-0.0256334	1	1	8.72492e-106	PPARG	COAD	Malignant
1.83731e-106	0.0308734	0.97	0.902	5.89776e-104	SMARCB1	COAD	Malignant
3.91886e-106	-0.0584998	0.351	0.652	1.25795e-103	CNOT4	COAD	Malignant
1.07173e-103	0.0205038	0.995	0.976	3.44025e-101	TEAD4	COAD	Malignant
9.39188e-103	-0.0338546	0.53	0.806	3.01479e-100	FOXN2	COAD	Malignant
2.37639e-101	-0.0652142	0.355	0.647	7.62821e-99	NKX6-3	COAD	Malignant
6.44716e-99	-0.0129943	0.77	0.932	2.06954e-96	SP3	COAD	Malignant
1.61136e-98	-0.0621476	0.023	0.244	5.17248e-96	HES4	COAD	Malignant
3.59604e-95	-0.0323462	0.023	0.228	1.15433e-92	RXRB	COAD	Malignant
1.26288e-94	-0.0523554	0.091	0.359	4.05385e-92	TFEB	COAD	Malignant
1.14786e-92	-0.0474652	0.987	0.991	3.68462e-90	THRB	COAD	Malignant
1.28364e-91	0.0184315	0.887	0.724	4.12049e-89	FOSB	COAD	Malignant
2.2286e-89	-0.0160313	1	1	7.1538e-87	CDX2	COAD	Malignant
3.32983e-85	-0.0277097	0.857	0.882	1.06887e-82	BHLHE41	COAD	Malignant
6.89221e-85	-0.0359994	0.105	0.341	2.2124e-82	SOX9	COAD	Malignant
5.26955e-84	-0.0109001	0.889	0.963	1.69153e-81	FOXO1	COAD	Malignant
5.89121e-84	-0.0145026	0.986	0.988	1.89108e-81	HOXD13	COAD	Malignant
1.09006e-82	-0.0178064	0.87	0.961	3.49909e-80	FOXO3	COAD	Malignant
2.81209e-82	-0.0361484	0.968	0.98	9.0268e-80	POLR3G	COAD	Malignant
7.54701e-81	0.0241511	1	1	2.42259e-78	FOSL1	COAD	Malignant
2.90254e-80	0.021582	0.892	0.716	9.31715e-78	HES6	COAD	Malignant
1.72656e-78	0.0166062	0.827	0.632	5.54227e-76	HCFC1	COAD	Malignant
5.99556e-78	0.0174434	0.997	0.989	1.92458e-75	RAD21	COAD	Malignant
5.42102e-75	0.011107	1	1	1.74015e-72	TRIM28	COAD	Malignant
2.94003e-73	-0.0190918	0.69	0.799	9.43749e-71	HOXA13	COAD	Malignant
1.27553e-72	-0.05411	0.391	0.637	4.09446e-70	ZNF502	COAD	Malignant
1.22234e-69	-0.0116997	0.994	0.997	3.92373e-67	CEBPA	COAD	Malignant
5.50764e-69	-0.0171996	1	1	1.76795e-66	ESRRA	COAD	Malignant
2.40793e-66	-0.0447143	0.801	0.896	7.72945e-64	NR1D1	COAD	Malignant
8.86005e-64	-0.0276008	0.279	0.494	2.84408e-61	FOXA3	COAD	Malignant
9.92248e-63	-0.0106084	0.589	0.765	3.18512e-60	KDM5A	COAD	Malignant
1.95947e-60	0.0149449	1	1	6.28989e-58	DDIT3	COAD	Malignant
6.77095e-58	0.0133726	1	1	2.17348e-55	MYC	COAD	Malignant
2.98042e-57	0.0117304	1	1	9.56715e-55	ATF4	COAD	Malignant
7.17591e-56	-0.0317679	0.968	0.982	2.30347e-53	ZBTB7B	COAD	Malignant
1.13879e-55	-0.033366	0.243	0.483	3.65552e-53	KLF8	COAD	Malignant
3.27296e-53	-0.0160256	0.026	0.164	1.05062e-50	ZNF341	COAD	Malignant
6.94158e-52	-0.0277104	0.339	0.509	2.22825e-49	PPARD	COAD	Malignant
5.01656e-50	0.01289	1	0.999	1.61031e-47	E2F4	COAD	Malignant
4.04836e-48	-0.0154151	1	1	1.29952e-45	E2F2	COAD	Malignant
5.61154e-47	0.0130301	0.998	0.995	1.8013e-44	HOXA7	COAD	Malignant
5.22914e-46	-0.0102987	0.144	0.321	1.67855e-43	ZBTB17	COAD	Malignant
8.54786e-45	-0.0100295	0.131	0.297	2.74386e-42	PATZ1	COAD	Malignant
1.85373e-43	-0.011716	0.033	0.17	5.95048e-41	ZNF362	COAD	Malignant
2.80074e-43	-0.0198983	0.048	0.182	8.99037e-41	PRRX2	COAD	Malignant
7.74543e-43	0.01616	0.875	0.78	2.48628e-40	TCF7	COAD	Malignant
8.56482e-43	-0.0111303	1	1	2.74931e-40	CDX1	COAD	Malignant
9.13731e-43	-0.0114436	0.999	1	2.93307e-40	HOXB6	COAD	Malignant
1.0431e-40	-0.0485566	0.249	0.415	3.34836e-38	POU5F1	COAD	Malignant
3.05113e-40	-0.0119861	0.031	0.16	9.79413e-38	EGR4	COAD	Malignant
8.24682e-40	-0.0101629	0.942	0.971	2.64723e-37	ETS2	COAD	Malignant
9.68646e-40	-0.0122008	1	0.999	3.10935e-37	HOXA3	COAD	Malignant
3.32576e-39	-0.0142289	0.282	0.499	1.06757e-36	ATOH1	COAD	Malignant
5.63144e-39	0.0294214	0.927	0.847	1.80769e-36	BRF1	COAD	Malignant
4.41995e-37	-0.0507361	0.616	0.701	1.4188e-34	ZNF57	COAD	Malignant
1.81404e-36	0.0153939	1	0.999	5.82308e-34	CREB3	COAD	Malignant
2.10671e-35	-0.0119315	0.354	0.554	6.76254e-33	CLOCK	COAD	Malignant
4.38782e-35	0.0115871	1	1	1.40849e-32	HDAC2	COAD	Malignant
6.59404e-33	0.0176887	0.673	0.494	2.11669e-30	BRF2	COAD	Malignant
2.90645e-32	-0.0137179	0.25	0.434	9.32971e-30	RUNX2	COAD	Malignant
4.41351e-31	0.0111565	0.913	0.848	1.41674e-28	MLXIPL	COAD	Malignant
2.16764e-27	-0.0189848	0.979	0.987	6.95811e-25	HOXB5	COAD	Malignant
1.09717e-26	-0.0597437	0.677	0.745	3.52191e-24	MYB	COAD	Malignant
1.33888e-24	-0.0100526	0.956	0.971	4.29781e-22	SOX4	COAD	Malignant
5.54175e-24	0.0151409	0.525	0.387	1.7789e-21	FOXJ1	COAD	Malignant
4.47761e-23	-0.0119171	0.044	0.141	1.43731e-20	ARNT	COAD	Malignant
1.07198e-22	-0.0230133	0.269	0.434	3.44106e-20	STAT6	COAD	Malignant
4.34045e-22	-0.0125964	0.986	0.993	1.39328e-19	EHF	COAD	Malignant
7.4241e-21	0.0118369	0.957	0.939	2.38314e-18	MSX2	COAD	Malignant
1.67029e-20	-0.0135019	0.068	0.162	5.36164e-18	USF1	COAD	Malignant
2.44409e-17	-0.0192642	0.202	0.323	7.84552e-15	JUNB	COAD	Malignant
1.08345e-16	0.0105266	0.531	0.406	3.47787e-14	PAX8	COAD	Malignant
1.69204e-15	-0.0175104	1	1	5.43144e-13	MXI1	COAD	Malignant
1.87516e-14	-0.0244221	0.851	0.819	6.01927e-12	FOXA1	COAD	Malignant
1.59217e-12	0.0213102	0.893	0.845	5.11087e-10	HSF1	COAD	Malignant
1.99167e-10	-0.0173425	0.523	0.563	6.39327e-08	HOXA6	COAD	Malignant
2.61151e-09	0.0214064	0.864	0.787	8.38294e-07	POU5F1B	COAD	Malignant
3.62996e-09	0.0177906	0.673	0.57	1.16522e-06	JUN	COAD	Malignant
2.26328e-07	0.01519	0.928	0.898	7.26511e-05	FOXA2	COAD	Malignant
3.46224e-07	0.0147924	0.995	0.996	0.000111138	KLF15	COAD	Malignant
1.57445e-05	-0.0118754	0.483	0.489	0.00505397	MTA3	COAD	Malignant
2.29352e-189	0.0209819	1	1	7.36221e-187	ATF3	COAD	Myeloid
2.02299e-163	0.0153942	1	1	6.49379e-161	EGR1	COAD	Myeloid
4.79861e-149	0.0417938	0.999	0.999	1.54035e-146	NFIL3	COAD	Myeloid
6.15688e-147	0.0159855	1	1	1.97636e-144	BHLHE40	COAD	Myeloid
1.04289e-144	0.0146716	1	1	3.34768e-142	CEBPB	COAD	Myeloid
2.48516e-142	0.0227823	1	1	7.97736e-140	ZMIZ1	COAD	Myeloid
4.55561e-127	0.0250011	0.984	0.937	1.46235e-124	STAT2	COAD	Myeloid
1.09793e-126	0.0190437	1	1	3.52436e-124	STAT1	COAD	Myeloid
1.06824e-116	0.0306689	1	0.999	3.42906e-114	MITF	COAD	Myeloid
3.493e-113	0.0188711	0.997	0.995	1.12125e-110	ZFY	COAD	Myeloid
5.01174e-106	0.0177722	1	1	1.60877e-103	MXI1	COAD	Myeloid
4.7126e-98	0.0630644	0.907	0.798	1.51275e-95	NFKB1	COAD	Myeloid
8.88411e-98	0.0368043	0.96	0.876	2.8518e-95	BHLHE41	COAD	Myeloid
5.97831e-95	0.0227668	1	1	1.91904e-92	TFEC	COAD	Myeloid
6.54579e-91	0.0275724	0.999	0.997	2.1012e-88	RELB	COAD	Myeloid
1.07244e-90	0.0229414	0.788	0.541	3.44254e-88	MNX1	COAD	Myeloid
3.3351e-90	0.0591657	0.831	0.625	1.07057e-87	PAX8	COAD	Myeloid
3.35639e-89	0.0418576	0.881	0.687	1.0774e-86	FOSL2	COAD	Myeloid
5.70611e-89	0.0311299	1	1	1.83166e-86	NR1H3	COAD	Myeloid
3.03601e-86	0.0184235	1	1	9.74561e-84	DDIT3	COAD	Myeloid
3.26636e-86	0.0161405	1	1	1.0485e-83	IRF1	COAD	Myeloid
7.47947e-85	0.0139196	1	1	2.40091e-82	PPARG	COAD	Myeloid
1.01561e-81	0.0432202	0.522	0.207	3.26012e-79	BCL6	COAD	Myeloid
1.32093e-81	0.020939	0.987	0.978	4.24018e-79	ENO1	COAD	Myeloid
1.62977e-80	0.0448869	0.694	0.413	5.23158e-78	SNAI1	COAD	Myeloid
4.61876e-76	0.0185833	0.999	0.999	1.48262e-73	CREB3	COAD	Myeloid
2.91242e-75	0.0103499	1	1	9.34888e-73	CEBPG	COAD	Myeloid
1.10644e-74	0.0186796	1	1	3.55167e-72	ETV7	COAD	Myeloid
1.72079e-71	0.0137208	0.976	0.921	5.52375e-69	MAX	COAD	Myeloid
3.48161e-69	0.0138124	0.955	0.893	1.1176e-66	GATA2	COAD	Myeloid
4.77253e-69	0.018003	0.999	0.999	1.53198e-66	MLX	COAD	Myeloid
2.58265e-62	0.016285	0.934	0.849	8.29032e-60	SP3	COAD	Myeloid
4.4395e-62	0.0163347	1	1	1.42508e-59	SPI1	COAD	Myeloid
5.17532e-60	0.0250877	0.977	0.943	1.66128e-57	TEAD4	COAD	Myeloid
3.4767e-59	0.0211098	0.998	0.996	1.11602e-56	CREBL2	COAD	Myeloid
4.77937e-58	0.024068	0.999	0.999	1.53418e-55	MAFB	COAD	Myeloid
2.6781e-57	0.0183268	0.932	0.867	8.5967e-55	ETS2	COAD	Myeloid
2.7889e-55	0.0214228	0.983	0.97	8.95237e-53	IRF5	COAD	Myeloid
2.47295e-53	0.0127603	0.716	0.519	7.93818e-51	POU2F2	COAD	Myeloid
4.23403e-53	0.0150715	0.948	0.892	1.35912e-50	SPDEF	COAD	Myeloid
1.75403e-52	0.0209632	0.972	0.908	5.63045e-50	NFE2L2	COAD	Myeloid
4.50786e-51	0.0149441	1	1	1.44702e-48	IRF8	COAD	Myeloid
6.22054e-51	0.0292975	0.461	0.228	1.99679e-48	CREM	COAD	Myeloid
1.93718e-50	0.0112965	0.972	0.94	6.21835e-48	KLF6	COAD	Myeloid
7.68591e-47	0.011001	1	1	2.46718e-44	PRRX1	COAD	Myeloid
1.00165e-45	0.0102966	0.998	0.997	3.2153e-43	CEBPD	COAD	Myeloid
1.08249e-41	-0.0154291	0.781	0.857	3.47479e-39	FOXA2	COAD	Myeloid
3.10017e-40	0.0216221	0.999	0.999	9.95155e-38	ETV5	COAD	Myeloid
3.46302e-35	0.0216646	0.887	0.801	1.11163e-32	USF2	COAD	Myeloid
1.20087e-34	0.0174937	0.996	0.993	3.8548e-32	MAF	COAD	Myeloid
7.35823e-34	0.0372032	0.609	0.407	2.36199e-31	CHD1	COAD	Myeloid
1.3626e-33	0.0121221	0.999	0.999	4.37395e-31	IKZF1	COAD	Myeloid
1.72503e-32	-0.0142519	0.92	0.969	5.53734e-30	HOXB5	COAD	Myeloid
1.03523e-29	0.0277424	0.337	0.158	3.32308e-27	HOXA1	COAD	Myeloid
2.5787e-29	0.0354705	0.447	0.257	8.27764e-27	ZBTB43	COAD	Myeloid
5.68747e-29	0.0252647	0.749	0.625	1.82568e-26	CEBPE	COAD	Myeloid
2.28342e-28	0.0285287	0.261	0.107	7.32977e-26	BACH1	COAD	Myeloid
7.88707e-27	0.013143	1	1	2.53175e-24	FOSL1	COAD	Myeloid
4.66654e-25	0.01907	0.86	0.78	1.49796e-22	BRF1	COAD	Myeloid
1.49655e-24	0.0407208	0.511	0.397	4.80392e-22	ZBTB17	COAD	Myeloid
6.77211e-24	0.0228531	0.343	0.183	2.17385e-21	MYB	COAD	Myeloid
1.50627e-23	0.0159148	0.704	0.554	4.83512e-21	MBD4	COAD	Myeloid
4.65418e-23	0.0158116	0.827	0.741	1.49399e-20	NR1D1	COAD	Myeloid
6.69966e-22	0.0282118	0.544	0.377	2.15059e-19	ZNF57	COAD	Myeloid
8.9712e-22	0.0177913	0.6	0.457	2.87975e-19	FOXJ1	COAD	Myeloid
2.18303e-21	0.0145272	0.739	0.667	7.00752e-19	DBP	COAD	Myeloid
1.01328e-20	0.0106638	0.217	0.087	3.25262e-18	SMAD1	COAD	Myeloid
4.53048e-20	0.0126075	0.914	0.852	1.45428e-17	FOSB	COAD	Myeloid
6.97808e-18	0.0163608	0.485	0.354	2.23997e-15	REL	COAD	Myeloid
1.02248e-16	0.0154239	0.233	0.128	3.28216e-14	MSC	COAD	Myeloid
5.84848e-14	0.0259155	0.534	0.42	1.87736e-11	TFEB	COAD	Myeloid
1.74339e-12	0.0114874	0.163	0.079	5.59628e-10	JUNB	COAD	Myeloid
6.66975e-11	0.0219093	0.23	0.13	2.14099e-08	ARNT	COAD	Myeloid
1.05352e-09	-0.0153784	0.339	0.432	3.3818e-07	STAT6	COAD	Myeloid
1.68462e-06	0.0120734	0.392	0.337	0.000540763	GTF2F1	COAD	Myeloid
5.49163e-06	-0.0169751	0.287	0.38	0.00176281	MYBL2	COAD	Myeloid
1.25199e-05	0.0108927	0.19	0.119	0.00401888	TBX1	COAD	Myeloid
3.08467e-05	0.0101168	0.33	0.277	0.0099018	JDP2	COAD	Myeloid
4.72727e-41	0.0176605	0.942	0.889	1.51745e-38	TEAD4	COAD	T_cells
1.05196e-27	0.0125477	0.978	0.96	3.3768e-25	HOXC6	COAD	T_cells
7.2256e-12	-0.0134259	0.713	0.831	2.31942e-09	HSF1	COAD	T_cells
1.727e-11	-0.0121146	0.499	0.639	5.54368e-09	STAT6	COAD	T_cells
2.99069e-10	0.0168435	0.391	0.27	9.6001e-08	STAT5A	COAD	T_cells
1.53861e-34	-0.0271069	0.039	0.183	4.70814e-32	TGIF1	LUAD	B_cells
1.23775e-26	-0.0174875	0.554	0.706	3.7875e-24	CREB3L2	LUAD	B_cells
1.92574e-24	-0.0178414	0.034	0.141	5.89277e-22	HIVEP1	LUAD	B_cells
2.47233e-23	-0.0129738	0.992	0.994	7.56532e-21	TCF7L2	LUAD	B_cells
5.36097e-22	-0.0172794	0.093	0.227	1.64046e-19	SETBP1	LUAD	B_cells
2.55014e-18	-0.0132413	0.408	0.55	7.80342e-16	TCF4	LUAD	B_cells
3.21815e-17	-0.0302008	0.412	0.581	9.84755e-15	ZNF429	LUAD	B_cells
8.41855e-16	-0.0109313	0.767	0.833	2.57608e-13	MAFF	LUAD	B_cells
1.61549e-15	-0.0294267	0.049	0.138	4.94339e-13	HOXB5	LUAD	B_cells
4.53457e-15	-0.0107647	0.414	0.574	1.38758e-12	MEF2D	LUAD	B_cells
1.77091e-13	-0.018612	0.327	0.448	5.41898e-11	MYBL2	LUAD	B_cells
1.75492e-12	-0.0274179	0.688	0.777	5.37004e-10	NFE2L2	LUAD	B_cells
6.31344e-11	-0.0120278	0.594	0.701	1.93191e-08	ZFX	LUAD	B_cells
1.31067e-09	-0.0135233	0.523	0.615	4.01066e-07	IKZF1	LUAD	B_cells
2.13052e-09	0.0299678	0.767	0.641	6.51938e-07	REST	LUAD	B_cells
4.52576e-09	-0.0204051	0.435	0.537	1.38488e-06	CREM	LUAD	B_cells
2.2679e-08	-0.0150323	0.313	0.409	6.93977e-06	NFE2L1	LUAD	B_cells
2.44846e-08	-0.0115049	0.245	0.354	7.4923e-06	HCFC1	LUAD	B_cells
6.71468e-08	0.0281108	0.69	0.584	2.05469e-05	POU2AF1	LUAD	B_cells
2.76764e-07	-0.0115573	0.444	0.528	8.46899e-05	SNAI3	LUAD	B_cells
3.98371e-07	-0.0154348	0.34	0.437	0.000121902	ZNF607	LUAD	B_cells
1.24247e-06	-0.0266289	0.105	0.173	0.000380197	HOXA2	LUAD	B_cells
6.41549e-37	-0.0205256	0.991	0.995	1.96314e-34	TCF7L2	LUAD	Endothelial
1.37497e-33	-0.0188351	0.395	0.65	4.20739e-31	GATA2	LUAD	Endothelial
1.20954e-30	0.0172738	0.988	0.962	3.70118e-28	TFAP2A	LUAD	Endothelial
5.25725e-29	0.018053	0.967	0.905	1.60872e-26	E2F7	LUAD	Endothelial
1.24633e-20	0.0217134	0.977	0.936	3.81377e-18	ZNF467	LUAD	Endothelial
2.42892e-20	0.0100203	0.953	0.863	7.4325e-18	BCL3	LUAD	Endothelial
2.0408e-18	0.0355493	0.907	0.804	6.24486e-16	REST	LUAD	Endothelial
1.38315e-14	0.0200238	0.891	0.802	4.23243e-12	HOXD1	LUAD	Endothelial
7.63655e-13	0.0187442	0.591	0.432	2.33678e-10	SIRT6	LUAD	Endothelial
1.08256e-11	-0.0239963	0.198	0.334	3.31263e-09	GATA3	LUAD	Endothelial
1.48684e-09	-0.0127653	0.812	0.866	4.54972e-07	FLI1	LUAD	Endothelial
2.27025e-09	-0.0111826	0.115	0.225	6.94695e-07	TRPS1	LUAD	Endothelial
2.41765e-09	-0.0142166	0.78	0.853	7.39802e-07	HOXA5	LUAD	Endothelial
1.5315e-08	-0.0115556	0.371	0.48	4.68639e-06	TAL1	LUAD	Endothelial
1.13455e-07	-0.01087	0.102	0.194	3.47172e-05	LYL1	LUAD	Endothelial
2.84811e-07	0.014775	0.695	0.598	8.71521e-05	ZNF416	LUAD	Endothelial
2.99677e-07	-0.0105648	0.169	0.274	9.17011e-05	TMEM33	LUAD	Endothelial
9.72473e-07	-0.0158899	0.705	0.808	0.000297577	FOXF1	LUAD	Endothelial
1.0395e-06	0.0169522	0.797	0.727	0.000318086	CEBPE	LUAD	Endothelial
8.34162e-06	0.0110345	0.664	0.581	0.00255254	ZNF32	LUAD	Endothelial
1.60317e-05	-0.0158588	0.206	0.294	0.00490569	ZNF674	LUAD	Endothelial
3.42171e-143	-0.0596127	0.774	0.955	1.04704e-140	KLF15	LUAD	Fibroblasts
4.56066e-99	-0.0215871	0.791	0.957	1.39556e-96	E2F8	LUAD	Fibroblasts
2.68628e-89	0.0308195	0.992	0.958	8.22001e-87	ZNF467	LUAD	Fibroblasts
4.13919e-80	-0.0663746	0.605	0.807	1.26659e-77	TEF	LUAD	Fibroblasts
5.36747e-63	-0.0453428	0.541	0.738	1.64245e-60	CREBL2	LUAD	Fibroblasts
4.31647e-62	-0.0447282	0.853	0.923	1.32084e-59	MEIS1	LUAD	Fibroblasts
3.64397e-59	-0.043978	0.568	0.759	1.11505e-56	TCF7L1	LUAD	Fibroblasts
4.85473e-58	0.0144086	1	0.999	1.48555e-55	HIF1A	LUAD	Fibroblasts
3.90088e-55	0.0314946	0.954	0.887	1.19367e-52	REST	LUAD	Fibroblasts
2.38367e-54	0.0161894	0.996	0.989	7.29405e-52	TFAP2A	LUAD	Fibroblasts
1.18113e-48	-0.0343389	0.692	0.85	3.61426e-46	RXRG	LUAD	Fibroblasts
1.19256e-46	0.0162146	0.988	0.956	3.64922e-44	E2F7	LUAD	Fibroblasts
1.48716e-45	-0.010554	0.999	0.999	4.55072e-43	MAFB	LUAD	Fibroblasts
3.42011e-45	-0.0291492	0.231	0.455	1.04655e-42	KLF12	LUAD	Fibroblasts
1.51596e-42	-0.055021	0.426	0.637	4.63883e-40	LEF1	LUAD	Fibroblasts
2.47615e-42	-0.0380008	0.785	0.912	7.57701e-40	GATA5	LUAD	Fibroblasts
1.41741e-38	-0.0200918	0.81	0.921	4.33727e-36	FOXF1	LUAD	Fibroblasts
6.94003e-36	0.0145363	0.814	0.719	2.12365e-33	CREB3L2	LUAD	Fibroblasts
9.66069e-34	0.0127578	0.971	0.934	2.95617e-31	HMGA2	LUAD	Fibroblasts
7.27639e-31	-0.0143822	0.315	0.493	2.22657e-28	POU2F2	LUAD	Fibroblasts
2.84679e-30	-0.0174127	0.999	0.999	8.71117e-28	TCF7L2	LUAD	Fibroblasts
2.98652e-30	-0.0246565	0.146	0.311	9.13875e-28	SPIB	LUAD	Fibroblasts
4.89879e-30	0.0149904	0.638	0.494	1.49903e-27	RARG	LUAD	Fibroblasts
8.6972e-30	0.0137298	0.677	0.532	2.66134e-27	TEAD4	LUAD	Fibroblasts
1.40061e-29	0.0191155	0.901	0.798	4.28585e-27	HOXD1	LUAD	Fibroblasts
1.96353e-29	0.0223515	0.613	0.445	6.0084e-27	SIRT6	LUAD	Fibroblasts
2.34415e-29	-0.0174348	0.153	0.315	7.1731e-27	GATA3	LUAD	Fibroblasts
7.18832e-28	-0.0132042	0.634	0.762	2.19963e-25	NFIX	LUAD	Fibroblasts
1.45388e-27	0.0107564	0.705	0.57	4.44887e-25	BRF2	LUAD	Fibroblasts
1.63245e-26	-0.0195471	0.292	0.46	4.99528e-24	CREM	LUAD	Fibroblasts
3.81259e-26	-0.017881	0.772	0.848	1.16665e-23	HOXB7	LUAD	Fibroblasts
9.12556e-26	-0.0109866	0.564	0.708	2.79242e-23	TFAP2C	LUAD	Fibroblasts
2.18243e-25	0.0134744	0.743	0.637	6.67824e-23	ELK1	LUAD	Fibroblasts
1.29122e-24	0.0312705	0.874	0.83	3.95114e-22	CREB3	LUAD	Fibroblasts
5.06578e-23	0.012502	0.206	0.08	1.55013e-20	HOXA7	LUAD	Fibroblasts
6.52549e-23	0.0184914	0.81	0.705	1.9968e-20	ZNF32	LUAD	Fibroblasts
1.16223e-22	0.0188028	0.93	0.91	3.55643e-20	NFYB	LUAD	Fibroblasts
1.41063e-22	0.0198587	0.778	0.665	4.31653e-20	ZNF416	LUAD	Fibroblasts
2.49143e-20	0.0252679	0.927	0.892	7.62377e-18	FOXM1	LUAD	Fibroblasts
7.06727e-20	0.0268529	0.746	0.637	2.16259e-17	SMARCB1	LUAD	Fibroblasts
9.1404e-19	0.0102948	0.881	0.778	2.79696e-16	SF1	LUAD	Fibroblasts
3.20506e-18	0.0126644	0.7	0.55	9.80748e-16	SP5	LUAD	Fibroblasts
7.13116e-16	-0.0107482	0.36	0.48	2.18214e-13	HCFC1	LUAD	Fibroblasts
5.47884e-15	-0.0120846	0.115	0.213	1.67653e-12	RUNX2	LUAD	Fibroblasts
6.09692e-14	0.0163302	0.753	0.675	1.86566e-11	CEBPE	LUAD	Fibroblasts
8.06033e-13	-0.0116723	0.467	0.597	2.46646e-10	MSX1	LUAD	Fibroblasts
6.84149e-12	-0.0110401	0.559	0.632	2.0935e-09	NFIL3	LUAD	Fibroblasts
2.89706e-11	-0.0208957	0.873	0.96	8.86499e-09	SETBP1	LUAD	Fibroblasts
8.37005e-09	0.0107616	0.319	0.229	2.56123e-06	NFATC4	LUAD	Fibroblasts
1.37683e-08	0.0118552	0.856	0.821	4.21311e-06	HIC1	LUAD	Fibroblasts
3.47984e-08	-0.0230303	0.593	0.638	1.06483e-05	POU2AF1	LUAD	Fibroblasts
3.7597e-07	-0.0194292	0.585	0.627	0.000115047	ZNF429	LUAD	Fibroblasts
9.22778e-06	0.0111549	0.72	0.668	0.0028237	DEAF1	LUAD	Fibroblasts
1.08132e-05	0.0120401	0.854	0.798	0.00330885	ZNF444	LUAD	Fibroblasts
0	0.126254	0.959	0.674	0	REST	LUAD	Malignant
0	0.0790955	0.995	0.951	0	ZNF467	LUAD	Malignant
0	0.0518907	0.983	0.846	0	E2F7	LUAD	Malignant
0	0.0509056	0.997	0.99	0	FOSL1	LUAD	Malignant
0	0.0310429	0.977	0.781	0	BCL3	LUAD	Malignant
0	-0.0670942	0.265	0.83	0	KLF15	LUAD	Malignant
8.08276e-298	-0.0174281	0.728	0.977	2.47333e-295	FOXP1	LUAD	Malignant
1.14989e-288	0.0311394	0.996	0.988	3.51866e-286	MAFK	LUAD	Malignant
1.64625e-285	0.02873	0.995	0.932	5.03752e-283	HES4	LUAD	Malignant
2.87286e-285	0.0617431	0.877	0.556	8.79096e-283	ZNF32	LUAD	Malignant
2.104e-275	0.0721352	0.886	0.582	6.43824e-273	ZNF416	LUAD	Malignant
6.95313e-270	0.0268771	0.995	0.943	2.12766e-267	RELB	LUAD	Malignant
2.28922e-266	0.0398684	0.997	0.987	7.00501e-264	TFAP2A	LUAD	Malignant
1.01337e-251	0.0183218	1	1	3.10091e-249	MXI1	LUAD	Malignant
6.7484e-222	-0.0149057	1	0.999	2.06501e-219	IRF8	LUAD	Malignant
1.4156e-215	-0.0450469	0.342	0.778	4.33175e-213	NKX2-1	LUAD	Malignant
1.99313e-213	0.0639886	0.927	0.829	6.09899e-211	MAFG	LUAD	Malignant
3.81125e-208	0.0525791	0.848	0.534	1.16624e-205	RARG	LUAD	Malignant
2.33059e-199	0.0219205	1	0.999	7.13161e-197	TAF7	LUAD	Malignant
1.32483e-194	-0.0231285	0.898	0.963	4.05399e-192	FOXP2	LUAD	Malignant
4.61029e-188	0.0290681	1	1	1.41075e-185	HIF1A	LUAD	Malignant
3.37967e-168	0.0245316	0.953	0.819	1.03418e-165	IRF3	LUAD	Malignant
8.91837e-167	-0.0319544	0.452	0.773	2.72902e-164	DBP	LUAD	Malignant
1.6996e-157	0.0157462	0.992	0.962	5.20079e-155	IRF7	LUAD	Malignant
9.35252e-154	-0.0174984	0.586	0.856	2.86187e-151	RCOR1	LUAD	Malignant
2.24207e-150	-0.0342389	0.418	0.738	6.86073e-148	MEF2C	LUAD	Malignant
2.50509e-146	0.0180121	1	1	7.66557e-144	ATF3	LUAD	Malignant
3.21051e-137	0.0230061	0.953	0.827	9.82417e-135	DDIT3	LUAD	Malignant
1.4409e-131	-0.0157036	0.626	0.843	4.40915e-129	BCLAF1	LUAD	Malignant
3.49605e-131	0.0704051	0.931	0.75	1.06979e-128	ZNF444	LUAD	Malignant
1.95853e-129	-0.0228255	0.984	0.998	5.99311e-127	FOXA2	LUAD	Malignant
2.11444e-129	-0.0172096	0.344	0.67	6.47018e-127	RFX3	LUAD	Malignant
3.31566e-126	0.0126602	1	0.999	1.01459e-123	IRF1	LUAD	Malignant
7.24389e-124	0.0164801	1	1	2.21663e-121	NELFE	LUAD	Malignant
4.34373e-123	0.0140436	1	0.999	1.32918e-120	ATF4	LUAD	Malignant
6.11071e-115	0.0716284	0.938	0.749	1.86988e-112	SMARCB1	LUAD	Malignant
4.7437e-114	-0.0208932	1	1	1.45157e-111	CEBPA	LUAD	Malignant
7.18241e-114	-0.0742592	0.353	0.659	2.19782e-111	ZBTB7B	LUAD	Malignant
4.52009e-113	-0.0202854	0.882	0.944	1.38315e-110	SOX2	LUAD	Malignant
5.59438e-113	0.0214816	1	0.999	1.71188e-110	PITX1	LUAD	Malignant
2.04603e-112	0.014212	1	1	6.26086e-110	HMGN3	LUAD	Malignant
1.03773e-111	0.0136581	0.999	0.988	3.17546e-109	NR2F2	LUAD	Malignant
4.10901e-111	-0.0274763	0.361	0.671	1.25736e-108	ETS2	LUAD	Malignant
2.727e-107	0.0554257	0.751	0.488	8.34462e-105	DEAF1	LUAD	Malignant
3.13114e-104	-0.0257111	0.935	0.974	9.58129e-102	SREBF2	LUAD	Malignant
2.72367e-100	-0.054533	0.119	0.407	8.33442e-98	ETV1	LUAD	Malignant
8.64467e-99	0.0240797	0.992	0.965	2.64527e-96	GTF3A	LUAD	Malignant
2.26099e-95	0.0249404	0.518	0.246	6.91863e-93	NR1D1	LUAD	Malignant
7.26152e-94	-0.0178829	0.18	0.457	2.22202e-91	POU2F2	LUAD	Malignant
1.46416e-93	0.0458531	0.977	0.951	4.48032e-91	FOXM1	LUAD	Malignant
1.53077e-90	0.0159326	0.687	0.395	4.68415e-88	RELA	LUAD	Malignant
2.02763e-89	0.0163091	0.995	0.976	6.20455e-87	CREB5	LUAD	Malignant
3.44955e-81	-0.0145402	0.992	0.993	1.05556e-78	FOXA1	LUAD	Malignant
3.25142e-80	-0.04445	0.208	0.491	9.94933e-78	TCF7L1	LUAD	Malignant
2.00146e-78	-0.0436537	0.13	0.386	6.12446e-76	IRX3	LUAD	Malignant
4.0301e-77	0.0376411	0.912	0.78	1.23321e-74	CEBPE	LUAD	Malignant
7.29223e-76	-0.0180184	0.826	0.889	2.23142e-73	MYCN	LUAD	Malignant
1.4606e-74	-0.0280833	0.207	0.472	4.46944e-72	MYB	LUAD	Malignant
1.62924e-74	-0.0131419	0.199	0.443	4.98547e-72	BRF1	LUAD	Malignant
6.78785e-74	-0.0147545	0.122	0.371	2.07708e-71	SETBP1	LUAD	Malignant
1.54543e-72	-0.0192956	0.29	0.548	4.72901e-70	NFKB1	LUAD	Malignant
2.3521e-72	-0.0377125	0.112	0.322	7.19743e-70	HESX1	LUAD	Malignant
6.13684e-71	0.0174311	0.89	0.755	1.87787e-68	CREB3L2	LUAD	Malignant
3.37459e-70	0.0485432	0.89	0.758	1.03262e-67	CREB3	LUAD	Malignant
4.74592e-69	0.0105686	0.948	0.916	1.45225e-66	ESRRA	LUAD	Malignant
8.3355e-69	0.0128639	0.946	0.869	2.55066e-66	ELF1	LUAD	Malignant
5.28384e-67	-0.0386376	0.404	0.619	1.61685e-64	ZNF429	LUAD	Malignant
2.23138e-65	-0.027248	0.997	0.999	6.82802e-63	BACH1	LUAD	Malignant
1.04208e-64	0.0176287	0.721	0.546	3.18877e-62	NR2F6	LUAD	Malignant
2.21206e-63	-0.0158457	0.351	0.588	6.7689e-61	E2F3	LUAD	Malignant
6.7956e-63	0.0130767	0.999	0.996	2.07945e-60	ZBTB7A	LUAD	Malignant
2.46548e-62	-0.0636677	0.715	0.838	7.54438e-60	HNF1B	LUAD	Malignant
2.72895e-61	-0.0156492	0.73	0.845	8.35059e-59	HINFP	LUAD	Malignant
4.94643e-61	0.0159723	0.787	0.611	1.51361e-58	ELK1	LUAD	Malignant
3.36845e-59	0.0271029	0.304	0.102	1.03075e-56	NFE2	LUAD	Malignant
6.51579e-57	0.0125071	0.958	0.926	1.99383e-54	E2F2	LUAD	Malignant
2.69177e-56	-0.016781	0.909	0.944	8.2368e-54	MAFF	LUAD	Malignant
3.48547e-55	-0.0139312	0.197	0.413	1.06655e-52	TBP	LUAD	Malignant
5.8926e-55	-0.0268546	0.133	0.346	1.80314e-52	OVOL2	LUAD	Malignant
3.91169e-52	0.0125078	0.979	0.937	1.19698e-49	JUN	LUAD	Malignant
2.54547e-50	-0.0251189	0.323	0.52	7.78913e-48	POU2F3	LUAD	Malignant
9.74838e-50	-0.0116919	0.112	0.275	2.983e-47	FOXF2	LUAD	Malignant
5.81982e-48	0.0106914	0.999	0.998	1.78087e-45	CEBPD	LUAD	Malignant
2.44695e-47	-0.0133966	0.079	0.254	7.48766e-45	IRF6	LUAD	Malignant
5.26913e-47	0.0116716	0.56	0.352	1.61235e-44	VEZF1	LUAD	Malignant
4.9858e-45	0.0272541	0.876	0.692	1.52566e-42	SIRT6	LUAD	Malignant
8.59515e-45	0.0130246	0.8	0.658	2.63011e-42	TEAD4	LUAD	Malignant
1.32668e-42	0.0281112	0.916	0.858	4.05966e-40	HOXB7	LUAD	Malignant
1.27751e-40	-0.0223937	0.04	0.169	3.90919e-38	SNAPC4	LUAD	Malignant
1.52091e-38	-0.0120863	0.228	0.403	4.65399e-36	KLF6	LUAD	Malignant
1.83678e-37	-0.0124264	0.063	0.201	5.62054e-35	NKX2-8	LUAD	Malignant
2.276e-34	-0.0334772	0.365	0.505	6.96457e-32	POU2AF1	LUAD	Malignant
6.96194e-34	-0.0186498	0.515	0.645	2.13035e-31	DRGX	LUAD	Malignant
1.33279e-33	0.0110504	0.925	0.909	4.07834e-31	HOXA3	LUAD	Malignant
2.51908e-32	-0.0192932	0.079	0.214	7.7084e-30	HOXB5	LUAD	Malignant
4.18048e-32	0.0320428	0.903	0.818	1.27923e-29	HLF	LUAD	Malignant
2.64882e-30	-0.0216105	0.157	0.323	8.10537e-28	CREBL2	LUAD	Malignant
4.05589e-30	-0.0162266	0.275	0.435	1.2411e-27	HES2	LUAD	Malignant
8.27674e-30	0.015732	0.395	0.252	2.53268e-27	RXRG	LUAD	Malignant
2.17689e-29	-0.0418396	0.725	0.736	6.66128e-27	MECOM	LUAD	Malignant
2.74772e-29	0.0174993	0.217	0.088	8.40801e-27	ELK4	LUAD	Malignant
5.51593e-29	0.0106272	0.939	0.884	1.68788e-26	HMGA1	LUAD	Malignant
4.35133e-28	0.0123839	0.939	0.87	1.33151e-25	SOX4	LUAD	Malignant
[truncated: 1,833 more rows]
