# Supplementary material for: Single cell atlas reveals multilayered metabolic heterogeneity across tumour types
Source: eBioMedicine. 2024 Oct 10;109:105389. doi: 10.1016/j.ebiom.2024.105389 (PMC11663789; doi:10.1016/j.ebiom.2024.105389)
Supplement: Supplementary Table S6 [file mmc6.xlsx]

## Sheet: Malignant
Supplementary Table 6. MMPs identified in each cell type
MMP1 DNA Synthesis	MMP2 Steroid Metabolism	MMP3 OXPHOS1	MMP4 Glycolysis	MMP5 CAC	MMP6 Transport	MMP7	MMP8 Glycosylation	MMP9	MMP10 AA Metabolism	MMP11	MMP12 OXPHOS2	MMP13	MMP14	MMP15
DTYMK	MSMO1	COX7B	P4HA1	MDH1	SLC38A2	ST6GALNAC1	FASN	GATM	MTHFD2	ASS1	NME1	ECHDC2	TCIRG1	ALDOB
DNMT1	SQLE	ATP5MF	SLC2A1	FH	KMT2C	AOC1	DHCR24	ALDH1A1	SLC1A5	FUT3	MDH2	SLC12A2	ABCC3	CES2
TK1	HMGCS1	ATP5ME	SLC16A3	PDHB	SLC20A1	GALNT7	MGAT4B	GPX2	ASNS	B4GALT5	ATP5F1C	GLUL	DGAT1	DGAT1
DUT	SCD	UQCR10	HK2	NDUFS2	UGCG	HSD11B2	SLC12A2	ALDH2	SLC3A2	DUOX2	COX7A2L	HNMT	COMTD1	HSD17B2
RRM1	IDI1	UQCRB	PFKP	SUCLG1	B4GALT1	MGLL	B4GALT5	CA2	GFPT1	NT5C2	LDHB	CAT	ECI1	AGPAT2
DHFR	FDFT1	NDUFA1	PGK1	NDUFA9	MAT2A	TST	CANT1	CAT	PSAT1	PTGES	NDUFAB1	GNPAT	PFKL	AOC1
TYMS	MVD	NDUFS5	P4HA2	ACAT1	SLC38A1	CANT1	CS	CHPT1	SLC7A1	SLC12A7	PRDX6	MAN1A2	NDUFB7	ATP6V0A1
PAICS	DHCR24	NDUFS6	SLC6A8	ATIC	GLS	MAOA	GALNT7	MGST2	SHMT2	SLC20A2	APRT	NEU1	ASL	DGKA
GMPS	RDH11	NDUFB3	ALDOA	PDHA1	SLC12A7	PLA2G10	ATP6V1A	SLC12A2	SLC7A5	SLCO3A1	IMPDH2	SOD3	CYP3A5	FUCA1
HPRT1	FDPS	COX6B1	LDHA	ESD	ETNK1	SLC35A1	MAN1A1	SLC4A4	PCK2	SOD2	NDUFB5	ALDH1B1	ENTPD6	MGAT4B
GGH	EBP	NDUFB1	CYP3A5	IDH3B	IDS	CHPF	MAN2A1	ST6GALNAC1	PHGDH	VNN1	PRDX1	CDIPT	COQ7	PLCD3
ACYP1	FASN	NDUFA2	GPI	DPM1	ITPKC	FUCA1	AGPAT3	TST	ALG2	GALNT5	SLC25A5	HEXA	GFUS	ABCC3
RRM2	DHCR7	COX6C	IDS	ALDH7A1	SLC12A2	ABCC3	AHCYL1	ABCC3	IDS	RDH10	SUCLG1	NME3	NADSYN1	ACADS
MTHFD1	HMGCR	NDUFA3	PLOD2	NANS	SLC5A3	CES2	DGKZ	FBP1	PGM3	SDR16C5	AKR7A2	PIGP	SLC12A7	ARSA
PRPS2	ACAT2	NDUFC1	CA9	ATP5F1A	SLC7A5	HMGCS2	FUT8	GMDS	PYCR1	SLC16A3	GFUS	PLCB4	SLC38A2	B3GALT5
EBP	ACSL3	ATP5PD	GCNT3	ECH1	AMD1	PAPSS2	GLS	SLC3A1	PYGB	SLCO4A1	NDUFA10	SAT2	SLC4A2	GNPAT
ACAT2	ACLY	ATP5MC1	GAPDH	PPA2	B3GNT2	PCK1	GNS	ALDH9A1	SLC38A1	ATP2B4	NDUFB6	ALDH9A1	ASS1	HADHA
MTHFD2	SC5D	NDUFB4	GLRX	SDHB	PIK3R1	PLA2G2A	KMT2C	CYP3A5	UPP1	COMTD1	NME4	ASRGL1	ATP5F1D	OGDH
SRM	ACSS2	ATP5PF	PFKFB3	ADH5	GALNT7	SOD3	NADK	HSD17B2	GCLM	MGLL	PRDX2	B4GALT3	BLVRB	PCK1
HMBS	HSD17B7	NME1	B4GALT1	ATP5F1B	SLC19A2	ACADS	PIK3C2A	MANSC1	PSPH	RDH13	TKT	DPYSL2	FUT3	PCK2
UCK2	IDH1	COX5B	FUT3	HADHB	B4GALT5	GALNT12	SLC7A1	PHYH	TXNRD1	ST3GAL1	ATP5PD	GLRX	GLUD1	PLCB3
ADK	PANK3	APRT	AGPAT2	CBR1	SOD2	GLUL	ACLY	PLA2G10	ASS1	TXNRD1	DCXR	GNS	MAN2C1	SI
NME1	PCYT2	NDUFB2	FTH1	ECHS1	GALNT1	PIGT	GALNT1	AHCYL1	ATP2B1	KYNU	NDUFS7	HIBCH	NDUFA13	SLC5A1
SHMT2	SLC25A1	PRDX1	PLOD1	GOT1	PIK3R3	CA12	MAN1A2	AKR7A2	GALNT3	SLC6A14	ECHS1	MANSC1	NT5C	SULT1A1
IMPA2	TM7SF2	UQCRQ	SDR16C5	HIBCH	SLC3A2	CDS1	SLC12A7	GALNT10	GPT2	INPP4B	AHCY	MAOA	SLC3A2	MGAT4A
PIGX	FADS2	COX7C	ENO2	BLVRA	PFKFB3	ECHDC2	GALNT6	IMPA2	P4HA2	ACHE	ATP6V1D	PIK3R1	UGDH	GUCY2C
FH	NSDHL	ATP5F1E	ASS1	NDUFS3	PIP5K1A	FUT3	MAT2A	SEPHS2	SLC2A1	EXT1	PRDX3	SLC25A6	PGGHG	GLRX
GCSH	ELOVL5	ATP5MG	ATP1B1	PCCB	FTH1	SLC38A2	OGDH	SOD1	SLC38A2	GPAT4	CYC1	SLC5A1	HKDC1	GDA
SLC25A10	FADS1	NDUFB7	UGP2	UROD	ATP1B1	CKB	PYGB	GCNT3	SLC7A11	CDS1	ATP5PB	ST6GAL1	CYP4F12	PLOD3
DCK	HSD17B12	SOD1	AK4	UQCRC2	SYNJ2	MGAT1	MCCC2	MAOB	GOT1	IREB2	GSS	SLC26A2	PLOD1	VNN1

## Sheet: Myeloid
MMP1	MMP2	MMP3 DNA Synthesis	MMP4	MMP5 OXPHOS	MMP6 Eicosanoid Metabolism	MMP7 CAC	MMP8	MMP9 Glycolysis	MMP10	MMP11 Fatty Acid Biosynthesis	MMP12	MMP13 Transport	MMP14	MMP15	MMP16	MMP17
PLA2G7	SLC2A3	IDH2	UGCG	ATP5ME	SLCO2B1	RENBP	PPA1	P4HA1	CYP27A1	DHCR24	MPST	CKB	LPL	HAGH	SGPL1	PRDX2
SLCO2B1	GK	IMPDH2	DCK	COX7B	PTGS1	IDH3B	ALDH2	HK2	LPL	NME4	PPA1	TCIRG1	SDS	HMOX2	ABCC3	ACSL5
FUCA1	ACSL1	DTYMK	ODC1	ATP5MF	ST3GAL6	MDH1	MGLL	PFKP	ACO1	CANT1	AKR7A2	ATP6V1A	ABCC3	NME4	B3GAT3	FH
ACP2	UPP1	PAICS	SLC7A5	COX6C	ST6GAL1	NDUFA9	ST3GAL5	BCAT1	FBP1	DCXR	AGPAT1	NDUFS8	ALDH3B1	RFK	ST3GAL6	GMPR2
SCD	SOD2	DNMT1	SLC20A1	NDUFS6	LTC4S	PDHA1	FDFT1	GAPDH	LTA4H	FASN	ALDH2	ATP6V1H	ATP6V1H	SLC1A5	AHCY	NME1
CYP27A1	PDE4B	DUT	IDH3A	APRT	MGAT4A	PDHB	FDPS	GPI	MAN1A1	ALDH1A3	ENTPD1	PGAM1	CHST11	TECR	ATP6V0A1	PIGS
HEXA	ATP2B1	NME1	SLC38A1	NDUFA4	SLC4A7	PLOD3	KYNU	LDHA	SCD	GALNT7	DCK	ACO2	CYP27A1	DTYMK	CDIPT	PPA1
IDH1	PTGS2	EBP	IDS	UQCR10	INPP5D	UROD	MTHFD2	SLC25A19	ALAS1	GFPT1	GLB1	ATP6V1B2	HK1	EBP	CHST11	PPA2
ABCA1	AQP9	PAFAH1B3	SPCS1	UQCRH	ENTPD1	ACAT1	PFKL	SCD	ALDH2	GLO1	HACD4	ATP6V1G1	HSD3B7	FDPS	INPP5D	TDG
GPX3	PFKFB3	HPRT1	ALG2	UQCRQ	MAN2A1	ADH5	PTGES2	SLC2A5	ALDH1A1	CA12	PDE6D	GBE1	PAPSS1	GPAA1	NAGA	ATIC
ALDH1A1	TET2	PPA1	INPP4A	ATP5MC2	TBXAS1	ALG3	DLD	FBP1	ALOX5	DPM3	PRDX2	ADSS2	PDXK	HCCS	PLOD1	EXT2
RENBP	ATP1B3	DCK	PDE7A	NDUFA1	GATM	GLB1	HMGCS1	GBE1	HIBADH	ECI1	PTEN	ATP5F1A	SLC16A10	IDH3B	AGPAT3	GALK1
SDS	SLC43A2	SRM	MAN1A1	NDUFA3	PIK3R1	GSS	GLS	SLC2A1	ABCC3	IDH1	UQCRC2	ATP6V1E1	SRM	NDUFA8	IMPDH1	GALNT11
MGLL	FTH1	FDPS	CHST12	NDUFB2	SLC8A1	NDUFS2	GRHPR	AK4	ACOX1	PLPP1	ACAA1	GALNT1	ST3GAL5	ODC1	MAN1A1	GOT2
SGPL1	KYNU	LDHB	NME4	COX5B	AKR1B1	NDUFS3	SQLE	ALDOA	DHCR24	RDH11	ALOX5	GNS	GALE	PDHB	ST3GAL1	GPAT4
GAA	SLC7A5	SHMT2	DGKZ	NDUFB1	DNMT1	SLC3A2	DPYSL2	CA2	SLC27A3	SCD	ATP5F1A	HSD3B7	MGLL	SUCLA2	AGPAT1	HPRT1
AKR1B1	MAT2A	AKR7A2	LDHB	PPA1	SLC1A3	SUCLG1	IMPDH1	PDXK	ADCY3	SLC38A1	CHPT1	PTGES2	PLA2G7	ACSL5	ALDH3A2	IDH3A
SLC1A3	GCH1	FH	MGAT2	ATP5PD	ADCY7	CBR1	ACO2	AQP9	ALDH3A2	ELOVL5	ELOVL5	PTS	ACSL3	ADA	B3GNT2	MDH2
SOAT1	CSGALNACT2	FADS1	NADK	COX6B1	PLCB2	NAGK	MTHFS	ENO2	AQP9	FDPS	LTC4S	SLC4A2	AHCY	GCSH	COASY	NADSYN1
SLC7A8	B3GNT5	GMPS	B4GALT1	COX7C	ENPP2	HSD3B7	NME3	HSD3B7	ATP1B1	HACD3	PGLS	ATP5F1B	ATP6V1C1	HSD17B12	MAN1B1	NUDT5
ASAH1	PDE4A	IDH3A	FADS1	UQCRB	HACD4	PCK2	CHST2	ME2	B3GNT7	NME3	SDHA	ATP5F1C	B3GNT5	IMPDH2	PCYT1A	PIGF
GBA	ACSL3	ATIC	IDI1	ATP5PF	SLC43A2	FBP1	DCK	PGM1	CRLS1	PAFAH1B3	ATP2B4	ATP5F1D	BCAT1	NME6	SGPP1	PLCB2
HMOX1	BCAT1	NUDT5	INPP5D	COX7A2	ALOX5	FUCA2	DCTD	TPI1	FDFT1	PRDX2	IMPDH1	ATP6V0D2	NUDT9	PIGT	TK2	PLOD3
GNPDA1	B4GALT5	TYMS	GALNT2	COX8A	AMPD3	NUDT5	SLC2A6	UPP1	FTH1	SQLE	SLC38A1	CA2	RDH11	PLPBP	PCK2	TECR
GNS	AMPD2	SLC1A5	PDE4B	ATP5F1D	GLS	HSD17B4	BLVRA	PLOD2	GLRX	SLC7A2	PLPP1	NDUFA10	SLC1A3	SDHA	ARSA	SDHA
AMDHD2	B4GALT1	ACAT2	SDHA	HCST	HPGDS	MGST2	SLC38A1	P4HA2	GPX3	SLC4A4	DGKZ	OGDH	ST3GAL1	TET2	GMPR2	SLC25A26
ENPP2	FBP1	AHCY	UCP2	ATP5MC1	CYBRD1	NANS	GPX4	SMS	GPD1	CKB	PISD	EXT1	TCIRG1	GRHPR	ARSB	DDOST
HEXB	LTA4H	FDFT1	ADA	NDUFB7	FUCA1	ECHS1	IMPDH2	PAPSS1	SLC12A6	UGDH	MAT2A	SRM	GBGT1	FAHD1	DCTD	PGM1
HNMT	SLC16A10	TK1	DPYSL2	NDUFS5	TK2	GUSB	GGPS1	P4HB	SGPP1	ATP1B1	B4GALT3	SLC25A4	GPD2	HPRT1	OGDH	ALG2
CDS2	HCST	PRPS2	COX7A2L	ATP5MG	B3GNT5	FDPS	ST3GAL1	PGK1	SULT1A1	TECR	NDUFA10	DHCR24	AGPAT3	NDUFA9	RDH11	NDUFS3

## Sheet: B_cells
MMP1 Glycosylation	MMP2	MMP3 DNA Synthesis	MMP4 AA Metabolism	MMP5	MMP6 OXPHOS	MMP7	MMP8	MMP9	MMP10
CHPF	SLC2A3	DNMT1	SLC1A5	SLC20A1	DAD1	ALG3	PAPSS1	CHST12	INPP5D
ALG5	IDS	DTYMK	MTHFD2	ALDH2	ATP5MC1	MGLL	GMDS	AGPAT1	ATP1A1
CD38	INPP5D	DHFR	PHGDH	IDH3A	ALG5	GALK1	A4GALT	CDIPT	CBR1
SPCS3	ELOVL5	RRM1	PSAT1	UGCG	ATP5MC3	NME1	ADA	CSAD	SEPHS2
ARSA	ATP2B1	DUT	ASNS	CAT	ATP5PF	PIGK	ALOX5	GFPT1	UGCG
GMPPB	IDI1	HPRT1	SLC7A5	SLC7A5	NDUFB4	QDPR	GOT2	PIK3CG	ACYP1
RPN2	UCP2	PAICS	SLC38A2	INPP4A	NDUFC2	RDH11	GRHPR	FLAD1	CDS2
P4HB	DCK	TYMS	SLC3A2	PTGDS	COX7A2	CHST2	LTA4H	HAGH	GART
NANS	SOD1	RRM2	SLC5A3	SMPD3	NDUFAB1	GGH	PDHB	HIBCH	HCST
RPN1	PDE7A	SMS	SHMT2	DCK	SPCS1	PCCB	SETDB2	PPCDC	IDH3B
GLRX	NT5C	TK1	GLA	DPYSL2	SPCS3	ALDH18A1	AICDA	QPRT	KYNU
DDOST	SC5D	PAFAH1B3	UPP1	NADK	UQCR10	ALDH9A1	ATP6V1D	SLC33A1	PFKL
PDXK	ATP6V1G1	PKM	NEU1	HCST	UQCRQ	CBR1	DCK	ADH5	ST3GAL5
SRM	B4GALT1	PRDX3	PYCR1	PFKFB3	ATP6V1F	ME2	HSD17B7	ASAH1	ASL
B4GALT3	ATP1B3	ACAT2	SLC1A4	PGD	COX6A1	NDUFV3	MDH1	CERK	ATP6V1A
HSD17B8	ESD	ADA	KMT2C	ST3GAL2	COX7A2L	PPOX	PGLS	CHST2	B3GAT2
MGAT1	MAT2A	GMDS	PCK2	UCP2	NDUFA1	SQLE	SLC2A11	CRLS1	COMT
PYCR1	CHPT1	TKT	ECI1	ADA	NDUFA11	BLVRB	UGCG	DPAGT1	DNMT1
TECR	HCST	ACY3	GLS	AHCY	NDUFA6	COMTD1	ACY3	GCSH	GLB1
SLC38A5	ST3GAL1	ACYP1	PDXK	B4GALT1	PRDX5	CRLS1	ATP8A1	HMGCS1	GPAT4
FUCA2	AMD1	EBP	SLC38A5	GALNT2	NDUFC1	HACD3	CD38	IMPDH1	MCCC2
MAN1A1	PDE4B	GOT2	TCIRG1	MGST2	MGST3	IDH3A	DGKD	MTHFR	PAFAH1B2
SLC1A5	FTH1	ADSL	GALK2	SEPHS1	GLRX	PDHA1	DLST	NADSYN1	PIGC
SPCS2	SLC25A3	AHCY	PGM3	DGKZ	NDUFA4	SLC25A11	HACD4	SLC7A7	PYCR2
B4GALT7	ATP5MC2	VNN2	SLC16A1	FADS1	COX5A	SLC2A5	HS2ST1	UROD	SLC4A7
QPRT	PKM	GGH	CTH	GPX7	COX8A	ALG8	NANS	GALK2	UGP2
UAP1	SLC38A1	GRHPR	PGGHG	SLC32A1	PRDX2	SLC35C1	PCBD1	PIK3C2A	SLC12A6
IDH2	UQCRB	MTHFD1	PDE4B	AGPAT2	UQCRH	PYGB	SGPP1	MAN1A1	GALNT10
NME1	ATP6V0D1	TXNRD1	DPM1	AGPAT5	NDUFA2	PAICS	VNN2	B3GNT2	P4HA1
GUSB	COX7C	NUDT5	NDUFB7	ALG2	ATP5ME	PHYH	NDUFA9	SLC25A26	MGAT5

## Sheet: CD4_T
MMP1 DNA Synthesis	MMP2 Transport	MMP3	MMP4 OXPHOS	MMP5	MMP6
TYMS	SLC2A3	ENTPD1	ATP6V1G1	MGAT2	FH
DTYMK	IDS	GK	NDUFA1	AHCY	ACAT2
PAICS	SOD2	MAN1A2	NDUFA3	CERK	GRHPR
TK1	SC5D	UXS1	GUK1	ECHDC2	ADCY7
RRM2	ATP1A1	GLRX	PDE4B	SLC16A1	ASL
DHFR	PIK3R1	ACSL4	UGP2	AGPAT2	ELOVL1
DUT	SLC38A2	HACD1	UQCR10	ATP6V0A2	GPAT4
RRM1	AMD1	AK3	ATP5F1B	CHST7	NDUFS2
MTHFD1	MGAT4A	GCNT1	ATP5ME	COMTD1	PGM1
DNMT1	IDI1	HS3ST3B1	ATP5PF	CSAD	SLC25A1
NME1	PDE4B	NT5C	COX5B	HACD3	SUCLA2
ACAT2	ATP1B3	CMAS	COX6A1	HEXB	ADSL
IMPDH2	FTH1	GOT2	HCST	HS3ST3B1	BLVRA
AHCY	GLUL	PMVK	NDUFS5	PIGK	FUT8
SHMT2	SLC38A1	UGP2	UQCRH	ACADM	HACD4
HPRT1	MAT2A	ACAA1	ALDOA	ACLY	HSD17B12
SRM	NEU1	CHKB	APRT	ARSA	INPP5D
FDPS	OAT	FUCA2	ATP5MC2	CERT1	MOGS
GMPS	PDE4D	HIBCH	ATP5PD	GPAA1	PGD
ACAT1	ATP2B1	INPP1	ATP6V1E1	PAPSS1	AK3
ACYP1	NANS	SHMT2	ATP6V1F	PCK2	DPYD
FH	ODC1	B4GALT3	COX5A	SAT2	G6PD
PIGX	ST3GAL1	RFK	COX7A2L	SOD2	HEXB
PRDX3	NDUFS5	SMS	COX7B	UXS1	IMPA1
SLC25A11	PDE3B	UGCG	COX8A	SGSH	NADK
EBP	PFKFB3	CAT	NDUFA5	NME6	PYCR2
SMS	CA5B	CSGALNACT2	NDUFB8	INPP1	SLC12A2
GGH	SLC7A5	PAFAH1B3	SLC2A3	CHPF2	SMS
CMAS	HCST	GLB1	GLS	SLC7A5	PIGC
PRPS2	B4GALT1	MTR	PIK3R1	PAICS	EBP

## Sheet: CD8_T
MMP1 DNA Synthesis	MMP2 Transport	MMP3 OXPHOS1	MMP4	MMP5	MMP6	MMP7	MMP8 OXPHOS2	MMP9	MMP10	MMP11	MMP12	MMP13
TYMS	AMD1	APRT	GALNT2	ITPKB	ECHDC2	NANS	NDUFB4	INPP4B	GLRX	HSD17B7	AKR7A2	ADSL
RRM1	PDE4B	ATP6V1G1	ENTPD1	B4GALT7	MSMO1	PIGH	MDH1	ADK	ITPA	ACOT8	NDUFC1	B3GAT3
DUT	SLC2A3	NDUFA1	FUT8	HSD17B12	PCYT1A	ALAS1	NDUFB3	CSGALNACT2	NT5C	ATIC	PPCS	ACO2
DTYMK	IDS	NDUFA3	CD38	MAN1B1	PRPS2	HIBADH	TALDO1	HK1	SRM	COQ7	COX5A	G6PD
TK1	PIK3R1	ATP5ME	MTHFD1	PDE6D	SOAT1	KMT2C	ATP5ME	NDUFS1	ECHS1	RDH14	DCTD	MCCC2
RRM2	ATP1A1	LDHB	PDE4D	ASAH1	AHCYL1	OGDH	CHST12	SDHA	HPRT1	ST6GALNAC6	DPM2	SLC25A26
DHFR	ATP1B3	GUK1	SARDH	B3GALT4	CAT	UXS1	COX7A2L	ACOT8	CAT	ACSL5	GSR	HACD3
DNMT1	IDI1	NDUFS5	SLC2A8	COASY	GCDH	ACSL5	NDUFB5	ARSA	GNPAT	ASAH1	HEXA	NDUFA5
HPRT1	SC5D	COX5B	MPST	GALNT10	HACD3	ATP6V1E1	PDE3B	FLAD1	IDH2	CAT	NDUFB10	NDUFA7
ACYP1	GLUL	COX6C	SLC4A2	INPP5D	HACD4	ATP6V1H	SPCS1	NME6	IDH3B	PIGP	NUDT5	NDUFB6
GGH	NEU1	COX7A2	CHST12	NAGK	IMPA1	B3GAT2	ENO1	ATP6V1B2	NDUFS1	PIK3R5	PGLS	PDE4B
PAICS	SLC38A2	COX7B	ETNK1	PTEN	MPST	DLD	GYG1	BPGM	PGM2	PTGES2	QDPR	PDHX
SHMT2	MAT2A	NDUFA4	GALNT1	SLC25A20	ACSS1	GPAA1	MDH2	ETFDH	PMM1	ACYP1	DPM3	ACSL4
ACAT2	OAT	UQCR10	PLPP1	SLC4A7	ATP2B4	IMPA1	PGLS	GMPPB	SDHB	ALG3	ECH1	CHST12
GUSB	SLC7A5	COX7A2L	SQLE	ST6GALNAC6	ATP6V1D	ITPKB	CD38	GRHPR	TDG	HK1	GART	CTPS1
MTHFD1	ODC1	NDUFB7	AK3	STARD3	B3GAT2	PDHA1	GALNT2	LTA4H	ETFA	IREB2	IDH3G	DNMT3A
EBP	PFKFB3	SLC2A3	MTHFD2	CHST12	CBR1	PIK3CD	IDH2	NDUFA10	HSD17B12	MAN2A1	ME2	DPM1
IMPDH2	B4GALT1	SOD1	SHMT2	DCK	ELOVL5	PTEN	DGKZ	NUDT5	MOGS	MSMO1	NDUFA7	GALNT6
PAFAH1B3	MGAT4A	ATP5F1D	SLC16A3	GGPS1	GALNT1	RDH14	ATP5MF	PHYH	NDUFB6	MTR	NDUFS8	GLB1
FDPS	SOD2	COX4I1	SLC7A5	HMGCL	GLO1	SC5D	ATP5MC3	PIGX	ECHDC2	NADSYN1	NNT	MTHFD1
DPM2	PRDX1	NDUFB2	ASL	KMT2C	GNPDA1	SDHD	UCP2	OGDH	ENTPD1	NDUFS3	NT5C	NME1
PRDX3	UAP1	SLC25A6	DGKH	NUDT5	INPP4A	ST3GAL5	ATP5F1D	ETNK1	GALNT1	SLC25A20	SDHC	PCYT2
SMS	ATP2B1	SPCS2	HMOX1	PCYT2	LTA4H	G6PD	NDUFA2	NME7	GFUS	UROS	CD38	PFKFB3
TALDO1	SLC38A1	UQCRB	SLC27A2	PDHB	NDUFC1	MGAT1	NDUFAB1	ACLY	NDUFB1	IMPA1	FLAD1	ADCY3
NME1	ELOVL5	COX6A1	GMDS	PIK3CG	PANK2	ACLY	PKM	CHST11	NDUFC2	HSD17B8	NDUFS4	GMPR2
GMPS	SLC16A3	GPX4	ACSL4	SLC6A6	PCYT2	PIK3CG	IDH3G	PDHB	NME1	PRPS2	GALNT6	INPPL1
PIGX	SLC25A4	NDUFC2	PGAM1	SOAT1	RDH11	LTA4H	AKR1B1	PFKP	PAFAH1B3	GLRX2	SLC25A26	UROD
PRPS2	NANS	NDUFS6	PKM	SPTLC1	SEPHS2	ATP5MC1	ATP5PB	ACSL4	PGM1	B4GALT3	PFKL	SLC4A2
AKR7A2	PDE4D	PRDX1	GSS	SLC7A6	SQLE	ATP6V0D1	MAT2B	DDOST	SUCLG1	PLCB2	CS	SHMT2
PMVK	FTH1	PRDX5	UCP2	GALNT6	PIGS	PAFAH1B2	GLRX	NDUFB5	PPA2	PPA2	PGGHG	ST3GAL1

## Sheet: Endothelial
MMP1	MMP2	MMP3	MMP4	MMP5 OXPHOS	MMP6 CAC	MMP7	MMP8	MMP9	MMP10	MMP11	MMP12
SYNJ2	PXDN	NNMT	SOD3	ATP5ME	ALG3	ACYP2	PFKFB3	H6PD	GALNT2	GSS	CA2
PLPP1	DGKH	SOD2	GPX3	COX5B	ETFB	DTYMK	MTHFD2	ITPKB	CHST7	NT5E	ACAA1
PIK3C2B	NDST1	UGCG	ISYNA1	ATP5F1E	NDUFA9	SLC1A5	ODC1	MAN1B1	DGKZ	PMVK	NADSYN1
ASRGL1	CA2	AGPAT2	ASAH1	NDUFA1	SDHB	MTHFD2	PDE4B	GALNT2	HK1	ACAA1	ATP6V1A
ENPP2	DGKD	ST6GAL1	B3GNT2	NDUFB7	SUCLG1	PIGF	PDE4D	IMPDH1	CAT	ACSL5	B4GALT3
PPA1	PDE8A	PTGDS	COX4I2	UQCRQ	IDH3B	PIGP	ATP6V1D	IREB2	CHST11	ACYP2	ETNK1
ASS1	SLC4A7	MAN1A1	GUCY1A1	NDUFB4	MDH1	PIGS	GLS	UROS	ETNK1	CDA	UGDH
PLCG2	DGKZ	SLCO2A1	SLCO3A1	ATP5MF	TALDO1	RPIA	IDI1	CERK	PDE4D	CYP27A1	DGKE
ALPL	ITPKB	CYP1B1	MTHFD2	COX6C	UQCRFS1	ACO2	AMD1	GPX7	ST6GALNAC3	DPAGT1	GALNT2
FUT8	PLPP3	GNS	PTEN	COX7B	ECHS1	AHCY	B3GNT2	ME2	TXNRD1	GUSB	GPAT4
SLC6A6	PLCB1	LTC4S	GUCY1B1	NDUFB1	ESD	ALG3	ELOVL5	NT5C2	AHCYL1	PDE2A	PLCG1
TUSC3	PLCG1	ALDH2	CBR1	NDUFC1	GLO1	ATP6V1H	FTH1	PIP5K1A	B4GALT3	PRPS1	PLPP2
PIK3R3	SLC27A3	H6PD	ADCY3	NDUFS5	MDH2	COASY	GLA	PLA2G12A	BPGM	ALDH2	PTGES2
SLC26A2	PLOD1	PLCB4	PCBD1	NDUFS6	NDUFS3	CS	PAFAH1B1	RDH11	DGKE	DCTD	SLC12A2
GLUL	AOC3	HSD3B7	CRLS1	COX7A1	SLC3A2	IMPDH1	SLC1A5	SDHA	ETFB	GLB1	SLC4A2
DGKE	GALNT1	SPTLC2	CYBRD1	NDUFA3	AKR7A2	ITPA	ST3GAL1	SPTLC2	MTR	MAN1B1	ALG3
AGPAT1	ACSL4	UAP1	GLA	UQCR10	HAGH	ITPKC	ADSS2	ACLY	NADSYN1	MDH1	DLST
ATP8A1	MAN2A1	ASRGL1	GUCY1A2	COX6A1	HPRT1	NME1	GLRX	ADA	PDE6D	NADSYN1	EXT1
ATP6V1C1	MAN2C1	IMPDH2	AHCYL1	COX6B1	IMPDH2	NUDT9	HCST	DPYD	PLCG2	PCBD1	HS3ST1
SLC14A1	B3GNT5	SLC29A1	EXT1	COX7A2	LDHB	QDPR	HMOX1	GYG1	PLOD3	SHMT2	IDH3B
HMOX2	CDA	UCK2	GNPAT	NDUFA2	NUDT2	SDHB	NEU1	KMT2C	SLC35A3	SLC16A3	ME3
NOS3	CHST1	ITPKC	PLOD2	NDUFB3	PGLS	SLC25A1	PHYH	PIP5K1C	SPR	SPTLC1	MSMO1
PAPSS1	CSGALNACT1	ELOVL7	SLC12A2	COX5A	SDHA	CMAS	PIK3R1	SLC4A2	SEPHS1	UXS1	PANK2
LTC4S	DPYSL3	ENTPD1	B4GALT3	ATP5PD	TECR	GCSH	PXDN	ST3GAL1	KMT2D	GPX8	PIK3CA
GUCY1A1	IDH2	TPO	FADS3	ATP5PF	NDUFB5	PDE6D	SLC38A1	CHST7	GCH1	GNPAT	RDH11
SMS	PDE2A	MAT2A	FUCA2	APRT	PDHB	ACADS	SOD2	PYGB	SQLE	GFUS	SLC25A11
AKR1B1	PIP5K1C	MTHFD2	PDE6D	NDUFB10	GCSH	AHCYL1	CSGALNACT2	GFPT1	HS2ST1	IDH3G	TXNRD1
SLC12A2	ST3GAL1	NANS	PIK3R1	COX7C	ASL	ALDH6A1	IDS	MOGS	MTHFR	DNMT1	CHST11
UXS1	GLS	HMOX1	SDHA	ATP5MC2	PAFAH1B3	GPX3	ATP6V1B2	SLC1A5	CPT1A	B3GAT3	SLC35A1
HSD17B12	SLC12A2	SLC2A3	ATP1B2	ATP5MC1	ATP5F1A	NT5C	ETNK1	PDHA1	GLCE	CPT1A	B3GNT2

## Sheet: Fibroblasts
MMP1	MMP2	MMP3	MMP4	MMP5	MMP6 DNA Synthesis	MMP7 OXPHOS	MMP8	MMP9	MMP10 Glycolysis	MMP11	MMP12	MMP13	MMP14	MMP15	MMP16
GUCY1B1	PTGDS	PLOD2	IDI1	HSD17B2	DTYMK	ATP5ME	ATP1B1	MGAT2	GBE1	AK2	CSAD	PIK3R1	ADH1B	AKR1B1	GUCY1B1
ISYNA1	ADH1B	GALNT1	PFKFB3	ENPP2	DNMT1	NDUFA1	ELOVL5	NANS	SLC38A5	CYP1B1	MAN1A1	ALDH1A1	CDO1	BLVRA	PANK2
MTHFD2	PLPP3	CHPF	UAP1	ATP1B1	PAICS	NDUFB1	DHCR24	AGPAT1	ALDOA	DPM2	ABCA1	CHST11	GPX3	NEU1	GOT1
COX4I2	CYBRD1	DPYSL3	AMD1	HACD4	GMPPB	ATP5F1E	CA12	B4GALT3	ENO1	BPGM	GALNS	LPL	NDUFA9	ABCA1	HMOX2
SOD3	PTGIS	PXDN	SLC2A3	ABCC4	SHMT2	ATP5MF	FASN	GMPPB	GAPDH	GFUS	IREB2	PDE1A	PPA2	HEXA	MTHFD2
GUCY1A1	SOD2	PYCR1	NEU1	MGLL	ELOVL1	COX6B1	IDH2	IDI1	SLC2A1	SHMT2	PIK3R1	SLC12A2	SLC29A1	MPST	NANS
B3GNT2	ALDH1A3	PLOD1	UGDH	MGAT5	GFUS	UQCR10	SCD	MSMO1	UPP1	ALDH1A3	SLC6A6	TDO2	AGPAT2	ADSS2	NDUFV1
ADCY3	CYP1B1	P4HA2	GLA	PTGS1	GGH	COX7B	SLC38A1	PYCR1	ENO2	ATP6V1B2	B4GALT5	GAMT	ALDH9A1	AKR7A2	PDHA1
ATP2B4	UAP1	GPX7	MAT2A	PDE7B	GPX7	ATP5MC1	SLC5A3	SQLE	P4HA1	B4GALT7	DCXR	GUCY1A1	ALG3	ECHDC2	SHMT2
GPX3	ALDH2	GPX8	SLC16A1	PGM1	NME1	COX6C	CHPT1	SRM	P4HA2	DTYMK	GAA	GYG1	BLVRB	GLB1	ATP1B3
MGLL	ALDH1A1	SLC16A3	SLC3A2	TBXAS1	ALDH7A1	COX7A1	DCXR	ALG5	PGK1	ELOVL5	ACADM	ITPA	CHST12	HACD3	BLVRA
PDE5A	GFPT2	ALDH18A1	GFPT2	GUSB	PFKP	UQCRB	GOT2	B4GALT7	SLC16A3	GALNS	ARSA	MGST2	CKB	PGD	CRLS1
SLCO3A1	GPX3	ALDH1B1	ODC1	HACD3	ENTPD1	COX5B	PCYT1A	DLD	TPI1	GBA	CDS2	NDUFB5	DCXR	AMDHD2	GFUS
SLC25A5	PLA2G2A	PGM3	SOD2	ACSL4	FH	COX7A2	PFKFB3	GLB1	AK4	HSD17B4	COASY	ASAH1	GART	ATP6V1B2	ISYNA1
FADS3	ECHDC2	GALNT10	ALAS1	ALDH2	IDH2	NDUFB3	SHMT2	NME1	CA12	MGAT2	GNS	COX4I2	HAGH	B4GALT7	NDUFS2
INPP4B	HAS2	P4HA1	GLUL	CHST2	PEMT	UQCRQ	SMS	P4HA2	GPI	UAP1	H6PD	ECHDC2	IDI1	ENTPD1	PIK3R1
AOC3	PLPP1	B4GALT2	HMGCS1	FDFT1	HPRT1	ATP5MC2	CANT1	PGM3	PFKP	ACSL4	KMT2C	GUCY1A2	NT5C2	GLA	PPCS
ASAH1	MOXD1	ENPP1	CERT1	GCLC	IMPDH1	ATP5MG	HACD3	ATP2B1	SHMT2	ADK	PXDN	HMGCL	P4HA2	GNPDA1	SDHB
CDS2	DPYSL3	SLC20A1	ELOVL5	PTGES	PAPSS2	ATP5PF	MAN1A2	G6PD	CA9	ADSL	ACYP2	NDUFV3	QDPR	GNS	UQCRC1
GAMT	ABCA1	B4GALT1	SLC20A1	PTGIS	TDO2	COX4I1	MCCC2	GNPAT	LDHA	GSS	B4GALT1	PLCL1	SULT1A1	GYG1	ACADM
GUCY1A2	MAN1A1	BCAT1	ETNK1	SLC23A2	TYMS	COX4I2	MSMO1	GNS	PGAM1	MTR	DPYSL2	SLC29A1	AK1	HEXB	CS
PLCE1	NNMT	CHPF2	GLS	GATM	GMPS	NDUFA12	NEU1	HK1	PLOD2	PGD	GALNT1	ST3GAL4	CYC1	SLC17A5	FADS1
PDE1A	HSD11B1	GALNT2	MTHFD2	ODC1	PANK2	NDUFA13	SLC2A10	SLC35A2	SLC16A1	PLOD2	HIBCH	CHST2	IDH2	SOAT1	FDPS
PDE3A	AKR1B1	SLC6A6	PIK3R3	ATP2B1	PDHA1	NDUFA3	SQLE	UAP1	ALDOC	RPIA	PTDSS1	HAAO	PAPSS2	STARD3	IDH2
ATP5F1B	RDH10	CSGALNACT2	SLC7A5	GCLM	PIGX	NDUFB2	FBP1	NME7	FTH1	HSD17B12	PIK3CA	HACD4	PGM1	SUCLA2	MANBA
SLC25A4	SLC20A1	FUT8	PDE4B	AKR1C1	RDH11	NDUFB9	PHYH	HAS2	MTHFD2	AHCY	GNPDA1	ACYP2	PMVK	SUCLG2	TUSC3
COX7A1	PTGES	IDH2	ATP1B3	MANBA	RRM1	NDUFC1	STARD3	IDH1	PTGES	MVD	PTEN	GLRX	PTGES2	TDG	TXNRD1
ENTPD1	PTGS2	CYP1B1	PTGS2	SLC1A5	UXS1	NDUFS5	B4GALT5	HAGH	SMS	PYCR1	TK2	PLOD1	PYCR2	SULT1A1	UXS1
MGST3	DPYSL2	UROS	CHSY1	GAA	PAFAH1B3	PRDX5	GLUL	HMOX2	SLC2A3	PAPSS1	PLPBP	ADA	LTC4S	ATP6V1C1	CHPF2
MAT2A	NT5E	PAPSS1	ATP1A1	PIK3R1	ATIC	NDUFS6	PAFAH1B3	CRAT	ASS1	GPAT4	DLST	MOXD1	PLA2G2A	HSD3B7	ADSS2
