# Supplementary material for: Single cell atlas reveals multilayered metabolic heterogeneity across tumour types
Source: eBioMedicine. 2024 Oct 10;109:105389. doi: 10.1016/j.ebiom.2024.105389 (PMC11663789; doi:10.1016/j.ebiom.2024.105389)
Supplement: Supplementary Table S7 [file mmc7.xlsx]

## Sheet: BRCA
MPs	count	frequency
MMP3 OXPHOS1	6022	0.294086
MMP1 DNA Synthesis	3502	0.171021
MMP2 Steroid Metabolism	3234	0.157933
MMP12 OXPHOS2	2416	0.117986
MMP5 CAC	1756	0.0857547
MMP4 Glycolysis	1423	0.0694926
MMP6 Transport	900	0.0439518
MMP10 AA Metabolism	741	0.0361869
MMP8 Glycosylation	354	0.0172877
MMP13	124	0.00605557
MMP14	3	0.000146506
MMP11	2	9.76706e-05

## Sheet: CRC
MPs	count	frequency
MMP3 OXPHOS1	1452	0.223488
MMP2 Steroid Metabolism	1240	0.190857
MMP4 Glycolysis	1087	0.167308
MMP1 DNA Synthesis	1050	0.161613
MMP5 CAC	574	0.0883485
MMP12 OXPHOS2	399	0.061413
MMP7	332	0.0511005
MMP10 AA Metabolism	166	0.0255503
MMP15	67	0.0103125
MMP14	57	0.00877328
MMP11	53	0.00815761
MMP6 Transport	13	0.00200092
MMP8 Glycosylation	5	0.000769586
MMP13	2	0.000307834

## Sheet: LUAD
MPs	count	frequency
MMP3 OXPHOS1	1331	0.216564
MMP2 Steroid Metabolism	1076	0.175073
MMP1 DNA Synthesis	850	0.138301
MMP12 OXPHOS2	811	0.131956
MMP4 Glycolysis	786	0.127888
MMP5 CAC	704	0.114546
MMP6 Transport	313	0.0509274
MMP10 AA Metabolism	94	0.0152945
MMP7	68	0.0110641
MMP9	65	0.010576
MMP8 Glycosylation	25	0.00406769
MMP11	18	0.00292873
MMP13	5	0.000813537

## Sheet: PAAD
MPs	count	frequency
MMP2 Steroid Metabolism	573	0.169878
MMP4 Glycolysis	568	0.168396
MMP9	556	0.164838
MMP12 OXPHOS2	379	0.112363
MMP3 OXPHOS1	318	0.0942781
MMP5 CAC	279	0.0827157
MMP1 DNA Synthesis	250	0.074118
MMP11	179	0.0530685
MMP10 AA Metabolism	116	0.0343908
MMP15	75	0.0222354
MMP7	35	0.0103765
MMP6 Transport	32	0.0094871
MMP14	10	0.00296472
MMP8 Glycosylation	3	0.000889416

## Sheet: PRAD
MPs	count	frequency
MMP2 Steroid Metabolism	237	0.215651
MMP12 OXPHOS2	227	0.206551
MMP3 OXPHOS1	207	0.188353
MMP6 Transport	102	0.0928116
MMP8 Glycosylation	94	0.0855323
MMP5 CAC	78	0.0709736
MMP10 AA Metabolism	65	0.0591447
MMP13	48	0.0436761
MMP7	21	0.0191083
MMP4 Glycolysis	13	0.0118289
MMP14	5	0.00454959
MMP9	2	0.00181984

## Sheet: STAD
MPs	count	frequency
MMP3 OXPHOS1	556	0.203663
MMP1 DNA Synthesis	460	0.168498
MMP14	398	0.145788
MMP12 OXPHOS2	315	0.115385
MMP15	189	0.0692308
MMP5 CAC	174	0.0637363
MMP6 Transport	169	0.0619048
MMP2 Steroid Metabolism	133	0.0487179
MMP4 Glycolysis	111	0.0406593
MMP11	91	0.0333333
MMP9	81	0.0296703
MMP10 AA Metabolism	30	0.010989
MMP7	19	0.00695971
MMP8 Glycosylation	4	0.0014652

## Sheet: Pancancer
MPs	ncells	frequency
MMP3 OXPHOS1	9886	0.245176
MMP2 Steroid Metabolism	6493	0.161029
MMP1 DNA Synthesis	6112	0.15158
MMP12 OXPHOS2	4547	0.112767
MMP4 Glycolysis	3988	0.0989038
MMP5 CAC	3565	0.0884133
MMP6 Transport	1529	0.0379197
MMP10 AA Metabolism	1212	0.030058
MMP9	704	0.0174595
MMP8 Glycosylation	485	0.0120282
MMP7	475	0.0117802
MMP14	473	0.0117306
MMP11	343	0.00850652
MMP15	331	0.00820892
MMP13	179	0.00443926
