# Supplementary material for: Single cell atlas reveals multilayered metabolic heterogeneity across tumour types
Source: eBioMedicine. 2024 Oct 10;109:105389. doi: 10.1016/j.ebiom.2024.105389 (PMC11663789; doi:10.1016/j.ebiom.2024.105389)
Supplement: Supplementary Table S8 [file mmc8.xlsx]

## Sheet: shRNA
Supplementary Table 7. shRNA and primer sequence used for knockdown experiments, Related to Fig. 5
Name	Target sequence	Loop sequence
Scramble	CGTACGCGGAATACTTCGA	CTCGAG
FOSL1-shRNA	GAGCTGCAGTGGATGGTAC	CTCGAG

## Sheet: primer
Supplementary Table 7. shRNA and primer sequence used for knockdown experiments, Related to Fig. 5
Name	Sequence
FOSL1-F	GGCCTCTGACCTACCCTCA
FOSL1-R	CTTCCTCCGGGCTGATCT
GAPDH-F	TCAAGGCTGAGAACGGGAAG
GAPDH-R	CGCCCCACTTGATTTTGGAG
LDHA-F	AGCCCGATTCCGTTACCT
LDHA-R	CACCAGCAACATTCATTCCA
PKM-F	GGGCAGCGTGGAGGCTTCTT
PKM-R	AAGCCTCGGGCCTTGCCAAC
ENO1-F	AATGAGTTCCTGGCACCAGCCC
ENO1-R	TTGATGACATTGAACGCCGGGAC
ALDOA-F	GCAACTTTCCTCTGCCTAGC
ALDOA-R	AAGCAGAGACAGTTGAGGCT
ACTB-F	CATGTACGTTGCTATCCAGGC
ACTB-R	CTCCTTAATGTCACGCACGAT
