# Supplementary material for: Single cell atlas reveals multilayered metabolic heterogeneity across tumour types
Source: eBioMedicine. 2024 Oct 10;109:105389. doi: 10.1016/j.ebiom.2024.105389 (PMC11663789; doi:10.1016/j.ebiom.2024.105389)
Supplement: Supplementary Table S9 [file mmc9.xlsx]

## Sheet: FOSL1_knockdown
Supplementary Table 8. Metabolites significantly changed in knockdown cell lines compared to controls
ID	Biochemical Name	log2FC	t	P value	HMDB	PubChem	KEGG
POS4658	Uridine	#NAME?	-920.945	8.34089e-12	HMDB0000296	6029	C00299
POS1483	2-Piperidinone	-2.97923	-48.0125	4.88288e-11	HMDB0011749	12665	NA
POS4583	(-)-n-benzoyl-2-hydroxy-2-phenylethylamine	-5.32307	-68.687	4.63443e-10	NA	NA	NA
NEG2482	Pyroglutamic acid	-1.44833	-38.1401	4.14729e-09	HMDB0000267	7405	C01879
POS2527	L-Glutamic acid	-1.08428	-25.9373	6.42666e-09	HMDB0000148	33032	C00025
POS5474	5,7-dihydroxy-6-methoxy-2-phenylchromen-4-one	#NAME?	-173.407	6.63426e-09	NA	NA	NA
NEG2938	Guanine	-3.63089	-31.0851	1.19482e-08	HMDB0000132	764	C00242
NEG4758	Pseudouridine	-2.13312	-22.4074	1.98848e-08	HMDB0000767	15047	C02067
NEG1851	Hypotaurine	2.49854	25.6702	2.50985e-08	HMDB0000965	107812	C00519
POS4783	gamma-Glutamyl-cysteine	-1.73635	-21.488	2.80302e-08	NA	NA	NA
POS5129	6,7-dimethoxy-1-phenyl-3,4-dihydro-isoquinoline	5.80459	29.1556	3.2464e-08	NA	NA	NA
NEG4036	N-Acetyl-L-phenylalanine	-1.65939	-22.1047	5.43231e-08	HMDB0000512	74839	C03519
POS4451	Mepirizole	-8.06583	-58.059	5.61706e-08	NA	NA	NA
POS2883	Pterin	2.12772	22.288	5.63865e-08	HMDB0000802	73000	C00715
NEG4708	Pyroglutamyl-Isoleucine	-3.42355	-22.5477	7.61457e-08	NA	NA	NA
POS1142	L-Alanine	1.07273	17.9472	1.0801e-07	HMDB0000161	5950	C00041
NEG1707	Serine	1.10429	17.6176	1.24988e-07	HMDB0062263	5951	C00716
NEG3409	1H-Indole-3-acetamide	-2.03818	-18.5109	1.36683e-07	HMDB0029739	397	C02693
POS1801	Uracil	-0.951797	-17.9344	1.4812e-07	HMDB0000300	1174	C00106
POS2443	(2R)-6-methylpiperidine-2-carboxylic acid	0.82747	17.4146	1.63122e-07	NA	NA	NA
NEG4705	7,8-dimethylalloxazine (lumichrome)	-2.35092	-20.3614	1.90458e-07	NA	NA	NA
POS1604	Choline	1.18619	28.5692	2.38507e-07	HMDB0000097	305	C00114
POS5952	Tebuconazole	-1.48645	-16.1977	2.47619e-07	NA	NA	NA
POS2624	Acetaminophen	2.15385	45.422	3.12019e-07	HMDB0001859	1983	C06804
POS3609	trans-Ferulic acid	-7.95756	-48.4316	3.47772e-07	HMDB0000954	445858	C01494
POS5477	3-Hexen-1-ol O-b-D-glucopyranoside	#NAME?	-61.881	4.08476e-07	NA	NA	NA
NEG2609	Adenine	1.06491	15.1589	4.80466e-07	HMDB0000034	190	C00147
NEG3433	N-Acetyl-L-aspartic acid	1.51523	23.5824	4.82043e-07	HMDB0000812	65065	C01042
POS2486	4-Guanidinobutanoic acid	-2.6872	-32.9699	4.88172e-07	HMDB0003464	500	C01035
NEG3837	Gluconic acid	0.733447	19.5436	4.93457e-07	HMDB0000625	10690	C00257
NEG2366	Taurine	1.35061	14.1511	6.63994e-07	HMDB0000251	1123	C00245
POS9074	LPE 16:0	-1.44726	-14.1603	7.78165e-07	NA	NA	NA
NEG3526	Psicose	1.92884	15.549	1.54372e-06	NA	90008	NA
NEG2860	2-Methylglutaric acid	-1.65875	-13.5405	2.23736e-06	HMDB0000422	12046	NA
POS2487	Acetylcholine chloride	1.12521	11.6909	2.61934e-06	HMDB0000895	6060	C01996
POS1000	Piperidine	1.51204	11.7561	2.66812e-06	HMDB0034301	8082	C01746
POS2316	1-Methylnicotinamide	-2.59393	-11.4863	3.04284e-06	HMDB0000699	457	C02918
NEG2315	Niacinamide	2.85138	20.3193	3.42798e-06	HMDB0001406	936	C00153
NEG2574	L-Aspartic acid	-1.52637	-16.2164	4.44059e-06	HMDB0000191	5960	C00049
POS3499	Kynurenic acid	1.3951	12.0529	4.92671e-06	HMDB0000715	3845	C01717
POS3485	Homo-L-arginine	-0.910069	-10.7022	5.16798e-06	HMDB0000670	9085	C01924
NEG3395	Acetylleucine (isomer of 164)	-1.42055	-14.7415	6.52296e-06	NA	NA	NA
NEG3567	Sorbitol	0.444973	10.3649	6.70393e-06	HMDB0000247	5780	C00794
POS2313	Hypoxanthine	-1.31717	-13.7995	6.8789e-06	HMDB0000157	790	C00262
NEG5027	2',4',6'-Trihydroxydihydrochalcone	-2.99078	-13.9065	7.18927e-06	NA	NA	NA
POS6199	Phytosphingosine (not validated, isomer of 1696)	1.49679	10.2453	7.22532e-06	NA	NA	NA
POS2488	4-Trimethylammoniobutanoic acid	-1.11254	-12.031	7.81609e-06	HMDB0001161	134	C01181
NEG2126	Acetylglycine	-0.905498	-14.2783	8.39217e-06	HMDB0000532	10972	NA
NEG2878	N-ACETYL-DL-SERINE	-1.00383	-12.9762	9.01061e-06	NA	NA	NA
POS5031	methyl 2-((4-methyl-2-oxo-2H-chromen-7-yl)oxy)propanoate	-1.24704	-13.3719	9.087e-06	NA	NA	NA
POS3019	N-Methylhistidine	-0.708751	-11.441	9.31096e-06	NA	90638	NA
NEG9220	LPE(18:1(11Z))	-0.71205	-10.3848	9.68499e-06	NA	NA	NA
POS5152	Inosine	-1.24472	-12.7714	1.05282e-05	HMDB0000195	6021	C00294
POS1592	Gamma-Aminobutyric acid	-0.571957	-9.84894	1.05533e-05	HMDB0000112	223130	C00334
POS5750	5'-S-Methylthioadenosine	1.84201	14.4912	1.13258e-05	NA	NA	NA
NEG1624	3-Aminoisobutanoic acid	1.80346	12.7826	1.20235e-05	HMDB0003911	64956	C05145
NEG3364	rac-Glycerol 3-phosphoate	1.64932	19.4544	1.24429e-05	NA	NA	NA
POS6483	Ciprofloxacin	-1.60788	-10.8499	1.52363e-05	HMDB0014677	2764	C05349
NEG2866	L-Lysine	0.792789	12.5295	1.83302e-05	HMDB0000182	5962	C00047
NEG3414	N-alpha-Acetyl-L-ornithine	1.06571	8.95358	1.98269e-05	NA	NA	NA
NEG3451	N-Carbamoyl-DL-aspartic acid	-1.20411	-10.7868	2.22204e-05	NA	NA	NA
POS1845	Dihydrouracil	1.82413	19.1351	2.65814e-05	HMDB0000076	649	C00429
NEG3415	L-Arginine	0.813215	11.7641	2.8788e-05	HMDB0000517	6322	C00062
POS7758	Di(2-ethylhexyl)phthalate (DEHP)	1.10477	9.39849	3.16146e-05	NA	NA	NA
POS731	Pyridine	-0.576563	-7.88544	5.16109e-05	HMDB0000926	1049	C00747
POS3904	gamma-Asarone	-10.4525	-17.7616	5.27767e-05	HMDB0029872	636750	C17821
POS1934	L-Valine	-0.947212	-9.62325	5.28876e-05	HMDB0000883	6287	C00183
POS5233	alpha-Naphthoflavone	-1.39703	-10.7034	5.85769e-05	NA	NA	NA
NEG3385	Sulfanilic acid	1.72071	14.3162	8.54163e-05	NA	NA	NA
POS10420	LPC 18:1	-1.11273	-7.44953	8.66957e-05	NA	NA	NA
POS3946	SR 57227A	-8.54078	-15.5709	9.26613e-05	NA	NA	NA
POS5336	(2R,3S)-Piscidic acid	-0.626145	-7.62268	0.000113738	HMDB0030809	120693	NA
POS2054	Isonicotinic acid	1.78737	7.05111	0.000141056	HMDB0060665	5922	C07446
NEG3771	Phenylacetylglycine	-0.931059	-6.79102	0.000167829	HMDB0000821	68144	C05598
POS463	1-Butylamine	0.769364	7.51166	0.000197074	HMDB0031321	8007	NA
POS2840	L-Carnitine	0.349252	6.98737	0.000231223	HMDB0000062	10917	C00318
NEG2552	L-Asparagine	-1.31272	-8.62673	0.000289238	HMDB0000168	6267	C00152
NEG10759	Uridine diphosphate glucose	-1.65884	-6.88859	0.000295313	HMDB0000286	8629	C00029
POS5415	1-Methyladenosine	1.29873	6.13759	0.000299334	HMDB0003331	27476	C02494
NEG2587	D-Malic acid	-0.418082	-6.05365	0.000314587	HMDB0031518	92824	C00497
NEG3562	Hydroxyphenyllactic acid	0.62739	5.92262	0.00035599	HMDB0000755	9378	C03672
NEG3007	L-Histidine	0.506601	8.2466	0.000359171	HMDB0000177	6274	C00135
POS2550	Phthalic anhydride	0.530443	8.34169	0.000403321	NA	NA	NA
POS3166	N-Acetyl-DL-aspartic acid	-0.442817	-6.20994	0.000404121	NA	NA	NA
POS2175	Pipecolic acid	0.693485	7.5449	0.000406279	HMDB0000070	849	C00408
POS8080	MMV688990	-1.5042	-7.43777	0.00040726	NA	NA	NA
NEG3531	Fluoren-9-one	2.06337	6.61309	0.00043624	METPA0862	NA	C06712
POS7945	L-Palmitoylcarnitine	-1.04823	-7.17186	0.000457357	HMDB0000222	11953816	C02990
POS6769	Dodecanoylcarnitine	-1.57909	-7.63436	0.000460183	HMDB0002250	168381	NA
NEG6305	Uridine 5'-monophosphate	-0.954073	-7.95024	0.000469142	HMDB0000288	6030	C00105
NEG2955	L-(-)-Mandelic acid	-0.974691	-5.94549	0.000489457	NA	NA	NA
POS2793	5-Aminovaleric acid betaine	0.849294	5.66044	0.000491015	NA	NA	NA
POS4389	Butyryl carnitine (isomer of 920)	0.432801	6.23678	0.00051661	NA	NA	NA
POS4127	methyl 2-(2-amino-4-hydroxy-6-methylpyrimidin-5-yl)acetate	0.914114	8.78006	0.000535463	NA	NA	NA
NEG2532	Creatine	0.26223	5.94062	0.000563856	HMDB0000064	586	C00300
POS3361	Phosphorylcholine	0.40084	6.50714	0.000565479	HMDB0001565	1014	C00588
POS4115	Linalyl acetate	0.560205	5.60123	0.00057057	HMDB0039522	8294	C09863
NEG4366	L(+)-Cystathionine	-0.584811	-6.0872	0.000710329	NA	NA	NA
POS2039	Benzoic acid	0.973447	6.96108	0.000853804	HMDB0001870	243	C00539
POS6893	Bergenin	0.882879	7.57236	0.000920198	NA	66065	NA
POS3668	N-Acetylhistidine	0.559774	6.63665	0.000974676	HMDB0032055	75619	C02997
POS2999	Pyridoxamine	0.476724	5.34485	0.000987391	HMDB0001431	1052	C00534
NEG2926	D-Xylose	2.73581	6.72187	0.000994023	HMDB0000098	135191	C00181
POS7282	Cholesterol	-0.61074	-5.92623	0.00105039	HMDB0000067	5997	C00187
POS2508	L-Glutamine	-1.26369	-7.71225	0.00105935	HMDB0000641	5961	C00064
POS2289	2-Phenylacetamide	0.983268	6.93737	0.00134489	HMDB0010715	7680	C02505
NEG3679	10-Hydroxydecanoic acid	-1.10194	-4.90994	0.0015376	NA	74300	NA
NEG3312	Pyridoxine	0.399833	5.56071	0.0015848	HMDB0000239	1054	C00314
POS3256	Cysteinylglycine	-0.657697	-4.75417	0.00164161	HMDB0000078	439498	C01419
NEG3550	L-Tyrosine	0.652489	5.30958	0.0016477	HMDB0000158	6057	C00082
NEG5337	6-Phosphogluconic acid	1.22971	5.28039	0.00166555	HMDB0001316	91493	C00345
POS5951	Glutathione (reduced)	-0.6795	-4.64785	0.00177241	NA	NA	NA
NEG2895	C6H12O4	-1.42727	-6.14849	0.00178436	NA	NA	NA
NEG2957	Xylitol	-0.663373	-4.63393	0.00179247	HMDB0002917	6912	C00379
POS2625	Phenylglycine	0.317117	5.02809	0.00186456	NA	NA	NA
NEG6387	Docosahexanoic acid	-0.856496	-4.76679	0.00188001	NA	NA	NA
POS2435	5-(2-Hydroxyethyl)-4-methylthiazole	-0.975901	-6.58521	0.00217261	HMDB0032985	1136	C04294
NEG5063	D-Mannose-6-phosphate	0.73897	5.57234	0.00220897	NA	NA	NA
POS5108	linderalactone	-0.760749	-5.85344	0.0022741	NA	NA	NA
POS2932	L-Phenylalanine	0.353278	4.57243	0.00241702	HMDB0000159	6140	C00079
POS2926	Methioninesulfoxide	-0.694978	-5.38472	0.00249677	NA	NA	NA
NEG2127	L-Norvaline	0.646769	5.95586	0.00265727	NA	NA	NA
NEG2186	L-Threonine	0.271048	4.63229	0.0026898	HMDB0000167	6288	C00188
NEG2077	Fumaric acid (not validated)	-1.14662	-5.95665	0.00287907	NA	NA	NA
NEG2894	(E)-3-(4-Hydroxyphenyl)-2-propenal	0.172847	4.53504	0.00376735	HMDB0040986	641301	C05608
POS4201	L-Cystathionine	-0.328712	-4.67499	0.00381992	HMDB0000099	439258	C02291
NEG5972	Glutathione	-0.515955	-4.02719	0.0039881	HMDB0062697	745	C00051
POS7918	S-Adenosylmethionine	0.728526	4.70941	0.00431973	HMDB0001185	34756	C00019
POS2554	3,4-Dihydrocoumarin	0.350135	4.1786	0.00441739	NA	NA	NA
NEG5463	2'-O-Methylinosine	-1.10346	-3.87219	0.00474242	NA	NA	NA
NEG4326	2,6-Di-tert-butyl-4-methylphenol	0.945555	5.16852	0.00509666	HMDB0033826	31404	C14693
POS5650	Ethylenediaminetetraacetic acid EDTA	-0.78407	-3.92859	0.00534791	NA	NA	NA
NEG3948	Asymmetric dimethylarginine	0.311094	4.3537	0.00553482	HMDB0001539	123831	C03626
NEG3254	Phenyllactic acid	0.987889	4.3098	0.00567525	HMDB0000779	3848	C01479
POS458	N,N-Dimethylformamide	1.51463	3.71148	0.0059728	HMDB0001888	6228	C03134
NEG3667	1-Hydroxy-2-naphthoate	0.680003	4.28819	0.00614354	METPA0374	NA	C03203
POS1979	Indoline	0.345565	4.29331	0.00632376	NA	NA	NA
NEG3493	D(-)-Gulono-gamma-lactone	1.14336	3.71928	0.0066481	NA	NA	NA
NEG2531	N-Acetyl-L-alanine	-0.627686	-3.61834	0.007343	HMDB0000766	88064	NA
NEG2557	Ornithine	0.219506	3.73689	0.00740966	HMDB0000214	6262	C00077
POS1822	Creatinine	0.110176	3.67783	0.00741965	HMDB0000562	588	C00791
NEG3625	3-Phosphoglyceric acid	0.29989	3.56653	0.0076337	HMDB0000807	724	C00597
NEG3207	m-Coumaric acid	0.763097	4.11993	0.00784786	HMDB0001713	637541	C12621
POS4867	Anabasamine	-10.84	-4.91399	0.00796031	NA	161313	NA
NEG5062	Fructose 6-phosphate	0.870068	3.62142	0.00817133	HMDB0000124	69507	C00085
POS2977	Pyridoxal	-0.554041	-3.61252	0.00845049	HMDB0001545	1050	C00250
POS2196	C9H8O2	0.337818	3.82083	0.00877136	NA	NA	NA
POS2571	4-Hydroxymandelonitrile	-0.566788	-3.72725	0.00896507	NA	NA	NA
POS2761	Allantoin	0.231197	3.48756	0.00930164	HMDB0000462	204	C01551
POS3803	L-Acetylcarnitine	0.881827	4.38893	0.00961437	HMDB0000201	7045767	C02571
POS2573	L-Methionine	-1.84447	-3.63868	0.010651	HMDB0000696	6137	C00073
POS9921	LPC 16:0	-0.229725	-3.39604	0.0108441	NA	NA	NA
NEG2505	Ketoleucine	0.527317	3.30054	0.0112542	HMDB0000695	70	C00233
POS4927	sn-Glycero-3-phosphocholine	-1.43855	-3.27652	0.0112613	HMDB0000086	71920	C00670
POS5068	Thiamine	-0.590038	-3.49296	0.0113706	HMDB0000235	1130	C00378
NEG3795	L-Quebrachitol	-4.31466	-4.41051	0.0115906	HMDB0034221	0	C08257
POS2356	Urocanic acid	1.23202	3.55545	0.0128888	HMDB0000301	736715	C00785
POS2789	2-(4-aminotetrahydro-2H-pyran-4-yl)acetic acid	3.69896	4.22023	0.0130973	NA	NA	NA
POS2215	L-Isoleucine	0.297249	3.15618	0.0135215	HMDB0000172	6306	C00407
NEG3158	Aminoadipic acid	-0.867315	-3.16523	0.0137931	HMDB0000510	469	C00956
NEG4565	(4S,5Z,6S)-4-(2-methoxy-2-oxoethyl)-5-[2-[(E)-3-phenylprop-2-enoyl]oxyethylidene]-6-[(2S,3R,4S,5S,6R)-3,4,5-trihydroxy-6-(hydroxymethyl)oxan-2-yl]oxy-4H-pyran-3-carboxylic acid	1.33271	3.67995	0.0139203	NA	NA	NA
NEG6780	Inosinic acid	-0.687105	-3.13929	0.014022	HMDB0000175	8582	C00130
NEG1663	D(-)-beta-hydroxy butyric acid	0.239821	3.13697	0.0152388	HMDB0000357	441	C01089
POS1700	2,6-Dimethylpyridine	-0.222369	-3.09013	0.015367	HMDB0032972	7937	NA
NEG5223	Genistein	-8.54329	-4.03878	0.0154978	HMDB0003217	5280961	C06563
POS5109	honokiol	-0.637146	-3.55215	0.0173643	NA	NA	NA
POS5128	Adenosine	-0.488943	-3.76497	0.0178004	HMDB0000050	60961	C00212
POS5794	Sphingosine	-2.14469	-3.76446	0.0180198	HMDB0000252	5353955	C00319
NEG5505	Stearic acid	0.211641	3.1059	0.0187509	HMDB0000827	5281	C01530
POS5701	N4-Acetylsulfamethoxazole	-1.57428	-2.93633	0.0189251	HMDB0013854	80641	C13061
NEG4151	Indoxyl sulfate	0.122668	3.03513	0.019245	HMDB0000682	10258	NA
NEG2055	L-Proline	-0.339336	-2.97938	0.0194248	HMDB0000162	145742	C00148
POS2636	Xanthine	0.357595	2.9278	0.0246584	HMDB0000292	1188	C00385
NEG3744	Citric acid	-0.259204	-2.74773	0.0259915	HMDB0000094	311	C00158
POS4065	Geranylacetone	-2.66714	-3.43479	0.0262299	HMDB0031846	1713001	C13297
NEG1083	Glyceraldehyde	0.219315	2.78342	0.0263518	HMDB0001051	751	C02154
NEG12290	NADH	-0.101151	-3.1281	0.0275384	HMDB0000902	5893	C00003
NEG4305	Pantothenic acid	-0.854505	-2.683	0.0280389	HMDB0000210	6613	C00864
POS6797	Guanosine-3',5'-cyclic monophosphate	-0.838818	-2.68594	0.0284472	NA	NA	NA
POS1762	1-Acetylimidazole	2.391	2.64264	0.0295931	NA	NA	NA
NEG2844	4-Hydroxyquinoline	0.38407	2.86078	0.0300776	NA	NA	NA
POS3760	DDAO	-1.64613	-3.15826	0.0329494	NA	NA	NA
POS1143	beta-Alanine	-0.211563	-2.5702	0.0333432	HMDB0000056	239	C00099
POS4077	Propionylcarnitine	-0.395081	-2.49347	0.0397805	HMDB0000824	107738	C03017
NEG3465	N-Formyl-L-methionine	-0.632041	-2.65036	0.0404106	HMDB0001015	439750	C03145
POS3167	Indoleacetic acid	7.60525	2.90461	0.0407343	HMDB0000197	802	C00954
POS1563	(R)-4-aminoisoxazolidin-3-one	0.295213	2.6479	0.0459051	NA	NA	NA
NEG3103	Indoleacetaldehyde	0.233844	2.70313	0.046454	HMDB0001190	800	C00637
NEG4942	Apigeninidin	0.201436	2.58369	0.0475642	NA	NA	NA
NEG4083	Glucaric acid	-1.15523	-2.3176	0.0493119	HMDB0000663	33037	C00818
