# Supplementary material for: Single cell atlas reveals multilayered metabolic heterogeneity across tumour types
Source: eBioMedicine. 2024 Oct 10;109:105389. doi: 10.1016/j.ebiom.2024.105389 (PMC11663789; doi:10.1016/j.ebiom.2024.105389)
Supplement: Supplementary Table S10 [file mmc10.xlsx]

## Sheet: Sheet1
Supplementary Table 9. Enriched pathways for Cluster 5
ID	GeneRatio	BgRatio	pvalue	p.adjust	geneID
HALLMARK_MTORC1_SIGNALING	13/92	200/17992	2.76755e-11	2.37179e-08	SLC2A3/SC5D/IDI1/SLC7A5/PRDX1/ELOVL5/ACSL3/BCAT1/LTA4H/MTHFD2/GLA/HMGCS1/PIK3R3
HALLMARK_XENOBIOTIC_METABOLISM	13/92	200/17992	2.76755e-11	2.37179e-08	ELOVL5/UPP1/AQP9/KYNU/GCH1/BCAT1/FBP1/PTGDS/MAN1A1/ALDH2/HMOX1/UGDH/ALAS1
GOBP_ORGANIC_ANION_TRANSPORT	16/92	435/17992	6.076e-10	3.47142e-07	SLC2A3/SLC38A2/SLC38A1/SLC7A5/SLC16A3/SLC25A4/ACSL1/PTGS2/AQP9/SLC43A2/ACSL3/SLC16A10/SLCO2A1/SLC16A1/SLC3A2/CERT1
GOBP_ORGANIC_ACID_BIOSYNTHETIC_PROCESS	14/92	332/17992	1.39109e-09	5.96084e-07	GLUL/SLC38A1/OAT/ELOVL5/PTGS2/KYNU/BCAT1/LTA4H/PTGDS/LTC4S/HSD3B7/ELOVL7/UGDH/GLS
HALLMARK_TNFA_SIGNALING_VIA_NFKB	11/92	200/17992	5.96048e-09	2.04325e-06	SLC2A3/SOD2/PDE4B/ATP2B1/PFKFB3/B4GALT1/PTGS2/KYNU/GCH1/B4GALT5/GFPT2
GOBP_SULFUR_COMPOUND_METABOLIC_PROCESS	13/92	319/17992	8.52247e-09	2.30973e-06	IDS/AMD1/MAT2A/ST3GAL1/ELOVL5/ACSL1/CSGALNACT2/ACSL3/GNS/ELOVL7/UGDH/HMGCS1/CHSY1
GOBP_MEMBRANE_LIPID_METABOLIC_PROCESS	11/92	209/17992	9.43299e-09	2.30973e-06	NEU1/ST3GAL1/ELOVL5/B3GNT5/B4GALT5/UGCG/CYP1B1/SPTLC2/ELOVL7/GLA/CERT1
GOBP_ORGANIC_ACID_TRANSPORT	13/92	355/17992	3.02536e-08	6.48183e-06	SLC38A2/SLC38A1/SLC7A5/SLC16A3/ACSL1/PTGS2/AQP9/SLC43A2/ACSL3/SLC16A10/SLCO2A1/SLC16A1/SLC3A2
GOBP_SULFUR_COMPOUND_BIOSYNTHETIC_PROCESS	9/92	155/17992	9.77701e-08	1.54745e-05	MAT2A/ST3GAL1/ELOVL5/ACSL1/CSGALNACT2/ACSL3/ELOVL7/UGDH/CHSY1
GOBP_GLYCOPROTEIN_BIOSYNTHETIC_PROCESS	12/92	327/17992	1.04938e-07	1.54745e-05	MGAT4A/ST3GAL1/B4GALT1/TET2/CSGALNACT2/B3GNT5/B4GALT5/ST6GAL1/MAN1A1/UGDH/GFPT2/CHSY1
GOBP_IMPORT_INTO_CELL	11/92	266/17992	1.11967e-07	1.54745e-05	SLC2A3/ATP1A1/SLC38A2/ATP1B3/SLC38A1/SLC7A5/ACSL1/SLC43A2/ACSL3/SLC29A1/SLC3A2
GOBP_RIBOSE_PHOSPHATE_METABOLIC_PROCESS	14/92	474/17992	1.23442e-07	1.54745e-05	PDE4B/PDE4D/NDUFS5/ELOVL5/ACSL1/UPP1/PDE4A/ACSL3/AMPD2/FBP1/IMPDH2/UCK2/ELOVL7/HMGCS1
GOBP_GLYCOPROTEIN_METABOLIC_PROCESS	13/92	403/17992	1.32518e-07	1.54745e-05	IDS/MGAT4A/ST3GAL1/B4GALT1/TET2/CSGALNACT2/B3GNT5/B4GALT5/ST6GAL1/MAN1A1/UGDH/GFPT2/CHSY1
GOBP_ORGANIC_ACID_TRANSMEMBRANE_TRANSPORT	9/92	161/17992	1.35424e-07	1.54745e-05	SLC38A2/SLC38A1/SLC7A5/SLC16A3/ACSL1/SLC43A2/SLC16A10/SLC16A1/SLC3A2
GOBP_SPHINGOLIPID_METABOLIC_PROCESS	9/92	161/17992	1.35424e-07	1.54745e-05	NEU1/ST3GAL1/ELOVL5/B4GALT5/UGCG/SPTLC2/ELOVL7/GLA/CERT1
GOBP_CARBOHYDRATE_DERIVATIVE_CATABOLIC_PROCESS	9/92	176/17992	2.8927e-07	3.0988e-05	IDS/PDE4B/NEU1/PDE4D/UPP1/PDE4A/MAN1A1/GNS/GLA
GOBP_NUCLEOSIDE_PHOSPHATE_BIOSYNTHETIC_PROCESS	11/92	297/17992	3.38315e-07	3.41101e-05	NDUFS5/ELOVL5/ACSL1/UPP1/KYNU/ACSL3/AMPD2/NNMT/IMPDH2/UCK2/ELOVL7
GOBP_GLYCOSYLATION	10/92	248/17992	5.53154e-07	5.26726e-05	MGAT4A/NANS/ST3GAL1/B4GALT1/TET2/B3GNT5/B4GALT5/ST6GAL1/MAN1A1/GFPT2
HALLMARK_ANDROGEN_RESPONSE	7/92	101/17992	8.44121e-07	7.61486e-05	SLC38A2/IDI1/B4GALT1/UAP1/ELOVL5/ACSL3/HMGCS1
GOBP_VASCULAR_PROCESS_IN_CIRCULATORY_SYSTEM	10/92	265/17992	1.01205e-06	8.40449e-05	SLC2A3/SOD2/SLC38A2/SLC38A1/ATP2B1/SLC7A5/PTGS2/GCH1/SLC29A1/SLC16A1
HALLMARK_PEROXISOME	7/92	104/17992	1.02972e-06	8.40449e-05	SOD2/IDI1/PRDX1/ELOVL5/SLC25A4/ACSL1/HSD3B7
GOBP_CERAMIDE_METABOLIC_PROCESS	7/92	105/17992	1.09872e-06	8.42023e-05	NEU1/ST3GAL1/B4GALT5/UGCG/SPTLC2/GLA/CERT1
GOBP_ALPHA_AMINO_ACID_METABOLIC_PROCESS	9/92	207/17992	1.1299e-06	8.42023e-05	GLUL/SLC38A1/OAT/ODC1/KYNU/BCAT1/ASRGL1/GFPT2/GLS
GOBP_ISOLEUCINE_TRANSPORT	3/92	5/17992	1.28433e-06	8.80538e-05	SLC7A5/SLC43A2/SLC3A2
GOBP_LEUCINE_IMPORT_ACROSS_PLASMA_MEMBRANE	3/92	5/17992	1.28433e-06	8.80538e-05	SLC7A5/SLC43A2/SLC3A2
GOBP_RESPONSE_TO_NUTRIENT	8/92	156/17992	1.34071e-06	8.83837e-05	SOD2/ATP2B1/ACSL1/PTGS2/KYNU/CYP1B1/HMOX1/SLC16A1
GOBP_IMPORT_ACROSS_PLASMA_MEMBRANE	9/92	213/17992	1.43237e-06	8.89318e-05	SLC2A3/ATP1A1/SLC38A2/ATP1B3/SLC38A1/SLC7A5/ACSL1/SLC43A2/SLC3A2
HALLMARK_FATTY_ACID_METABOLISM	8/92	158/17992	1.47572e-06	8.89318e-05	IDI1/GLUL/ODC1/ELOVL5/ACSL1/LTC4S/UGDH/HMGCS1
GOBP_LONG_CHAIN_FATTY_ACID_METABOLIC_PROCESS	7/92	110/17992	1.50468e-06	8.89318e-05	ELOVL5/ACSL1/PTGS2/ACSL3/PTGDS/CYP1B1/LTC4S
GOBP_AMINE_BIOSYNTHETIC_PROCESS	5/92	41/17992	2.0297e-06	0.000115964	AMD1/ODC1/GCH1/NNMT/ALDH2
GOBP_ALANINE_TRANSPORT	4/92	19/17992	2.33964e-06	0.000121519	SLC38A2/SLC38A1/SLC7A5/SLC3A2
GOBP_LONG_CHAIN_FATTY_ACYL_COA_BIOSYNTHETIC_PROCESS	4/92	19/17992	2.33964e-06	0.000121519	ELOVL5/ACSL1/ACSL3/ELOVL7
GOBP_NUCLEOTIDE_SUGAR_BIOSYNTHETIC_PROCESS	4/92	19/17992	2.33964e-06	0.000121519	NANS/UAP1/UGDH/GFPT2
GOBP_RESPONSE_TO_XENOBIOTIC_STIMULUS	12/92	440/17992	2.43778e-06	0.000122893	SOD2/ATP1A1/PDE4B/ACSL1/PTGS2/PDE4A/FBP1/NNMT/AGPAT2/CYP1B1/SLC29A1/HMOX1
GOBP_TRYPTOPHAN_TRANSPORT	3/92	6/17992	2.55914e-06	0.000125325	SLC7A5/SLC16A10/SLC3A2
GOBP_GLUTAMINE_FAMILY_AMINO_ACID_METABOLIC_PROCESS	6/92	80/17992	3.36045e-06	0.000159995	GLUL/SLC38A1/OAT/ASRGL1/GFPT2/GLS
GOBP_RIBOSE_PHOSPHATE_BIOSYNTHETIC_PROCESS	9/92	238/17992	3.56862e-06	0.000165314	NDUFS5/ELOVL5/ACSL1/UPP1/ACSL3/AMPD2/IMPDH2/UCK2/ELOVL7
GOBP_AMINOGLYCAN_METABOLIC_PROCESS	7/92	126/17992	3.73673e-06	0.000168546	IDS/ST3GAL1/CSGALNACT2/B4GALT5/GNS/UGDH/CHSY1
GOBP_ORGANIC_HYDROXY_COMPOUND_BIOSYNTHETIC_PROCESS	9/92	242/17992	4.08809e-06	0.000179666	SC5D/IDI1/GCH1/ALDH2/H6PD/HSD3B7/SPTLC2/ITPKC/HMGCS1
GOBP_SMALL_MOLECULE_CATABOLIC_PROCESS	11/92	391/17992	4.92841e-06	0.000211182	IDS/GLUL/OAT/SLC16A3/GK/UPP1/KYNU/ALDH2/ASRGL1/SLC16A1/GLS
GOBP_VASCULAR_TRANSPORT	6/92	87/17992	5.4876e-06	0.000229408	SLC2A3/SLC38A2/SLC38A1/SLC7A5/SLC29A1/SLC16A1
GOBP_PHOSPHOLIPID_BIOSYNTHETIC_PROCESS	9/92	255/17992	6.25014e-06	0.000255065	PIK3R1/IDI1/ACSL3/AGPAT2/SPTLC2/ITPKC/HMGCS1/ETNK1/PIK3R3
GOBP_AMINO_ACID_IMPORT_ACROSS_PLASMA_MEMBRANE	5/92	52/17992	6.73412e-06	0.000268425	SLC38A2/SLC38A1/SLC7A5/SLC43A2/SLC3A2
GOBP_LONG_CHAIN_FATTY_ACYL_COA_METABOLIC_PROCESS	4/92	25/17992	7.45861e-06	0.000285723	ELOVL5/ACSL1/ACSL3/ELOVL7
GOBP_ALCOHOL_BIOSYNTHETIC_PROCESS	7/92	140/17992	7.50147e-06	0.000285723	SC5D/IDI1/GCH1/H6PD/SPTLC2/ITPKC/HMGCS1
GOBP_MUCOPOLYSACCHARIDE_METABOLIC_PROCESS	6/92	96/17992	9.70985e-06	0.000359138	IDS/ST3GAL1/CSGALNACT2/GNS/UGDH/CHSY1
GOBP_FATTY_ACYL_COA_BIOSYNTHETIC_PROCESS	4/92	27/17992	1.02671e-05	0.000359138	ELOVL5/ACSL1/ACSL3/ELOVL7
GOBP_GLUTAMINE_FAMILY_AMINO_ACID_CATABOLIC_PROCESS	4/92	27/17992	1.02671e-05	0.000359138	GLUL/OAT/ASRGL1/GLS
GOBP_GLUTAMINE_METABOLIC_PROCESS	4/92	27/17992	1.02671e-05	0.000359138	GLUL/SLC38A1/GFPT2/GLS
GOBP_CAMP_CATABOLIC_PROCESS	3/92	9/17992	1.06293e-05	0.000364371	PDE4B/PDE4D/PDE4A
GOBP_BIOGENIC_AMINE_METABOLIC_PROCESS	6/92	98/17992	1.09352e-05	0.000367509	AMD1/ODC1/KYNU/GCH1/NNMT/ALDH2
GOBP_NEUTRAL_AMINO_ACID_TRANSPORT	5/92	58/17992	1.15894e-05	0.000374143	SLC38A2/SLC38A1/SLC7A5/SLC43A2/SLC3A2
GOBP_CELLULAR_OXIDANT_DETOXIFICATION	6/92	99/17992	1.15932e-05	0.000374143	SOD2/PRDX1/PTGS2/GCH1/LTC4S/TPO
GOBP_MEMBRANE_LIPID_BIOSYNTHETIC_PROCESS	7/92	150/17992	1.17875e-05	0.000374143	ST3GAL1/ELOVL5/B3GNT5/B4GALT5/UGCG/SPTLC2/ELOVL7
GOBP_AMINO_ACID_TRANSMEMBRANE_TRANSPORT	6/92	103/17992	1.45533e-05	0.000453533	SLC38A2/SLC38A1/SLC7A5/SLC43A2/SLC16A10/SLC3A2
GOBP_LEUCINE_TRANSPORT	3/92	10/17992	1.51284e-05	0.000463037	SLC7A5/SLC43A2/SLC3A2
GOBP_GLYCOSPHINGOLIPID_METABOLIC_PROCESS	5/92	62/17992	1.61056e-05	0.000484298	NEU1/ST3GAL1/B4GALT5/UGCG/GLA
HALLMARK_UV_RESPONSE_UP	7/92	158/17992	1.65271e-05	0.000488404	SOD2/AMD1/SLC25A4/GCH1/HMOX1/ALAS1/GLS
GOBP_ALCOHOL_METABOLIC_PROCESS	10/92	366/17992	1.75973e-05	0.000511218	SC5D/IDI1/GK/GCH1/CYP1B1/ALDH2/H6PD/SPTLC2/ITPKC/HMGCS1
GOBP_AMINO_ACID_METABOLIC_PROCESS	9/92	291/17992	1.7975e-05	0.000513485	GLUL/SLC38A1/OAT/ODC1/KYNU/BCAT1/ASRGL1/GFPT2/GLS
GOBP_LIPOSACCHARIDE_METABOLIC_PROCESS	6/92	108/17992	1.90824e-05	0.000536183	NEU1/ST3GAL1/B3GNT5/B4GALT5/UGCG/GLA
GOBP_THYROID_HORMONE_TRANSPORT	3/92	11/17992	2.07245e-05	0.000572931	SLC7A5/SLC16A10/SLC3A2
GOBP_SPHINGOLIPID_BIOSYNTHETIC_PROCESS	6/92	110/17992	2.1185e-05	0.000576367	ST3GAL1/ELOVL5/B4GALT5/UGCG/SPTLC2/ELOVL7
GOBP_RIBONUCLEOSIDE_MONOPHOSPHATE_BIOSYNTHETIC_PROCESS	4/92	34/17992	2.63985e-05	0.000706985	UPP1/AMPD2/IMPDH2/UCK2
GOBP_AMINE_METABOLIC_PROCESS	6/92	118/17992	3.15435e-05	0.000831777	AMD1/ODC1/KYNU/GCH1/NNMT/ALDH2
GOBP_PROTEIN_N_LINKED_GLYCOSYLATION	5/92	72/17992	3.34509e-05	0.000860784	MGAT4A/ST3GAL1/B4GALT1/ST6GAL1/GFPT2
GOBP_MONOCARBOXYLIC_ACID_TRANSPORT	7/92	177/17992	3.43317e-05	0.000860784	SLC16A3/ACSL1/PTGS2/AQP9/ACSL3/SLCO2A1/SLC16A1
GOBP_AROMATIC_AMINO_ACID_TRANSPORT	3/92	13/17992	3.56568e-05	0.000860784	SLC7A5/SLC16A10/SLC3A2
GOBP_CYCLIC_NUCLEOTIDE_CATABOLIC_PROCESS	3/92	13/17992	3.56568e-05	0.000860784	PDE4B/PDE4D/PDE4A
GOBP_PROLINE_TRANSPORT	3/92	13/17992	3.56568e-05	0.000860784	SLC38A2/SLC7A5/SLC3A2
GOBP_SULFUR_AMINO_ACID_TRANSPORT	3/92	13/17992	3.56568e-05	0.000860784	SLC7A5/SLC43A2/SLC3A2
GOBP_NUCLEOTIDE_SUGAR_METABOLIC_PROCESS	4/92	37/17992	3.71566e-05	0.000884533	NANS/UAP1/UGDH/GFPT2
GOBP_AMINOGLYCAN_BIOSYNTHETIC_PROCESS	5/92	74/17992	3.82044e-05	0.000897018	ST3GAL1/CSGALNACT2/B4GALT5/UGDH/CHSY1
GOBP_CELLULAR_RESPONSE_TO_TOXIC_SUBSTANCE	6/92	124/17992	4.17112e-05	0.000966122	SOD2/PRDX1/PTGS2/GCH1/LTC4S/TPO
GOBP_GLYCEROLIPID_BIOSYNTHETIC_PROCESS	8/92	250/17992	4.2299e-05	0.000966673	PIK3R1/GK/ACSL1/ACSL3/AGPAT2/ITPKC/ETNK1/PIK3R3
GOBP_ORGANIC_ACID_CATABOLIC_PROCESS	8/92	251/17992	4.35105e-05	0.000981276	IDS/GLUL/OAT/SLC16A3/KYNU/ASRGL1/SLC16A1/GLS
GOBP_REGULATION_OF_BLOOD_PRESSURE	7/92	187/17992	4.87157e-05	0.0010844	SOD2/ATP1A1/PDE4D/ATP2B1/PTGS2/GCH1/HMOX1
GOBP_CYCLIC_NUCLEOTIDE_METABOLIC_PROCESS	4/92	40/17992	5.08167e-05	0.00110253	PDE4B/PDE4D/PDE4A/AMPD2
GOBP_FATTY_ACYL_COA_METABOLIC_PROCESS	4/92	40/17992	5.08167e-05	0.00110253	ELOVL5/ACSL1/ACSL3/ELOVL7
GOBP_AMINO_ACID_BIOSYNTHETIC_PROCESS	5/92	79/17992	5.2388e-05	0.00112241	GLUL/SLC38A1/OAT/BCAT1/GLS
GOBP_REGULATION_OF_ORGANIC_ACID_TRANSPORT	5/92	80/17992	5.56565e-05	0.00116278	SLC38A2/SLC38A1/SLC7A5/ACSL1/SLC43A2
GOBP_BRANCHED_CHAIN_AMINO_ACID_TRANSPORT	3/92	15/17992	5.63074e-05	0.00116278	SLC7A5/SLC43A2/SLC3A2
GOBP_POLYAMINE_BIOSYNTHETIC_PROCESS	3/92	15/17992	5.63074e-05	0.00116278	AMD1/ODC1/NNMT
GOBP_AMINO_SUGAR_METABOLIC_PROCESS	4/92	42/17992	6.17537e-05	0.00124525	ST3GAL1/UAP1/ST6GAL1/GFPT2
GOBP_NUCLEOSIDE_MONOPHOSPHATE_BIOSYNTHETIC_PROCESS	4/92	42/17992	6.17537e-05	0.00124525	UPP1/AMPD2/IMPDH2/UCK2
GOBP_O_GLYCAN_PROCESSING	4/92	43/17992	6.78222e-05	0.00135171	ST3GAL1/B3GNT5/B4GALT5/ST6GAL1
GOBP_REACTIVE_NITROGEN_SPECIES_METABOLIC_PROCESS	5/92	84/17992	7.03346e-05	0.00138567	SOD2/PTGS2/GCH1/CYP1B1/GLA
GOBP_REGULATION_OF_AMINO_ACID_TRANSPORT	4/92	44/17992	7.43138e-05	0.00144743	SLC38A2/SLC38A1/SLC7A5/SLC43A2
GOBP_L_AMINO_ACID_TRANSPORT	5/92	86/17992	7.87089e-05	0.00149897	SLC38A2/SLC38A1/SLC7A5/SLC43A2/SLC3A2
GOBP_NUCLEOSIDE_PHOSPHATE_CATABOLIC_PROCESS	5/92	86/17992	7.87089e-05	0.00149897	PDE4B/PDE4D/UPP1/PDE4A/ENTPD1
GOBP_RELAXATION_OF_CARDIAC_MUSCLE	3/92	17/17992	8.35299e-05	0.0015733	ATP1A1/PDE4B/PDE4D
GOBP_THIOESTER_BIOSYNTHETIC_PROCESS	4/92	46/17992	8.86374e-05	0.00165135	ELOVL5/ACSL1/ACSL3/ELOVL7
GOBP_DETOXIFICATION	6/92	144/17992	9.59233e-05	0.00176463	SOD2/PRDX1/PTGS2/GCH1/LTC4S/TPO
GOBP_CHONDROITIN_SULFATE_BIOSYNTHETIC_PROCESS	3/92	18/17992	9.9865e-05	0.00176463	CSGALNACT2/UGDH/CHSY1
GOBP_GLUTAMINE_FAMILY_AMINO_ACID_BIOSYNTHETIC_PROCESS	3/92	18/17992	9.9865e-05	0.00176463	GLUL/OAT/GLS
GOBP_NUCLEOTIDE_SALVAGE	3/92	18/17992	9.9865e-05	0.00176463	UPP1/AMPD2/UCK2
GOBP_REGULATION_OF_AMINO_ACID_TRANSMEMBRANE_TRANSPORT	3/92	18/17992	9.9865e-05	0.00176463	SLC38A1/SLC7A5/SLC43A2
GOBP_ALPHA_AMINO_ACID_CATABOLIC_PROCESS	5/92	93/17992	0.000114203	0.00199738	GLUL/OAT/KYNU/ASRGL1/GLS
GOBP_AMINO_ACID_TRANSPORT	6/92	149/17992	0.00011576	0.00200417	SLC38A2/SLC38A1/SLC7A5/SLC43A2/SLC16A10/SLC3A2
GOBP_POLYAMINE_METABOLIC_PROCESS	3/92	19/17992	0.000118151	0.00202511	AMD1/ODC1/NNMT
GOBP_THIOESTER_METABOLIC_PROCESS	5/92	94/17992	0.000120136	0.00203874	ELOVL5/ACSL1/ACSL3/ELOVL7/HMGCS1
GOBP_RIBONUCLEOTIDE_CATABOLIC_PROCESS	4/92	50/17992	0.000123156	0.0020695	PDE4B/PDE4D/UPP1/PDE4A
GOBP_PHOSPHOLIPID_METABOLIC_PROCESS	9/92	376/17992	0.000130286	0.00216806	PIK3R1/IDI1/ACSL3/AGPAT2/SPTLC2/ITPKC/HMGCS1/ETNK1/PIK3R3
GOBP_DICARBOXYLIC_ACID_METABOLIC_PROCESS	5/92	96/17992	0.000132708	0.00218713	GLUL/OAT/KYNU/MTHFD2/GLS
GOBP_FATTY_ACID_DERIVATIVE_BIOSYNTHETIC_PROCESS	4/92	52/17992	0.000143649	0.00232278	ELOVL5/ACSL1/ACSL3/ELOVL7
GOBP_UNSATURATED_FATTY_ACID_BIOSYNTHETIC_PROCESS	4/92	52/17992	0.000143649	0.00232278	ELOVL5/PTGS2/PTGDS/ELOVL7
GOBP_PROTEIN_O_LINKED_GLYCOSYLATION	5/92	101/17992	0.000168558	0.00270008	ST3GAL1/TET2/B3GNT5/B4GALT5/ST6GAL1
GOBP_NUCLEOSIDE_BISPHOSPHATE_BIOSYNTHETIC_PROCESS	4/92	57/17992	0.000205551	0.00326216	ELOVL5/ACSL1/ACSL3/ELOVL7
GOBP_CAMP_METABOLIC_PROCESS	3/92	23/17992	0.000212764	0.00331525	PDE4B/PDE4D/PDE4A
GOBP_CHONDROITIN_SULFATE_PROTEOGLYCAN_BIOSYNTHETIC_PROCESS	3/92	23/17992	0.000212764	0.00331525	CSGALNACT2/UGDH/CHSY1
GOBP_AMINE_TRANSPORT	5/92	107/17992	0.00022085	0.00341024	SLC38A2/SLC38A1/SLC7A5/AQP9/SLC43A2
GOBP_RESPONSE_TO_TOXIC_SUBSTANCE	7/92	242/17992	0.000242267	0.00370755	SOD2/PRDX1/PTGS2/GCH1/CYP1B1/LTC4S/TPO
GOBP_RIBONUCLEOSIDE_MONOPHOSPHATE_METABOLIC_PROCESS	4/92	60/17992	0.000250802	0.00380419	UPP1/AMPD2/IMPDH2/UCK2
GOBP_L_GLUTAMINE_IMPORT_ACROSS_PLASMA_MEMBRANE	2/92	5/17992	0.000256061	0.0038499	SLC38A2/SLC38A1
GOBP_ICOSANOID_BIOSYNTHETIC_PROCESS	4/92	61/17992	0.000267358	0.0039848	PTGS2/LTA4H/PTGDS/LTC4S
HALLMARK_BILE_ACID_METABOLISM	5/92	112/17992	0.000273167	0.00401806	IDI1/ACSL1/AQP9/HSD3B7/SLC29A1
GOBP_CELLULAR_RESPONSE_TO_OXYGEN_RADICAL	3/92	25/17992	0.000274278	0.00401806	SOD2/PRDX1/GCH1
GOBP_AMINO_ACID_CATABOLIC_PROCESS	5/92	113/17992	0.000284671	0.00412116	GLUL/OAT/KYNU/ASRGL1/GLS
GOBP_STEROID_BIOSYNTHETIC_PROCESS	6/92	176/17992	0.000286125	0.00412116	SC5D/ATP1A1/IDI1/H6PD/HSD3B7/HMGCS1
GOBP_UNSATURATED_FATTY_ACID_METABOLIC_PROCESS	5/92	114/17992	0.000296539	0.00423556	ELOVL5/PTGS2/PTGDS/CYP1B1/ELOVL7
GOBP_MONOSACCHARIDE_METABOLIC_PROCESS	7/92	256/17992	0.000340656	0.0048255	SLC2A3/IDS/PFKFB3/B4GALT1/FBP1/NNMT/H6PD
GOBP_GANGLIOSIDE_METABOLIC_PROCESS	3/92	27/17992	0.000346239	0.00486437	NEU1/ST3GAL1/B4GALT5
GOBP_GANGLIOSIDE_BIOSYNTHETIC_PROCESS_VIA_LACTOSYLCERAMIDE	2/92	6/17992	0.000382812	0.00524912	ST3GAL1/B4GALT5
GOBP_PROTEIN_SIALYLATION	2/92	6/17992	0.000382812	0.00524912	ST3GAL1/ST6GAL1
GOBP_REGULATION_OF_RELAXATION_OF_CARDIAC_MUSCLE	2/92	6/17992	0.000382812	0.00524912	PDE4B/PDE4D
GOBP_NUCLEOSIDE_BISPHOSPHATE_METABOLIC_PROCESS	5/92	122/17992	0.000405514	0.00547958	ELOVL5/ACSL1/ACSL3/ELOVL7/HMGCS1
GOBP_CERAMIDE_BIOSYNTHETIC_PROCESS	4/92	68/17992	0.000406013	0.00547958	ST3GAL1/B4GALT5/UGCG/SPTLC2
GOBP_CELLULAR_RESPONSE_TO_XENOBIOTIC_STIMULUS	6/92	189/17992	0.000418644	0.00560591	PDE4B/ACSL1/PDE4A/FBP1/CYP1B1/SLC29A1
GOBP_OLIGOSACCHARIDE_METABOLIC_PROCESS	4/92	69/17992	0.000429325	0.00566074	NEU1/B4GALT1/FBP1/GLA
GOBP_RESPONSE_TO_OXYGEN_RADICAL	3/92	29/17992	0.000429344	0.00566074	SOD2/PRDX1/GCH1
GOBP_ICOSANOID_METABOLIC_PROCESS	5/92	125/17992	0.000453333	0.0059314	PTGS2/LTA4H/PTGDS/CYP1B1/LTC4S
GOBP_CELLULAR_METABOLIC_COMPOUND_SALVAGE	3/92	30/17992	0.000475289	0.00612515	UPP1/AMPD2/UCK2
GOBP_PURINE_CONTAINING_COMPOUND_TRANSMEMBRANE_TRANSPORT	3/92	30/17992	0.000475289	0.00612515	SLC25A4/AQP9/SLC29A1
GOBP_VIRAL_PROTEIN_PROCESSING	3/92	31/17992	0.000524271	0.00653955	MGAT4A/ST3GAL1/ST6GAL1
GOBP_CMP_METABOLIC_PROCESS	2/92	7/17992	0.000534152	0.00653955	UPP1/UCK2
GOBP_FATTY_ACID_ELONGATION_SATURATED_FATTY_ACID	2/92	7/17992	0.000534152	0.00653955	ELOVL5/ELOVL7
GOBP_LACTATE_TRANSMEMBRANE_TRANSPORT	2/92	7/17992	0.000534152	0.00653955	SLC16A3/SLC16A1
GOBP_NEGATIVE_REGULATION_OF_RELAXATION_OF_MUSCLE	2/92	7/17992	0.000534152	0.00653955	PDE4B/PDE4D
GOBP_PYRIMIDINE_CONTAINING_COMPOUND_SALVAGE	2/92	7/17992	0.000534152	0.00653955	UPP1/UCK2
GOBP_PYRUVATE_TRANSMEMBRANE_TRANSPORT	2/92	7/17992	0.000534152	0.00653955	SLC16A3/SLC16A1
GOBP_GLYCOLIPID_BIOSYNTHETIC_PROCESS	4/92	74/17992	0.000560416	0.00672022	ST3GAL1/B3GNT5/B4GALT5/UGCG
HALLMARK_ESTROGEN_RESPONSE_EARLY	6/92	200/17992	0.000564592	0.00672022	SLC7A5/B4GALT1/ELOVL5/UGCG/GLA/SLC16A1
HALLMARK_ESTROGEN_RESPONSE_LATE	6/92	200/17992	0.000564592	0.00672022	SLC7A5/ELOVL5/SLC29A1/UGDH/GLA/SLC16A1
HALLMARK_INTERFERON_GAMMA_RESPONSE	6/92	200/17992	0.000564592	0.00672022	SOD2/PDE4B/UPP1/PTGS2/GCH1/MTHFD2
GOBP_RESPONSE_TO_ARSENIC_CONTAINING_SUBSTANCE	3/92	32/17992	0.000576372	0.00681311	SLC38A2/CYP1B1/HMOX1
GOBP_CELLULAR_CARBOHYDRATE_BIOSYNTHETIC_PROCESS	4/92	76/17992	0.000620037	0.00727907	B4GALT1/CSGALNACT2/B4GALT5/FBP1
GOBP_FATTY_ACID_DERIVATIVE_METABOLIC_PROCESS	4/92	77/17992	0.000651475	0.00754479	ELOVL5/ACSL1/ACSL3/ELOVL7
GOBP_NUCLEOSIDE_MONOPHOSPHATE_METABOLIC_PROCESS	4/92	77/17992	0.000651475	0.00754479	UPP1/AMPD2/IMPDH2/UCK2
GOBP_GLUTAMATE_METABOLIC_PROCESS	3/92	34/17992	0.000690245	0.00783497	GLUL/OAT/GLS
GOBP_GLYCOSPHINGOLIPID_BIOSYNTHETIC_PROCESS	3/92	34/17992	0.000690245	0.00783497	ST3GAL1/B4GALT5/UGCG
GOBP_RELAXATION_OF_MUSCLE	3/92	34/17992	0.000690245	0.00783497	ATP1A1/PDE4B/PDE4D
GOBP_GLYCEROPHOSPHOLIPID_BIOSYNTHETIC_PROCESS	6/92	210/17992	0.000729083	0.00818455	PIK3R1/ACSL3/AGPAT2/ITPKC/ETNK1/PIK3R3
GOBP_CELLULAR_CARBOHYDRATE_METABOLIC_PROCESS	7/92	291/17992	0.000730593	0.00818455	PFKFB3/B4GALT1/GK/CSGALNACT2/B4GALT5/FBP1/NNMT
GOBP_VERY_LONG_CHAIN_FATTY_ACID_METABOLIC_PROCESS	3/92	35/17992	0.000752172	0.00837158	ELOVL5/ACSL1/ELOVL7
GOBP_GLYCEROLIPID_METABOLIC_PROCESS	8/92	385/17992	0.000795513	0.00879684	PIK3R1/GK/ACSL1/ACSL3/AGPAT2/ITPKC/ETNK1/PIK3R3
GOBP_CARBOHYDRATE_BIOSYNTHETIC_PROCESS	6/92	215/17992	0.000824125	0.00905481	NANS/B4GALT1/CSGALNACT2/B4GALT5/FBP1/NNMT
GOBP_CHONDROITIN_SULFATE_PROTEOGLYCAN_METABOLIC_PROCESS	3/92	37/17992	0.000886383	0.00962384	CSGALNACT2/UGDH/CHSY1
GOBP_ADENYLATE_CYCLASE_ACTIVATING_ADRENERGIC_RECEPTOR_SIGNALING_PATHWAY_INVOLVED_IN_HEART_PROCESS	2/92	9/17992	0.000909604	0.00962384	PDE4B/PDE4D
GOBP_CYCLOOXYGENASE_PATHWAY	2/92	9/17992	0.000909604	0.00962384	PTGS2/PTGDS
GOBP_PROTEIN_HEXAMERIZATION	2/92	9/17992	0.000909604	0.00962384	MAT2A/UGDH
GOBP_REGULATION_OF_GLUCOCORTICOID_BIOSYNTHETIC_PROCESS	2/92	9/17992	0.000909604	0.00962384	ATP1A1/H6PD
GOBP_UDP_N_ACETYLGLUCOSAMINE_BIOSYNTHETIC_PROCESS	2/92	9/17992	0.000909604	0.00962384	UAP1/GFPT2
GOBP_FATTY_ACID_METABOLIC_PROCESS	8/92	394/17992	0.000923575	0.00970366	ELOVL5/ACSL1/PTGS2/ACSL3/PTGDS/CYP1B1/LTC4S/ELOVL7
GOBP_MONOCARBOXYLIC_ACID_BIOSYNTHETIC_PROCESS	6/92	220/17992	0.000928472	0.00970366	ELOVL5/PTGS2/PTGDS/LTC4S/HSD3B7/ELOVL7
GOBP_MEMBRANE_LIPID_CATABOLIC_PROCESS	3/92	38/17992	0.000958814	0.00996004	NEU1/CYP1B1/GLA
GOBP_RESPONSE_TO_VITAMIN	4/92	88/17992	0.00107564	0.0111063	SOD2/ATP2B1/PTGS2/KYNU
GOBP_POSITIVE_REGULATION_OF_BLOOD_CIRCULATION	3/92	40/17992	0.00111468	0.0114405	ATP1A1/PDE4D/GCH1
GOBP_GLUTAMINE_TRANSPORT	2/92	10/17992	0.00113322	0.0114932	SLC38A2/SLC38A1
GOBP_NUCLEOBASE_TRANSPORT	2/92	10/17992	0.00113322	0.0114932	SLC25A4/AQP9
GOBP_OLEFINIC_COMPOUND_METABOLIC_PROCESS	5/92	158/17992	0.00130403	0.0131477	ELOVL5/PTGS2/PTGDS/CYP1B1/H6PD
GOBP_STEROID_METABOLIC_PROCESS	7/92	323/17992	0.00133924	0.0134237	SC5D/ATP1A1/IDI1/CYP1B1/H6PD/HSD3B7/HMGCS1
GOBP_AMINO_SUGAR_BIOSYNTHETIC_PROCESS	2/92	11/17992	0.00138044	0.0134437	UAP1/GFPT2
GOBP_FRUCTOSE_6_PHOSPHATE_METABOLIC_PROCESS	2/92	11/17992	0.00138044	0.0134437	FBP1/GFPT2
GOBP_NEGATIVE_REGULATION_OF_CAMP_MEDIATED_SIGNALING	2/92	11/17992	0.00138044	0.0134437	PDE4D/PDE3B
GOBP_PYRIMIDINE_RIBONUCLEOSIDE_MONOPHOSPHATE_BIOSYNTHETIC_PROCESS	2/92	11/17992	0.00138044	0.0134437	UPP1/UCK2
GOBP_REGULATION_OF_GLUCOCORTICOID_METABOLIC_PROCESS	2/92	11/17992	0.00138044	0.0134437	ATP1A1/H6PD
GOBP_FATTY_ACID_BIOSYNTHETIC_PROCESS	5/92	161/17992	0.00141728	0.0136473	ELOVL5/PTGS2/PTGDS/LTC4S/ELOVL7
HALLMARK_APOPTOSIS	5/92	161/17992	0.00141728	0.0136473	SOD2/SC5D/GCH1/HMOX1/SLC20A1
GOBP_PROTEOGLYCAN_METABOLIC_PROCESS	4/92	95/17992	0.00142916	0.0136844	IDS/CSGALNACT2/UGDH/CHSY1
GOBP_CELLULAR_RESPONSE_TO_EXTERNAL_STIMULUS	7/92	327/17992	0.0014371	0.0136844	SLC38A2/GLUL/ATP2B1/SLC7A5/UPP1/PTGS2/HMOX1
GOBP_ORGANOPHOSPHATE_CATABOLIC_PROCESS	5/92	162/17992	0.00145659	0.0137933	PDE4B/PDE4D/UPP1/PDE4A/ENTPD1
GOBP_RESPONSE_TO_PEPTIDE_HORMONE	8/92	429/17992	0.00158775	0.0149528	PIK3R1/ATP2B1/PDE3B/PTGS2/FBP1/LTA4H/CYP1B1/PIK3R3
GOBP_CELLULAR_RESPONSE_TO_ALCOHOL	4/92	98/17992	0.00160288	0.0150127	SOD2/ATP2B1/FBP1/CYP1B1
GOBP_DERMATAN_SULFATE_PROTEOGLYCAN_METABOLIC_PROCESS	2/92	12/17992	0.00165103	0.0150525	IDS/CSGALNACT2
GOBP_DISACCHARIDE_METABOLIC_PROCESS	2/92	12/17992	0.00165103	0.0150525	B4GALT1/FBP1
GOBP_DOPAMINE_BIOSYNTHETIC_PROCESS	2/92	12/17992	0.00165103	0.0150525	GCH1/ALDH2
GOBP_N_ACETYLNEURAMINATE_METABOLIC_PROCESS	2/92	12/17992	0.00165103	0.0150525	ST3GAL1/ST6GAL1
GOBP_NEGATIVE_REGULATION_OF_CELL_ADHESION_MEDIATED_BY_INTEGRIN	2/92	12/17992	0.00165103	0.0150525	PDE3B/CYP1B1
GOBP_RESPONSE_TO_ALCOHOL	6/92	253/17992	0.00189524	0.0171875	SOD2/ATP2B1/FBP1/ST6GAL1/CYP1B1/H6PD
GOBP_SODIUM_ION_TRANSPORT	6/92	254/17992	0.00193323	0.0173608	ATP1A1/SLC38A2/ATP1B3/SLC38A1/SLC3A2/SLC20A1
GOBP_REGULATION_OF_MUSCLE_CONTRACTION	5/92	173/17992	0.00194392	0.0173608	ATP1A1/PDE4B/PDE4D/ATP2B1/PTGS2
GOBP_FATTY_ACID_ELONGATION	2/92	13/17992	0.00194473	0.0173608	ELOVL5/ELOVL7
GOBP_POSITIVE_REGULATION_OF_ORGANIC_ACID_TRANSPORT	3/92	49/17992	0.00201081	0.0178576	SLC38A1/SLC7A5/ACSL1
GOBP_CELLULAR_RESPONSE_TO_CHEMICAL_STRESS	7/92	351/17992	0.00214752	0.0189735	SOD2/PRDX1/PTGS2/GCH1/FBP1/CYP1B1/HMOX1
GOBP_CELLULAR_RESPONSE_TO_EXTRACELLULAR_STIMULUS	6/92	261/17992	0.00221559	0.0192831	SLC38A2/GLUL/ATP2B1/SLC7A5/UPP1/HMOX1
GOBP_REGULATION_OF_BLOOD_CIRCULATION	6/92	262/17992	0.00225834	0.0192831	ATP1A1/PDE4B/PDE4D/ATP2B1/PTGS2/GCH1
GOBP_DICARBOXYLIC_ACID_BIOSYNTHETIC_PROCESS	2/92	14/17992	0.00226132	0.0192831	KYNU/GLS
GOBP_FRUCTOSE_METABOLIC_PROCESS	2/92	14/17992	0.00226132	0.0192831	PFKFB3/FBP1
GOBP_GLYCOSPHINGOLIPID_CATABOLIC_PROCESS	2/92	14/17992	0.00226132	0.0192831	NEU1/GLA
GOBP_REGULATION_OF_RELAXATION_OF_MUSCLE	2/92	14/17992	0.00226132	0.0192831	PDE4B/PDE4D
GOBP_UDP_N_ACETYLGLUCOSAMINE_METABOLIC_PROCESS	2/92	14/17992	0.00226132	0.0192831	UAP1/GFPT2
GOBP_REGULATION_OF_LIPID_BIOSYNTHETIC_PROCESS	5/92	181/17992	0.00236661	0.020081	ATP1A1/ELOVL5/PTGS2/ACSL3/H6PD
GOBP_PHENOL_CONTAINING_COMPOUND_METABOLIC_PROCESS	4/92	111/17992	0.00252705	0.0212254	GCH1/SLC16A10/ALDH2/TPO
GOBP_RESPONSE_TO_TEMPERATURE_STIMULUS	5/92	184/17992	0.00254116	0.0212254	SOD2/ATP2B1/PTGS2/FBP1/HMOX1
GOBP_INTRACELLULAR_POTASSIUM_ION_HOMEOSTASIS	2/92	15/17992	0.00260055	0.0212254	ATP1A1/ATP1B3
GOBP_PYRIMIDINE_CONTAINING_COMPOUND_TRANSMEMBRANE_TRANSPORT	2/92	15/17992	0.00260055	0.0212254	AQP9/SLC29A1
GOBP_PYRIMIDINE_NUCLEOSIDE_MONOPHOSPHATE_BIOSYNTHETIC_PROCESS	2/92	15/17992	0.00260055	0.0212254	UPP1/UCK2
GOBP_PYRIMIDINE_RIBONUCLEOSIDE_MONOPHOSPHATE_METABOLIC_PROCESS	2/92	15/17992	0.00260055	0.0212254	UPP1/UCK2
GOBP_REGULATION_OF_ADENYLATE_CYCLASE_ACTIVATING_G_PROTEIN_COUPLED_RECEPTOR_SIGNALING_PATHWAY	2/92	15/17992	0.00260055	0.0212254	PDE4B/PDE4A
GOBP_TETRAHYDROFOLATE_METABOLIC_PROCESS	2/92	15/17992	0.00260055	0.0212254	GCH1/MTHFD2
GOBP_CELLULAR_RESPONSE_TO_CAMP	3/92	54/17992	0.00265777	0.0214878	AQP9/FBP1/CYP1B1
GOBP_RESPONSE_TO_COLD	3/92	54/17992	0.00265777	0.0214878	SOD2/ATP2B1/FBP1
GOBP_HYDROGEN_PEROXIDE_METABOLIC_PROCESS	3/92	55/17992	0.00280079	0.0224325	SOD2/PRDX1/TPO
GOBP_SULFUR_COMPOUND_TRANSPORT	3/92	55/17992	0.00280079	0.0224325	SLC7A5/SLC43A2/SLC3A2
GOBP_ARACHIDONIC_ACID_METABOLIC_PROCESS	3/92	56/17992	0.00294846	0.0230876	PTGS2/PTGDS/CYP1B1
GOBP_GLUCOCORTICOID_BIOSYNTHETIC_PROCESS	2/92	16/17992	0.00296219	0.0230876	ATP1A1/H6PD
GOBP_REGULATION_OF_STEROID_HORMONE_BIOSYNTHETIC_PROCESS	2/92	16/17992	0.00296219	0.0230876	ATP1A1/H6PD
GOBP_S_ADENOSYLMETHIONINE_METABOLIC_PROCESS	2/92	16/17992	0.00296219	0.0230876	AMD1/MAT2A
GOBP_SODIUM_ION_EXPORT_ACROSS_PLASMA_MEMBRANE	2/92	16/17992	0.00296219	0.0230876	ATP1A1/ATP1B3
GOBP_FATTY_ACID_TRANSPORT	4/92	116/17992	0.0029634	0.0230876	ACSL1/PTGS2/ACSL3/SLCO2A1
GOBP_POLYOL_METABOLIC_PROCESS	4/92	117/17992	0.00305646	0.0237048	GK/GCH1/SPTLC2/ITPKC
GOBP_GANGLIOSIDE_BIOSYNTHETIC_PROCESS	2/92	17/17992	0.00334602	0.0254892	ST3GAL1/B4GALT5
GOBP_GLYCOLIPID_CATABOLIC_PROCESS	2/92	17/17992	0.00334602	0.0254892	NEU1/GLA
GOBP_GLYCOSYLCERAMIDE_METABOLIC_PROCESS	2/92	17/17992	0.00334602	0.0254892	UGCG/GLA
GOBP_VASCULAR_ASSOCIATED_SMOOTH_MUSCLE_CELL_APOPTOTIC_PROCESS	2/92	17/17992	0.00334602	0.0254892	SOD2/SLC7A5
GOBP_PURINE_CONTAINING_COMPOUND_CATABOLIC_PROCESS	3/92	59/17992	0.00341993	0.0258227	PDE4B/PDE4D/PDE4A
GOBP_WATER_SOLUBLE_VITAMIN_METABOLIC_PROCESS	3/92	59/17992	0.00341993	0.0258227	SLC2A3/NNMT/MTHFD2
GOBP_POSITIVE_REGULATION_OF_CYTOKINE_PRODUCTION	8/92	490/17992	0.00360348	0.0270799	PIK3R1/PDE4B/PDE4D/SLC7A5/PTGS2/AGPAT2/CYP1B1/HMOX1
HALLMARK_G2M_CHECKPOINT	5/92	200/17992	0.00363382	0.0270799	AMD1/SLC38A1/ODC1/SLC7A5/UCK2
HALLMARK_HYPOXIA	5/92	200/17992	0.00363382	0.0270799	SLC2A3/IDS/PFKFB3/FBP1/HMOX1
GOBP_G_PROTEIN_COUPLED_RECEPTOR_SIGNALING_PATHWAY_INVOLVED_IN_HEART_PROCESS	2/92	18/17992	0.00375178	0.0276478	PDE4B/PDE4D
GOBP_KERATAN_SULFATE_METABOLIC_PROCESS	2/92	18/17992	0.00375178	0.0276478	ST3GAL1/GNS
GOBP_PHOSPHATIDYLINOSITOL_PHOSPHATE_BIOSYNTHETIC_PROCESS	3/92	61/17992	0.00375842	0.0276478	PIK3R1/ITPKC/PIK3R3
GOBP_CELLULAR_MODIFIED_AMINO_ACID_METABOLIC_PROCESS	4/92	125/17992	0.00387389	0.0283754	GCH1/SLC16A10/TPO/MTHFD2
GOBP_POLYOL_BIOSYNTHETIC_PROCESS	3/92	62/17992	0.00393505	0.0287007	GCH1/SPTLC2/ITPKC
GOBP_HETEROCYCLE_CATABOLIC_PROCESS	8/92	499/17992	0.00402036	0.0291987	PDE4B/PDE4D/UPP1/TET2/KYNU/PDE4A/ENTPD1/HMOX1
GOBP_RESPONSE_TO_REACTIVE_OXYGEN_SPECIES	5/92	206/17992	0.00411941	0.0297919	SOD2/PRDX1/GCH1/CYP1B1/HMOX1
GOBP_LIPID_IMPORT_INTO_CELL	2/92	19/17992	0.00417927	0.0300276	ACSL1/ACSL3
GOBP_GLYCEROPHOSPHOLIPID_METABOLIC_PROCESS	6/92	297/17992	0.00418705	0.0300276	PIK3R1/ACSL3/AGPAT2/ITPKC/ETNK1/PIK3R3
GOBP_PROTEOGLYCAN_BIOSYNTHETIC_PROCESS	3/92	64/17992	0.0043033	0.0306052	CSGALNACT2/UGDH/CHSY1
GOBP_STEROL_BIOSYNTHETIC_PROCESS	3/92	64/17992	0.0043033	0.0306052	SC5D/IDI1/HMGCS1
GOBP_RESPONSE_TO_ORGANOPHOSPHORUS	4/92	129/17992	0.00433331	0.0306913	PTGS2/AQP9/FBP1/CYP1B1
GOBP_REGULATION_OF_NITRIC_OXIDE_METABOLIC_PROCESS	3/92	65/17992	0.004495	0.0317054	SOD2/PTGS2/GLA
GOBP_CELLULAR_RESPONSE_TO_ARSENIC_CONTAINING_SUBSTANCE	2/92	20/17992	0.00462825	0.0321167	SLC38A2/HMOX1
GOBP_CERAMIDE_CATABOLIC_PROCESS	2/92	20/17992	0.00462825	0.0321167	NEU1/GLA
GOBP_N_GLYCAN_PROCESSING	2/92	20/17992	0.00462825	0.0321167	MGAT4A/MAN1A1
GOBP_RESPONSE_TO_HYPEROXIA	2/92	20/17992	0.00462825	0.0321167	SOD2/SLC7A5
GOBP_ANIMAL_ORGAN_REGENERATION	3/92	66/17992	0.0046918	0.0324264	SLC7A5/NNMT/HMOX1
GOBP_CELLULAR_RESPONSE_TO_INSULIN_STIMULUS	5/92	213/17992	0.00474268	0.0326464	PIK3R1/ATP2B1/PDE3B/FBP1/PIK3R3
GOBP_REGULATION_OF_HEART_CONTRACTION	5/92	214/17992	0.0048369	0.0331618	ATP1A1/PDE4B/PDE4D/ATP2B1/GCH1
GOBP_HORMONE_BIOSYNTHETIC_PROCESS	3/92	67/17992	0.00489375	0.0334179	ATP1A1/H6PD/TPO
GOBP_LEUKOTRIENE_BIOSYNTHETIC_PROCESS	2/92	21/17992	0.00509849	0.0342698	LTA4H/LTC4S
GOBP_PYRIMIDINE_NUCLEOSIDE_MONOPHOSPHATE_METABOLIC_PROCESS	2/92	21/17992	0.00509849	0.0342698	UPP1/UCK2
GOBP_SIALYLATION	2/92	21/17992	0.00509849	0.0342698	ST3GAL1/ST6GAL1
GOBP_THYROID_HORMONE_GENERATION	2/92	21/17992	0.00509849	0.0342698	SLC16A10/TPO
GOBP_CELLULAR_RESPONSE_TO_PEPTIDE_HORMONE_STIMULUS	6/92	310/17992	0.00514794	0.0344671	PIK3R1/ATP2B1/PDE3B/FBP1/CYP1B1/PIK3R3
GOBP_CELLULAR_ALDEHYDE_METABOLIC_PROCESS	3/92	69/17992	0.00531322	0.0354352	MGAT4A/CYP1B1/ALDH2
GOBP_RESPONSE_TO_ACTIVITY	3/92	70/17992	0.00553081	0.0362911	SOD2/SLC38A2/SLC7A5
GOBP_BASIC_AMINO_ACID_TRANSPORT	2/92	22/17992	0.00558977	0.0362911	SLC7A5/SLC3A2
GOBP_CATECHOL_CONTAINING_COMPOUND_BIOSYNTHETIC_PROCESS	2/92	22/17992	0.00558977	0.0362911	GCH1/ALDH2
GOBP_DIOL_BIOSYNTHETIC_PROCESS	2/92	22/17992	0.00558977	0.0362911	GCH1/SPTLC2
GOBP_POSITIVE_REGULATION_OF_FATTY_ACID_BIOSYNTHETIC_PROCESS	2/92	22/17992	0.00558977	0.0362911	ELOVL5/PTGS2
GOBP_PURINE_NUCLEOSIDE_MONOPHOSPHATE_BIOSYNTHETIC_PROCESS	2/92	22/17992	0.00558977	0.0362911	AMPD2/IMPDH2
GOBP_RESPONSE_TO_MANGANESE_ION	2/92	22/17992	0.00558977	0.0362911	SOD2/PTGS2
GOBP_INTRACELLULAR_SODIUM_ION_HOMEOSTASIS	2/92	23/17992	0.00610186	0.039318	ATP1A1/ATP1B3
GOBP_PYRIMIDINE_RIBONUCLEOTIDE_BIOSYNTHETIC_PROCESS	2/92	23/17992	0.00610186	0.039318	UPP1/UCK2
GOBP_REGULATION_OF_TUBE_SIZE	4/92	143/17992	0.00622845	0.0398342	SOD2/ATP2B1/PTGS2/GCH1
GOBP_RESPONSE_TO_PURINE_CONTAINING_COMPOUND	4/92	143/17992	0.00622845	0.0398342	PTGS2/AQP9/FBP1/CYP1B1
GOBP_SUPEROXIDE_METABOLIC_PROCESS	3/92	74/17992	0.0064544	0.0409735	SOD2/PRDX1/GCH1
HALLMARK_CHOLESTEROL_HOMEOSTASIS	3/92	74/17992	0.0064544	0.0409735	SC5D/IDI1/HMGCS1
GOBP_INDOLE_CONTAINING_COMPOUND_METABOLIC_PROCESS	2/92	24/17992	0.00663455	0.0416543	KYNU/ALDH2
GOBP_ONE_CARBON_METABOLIC_PROCESS	2/92	24/17992	0.00663455	0.0416543	MAT2A/MTHFD2
GOBP_RESPONSE_TO_MUSCLE_ACTIVITY	2/92	24/17992	0.00663455	0.0416543	SLC38A2/SLC7A5
GOBP_POSITIVE_REGULATION_OF_MACROAUTOPHAGY	3/92	75/17992	0.00669877	0.041904	SLC25A4/SPTLC2/HMOX1
GOBP_CARDIAC_MUSCLE_CELL_CONTRACTION	3/92	76/17992	0.00694858	0.0433086	ATP1A1/PDE4B/PDE4D
GOBP_RESPONSE_TO_OXIDATIVE_STRESS	7/92	437/17992	0.00708493	0.0437852	SOD2/PRDX1/PTGS2/GCH1/CYP1B1/TPO/HMOX1
GOBP_POSITIVE_REGULATION_OF_TRANSMEMBRANE_TRANSPORT	5/92	235/17992	0.00713677	0.0437852	PIK3R1/ATP1B3/SLC38A1/SLC7A5/ACSL1
GOBP_RESPONSE_TO_CARBOHYDRATE	5/92	235/17992	0.00713677	0.0437852	SOD2/GLUL/PTGS2/FBP1/SLC29A1
GOBP_GLUCOCORTICOID_METABOLIC_PROCESS	2/92	25/17992	0.00718762	0.0437852	ATP1A1/H6PD
GOBP_POSITIVE_REGULATION_OF_AMINO_ACID_TRANSPORT	2/92	25/17992	0.00718762	0.0437852	SLC38A1/SLC7A5
GOBP_REGULATION_OF_HORMONE_BIOSYNTHETIC_PROCESS	2/92	25/17992	0.00718762	0.0437852	ATP1A1/H6PD
GOBP_POSITIVE_REGULATION_OF_TYPE_II_INTERFERON_PRODUCTION	3/92	77/17992	0.00720387	0.0437852	PDE4B/PDE4D/SLC7A5
GOBP_REACTIVE_OXYGEN_SPECIES_METABOLIC_PROCESS	5/92	237/17992	0.0073896	0.0447554	SOD2/PRDX1/GCH1/CYP1B1/TPO
GOBP_CELLULAR_RESPONSE_TO_REACTIVE_OXYGEN_SPECIES	4/92	152/17992	0.00769955	0.0464684	SOD2/PRDX1/GCH1/CYP1B1
GOBP_FOLIC_ACID_CONTAINING_COMPOUND_METABOLIC_PROCESS	2/92	26/17992	0.00776084	0.0465108	GCH1/MTHFD2
GOBP_POSITIVE_REGULATION_OF_HEART_RATE	2/92	26/17992	0.00776084	0.0465108	PDE4D/GCH1
GOBP_HORMONE_METABOLIC_PROCESS	5/92	241/17992	0.00791393	0.047263	ATP1A1/SLC16A10/CYP1B1/H6PD/TPO
GOBP_EXPORT_ACROSS_PLASMA_MEMBRANE	3/92	80/17992	0.00800287	0.0474634	ATP1A1/ATP1B3/ATP2B1
GOBP_REGULATION_OF_SYNAPTIC_TRANSMISSION_GLUTAMATERGIC	3/92	80/17992	0.00800287	0.0474634	SLC38A2/GLUL/PTGS2
GOBP_REGULATION_OF_LIPID_METABOLIC_PROCESS	6/92	343/17992	0.00830602	0.0483743	ATP1A1/PDE3B/ELOVL5/PTGS2/ACSL3/H6PD
GOBP_ADENYLATE_CYCLASE_ACTIVATING_ADRENERGIC_RECEPTOR_SIGNALING_PATHWAY	2/92	27/17992	0.00835401	0.0483743	PDE4B/PDE4D
GOBP_BENZENE_CONTAINING_COMPOUND_METABOLIC_PROCESS	2/92	27/17992	0.00835401	0.0483743	KYNU/CYP1B1
GOBP_CELL_COMMUNICATION_BY_ELECTRICAL_COUPLING_INVOLVED_IN_CARDIAC_CONDUCTION	2/92	27/17992	0.00835401	0.0483743	ATP1A1/PDE4D
GOBP_NEGATIVE_REGULATION_OF_BLOOD_CIRCULATION	2/92	27/17992	0.00835401	0.0483743	ATP1A1/PDE4D
GOBP_RESPONSE_TO_INCREASED_OXYGEN_LEVELS	2/92	27/17992	0.00835401	0.0483743	SOD2/SLC7A5
GOBP_THYROID_HORMONE_METABOLIC_PROCESS	2/92	27/17992	0.00835401	0.0483743	SLC16A10/TPO
GOBP_STEROL_METABOLIC_PROCESS	4/92	156/17992	0.00842086	0.0485972	SC5D/IDI1/CYP1B1/HMGCS1
GOBP_MUSCLE_SYSTEM_PROCESS	7/92	452/17992	0.00845303	0.0486191	ATP1A1/PDE4B/PDE4D/ATP2B1/PTGS2/HMOX1/CERT1
GOBP_GLYCOSAMINOGLYCAN_CATABOLIC_PROCESS	2/92	28/17992	0.00896691	0.0510607	IDS/GNS
GOBP_PYRIDINE_NUCLEOTIDE_BIOSYNTHETIC_PROCESS	2/92	28/17992	0.00896691	0.0510607	KYNU/NNMT
GOBP_REGULATION_OF_CAMP_MEDIATED_SIGNALING	2/92	28/17992	0.00896691	0.0510607	PDE4D/PDE3B
GOBP_MUSCLE_CONTRACTION	6/92	349/17992	0.00900329	0.0510982	ATP1A1/PDE4B/PDE4D/ATP2B1/PTGS2/CERT1
GOBP_AMIDE_TRANSPORT	6/92	352/17992	0.00936726	0.0529884	SLC38A2/GLUL/AQP9/SLC16A10/SLC16A1/CERT1
GOBP_CARBOHYDRATE_CATABOLIC_PROCESS	4/92	162/17992	0.00958375	0.0534196	IDS/NEU1/GK/FBP1
GOBP_OLIGOSACCHARIDE_BIOSYNTHETIC_PROCESS	2/92	29/17992	0.00959932	0.0534196	B4GALT1/FBP1
GOBP_POSITIVE_REGULATION_OF_VASCULAR_ENDOTHELIAL_GROWTH_FACTOR_PRODUCTION	2/92	29/17992	0.00959932	0.0534196	PTGS2/CYP1B1
GOBP_PROSTAGLANDIN_TRANSPORT	2/92	29/17992	0.00959932	0.0534196	PTGS2/SLCO2A1
GOBP_SLEEP	2/92	29/17992	0.00959932	0.0534196	PTGDS/SLC29A1
GOBP_POSITIVE_REGULATION_OF_LIPID_BIOSYNTHETIC_PROCESS	3/92	86/17992	0.00975234	0.053921	ELOVL5/PTGS2/ACSL3
GOBP_PYRIDINE_CONTAINING_COMPOUND_METABOLIC_PROCESS	3/92	86/17992	0.00975234	0.053921	KYNU/NNMT/H6PD
GOBP_REGULATION_OF_MUSCLE_SYSTEM_PROCESS	5/92	254/17992	0.00979641	0.0539905	ATP1A1/PDE4B/PDE4D/ATP2B1/PTGS2
GOBP_HYDROGEN_PEROXIDE_CATABOLIC_PROCESS	2/92	30/17992	0.010251	0.0559563	PRDX1/TPO
GOBP_ISOPRENOID_BIOSYNTHETIC_PROCESS	2/92	30/17992	0.010251	0.0559563	IDI1/HMGCS1
GOBP_LIVER_REGENERATION	2/92	30/17992	0.010251	0.0559563	SLC7A5/HMOX1
GOBP_PYRIMIDINE_CONTAINING_COMPOUND_METABOLIC_PROCESS	3/92	88/17992	0.0103811	0.0564862	UPP1/TET2/UCK2
GOBP_RESPONSE_TO_CORTICOSTEROID	4/92	166/17992	0.0104143	0.0564879	ATP2B1/PTGS2/PTGDS/CYP1B1
GOBP_IRON_ION_HOMEOSTASIS	3/92	89/17992	0.0107041	0.0576942	SOD2/FTH1/HMOX1
GOBP_RESPONSE_TO_CAMP	3/92	89/17992	0.0107041	0.0576942	AQP9/FBP1/CYP1B1
GOBP_HEART_PROCESS	5/92	260/17992	0.0107613	0.0578207	ATP1A1/PDE4B/PDE4D/ATP2B1/GCH1
GOBP_DIOL_METABOLIC_PROCESS	2/92	31/17992	0.0109219	0.0581368	GCH1/SPTLC2
GOBP_PYRIDINE_CONTAINING_COMPOUND_BIOSYNTHETIC_PROCESS	2/92	31/17992	0.0109219	0.0581368	KYNU/NNMT
GOBP_PYRIMIDINE_RIBONUCLEOTIDE_METABOLIC_PROCESS	2/92	31/17992	0.0109219	0.0581368	UPP1/UCK2
GOBP_CELLULAR_RESPONSE_TO_STARVATION	4/92	170/17992	0.0112903	0.0599119	SLC38A2/GLUL/SLC7A5/UPP1
GOBP_RESPONSE_TO_METAL_ION	6/92	367/17992	0.0113467	0.0600255	SOD2/PTGS2/FBP1/LTA4H/ITPKC/HMOX1
GOBP_PROSTANOID_BIOSYNTHETIC_PROCESS	2/92	32/17992	0.0116115	0.060863	PTGS2/PTGDS
GOBP_SMOOTH_MUSCLE_CELL_APOPTOTIC_PROCESS	2/92	32/17992	0.0116115	0.060863	SOD2/SLC7A5
GOBP_SPHINGOLIPID_CATABOLIC_PROCESS	2/92	32/17992	0.0116115	0.060863	NEU1/GLA
GOBP_MUSCLE_CELL_APOPTOTIC_PROCESS	3/92	92/17992	0.0117078	0.0611804	SOD2/SLC7A5/HMOX1
GOBP_MYELOID_CELL_HOMEOSTASIS	4/92	172/17992	0.0117455	0.061191	PDE4B/PRDX1/HMOX1/ALAS1
GOBP_ADRENERGIC_RECEPTOR_SIGNALING_PATHWAY	2/92	33/17992	0.0123199	0.0634125	PDE4B/PDE4D
GOBP_GLYCOPROTEIN_CATABOLIC_PROCESS	2/92	33/17992	0.0123199	0.0634125	IDS/MAN1A1
GOBP_NEGATIVE_REGULATION_OF_FIBROBLAST_PROLIFERATION	2/92	33/17992	0.0123199	0.0634125	SOD2/FTH1
GOBP_PTERIDINE_CONTAINING_COMPOUND_METABOLIC_PROCESS	2/92	33/17992	0.0123199	0.0634125	GCH1/MTHFD2
GOBP_AMINOGLYCAN_CATABOLIC_PROCESS	2/92	34/17992	0.0130468	0.0657711	IDS/GNS
GOBP_CELL_COMMUNICATION_BY_ELECTRICAL_COUPLING	2/92	34/17992	0.0130468	0.0657711	ATP1A1/PDE4D
GOBP_LEUKOTRIENE_METABOLIC_PROCESS	2/92	34/17992	0.0130468	0.0657711	LTA4H/LTC4S
GOBP_POSITIVE_REGULATION_OF_INTERLEUKIN_2_PRODUCTION	2/92	34/17992	0.0130468	0.0657711	PDE4B/PDE4D
GOBP_POTASSIUM_ION_HOMEOSTASIS	2/92	34/17992	0.0130468	0.0657711	ATP1A1/ATP1B3
GOBP_REGULATION_OF_AMINE_METABOLIC_PROCESS	2/92	34/17992	0.0130468	0.0657711	NNMT/ALDH2
GOBP_RESPONSE_TO_PAIN	2/92	34/17992	0.0130468	0.0657711	AQP9/GCH1
GOBP_CELL_MIGRATION_INVOLVED_IN_SPROUTING_ANGIOGENESIS	3/92	96/17992	0.0131279	0.0659859	PTGS2/HMOX1/PIK3R3
GOBP_RESPONSE_TO_INSULIN	5/92	274/17992	0.0132617	0.0664019	PIK3R1/ATP2B1/PDE3B/FBP1/PIK3R3
GOBP_CELLULAR_RESPONSE_TO_PEPTIDE	6/92	380/17992	0.0132881	0.0664019	PIK3R1/ATP2B1/PDE3B/FBP1/CYP1B1/PIK3R3
GOBP_REGULATION_OF_STRIATED_MUSCLE_CONTRACTION	3/92	97/17992	0.0134976	0.0672526	ATP1A1/PDE4B/PDE4D
GOBP_BLOOD_VESSEL_ENDOTHELIAL_CELL_MIGRATION	4/92	180/17992	0.0136842	0.0677345	PTGS2/CYP1B1/HMOX1/PIK3R3
GOBP_LIPID_LOCALIZATION	7/92	497/17992	0.0137291	0.0677345	ACSL1/PTGS2/AQP9/ACSL3/UGCG/SLCO2A1/CERT1
GOBP_GLYCOSYL_COMPOUND_CATABOLIC_PROCESS	2/92	35/17992	0.0137919	0.0677345	UPP1/GLA
GOBP_POSITIVE_REGULATION_OF_CELL_MIGRATION_INVOLVED_IN_SPROUTING_ANGIOGENESIS	2/92	35/17992	0.0137919	0.0677345	PTGS2/HMOX1
GOBP_POSITIVE_REGULATION_OF_SYNAPTIC_TRANSMISSION_GLUTAMATERGIC	2/92	35/17992	0.0137919	0.0677345	GLUL/PTGS2
GOBP_SODIUM_ION_TRANSMEMBRANE_TRANSPORT	4/92	181/17992	0.0139399	0.0682658	ATP1A1/ATP1B3/SLC3A2/SLC20A1
GOBP_VIRAL_GENE_EXPRESSION	3/92	99/17992	0.0142548	0.0696087	MGAT4A/ST3GAL1/ST6GAL1
GOBP_PYRIMIDINE_CONTAINING_COMPOUND_BIOSYNTHETIC_PROCESS	2/92	37/17992	0.0153362	0.0742548	UPP1/UCK2
GOBP_RESPONSE_TO_VITAMIN_D	2/92	37/17992	0.0153362	0.0742548	ATP2B1/PTGS2
GOBP_SULFUR_COMPOUND_CATABOLIC_PROCESS	2/92	37/17992	0.0153362	0.0742548	IDS/GNS
GOBP_CARDIAC_CONDUCTION	3/92	102/17992	0.015435	0.0745228	ATP1A1/PDE4D/ATP2B1
GOBP_ENDOTHELIAL_CELL_MIGRATION	5/92	285/17992	0.0154828	0.0745434	GLUL/PTGS2/CYP1B1/HMOX1/PIK3R3
GOBP_FIBROBLAST_PROLIFERATION	3/92	103/17992	0.0158403	0.0758389	SOD2/FTH1/PRDX1
GOBP_INTRINSIC_APOPTOTIC_SIGNALING_PATHWAY_IN_RESPONSE_TO_DNA_DAMAGE	3/92	103/17992	0.0158403	0.0758389	SOD2/PIK3R1/HMOX1
GOBP_POSITIVE_REGULATION_OF_FATTY_ACID_METABOLIC_PROCESS	2/92	38/17992	0.0161349	0.0770341	ELOVL5/PTGS2
GOBP_ACTIN_MEDIATED_CELL_CONTRACTION	3/92	104/17992	0.0162516	0.0773758	ATP1A1/PDE4B/PDE4D
GOBP_SPROUTING_ANGIOGENESIS	4/92	191/17992	0.0166658	0.079128	GLUL/PTGS2/HMOX1/PIK3R3
GOBP_POSITIVE_REGULATION_OF_PROTEIN_IMPORT_INTO_NUCLEUS	2/92	39/17992	0.0169511	0.0800393	PIK3R1/PTGS2
GOBP_REGULATION_OF_HORMONE_METABOLIC_PROCESS	2/92	39/17992	0.0169511	0.0800393	ATP1A1/H6PD
GOBP_CELLULAR_RESPONSE_TO_OXIDATIVE_STRESS	5/92	292/17992	0.0170188	0.080138	SOD2/PRDX1/GCH1/CYP1B1/HMOX1
GOBP_VITAMIN_METABOLIC_PROCESS	3/92	106/17992	0.0170922	0.0802629	SLC2A3/NNMT/MTHFD2
GOBP_CELLULAR_RESPONSE_TO_KETONE	3/92	107/17992	0.0175214	0.0818302	ATP2B1/FBP1/CYP1B1
GOBP_PRIMARY_ALCOHOL_METABOLIC_PROCESS	3/92	107/17992	0.0175214	0.0818302	CYP1B1/ALDH2/H6PD
GOBP_REGULATION_OF_ACTIN_FILAMENT_BASED_MOVEMENT	2/92	40/17992	0.0177846	0.0828339	PDE4B/PDE4D
GOBP_DOPAMINE_METABOLIC_PROCESS	2/92	41/17992	0.0186352	0.0863264	GCH1/ALDH2
GOBP_TRIGLYCERIDE_BIOSYNTHETIC_PROCESS	2/92	41/17992	0.0186352	0.0863264	GK/ACSL1
GOBP_INTRINSIC_APOPTOTIC_SIGNALING_PATHWAY	5/92	301/17992	0.0191385	0.088419	SOD2/PIK3R1/PTGS2/CYP1B1/HMOX1
HALLMARK_ADIPOGENESIS	4/92	200/17992	0.0193866	0.0890848	ATP1B3/PFKFB3/LTC4S/ALDH2
HALLMARK_INFLAMMATORY_RESPONSE	4/92	200/17992	0.0193866	0.0890848	PDE4B/ATP2B1/AQP9/GCH1
GOBP_REGULATION_OF_NITRIC_OXIDE_SYNTHASE_ACTIVITY	2/92	42/17992	0.0195027	0.0891403	GCH1/GLA
GOBP_REGULATION_OF_PHOSPHATIDYLINOSITOL_3_KINASE_ACTIVITY	2/92	42/17992	0.0195027	0.0891403	PIK3R1/PIK3R3
GOBP_PYRUVATE_METABOLIC_PROCESS	3/92	112/17992	0.0197578	0.089827	SLC16A3/FBP1/SLC16A1
GOBP_SYNAPTIC_TRANSMISSION_GLUTAMATERGIC	3/92	112/17992	0.0197578	0.089827	SLC38A2/GLUL/PTGS2
GOBP_CELLULAR_RESPONSE_TO_NUTRIENT	2/92	43/17992	0.0203869	0.0917142	ATP2B1/HMOX1
GOBP_NAD_METABOLIC_PROCESS	2/92	43/17992	0.0203869	0.0917142	KYNU/NNMT
GOBP_POSITIVE_REGULATION_OF_AMINE_TRANSPORT	2/92	43/17992	0.0203869	0.0917142	SLC38A1/SLC7A5
GOBP_PYRIMIDINE_CONTAINING_COMPOUND_CATABOLIC_PROCESS	2/92	43/17992	0.0203869	0.0917142	UPP1/TET2
GOBP_POSITIVE_REGULATION_OF_NITRIC_OXIDE_METABOLIC_PROCESS	2/92	44/17992	0.0212876	0.0952661	SOD2/PTGS2
GOBP_STEROID_HORMONE_BIOSYNTHETIC_PROCESS	2/92	44/17992	0.0212876	0.0952661	ATP1A1/H6PD
GOBP_REGULATION_OF_METAL_ION_TRANSPORT	6/92	423/17992	0.021358	0.0953324	ATP1A1/PDE4B/ATP1B3/PDE4D/ATP2B1/PTGS2
GOBP_RESPONSE_TO_STARVATION	4/92	207/17992	0.0216825	0.0965293	SLC38A2/GLUL/SLC7A5/UPP1
GOBP_RESPONSE_TO_MONOSACCHARIDE	4/92	208/17992	0.0220235	0.0973368	SOD2/GLUL/PTGS2/SLC29A1
GOBP_INTRINSIC_APOPTOTIC_SIGNALING_PATHWAY_IN_RESPONSE_TO_OXIDATIVE_STRESS	2/92	45/17992	0.0222046	0.0973368	SOD2/CYP1B1
GOBP_NEGATIVE_REGULATION_OF_VASCULAR_ASSOCIATED_SMOOTH_MUSCLE_CELL_PROLIFERATION	2/92	45/17992	0.0222046	0.0973368	SOD2/HMOX1
GOBP_NEUROTRANSMITTER_UPTAKE	2/92	45/17992	0.0222046	0.0973368	SLC38A1/SLC29A1
GOBP_POSITIVE_REGULATION_OF_RNA_SPLICING	2/92	45/17992	0.0222046	0.0973368	PIK3R1/SLC38A2
GOBP_PURINE_NUCLEOSIDE_MONOPHOSPHATE_METABOLIC_PROCESS	2/92	45/17992	0.0222046	0.0973368	AMPD2/IMPDH2
GOBP_TYPE_II_INTERFERON_PRODUCTION	3/92	118/17992	0.0226401	0.0988169	PDE4B/PDE4D/SLC7A5
GOBP_ISOPRENOID_METABOLIC_PROCESS	3/92	119/17992	0.0231416	0.0988169	IDI1/CYP1B1/HMGCS1
GOBP_HORMONE_TRANSPORT	5/92	318/17992	0.023603	0.0988169	GLUL/SLC7A5/SLC16A10/SLC16A1/SLC3A2
GOBP_POTASSIUM_ION_IMPORT_ACROSS_PLASMA_MEMBRANE	2/92	47/17992	0.0240869	0.0988169	ATP1A1/ATP1B3
GOBP_CELLULAR_KETONE_METABOLIC_PROCESS	4/92	216/17992	0.0248701	0.0988169	ELOVL5/PTGS2/KYNU/H6PD
GOBP_MULTI_MULTICELLULAR_ORGANISM_PROCESS	4/92	216/17992	0.0248701	0.0988169	SLC38A2/SLC38A1/B4GALT1/PTGS2
GOBP_PHENOL_CONTAINING_COMPOUND_BIOSYNTHETIC_PROCESS	2/92	48/17992	0.0250517	0.0988169	GCH1/ALDH2
GOBP_REGULATION_OF_SYSTEMIC_ARTERIAL_BLOOD_PRESSURE_MEDIATED_BY_A_CHEMICAL_SIGNAL	2/92	48/17992	0.0250517	0.0988169	SOD2/PDE4D
GOBP_VASODILATION	2/92	48/17992	0.0250517	0.0988169	SOD2/GCH1
GOBP_XENOBIOTIC_METABOLIC_PROCESS	3/92	123/17992	0.025208	0.0988169	ACSL1/CYP1B1/SLC29A1
GOBP_ADENINE_TRANSPORT	1/92	5/17992	0.0253096	0.0988169	SLC25A4
GOBP_ASPARAGINE_METABOLIC_PROCESS	1/92	5/17992	0.0253096	0.0988169	ASRGL1
GOBP_BRANCHED_CHAIN_AMINO_ACID_BIOSYNTHETIC_PROCESS	1/92	5/17992	0.0253096	0.0988169	BCAT1
GOBP_CELL_DIFFERENTIATION_INVOLVED_IN_PHENOTYPIC_SWITCHING	1/92	5/17992	0.0253096	0.0988169	SOD2
GOBP_ER_TO_GOLGI_CERAMIDE_TRANSPORT	1/92	5/17992	0.0253096	0.0988169	CERT1
GOBP_FRUCTOSE_2_6_BISPHOSPHATE_METABOLIC_PROCESS	1/92	5/17992	0.0253096	0.0988169	PFKFB3
GOBP_GALACTOSE_TRANSMEMBRANE_TRANSPORT	1/92	5/17992	0.0253096	0.0988169	SLC2A3
GOBP_GLUCOSE_IMPORT_ACROSS_PLASMA_MEMBRANE	1/92	5/17992	0.0253096	0.0988169	SLC2A3
GOBP_GLUTAMATE_BIOSYNTHETIC_PROCESS	1/92	5/17992	0.0253096	0.0988169	GLS
GOBP_IMP_SALVAGE	1/92	5/17992	0.0253096	0.0988169	AMPD2
GOBP_INTRACELLULAR_GLUTAMATE_HOMEOSTASIS	1/92	5/17992	0.0253096	0.0988169	GLS
GOBP_ISOPENTENYL_DIPHOSPHATE_BIOSYNTHETIC_PROCESS	1/92	5/17992	0.0253096	0.0988169	IDI1
GOBP_L_ALANINE_TRANSMEMBRANE_TRANSPORT	1/92	5/17992	0.0253096	0.0988169	SLC3A2
GOBP_MITOCHONDRIAL_ADP_TRANSMEMBRANE_TRANSPORT	1/92	5/17992	0.0253096	0.0988169	SLC25A4
GOBP_NEGATIVE_REGULATION_OF_GLUCOCORTICOID_METABOLIC_PROCESS	1/92	5/17992	0.0253096	0.0988169	ATP1A1
GOBP_NEGATIVE_REGULATION_OF_INTRINSIC_APOPTOTIC_SIGNALING_PATHWAY_IN_RESPONSE_TO_OSMOTIC_STRESS	1/92	5/17992	0.0253096	0.0988169	PTGS2
GOBP_NEGATIVE_REGULATION_OF_MACROPHAGE_APOPTOTIC_PROCESS	1/92	5/17992	0.0253096	0.0988169	ST6GAL1
GOBP_POSITIVE_REGULATION_OF_GOLGI_TO_PLASMA_MEMBRANE_PROTEIN_TRANSPORT	1/92	5/17992	0.0253096	0.0988169	ACSL3
GOBP_POSITIVE_REGULATION_OF_HEART_RATE_BY_EPINEPHRINE_NOREPINEPHRINE	1/92	5/17992	0.0253096	0.0988169	PDE4D
GOBP_PROLINE_IMPORT_ACROSS_PLASMA_MEMBRANE	1/92	5/17992	0.0253096	0.0988169	SLC38A2
GOBP_PURINE_NUCLEOBASE_TRANSMEMBRANE_TRANSPORT	1/92	5/17992	0.0253096	0.0988169	AQP9
GOBP_PUTRESCINE_BIOSYNTHETIC_PROCESS	1/92	5/17992	0.0253096	0.0988169	ODC1
GOBP_PYRIMIDINE_NUCLEOBASE_TRANSPORT	1/92	5/17992	0.0253096	0.0988169	AQP9
GOBP_PYRIMIDINE_NUCLEOSIDE_TRANSPORT	1/92	5/17992	0.0253096	0.0988169	SLC29A1
GOBP_QUINOLINATE_METABOLIC_PROCESS	1/92	5/17992	0.0253096	0.0988169	KYNU
GOBP_REGULATION_OF_GLUTAMATE_SECRETION_NEUROTRANSMISSION	1/92	5/17992	0.0253096	0.0988169	SLC38A2
GOBP_REGULATION_OF_LIPOPHAGY	1/92	5/17992	0.0253096	0.0988169	SPTLC2
GOBP_REGULATION_OF_LUNG_BLOOD_PRESSURE	1/92	5/17992	0.0253096	0.0988169	GCH1
GOBP_REGULATION_OF_PHOSPHATIDYLCHOLINE_BIOSYNTHETIC_PROCESS	1/92	5/17992	0.0253096	0.0988169	ACSL3
GOBP_REGULATION_OF_POTASSIUM_ION_IMPORT	1/92	5/17992	0.0253096	0.0988169	ATP1B3
GOBP_RESPONSE_TO_CORTISOL	1/92	5/17992	0.0253096	0.0988169	CYP1B1
GOBP_RESPONSE_TO_OLEIC_ACID	1/92	5/17992	0.0253096	0.0988169	ACSL1
GOBP_RETINAL_BLOOD_VESSEL_MORPHOGENESIS	1/92	5/17992	0.0253096	0.0988169	CYP1B1
GOBP_SMOOTH_MUSCLE_ADAPTATION	1/92	5/17992	0.0253096	0.0988169	HMOX1
GOBP_SPERMINE_METABOLIC_PROCESS	1/92	5/17992	0.0253096	0.0988169	AMD1
GOBP_TRYPTOPHAN_CATABOLIC_PROCESS_TO_KYNURENINE	1/92	5/17992	0.0253096	0.0988169	KYNU
GOBP_UBIQUITIN_DEPENDENT_GLYCOPROTEIN_ERAD_PATHWAY	1/92	5/17992	0.0253096	0.0988169	MAN1A1
GOBP_UMP_CATABOLIC_PROCESS	1/92	5/17992	0.0253096	0.0988169	UPP1
GOBP_CELLULAR_RESPONSE_TO_GLUCOSE_STARVATION	2/92	49/17992	0.0260322	0.100268	SLC7A5/UPP1
GOBP_NEUTRAL_LIPID_BIOSYNTHETIC_PROCESS	2/92	49/17992	0.0260322	0.100268	GK/ACSL1
GOBP_POSITIVE_REGULATION_OF_MUSCLE_CONTRACTION	2/92	49/17992	0.0260322	0.100268	ATP1A1/PTGS2
GOBP_REGULATION_OF_CELL_ADHESION_MEDIATED_BY_INTEGRIN	2/92	49/17992	0.0260322	0.100268	PDE3B/CYP1B1
GOBP_RESPONSE_TO_ZINC_ION	2/92	49/17992	0.0260322	0.100268	SOD2/LTA4H
HALLMARK_REACTIVE_OXYGEN_SPECIES_PATHWAY	2/92	49/17992	0.0260322	0.100268	SOD2/PRDX1
GOBP_CELLULAR_RESPONSE_TO_OSMOTIC_STRESS	2/92	50/17992	0.0270281	0.103176	PTGS2/FBP1
GOBP_NEGATIVE_REGULATION_OF_BLOOD_PRESSURE	2/92	50/17992	0.0270281	0.103176	SOD2/GCH1
GOBP_PROSTANOID_METABOLIC_PROCESS	2/92	50/17992	0.0270281	0.103176	PTGS2/PTGDS
GOBP_REGULATION_OF_FATTY_ACID_BIOSYNTHETIC_PROCESS	2/92	50/17992	0.0270281	0.103176	ELOVL5/PTGS2
GOBP_LIPID_CATABOLIC_PROCESS	5/92	331/17992	0.0274383	0.104509	NEU1/PDE3B/CYP1B1/PLCB4/GLA
GOBP_REGULATION_OF_SMALL_MOLECULE_METABOLIC_PROCESS	5/92	332/17992	0.0277488	0.105224	ELOVL5/PTGS2/FBP1/NNMT/H6PD
GOBP_RESPONSE_TO_OXYGEN_LEVELS	5/92	332/17992	0.0277488	0.105224	SOD2/SLC7A5/PTGS2/SLC29A1/HMOX1
GOBP_REGULATION_OF_GLUCONEOGENESIS	2/92	51/17992	0.0280392	0.106091	FBP1/NNMT
GOBP_RESPONSE_TO_HYDROGEN_PEROXIDE	3/92	129/17992	0.0284882	0.106405	SOD2/CYP1B1/HMOX1
GOBP_CAMP_MEDIATED_SIGNALING	2/92	52/17992	0.0290653	0.106405	PDE4D/PDE3B
GOBP_MEMBRANE_REPOLARIZATION	2/92	52/17992	0.0290653	0.106405	ATP1A1/ATP1B3
GOBP_NEGATIVE_REGULATION_OF_MUSCLE_CELL_APOPTOTIC_PROCESS	2/92	52/17992	0.0290653	0.106405	SLC7A5/HMOX1
GOBP_CALCIUM_ION_TRANSPORT	6/92	455/17992	0.0291765	0.106405	PDE4B/PDE4D/ATP2B1/PTGS2/PLCB4/SLC3A2
GOBP_ACTIN_FILAMENT_BASED_MOVEMENT	3/92	131/17992	0.0296297	0.106405	ATP1A1/PDE4B/PDE4D
GOBP_MONOCARBOXYLIC_ACID_CATABOLIC_PROCESS	3/92	131/17992	0.0296297	0.106405	IDS/SLC16A3/SLC16A1
GOBP_RESPONSE_TO_STEROID_HORMONE	5/92	339/17992	0.0299854	0.106405	ATP1A1/ATP2B1/PTGS2/PTGDS/CYP1B1
GOBP_PORPHYRIN_CONTAINING_COMPOUND_METABOLIC_PROCESS	2/92	53/17992	0.0301063	0.106405	HMOX1/ALAS1
GOBP_PYRIMIDINE_NUCLEOTIDE_METABOLIC_PROCESS	2/92	53/17992	0.0301063	0.106405	UPP1/UCK2
GOBP_CARBOHYDRATE_IMPORT_ACROSS_PLASMA_MEMBRANE	1/92	6/17992	0.0302949	0.106405	SLC2A3
GOBP_CELLULAR_RESPONSE_TO_LUTEINIZING_HORMONE_STIMULUS	1/92	6/17992	0.0302949	0.106405	CYP1B1
GOBP_CORNIFIED_ENVELOPE_ASSEMBLY	1/92	6/17992	0.0302949	0.106405	UGCG
GOBP_DCMP_CATABOLIC_PROCESS	1/92	6/17992	0.0302949	0.106405	UPP1
GOBP_DTMP_METABOLIC_PROCESS	1/92	6/17992	0.0302949	0.106405	UPP1
GOBP_DUMP_CATABOLIC_PROCESS	1/92	6/17992	0.0302949	0.106405	UPP1
GOBP_FARNESYL_DIPHOSPHATE_METABOLIC_PROCESS	1/92	6/17992	0.0302949	0.106405	HMGCS1
GOBP_GAMMA_AMINOBUTYRIC_ACID_BIOSYNTHETIC_PROCESS	1/92	6/17992	0.0302949	0.106405	SLC38A1
GOBP_GLUTAMATE_SECRETION_NEUROTRANSMISSION	1/92	6/17992	0.0302949	0.106405	SLC38A2
GOBP_INDOLE_CONTAINING_COMPOUND_BIOSYNTHETIC_PROCESS	1/92	6/17992	0.0302949	0.106405	ALDH2
GOBP_L_PROLINE_BIOSYNTHETIC_PROCESS	1/92	6/17992	0.0302949	0.106405	OAT
GOBP_NEGATIVE_REGULATION_OF_ADENYLATE_CYCLASE_ACTIVATING_ADRENERGIC_RECEPTOR_SIGNALING_PATHWAY	1/92	6/17992	0.0302949	0.106405	PDE4B
GOBP_NEGATIVE_REGULATION_OF_STEROID_HORMONE_BIOSYNTHETIC_PROCESS	1/92	6/17992	0.0302949	0.106405	ATP1A1
GOBP_NITROGEN_UTILIZATION	1/92	6/17992	0.0302949	0.106405	GLUL
GOBP_POSITIVE_REGULATION_OF_BLOOD_PRESSURE_BY_EPINEPHRINE_NOREPINEPHRINE	1/92	6/17992	0.0302949	0.106405	PDE4D
GOBP_POSITIVE_REGULATION_OF_MITOPHAGY	1/92	6/17992	0.0302949	0.106405	SLC25A4
GOBP_PRIMARY_AMINO_COMPOUND_BIOSYNTHETIC_PROCESS	1/92	6/17992	0.0302949	0.106405	ALDH2
GOBP_REGULATION_OF_FOCAL_ADHESION_DISASSEMBLY	1/92	6/17992	0.0302949	0.106405	PIK3R1
GOBP_REGULATION_OF_LONG_CHAIN_FATTY_ACID_IMPORT_ACROSS_PLASMA_MEMBRANE	1/92	6/17992	0.0302949	0.106405	ACSL1
GOBP_RESPONSE_TO_CISPLATIN	1/92	6/17992	0.0302949	0.106405	HMOX1
GOBP_RESPONSE_TO_GLYCOSIDE	1/92	6/17992	0.0302949	0.106405	ATP1A1
GOBP_RESPONSE_TO_INDOLE_3_METHANOL	1/92	6/17992	0.0302949	0.106405	CYP1B1
GOBP_RESPONSE_TO_L_ASCORBIC_ACID	1/92	6/17992	0.0302949	0.106405	SOD2
GOBP_SUCCINATE_TRANSMEMBRANE_TRANSPORT	1/92	6/17992	0.0302949	0.106405	SLC16A1
GOBP_TETRAHYDROFOLATE_BIOSYNTHETIC_PROCESS	1/92	6/17992	0.0302949	0.106405	GCH1
GOBP_CELLULAR_RESPONSE_TO_INORGANIC_SUBSTANCE	4/92	231/17992	0.0307841	0.10772	PTGS2/FBP1/ITPKC/HMOX1
GOBP_CARBOHYDRATE_TRANSMEMBRANE_TRANSPORT	3/92	133/17992	0.0307952	0.10772	SLC2A3/PIK3R1/AQP9
GOBP_ALCOHOL_CATABOLIC_PROCESS	2/92	54/17992	0.031162	0.108121	GK/ALDH2
GOBP_CELLULAR_RESPONSE_TO_GLUCOCORTICOID_STIMULUS	2/92	54/17992	0.031162	0.108121	ATP2B1/CYP1B1
GOBP_REGULATION_OF_LIPID_KINASE_ACTIVITY	2/92	54/17992	0.031162	0.108121	PIK3R1/PIK3R3
GOBP_RESPONSE_TO_CADMIUM_ION	2/92	54/17992	0.031162	0.108121	SOD2/HMOX1
GOBP_NUCLEOSIDE_TRIPHOSPHATE_BIOSYNTHETIC_PROCESS	3/92	134/17992	0.0313869	0.108462	NDUFS5/IMPDH2/UCK2
GOBP_REGULATION_OF_PROTEIN_LOCALIZATION_TO_NUCLEUS	3/92	134/17992	0.0313869	0.108462	PIK3R1/GLUL/PTGS2
GOBP_NEGATIVE_REGULATION_OF_APOPTOTIC_SIGNALING_PATHWAY	4/92	233/17992	0.0316301	0.109083	SOD2/SLC25A4/PTGS2/HMOX1
GOBP_REGULATION_OF_CELLULAR_KETONE_METABOLIC_PROCESS	3/92	135/17992	0.0319845	0.110083	ELOVL5/PTGS2/H6PD
GOBP_CATECHOL_CONTAINING_COMPOUND_METABOLIC_PROCESS	2/92	55/17992	0.0322323	0.110714	GCH1/ALDH2
GOBP_NEGATIVE_REGULATION_OF_LEUKOCYTE_APOPTOTIC_PROCESS	2/92	56/17992	0.0333169	0.113159	ST3GAL1/ST6GAL1
GOBP_SODIUM_ION_HOMEOSTASIS	2/92	56/17992	0.0333169	0.113159	ATP1A1/ATP1B3
GOBP_XENOBIOTIC_TRANSPORT	2/92	56/17992	0.0333169	0.113159	SLC7A5/SLC29A1
GOBP_CARDIAC_MUSCLE_CONTRACTION	3/92	138/17992	0.0338133	0.113159	ATP1A1/PDE4B/PDE4D
GOBP_REGULATION_OF_MONOOXYGENASE_ACTIVITY	2/92	57/17992	0.0344156	0.113159	GCH1/GLA
GOBP_ADENYLATE_CYCLASE_ACTIVATING_G_PROTEIN_COUPLED_RECEPTOR_SIGNALING_PATHWAY	3/92	140/17992	0.0350622	0.113159	PDE4B/PDE4D/PDE4A
GOBP_ERYTHROCYTE_HOMEOSTASIS	3/92	140/17992	0.0350622	0.113159	PRDX1/HMOX1/ALAS1
GOBP_ADIPONECTIN_ACTIVATED_SIGNALING_PATHWAY	1/92	7/17992	0.035255	0.113159	ACSL1
GOBP_ALDITOL_CATABOLIC_PROCESS	1/92	7/17992	0.035255	0.113159	GK
GOBP_CELLULAR_HYPEROSMOTIC_SALINITY_RESPONSE	1/92	7/17992	0.035255	0.113159	FBP1
GOBP_CELLULAR_RESPONSE_TO_MAGNESIUM_ION	1/92	7/17992	0.035255	0.113159	FBP1
GOBP_CELLULAR_RESPONSE_TO_PROGESTERONE_STIMULUS	1/92	7/17992	0.035255	0.113159	CYP1B1
GOBP_GANGLIOSIDE_CATABOLIC_PROCESS	1/92	7/17992	0.035255	0.113159	NEU1
GOBP_GLUCOSYLCERAMIDE_METABOLIC_PROCESS	1/92	7/17992	0.035255	0.113159	UGCG
GOBP_GLYCOSYLCERAMIDE_CATABOLIC_PROCESS	1/92	7/17992	0.035255	0.113159	GLA
GOBP_INTRACELLULAR_OXYGEN_HOMEOSTASIS	1/92	7/17992	0.035255	0.113159	SOD2
GOBP_L_KYNURENINE_METABOLIC_PROCESS	1/92	7/17992	0.035255	0.113159	KYNU
GOBP_LIPOPHAGY	1/92	7/17992	0.035255	0.113159	SPTLC2
GOBP_MAST_CELL_CYTOKINE_PRODUCTION	1/92	7/17992	0.035255	0.113159	HMOX1
GOBP_NEGATIVE_REGULATION_OF_MAST_CELL_DEGRANULATION	1/92	7/17992	0.035255	0.113159	HMOX1
GOBP_NEGATIVE_REGULATION_OF_VASCULAR_ASSOCIATED_SMOOTH_MUSCLE_CELL_APOPTOTIC_PROCESS	1/92	7/17992	0.035255	0.113159	SLC7A5
GOBP_NUCLEOSIDE_TRANSMEMBRANE_TRANSPORT	1/92	7/17992	0.035255	0.113159	SLC29A1
GOBP_POLY_N_ACETYLLACTOSAMINE_METABOLIC_PROCESS	1/92	7/17992	0.035255	0.113159	B4GALT5
GOBP_POSITIVE_REGULATION_OF_FEVER_GENERATION	1/92	7/17992	0.035255	0.113159	PTGS2
GOBP_POSITIVE_REGULATION_OF_HYDROGEN_PEROXIDE_METABOLIC_PROCESS	1/92	7/17992	0.035255	0.113159	SOD2
GOBP_POSITIVE_REGULATION_OF_PROSTAGLANDIN_BIOSYNTHETIC_PROCESS	1/92	7/17992	0.035255	0.113159	PTGS2
GOBP_REGULATION_OF_CORTISOL_BIOSYNTHETIC_PROCESS	1/92	7/17992	0.035255	0.113159	H6PD
GOBP_REGULATION_OF_HEART_RATE_BY_CHEMICAL_SIGNAL	1/92	7/17992	0.035255	0.113159	PDE4D
GOBP_REGULATION_OF_TRANSCRIPTION_FROM_RNA_POLYMERASE_II_PROMOTER_IN_RESPONSE_TO_OXIDATIVE_STRESS	1/92	7/17992	0.035255	0.113159	HMOX1
GOBP_RESPONSE_TO_BILE_ACID	1/92	7/17992	0.035255	0.113159	ALAS1
GOBP_RESPONSE_TO_FRUCTOSE	1/92	7/17992	0.035255	0.113159	PTGS2
GOBP_RESPONSE_TO_NEMATODE	1/92	7/17992	0.035255	0.113159	PTGS2
GOBP_SEQUESTERING_OF_IRON_ION	1/92	7/17992	0.035255	0.113159	FTH1
GOBP_VALINE_METABOLIC_PROCESS	1/92	7/17992	0.035255	0.113159	BCAT1
GOBP_XMP_METABOLIC_PROCESS	1/92	7/17992	0.035255	0.113159	IMPDH2
GOBP_REGULATION_OF_PROTEIN_IMPORT_INTO_NUCLEUS	2/92	58/17992	0.0355284	0.113824	PIK3R1/PTGS2
GOBP_PROTEIN_HOMOTETRAMERIZATION	2/92	59/17992	0.036655	0.117214	SOD2/GLS
GOBP_PROTON_TRANSMEMBRANE_TRANSPORT	3/92	143/17992	0.0369799	0.118033	ATP1A1/SLC25A4/SLC16A1
HALLMARK_UV_RESPONSE_DN	3/92	144/17992	0.0376309	0.119887	ATP2B1/PLCB4/PIK3R3
GOBP_MAST_CELL_MEDIATED_IMMUNITY	2/92	60/17992	0.0377953	0.119965	PTGDS/HMOX1
GOBP_POSITIVE_REGULATION_OF_NUCLEOCYTOPLASMIC_TRANSPORT	2/92	60/17992	0.0377953	0.119965	PIK3R1/PTGS2
GOBP_HEPATICOBILIARY_SYSTEM_DEVELOPMENT	3/92	145/17992	0.0382878	0.12022	SOD2/SLC7A5/HMOX1
GOBP_PROTEIN_COMPLEX_OLIGOMERIZATION	4/92	248/17992	0.0384114	0.12022	SOD2/MAT2A/UGDH/GLS
GOBP_REGULATION_OF_VASOCONSTRICTION	2/92	61/17992	0.0389491	0.12022	ATP2B1/PTGS2
GOBP_POSITIVE_REGULATION_OF_AUTOPHAGY	3/92	146/17992	0.0389506	0.12022	SLC25A4/SPTLC2/HMOX1
GOBP_POSITIVE_REGULATION_OF_SMALL_MOLECULE_METABOLIC_PROCESS	3/92	146/17992	0.0389506	0.12022	ELOVL5/PTGS2/NNMT
GOBP_RESPONSE_TO_MOLECULE_OF_BACTERIAL_ORIGIN	5/92	366/17992	0.0396646	0.12022	SOD2/PDE4B/SLC7A5/PTGS2/GCH1
GOBP_TETRAPYRROLE_METABOLIC_PROCESS	2/92	62/17992	0.0401162	0.12022	HMOX1/ALAS1
GOBP_ALKALOID_METABOLIC_PROCESS	1/92	8/17992	0.0401901	0.12022	NNMT
GOBP_B_CELL_CHEMOTAXIS	1/92	8/17992	0.0401901	0.12022	HSD3B7
GOBP_CELL_SUBSTRATE_JUNCTION_DISASSEMBLY	1/92	8/17992	0.0401901	0.12022	PIK3R1
GOBP_CERAMIDE_1_PHOSPHATE_TRANSPORT	1/92	8/17992	0.0401901	0.12022	CERT1
GOBP_DE_NOVO_NAD_BIOSYNTHETIC_PROCESS	1/92	8/17992	0.0401901	0.12022	KYNU
GOBP_DERMATAN_SULFATE_PROTEOGLYCAN_BIOSYNTHETIC_PROCESS	1/92	8/17992	0.0401901	0.12022	CSGALNACT2
GOBP_DUMP_METABOLIC_PROCESS	1/92	8/17992	0.0401901	0.12022	UPP1
GOBP_FOLIC_ACID_CONTAINING_COMPOUND_BIOSYNTHETIC_PROCESS	1/92	8/17992	0.0401901	0.12022	GCH1
GOBP_GAMMA_AMINOBUTYRIC_ACID_METABOLIC_PROCESS	1/92	8/17992	0.0401901	0.12022	SLC38A1
GOBP_GLUTAMATE_CATABOLIC_PROCESS	1/92	8/17992	0.0401901	0.12022	GLUL
GOBP_GLYCOSYLCERAMIDE_BIOSYNTHETIC_PROCESS	1/92	8/17992	0.0401901	0.12022	UGCG
GOBP_GLYOXYLATE_METABOLIC_PROCESS	1/92	8/17992	0.0401901	0.12022	MGAT4A
GOBP_INTRACELLULAR_AMINO_ACID_HOMEOSTASIS	1/92	8/17992	0.0401901	0.12022	GLS
GOBP_LEUCINE_METABOLIC_PROCESS	1/92	8/17992	0.0401901	0.12022	BCAT1
GOBP_PURINE_RIBONUCLEOTIDE_SALVAGE	1/92	8/17992	0.0401901	0.12022	AMPD2
GOBP_PUTRESCINE_METABOLIC_PROCESS	1/92	8/17992	0.0401901	0.12022	ODC1
GOBP_PYRIMIDINE_NUCLEOSIDE_MONOPHOSPHATE_CATABOLIC_PROCESS	1/92	8/17992	0.0401901	0.12022	UPP1
GOBP_PYRIMIDINE_RIBONUCLEOTIDE_CATABOLIC_PROCESS	1/92	8/17992	0.0401901	0.12022	UPP1
GOBP_REGULATION_OF_GERM_CELL_PROLIFERATION	1/92	8/17992	0.0401901	0.12022	PTGDS
GOBP_REGULATION_OF_INTRINSIC_APOPTOTIC_SIGNALING_PATHWAY_IN_RESPONSE_TO_OSMOTIC_STRESS	1/92	8/17992	0.0401901	0.12022	PTGS2
GOBP_REGULATION_OF_LONG_CHAIN_FATTY_ACID_IMPORT_INTO_CELL	1/92	8/17992	0.0401901	0.12022	ACSL1
GOBP_REGULATION_OF_SYNAPTIC_TRANSMISSION_DOPAMINERGIC	1/92	8/17992	0.0401901	0.12022	PTGS2
GOBP_REGULATION_OF_SYSTEMIC_ARTERIAL_BLOOD_PRESSURE_BY_NOREPINEPHRINE_EPINEPHRINE	1/92	8/17992	0.0401901	0.12022	PDE4D
GOBP_RESPONSE_TO_LUTEINIZING_HORMONE	1/92	8/17992	0.0401901	0.12022	CYP1B1
GOBP_RESPONSE_TO_PHORBOL_13_ACETATE_12_MYRISTATE	1/92	8/17992	0.0401901	0.12022	FBP1
GOBP_TYPE_I_PNEUMOCYTE_DIFFERENTIATION	1/92	8/17992	0.0401901	0.12022	LTA4H
GOBP_CELL_COMMUNICATION_INVOLVED_IN_CARDIAC_CONDUCTION	2/92	63/17992	0.0412965	0.122673	ATP1A1/PDE4D
GOBP_INTERLEUKIN_2_PRODUCTION	2/92	63/17992	0.0412965	0.122673	PDE4B/PDE4D
GOBP_RESPONSE_TO_FATTY_ACID	2/92	63/17992	0.0412965	0.122673	ACSL1/PTGS2
GOBP_VASCULAR_ENDOTHELIAL_GROWTH_FACTOR_PRODUCTION	2/92	63/17992	0.0412965	0.122673	PTGS2/CYP1B1
GOBP_POSITIVE_REGULATION_OF_LIPID_METABOLIC_PROCESS	3/92	150/17992	0.0416601	0.123325	ELOVL5/PTGS2/ACSL3
GOBP_REGULATION_OF_REACTIVE_OXYGEN_SPECIES_METABOLIC_PROCESS	3/92	150/17992	0.0416601	0.123325	SOD2/GCH1/CYP1B1
GOBP_SECONDARY_ALCOHOL_METABOLIC_PROCESS	3/92	151/17992	0.042352	0.125133	SC5D/IDI1/HMGCS1
GOBP_CELLULAR_RESPONSE_TO_CORTICOSTEROID_STIMULUS	2/92	64/17992	0.0424899	0.125133	ATP2B1/CYP1B1
GOBP_REGULATION_OF_SMOOTH_MUSCLE_CONTRACTION	2/92	64/17992	0.0424899	0.125133	ATP2B1/PTGS2
GOBP_ICOSANOID_TRANSPORT	2/92	65/17992	0.0436961	0.125898	PTGS2/SLCO2A1
GOBP_INTRACELLULAR_IRON_ION_HOMEOSTASIS	2/92	65/17992	0.0436961	0.125898	FTH1/HMOX1
GOBP_B_CELL_DIFFERENTIATION	3/92	153/17992	0.0437531	0.125898	PIK3R1/ST3GAL1/PIK3R3
GOBP_PHOSPHATIDYLINOSITOL_METABOLIC_PROCESS	3/92	154/17992	0.0444624	0.125898	PIK3R1/ITPKC/PIK3R3
GOBP_CELLULAR_RESPONSE_TO_IRON_ION	1/92	9/17992	0.0451001	0.125898	HMOX1
GOBP_DEHYDROASCORBIC_ACID_TRANSPORT	1/92	9/17992	0.0451001	0.125898	SLC2A3
GOBP_DERMATAN_SULFATE_METABOLIC_PROCESS	1/92	9/17992	0.0451001	0.125898	IDS
GOBP_DEVELOPMENT_OF_SECONDARY_SEXUAL_CHARACTERISTICS	1/92	9/17992	0.0451001	0.125898	B4GALT1
GOBP_FIBROBLAST_GROWTH_FACTOR_PRODUCTION	1/92	9/17992	0.0451001	0.125898	PTGS2
GOBP_GALACTOSE_METABOLIC_PROCESS	1/92	9/17992	0.0451001	0.125898	B4GALT1
GOBP_GLYCEROL_3_PHOSPHATE_METABOLIC_PROCESS	1/92	9/17992	0.0451001	0.125898	GK
GOBP_GLYCEROL_TRANSMEMBRANE_TRANSPORT	1/92	9/17992	0.0451001	0.125898	AQP9
GOBP_GLYCOSIDE_CATABOLIC_PROCESS	1/92	9/17992	0.0451001	0.125898	GLA
GOBP_HEPARAN_SULFATE_PROTEOGLYCAN_CATABOLIC_PROCESS	1/92	9/17992	0.0451001	0.125898	IDS
GOBP_L_ASCORBIC_ACID_METABOLIC_PROCESS	1/92	9/17992	0.0451001	0.125898	SLC2A3
GOBP_L_SERINE_TRANSPORT	1/92	9/17992	0.0451001	0.125898	SLC38A2
GOBP_NUCLEOSIDE_TRANSPORT	1/92	9/17992	0.0451001	0.125898	SLC29A1
GOBP_PENETRATION_OF_ZONA_PELLUCIDA	1/92	9/17992	0.0451001	0.125898	B4GALT1
GOBP_POSITIVE_REGULATION_OF_HEAT_GENERATION	1/92	9/17992	0.0451001	0.125898	PTGS2
GOBP_POSITIVE_REGULATION_OF_SYNAPTIC_PLASTICITY	1/92	9/17992	0.0451001	0.125898	PTGS2
GOBP_POSITIVE_REGULATION_OF_UNSATURATED_FATTY_ACID_BIOSYNTHETIC_PROCESS	1/92	9/17992	0.0451001	0.125898	PTGS2
GOBP_PROTOPORPHYRINOGEN_IX_BIOSYNTHETIC_PROCESS	1/92	9/17992	0.0451001	0.125898	ALAS1
GOBP_REGULATION_OF_FEVER_GENERATION	1/92	9/17992	0.0451001	0.125898	PTGS2
GOBP_REGULATION_OF_GOLGI_TO_PLASMA_MEMBRANE_PROTEIN_TRANSPORT	1/92	9/17992	0.0451001	0.125898	ACSL3
GOBP_REGULATION_OF_HYDROGEN_PEROXIDE_BIOSYNTHETIC_PROCESS	1/92	9/17992	0.0451001	0.125898	SOD2
GOBP_REGULATION_OF_PROTEIN_LOCALIZATION_TO_NUCLEOLUS	1/92	9/17992	0.0451001	0.125898	GLUL
GOBP_RESPONSE_TO_GLYCOPROTEIN	1/92	9/17992	0.0451001	0.125898	MAN1A1
GOBP_SPERMIDINE_METABOLIC_PROCESS	1/92	9/17992	0.0451001	0.125898	AMD1
GOBP_TETRAHYDROBIOPTERIN_METABOLIC_PROCESS	1/92	9/17992	0.0451001	0.125898	GCH1
GOBP_TETRAHYDROFOLATE_INTERCONVERSION	1/92	9/17992	0.0451001	0.125898	MTHFD2
GOBP_TRYPTOPHAN_CATABOLIC_PROCESS	1/92	9/17992	0.0451001	0.125898	KYNU
GOBP_WOUND_HEALING_INVOLVED_IN_INFLAMMATORY_RESPONSE	1/92	9/17992	0.0451001	0.125898	HMOX1
GOBP_RETINA_DEVELOPMENT_IN_CAMERA_TYPE_EYE	3/92	155/17992	0.0451774	0.125909	ATP2B1/CYP1B1/IMPDH2
GOBP_TISSUE_MIGRATION	5/92	381/17992	0.0457801	0.127382	GLUL/PTGS2/CYP1B1/HMOX1/PIK3R3
GOBP_CARBOHYDRATE_TRANSPORT	3/92	156/17992	0.0458981	0.127503	SLC2A3/PIK3R1/AQP9
GOBP_CELLULAR_RESPONSE_TO_HEAT	2/92	68/17992	0.0473902	0.131011	PTGS2/HMOX1
GOBP_LONG_CHAIN_FATTY_ACID_TRANSPORT	2/92	68/17992	0.0473902	0.131011	ACSL1/ACSL3
GOBP_POSITIVE_REGULATION_OF_PROTEIN_LOCALIZATION_TO_CELL_PERIPHERY	2/92	68/17992	0.0473902	0.131011	PIK3R1/ACSL3
GOBP_REGULATION_OF_CALCIUM_ION_TRANSPORT	4/92	266/17992	0.0475699	0.131296	PDE4B/PDE4D/ATP2B1/PTGS2
GOBP_REGULATION_OF_MACROAUTOPHAGY	3/92	159/17992	0.0480945	0.132419	SLC25A4/SPTLC2/HMOX1
GOBP_NUCLEOSIDE_TRIPHOSPHATE_METABOLIC_PROCESS	4/92	269/17992	0.0492046	0.132419	NDUFS5/FBP1/IMPDH2/UCK2
GOBP_POSITIVE_REGULATION_OF_REACTIVE_OXYGEN_SPECIES_METABOLIC_PROCESS	2/92	70/17992	0.0499143	0.132419	SOD2/CYP1B1
GOBP_ALPHA_LINOLENIC_ACID_METABOLIC_PROCESS	1/92	10/17992	0.0499854	0.132419	ELOVL5
GOBP_CALCIUM_ION_EXPORT_ACROSS_PLASMA_MEMBRANE	1/92	10/17992	0.0499854	0.132419	ATP2B1
GOBP_CELLULAR_HYPOTONIC_RESPONSE	1/92	10/17992	0.0499854	0.132419	FBP1
GOBP_CORTISOL_BIOSYNTHETIC_PROCESS	1/92	10/17992	0.0499854	0.132419	H6PD
GOBP_FRUCTOSE_1_6_BISPHOSPHATE_METABOLIC_PROCESS	1/92	10/17992	0.0499854	0.132419	FBP1
GOBP_FRUCTOSE_TRANSMEMBRANE_TRANSPORT	1/92	10/17992	0.0499854	0.132419	SLC2A3
GOBP_INTRINSIC_APOPTOTIC_SIGNALING_PATHWAY_IN_RESPONSE_TO_OSMOTIC_STRESS	1/92	10/17992	0.0499854	0.132419	PTGS2
GOBP_LEPTIN_MEDIATED_SIGNALING_PATHWAY	1/92	10/17992	0.0499854	0.132419	UGCG
GOBP_LONG_CHAIN_FATTY_ACID_IMPORT_ACROSS_PLASMA_MEMBRANE	1/92	10/17992	0.0499854	0.132419	ACSL1
GOBP_NAD_BIOSYNTHESIS_VIA_NICOTINAMIDE_RIBOSIDE_SALVAGE_PATHWAY	1/92	10/17992	0.0499854	0.132419	NNMT
GOBP_NEGATIVE_REGULATION_OF_HORMONE_BIOSYNTHETIC_PROCESS	1/92	10/17992	0.0499854	0.132419	ATP1A1
GOBP_NEGATIVE_REGULATION_OF_MAST_CELL_ACTIVATION_INVOLVED_IN_IMMUNE_RESPONSE	1/92	10/17992	0.0499854	0.132419	HMOX1
GOBP_ORNITHINE_METABOLIC_PROCESS	1/92	10/17992	0.0499854	0.132419	ODC1
GOBP_PHOSPHATIDYLETHANOLAMINE_BIOSYNTHETIC_PROCESS	1/92	10/17992	0.0499854	0.132419	ETNK1
GOBP_POSITIVE_REGULATION_OF_EPITHELIAL_CELL_PROLIFERATION_INVOLVED_IN_WOUND_HEALING	1/92	10/17992	0.0499854	0.132419	B4GALT1
GOBP_POSITIVE_REGULATION_OF_PHOSPHOLIPID_BIOSYNTHETIC_PROCESS	1/92	10/17992	0.0499854	0.132419	ACSL3
GOBP_POSITIVE_REGULATION_OF_VASCULAR_ASSOCIATED_SMOOTH_MUSCLE_CELL_APOPTOTIC_PROCESS	1/92	10/17992	0.0499854	0.132419	SOD2
GOBP_PROLINE_METABOLIC_PROCESS	1/92	10/17992	0.0499854	0.132419	OAT
GOBP_REGULATION_OF_MACROPHAGE_APOPTOTIC_PROCESS	1/92	10/17992	0.0499854	0.132419	ST6GAL1
GOBP_REGULATION_OF_PHOSPHATIDYLCHOLINE_METABOLIC_PROCESS	1/92	10/17992	0.0499854	0.132419	ACSL3
GOBP_REGULATION_OF_REMOVAL_OF_SUPEROXIDE_RADICALS	1/92	10/17992	0.0499854	0.132419	GCH1
GOBP_REGULATION_OF_VASCULAR_ASSOCIATED_SMOOTH_MUSCLE_CONTRACTION	1/92	10/17992	0.0499854	0.132419	ATP2B1
GOBP_RETINA_VASCULATURE_MORPHOGENESIS_IN_CAMERA_TYPE_EYE	1/92	10/17992	0.0499854	0.132419	CYP1B1
GOBP_POLYSACCHARIDE_BIOSYNTHETIC_PROCESS	2/92	71/17992	0.0511943	0.135412	CSGALNACT2/B4GALT5
GOBP_LEUKOCYTE_MIGRATION	5/92	394/17992	0.0515136	0.136047	PIK3R1/PDE4B/B4GALT1/HSD3B7/HMOX1
GOBP_CELLULAR_RESPONSE_TO_MECHANICAL_STIMULUS	2/92	73/17992	0.0537895	0.139474	SLC38A2/PTGS2
GOBP_MAST_CELL_ACTIVATION	2/92	73/17992	0.0537895	0.139474	PTGDS/HMOX1
GOBP_ARGININE_CATABOLIC_PROCESS	1/92	11/17992	0.0548458	0.139474	OAT
GOBP_CELLULAR_RESPONSE_TO_EPINEPHRINE_STIMULUS	1/92	11/17992	0.0548458	0.139474	PDE4B
GOBP_ESTABLISHMENT_OR_MAINTENANCE_OF_TRANSMEMBRANE_ELECTROCHEMICAL_GRADIENT	1/92	11/17992	0.0548458	0.139474	ATP1A1
GOBP_FEVER_GENERATION	1/92	11/17992	0.0548458	0.139474	PTGS2
GOBP_GERM_CELL_PROLIFERATION	1/92	11/17992	0.0548458	0.139474	PTGDS
GOBP_GTP_BIOSYNTHETIC_PROCESS	1/92	11/17992	0.0548458	0.139474	IMPDH2
GOBP_IMP_BIOSYNTHETIC_PROCESS	1/92	11/17992	0.0548458	0.139474	AMPD2
GOBP_KYNURENINE_METABOLIC_PROCESS	1/92	11/17992	0.0548458	0.139474	KYNU
GOBP_MEMBRANE_HYPERPOLARIZATION	1/92	11/17992	0.0548458	0.139474	SOD2
GOBP_OMEGA_HYDROXYLASE_P450_PATHWAY	1/92	11/17992	0.0548458	0.139474	CYP1B1
GOBP_PIGMENT_CATABOLIC_PROCESS	1/92	11/17992	0.0548458	0.139474	HMOX1
GOBP_POSITIVE_REGULATION_OF_INTERLEUKIN_5_PRODUCTION	1/92	11/17992	0.0548458	0.139474	PDE4D
GOBP_PROLINE_TRANSMEMBRANE_TRANSPORT	1/92	11/17992	0.0548458	0.139474	SLC38A2
GOBP_PROTEOGLYCAN_CATABOLIC_PROCESS	1/92	11/17992	0.0548458	0.139474	IDS
GOBP_PROTOPORPHYRINOGEN_IX_METABOLIC_PROCESS	1/92	11/17992	0.0548458	0.139474	ALAS1
GOBP_PURINE_NUCLEOTIDE_SALVAGE	1/92	11/17992	0.0548458	0.139474	AMPD2
GOBP_RESPONSE_TO_SELENIUM_ION	1/92	11/17992	0.0548458	0.139474	SOD2
GOBP_SERINE_TRANSPORT	1/92	11/17992	0.0548458	0.139474	SLC38A2
GOBP_SEROTONIN_METABOLIC_PROCESS	1/92	11/17992	0.0548458	0.139474	ALDH2
GOBP_SPHINGOMYELIN_BIOSYNTHETIC_PROCESS	1/92	11/17992	0.0548458	0.139474	SPTLC2
GOBP_TRYPTOPHAN_METABOLIC_PROCESS	1/92	11/17992	0.0548458	0.139474	KYNU
GOBP_UREA_TRANSMEMBRANE_TRANSPORT	1/92	11/17992	0.0548458	0.139474	AQP9
GOBP_VERY_LOW_DENSITY_LIPOPROTEIN_PARTICLE_ASSEMBLY	1/92	11/17992	0.0548458	0.139474	ACSL3
GOBP_ORGANIC_HYDROXY_COMPOUND_CATABOLIC_PROCESS	2/92	74/17992	0.0551044	0.139924	GK/ALDH2
GOBP_AGING	3/92	169/17992	0.0557817	0.141435	SOD2/ATP2B1/PTGS2
GOBP_GLUCOSE_IMPORT	2/92	75/17992	0.0564305	0.142658	SLC2A3/PIK3R1
GOBP_NEGATIVE_REGULATION_OF_SMOOTH_MUSCLE_CELL_PROLIFERATION	2/92	75/17992	0.0564305	0.142658	SOD2/HMOX1
GOBP_CELLULAR_RESPONSE_TO_OXYGEN_LEVELS	3/92	171/17992	0.0573857	0.144859	PTGS2/SLC29A1/HMOX1
GOBP_POSITIVE_REGULATION_OF_BLOOD_VESSEL_ENDOTHELIAL_CELL_MIGRATION	2/92	76/17992	0.0577679	0.145609	PTGS2/HMOX1
GOBP_BIOMINERAL_TISSUE_DEVELOPMENT	3/92	172/17992	0.0581959	0.145927	ATP2B1/PTGS2/SLC20A1
GOBP_REGULATION_OF_STEROID_BIOSYNTHETIC_PROCESS	2/92	77/17992	0.0591163	0.145927	ATP1A1/H6PD
GOBP_ADP_TRANSPORT	1/92	12/17992	0.0596817	0.145927	SLC25A4
GOBP_ALDITOL_PHOSPHATE_METABOLIC_PROCESS	1/92	12/17992	0.0596817	0.145927	GK
GOBP_CELLULAR_RESPONSE_TO_SALT_STRESS	1/92	12/17992	0.0596817	0.145927	FBP1
GOBP_CORTISOL_METABOLIC_PROCESS	1/92	12/17992	0.0596817	0.145927	H6PD
GOBP_ETHANOL_CATABOLIC_PROCESS	1/92	12/17992	0.0596817	0.145927	ALDH2
GOBP_HYPOTONIC_RESPONSE	1/92	12/17992	0.0596817	0.145927	FBP1
GOBP_L_ALANINE_TRANSPORT	1/92	12/17992	0.0596817	0.145927	SLC3A2
GOBP_NEGATIVE_REGULATION_OF_ADENYLATE_CYCLASE_ACTIVATING_G_PROTEIN_COUPLED_RECEPTOR_SIGNALING_PATHWAY	1/92	12/17992	0.0596817	0.145927	PDE4B
GOBP_NEGATIVE_REGULATION_OF_HORMONE_METABOLIC_PROCESS	1/92	12/17992	0.0596817	0.145927	ATP1A1
GOBP_NEGATIVE_REGULATION_OF_MYELOID_LEUKOCYTE_MEDIATED_IMMUNITY	1/92	12/17992	0.0596817	0.145927	HMOX1
GOBP_NEGATIVE_REGULATION_OF_NITRIC_OXIDE_SYNTHASE_ACTIVITY	1/92	12/17992	0.0596817	0.145927	GLA
GOBP_NUCLEOSIDE_DIPHOSPHATE_CATABOLIC_PROCESS	1/92	12/17992	0.0596817	0.145927	ENTPD1
GOBP_POLYOL_TRANSMEMBRANE_TRANSPORT	1/92	12/17992	0.0596817	0.145927	AQP9
GOBP_PYRIMIDINE_DEOXYRIBONUCLEOSIDE_MONOPHOSPHATE_METABOLIC_PROCESS	1/92	12/17992	0.0596817	0.145927	UPP1
GOBP_REGULATION_OF_CELL_COMMUNICATION_BY_ELECTRICAL_COUPLING_INVOLVED_IN_CARDIAC_CONDUCTION	1/92	12/17992	0.0596817	0.145927	PDE4D
GOBP_REGULATION_OF_HEAT_GENERATION	1/92	12/17992	0.0596817	0.145927	PTGS2
GOBP_REGULATION_OF_RESPIRATORY_GASEOUS_EXCHANGE_BY_NERVOUS_SYSTEM_PROCESS	1/92	12/17992	0.0596817	0.145927	GLS
GOBP_REVERSIBLE_DIFFERENTIATION	1/92	12/17992	0.0596817	0.145927	SOD2
GOBP_SUCKLING_BEHAVIOR	1/92	12/17992	0.0596817	0.145927	GLS
GOBP_REGULATION_OF_CARDIAC_MUSCLE_CONTRACTION	2/92	78/17992	0.0604755	0.147657	PDE4B/PDE4D
GOBP_INOSITOL_LIPID_MEDIATED_SIGNALING	3/92	176/17992	0.0614908	0.149922	PIK3R1/HCST/PLCB4
GOBP_VASOCONSTRICTION	2/92	79/17992	0.0618455	0.150573	ATP2B1/PTGS2
GOBP_ELECTRON_TRANSPORT_CHAIN	3/92	177/17992	0.0623279	0.151532	SOD2/NDUFS5/ALDH2
GOBP_PIGMENT_METABOLIC_PROCESS	2/92	80/17992	0.0632261	0.153281	HMOX1/ALAS1
GOBP_REGULATION_OF_CELL_MIGRATION_INVOLVED_IN_SPROUTING_ANGIOGENESIS	2/92	80/17992	0.0632261	0.153281	PTGS2/HMOX1
GOBP_AMINO_ACID_BETAINE_TRANSPORT	1/92	13/17992	0.0644932	0.153317	SLC38A2
GOBP_CELLULAR_RESPONSE_TO_MINERALOCORTICOID_STIMULUS	1/92	13/17992	0.0644932	0.153317	ATP2B1
GOBP_HYPEROSMOTIC_SALINITY_RESPONSE	1/92	13/17992	0.0644932	0.153317	FBP1
GOBP_INDOLALKYLAMINE_METABOLIC_PROCESS	1/92	13/17992	0.0644932	0.153317	KYNU
GOBP_MACROPHAGE_APOPTOTIC_PROCESS	1/92	13/17992	0.0644932	0.153317	ST6GAL1
GOBP_NEGATIVE_REGULATION_OF_CYTOSOLIC_CALCIUM_ION_CONCENTRATION	1/92	13/17992	0.0644932	0.153317	ATP2B1
GOBP_POSITIVE_REGULATION_OF_AUTOPHAGY_OF_MITOCHONDRION	1/92	13/17992	0.0644932	0.153317	SLC25A4
GOBP_POSITIVE_REGULATION_OF_ENDOPLASMIC_RETICULUM_UNFOLDED_PROTEIN_RESPONSE	1/92	13/17992	0.0644932	0.153317	PIK3R1
GOBP_POSITIVE_REGULATION_OF_VASCULAR_ASSOCIATED_SMOOTH_MUSCLE_CELL_DIFFERENTIATION	1/92	13/17992	0.0644932	0.153317	SOD2
GOBP_PTERIDINE_CONTAINING_COMPOUND_BIOSYNTHETIC_PROCESS	1/92	13/17992	0.0644932	0.153317	GCH1
GOBP_REGULATION_OF_CELLULAR_RESPONSE_TO_OSMOTIC_STRESS	1/92	13/17992	0.0644932	0.153317	PTGS2
GOBP_REGULATION_OF_MITOPHAGY	1/92	13/17992	0.0644932	0.153317	SLC25A4
GOBP_TETRAPYRROLE_CATABOLIC_PROCESS	1/92	13/17992	0.0644932	0.153317	HMOX1
GOBP_UREA_TRANSPORT	1/92	13/17992	0.0644932	0.153317	AQP9
GOBP_SMOOTH_MUSCLE_CELL_PROLIFERATION	3/92	180/17992	0.0648714	0.154002	SOD2/PTGS2/HMOX1
GOBP_GLYCOSYL_COMPOUND_METABOLIC_PROCESS	2/92	82/17992	0.0660185	0.156508	UPP1/GLA
GOBP_STRIATED_MUSCLE_CONTRACTION	3/92	182/17992	0.0665934	0.157654	ATP1A1/PDE4B/PDE4D
GOBP_CARBOHYDRATE_DERIVATIVE_TRANSPORT	2/92	83/17992	0.06743	0.159194	SLC25A4/SLC29A1
GOBP_LEUKOCYTE_DEGRANULATION	2/92	83/17992	0.06743	0.159194	PTGDS/HMOX1
GOBP_ALDEHYDE_CATABOLIC_PROCESS	1/92	14/17992	0.0692802	0.159391	ALDH2
GOBP_CDP_DIACYLGLYCEROL_METABOLIC_PROCESS	1/92	14/17992	0.0692802	0.159391	AGPAT2
GOBP_CELLULAR_RESPONSE_TO_ETHANOL	1/92	14/17992	0.0692802	0.159391	SOD2
GOBP_DEOXYRIBONUCLEOSIDE_MONOPHOSPHATE_CATABOLIC_PROCESS	1/92	14/17992	0.0692802	0.159391	UPP1
GOBP_GMP_BIOSYNTHETIC_PROCESS	1/92	14/17992	0.0692802	0.159391	IMPDH2
GOBP_HEMOGLOBIN_BIOSYNTHETIC_PROCESS	1/92	14/17992	0.0692802	0.159391	ALAS1
GOBP_IMMUNOLOGICAL_MEMORY_FORMATION_PROCESS	1/92	14/17992	0.0692802	0.159391	ST3GAL1
GOBP_KETONE_CATABOLIC_PROCESS	1/92	14/17992	0.0692802	0.159391	KYNU
GOBP_NEGATIVE_REGULATION_OF_LEUKOCYTE_DEGRANULATION	1/92	14/17992	0.0692802	0.159391	HMOX1
GOBP_NEGATIVE_REGULATION_OF_MAST_CELL_ACTIVATION	1/92	14/17992	0.0692802	0.159391	HMOX1
GOBP_NEGATIVE_REGULATION_OF_MITOCHONDRIAL_OUTER_MEMBRANE_PERMEABILIZATION_INVOLVED_IN_APOPTOTIC_SIGNALING_PATHWAY	1/92	14/17992	0.0692802	0.159391	SLC25A4
GOBP_NERVOUS_SYSTEM_PROCESS_INVOLVED_IN_REGULATION_OF_SYSTEMIC_ARTERIAL_BLOOD_PRESSURE	1/92	14/17992	0.0692802	0.159391	SOD2
GOBP_POSITIVE_REGULATION_OF_PHOSPHOLIPID_METABOLIC_PROCESS	1/92	14/17992	0.0692802	0.159391	ACSL3
GOBP_PRIMARY_ALCOHOL_BIOSYNTHETIC_PROCESS	1/92	14/17992	0.0692802	0.159391	H6PD
GOBP_PRIMARY_AMINO_COMPOUND_METABOLIC_PROCESS	1/92	14/17992	0.0692802	0.159391	ALDH2
GOBP_REGULATION_OF_HIGH_VOLTAGE_GATED_CALCIUM_CHANNEL_ACTIVITY	1/92	14/17992	0.0692802	0.159391	PDE4B
GOBP_RESPONSE_TO_EPINEPHRINE	1/92	14/17992	0.0692802	0.159391	PDE4B
GOBP_SPHINGOSINE_BIOSYNTHETIC_PROCESS	1/92	14/17992	0.0692802	0.159391	SPTLC2
GOBP_XENOBIOTIC_TRANSMEMBRANE_TRANSPORT	1/92	14/17992	0.0692802	0.159391	SLC29A1
GOBP_CYCLIC_NUCLEOTIDE_MEDIATED_SIGNALING	2/92	85/17992	0.070283	0.161481	PDE4D/PDE3B
GOBP_GLUCOSE_METABOLIC_PROCESS	3/92	187/17992	0.0709897	0.162887	FBP1/NNMT/H6PD
GOBP_HOMEOSTASIS_OF_NUMBER_OF_CELLS	4/92	305/17992	0.0712078	0.163169	PDE4B/PRDX1/HMOX1/ALAS1
GOBP_EXTRINSIC_APOPTOTIC_SIGNALING_PATHWAY_VIA_DEATH_DOMAIN_RECEPTORS	2/92	86/17992	0.0717242	0.163914	PIK3R1/HMOX1
GOBP_POSITIVE_REGULATION_OF_PROTEIN_LOCALIZATION_TO_NUCLEUS	2/92	86/17992	0.0717242	0.163914	PIK3R1/PTGS2
GOBP_CELL_ADHESION_MEDIATED_BY_INTEGRIN	2/92	87/17992	0.073175	0.165032	PDE3B/CYP1B1
GOBP_REGULATION_OF_FIBROBLAST_PROLIFERATION	2/92	87/17992	0.073175	0.165032	SOD2/FTH1
GOBP_RESPONSE_TO_OSMOTIC_STRESS	2/92	87/17992	0.073175	0.165032	PTGS2/FBP1
GOBP_REGENERATION	3/92	190/17992	0.0736892	0.165032	SLC7A5/NNMT/HMOX1
GOBP_ATP_TRANSPORT	1/92	15/17992	0.0740431	0.165032	SLC25A4
GOBP_CELLULAR_HYPEROSMOTIC_RESPONSE	1/92	15/17992	0.0740431	0.165032	FBP1
GOBP_GLYCINE_TRANSPORT	1/92	15/17992	0.0740431	0.165032	SLC38A1
GOBP_NEGATIVE_REGULATION_OF_AMINO_ACID_TRANSPORT	1/92	15/17992	0.0740431	0.165032	SLC43A2
GOBP_NEGATIVE_REGULATION_OF_GLYCOLYTIC_PROCESS	1/92	15/17992	0.0740431	0.165032	FBP1
GOBP_NEGATIVE_REGULATION_OF_SMOOTH_MUSCLE_CELL_APOPTOTIC_PROCESS	1/92	15/17992	0.0740431	0.165032	SLC7A5
GOBP_NEGATIVE_REGULATION_OF_SMOOTH_MUSCLE_CONTRACTION	1/92	15/17992	0.0740431	0.165032	PTGS2
GOBP_POSITIVE_REGULATION_OF_STRIATED_MUSCLE_CONTRACTION	1/92	15/17992	0.0740431	0.165032	ATP1A1
GOBP_PRIMARY_ALCOHOL_CATABOLIC_PROCESS	1/92	15/17992	0.0740431	0.165032	ALDH2
GOBP_PURINE_CONTAINING_COMPOUND_SALVAGE	1/92	15/17992	0.0740431	0.165032	AMPD2
GOBP_PYRIMIDINE_RIBONUCLEOSIDE_TRIPHOSPHATE_BIOSYNTHETIC_PROCESS	1/92	15/17992	0.0740431	0.165032	UCK2
GOBP_REGULATION_OF_RESPIRATORY_SYSTEM_PROCESS	1/92	15/17992	0.0740431	0.165032	GLS
GOBP_REGULATION_OF_UNSATURATED_FATTY_ACID_BIOSYNTHETIC_PROCESS	1/92	15/17992	0.0740431	0.165032	PTGS2
GOBP_RIBONUCLEOSIDE_MONOPHOSPHATE_CATABOLIC_PROCESS	1/92	15/17992	0.0740431	0.165032	UPP1
GOBP_SODIUM_INDEPENDENT_ORGANIC_ANION_TRANSPORT	1/92	15/17992	0.0740431	0.165032	SLCO2A1
GOBP_REGULATION_OF_PLASMA_LIPOPROTEIN_PARTICLE_LEVELS	2/92	88/17992	0.0746353	0.166136	ACSL3/HMOX1
GOBP_NEGATIVE_REGULATION_OF_AUTOPHAGY	2/92	89/17992	0.076105	0.168934	SLC7A5/HMOX1
GOBP_VACUOLAR_LOCALIZATION	2/92	89/17992	0.076105	0.168934	PTGDS/HMOX1
GOBP_GLAND_DEVELOPMENT	5/92	442/17992	0.0761877	0.168934	SOD2/SLC7A5/CYP1B1/SLC29A1/HMOX1
GOBP_PROTEIN_TETRAMERIZATION	2/92	90/17992	0.0775839	0.171586	SOD2/GLS
GOBP_REGULATION_OF_LEUKOCYTE_APOPTOTIC_PROCESS	2/92	90/17992	0.0775839	0.171586	ST3GAL1/ST6GAL1
GOBP_AROMATIC_AMINO_ACID_FAMILY_CATABOLIC_PROCESS	1/92	16/17992	0.0787818	0.172235	KYNU
GOBP_EPITHELIAL_CELL_CELL_ADHESION	1/92	16/17992	0.0787818	0.172235	CYP1B1
GOBP_FOLIC_ACID_METABOLIC_PROCESS	1/92	16/17992	0.0787818	0.172235	MTHFD2
GOBP_PHOSPHATE_ION_TRANSMEMBRANE_TRANSPORT	1/92	16/17992	0.0787818	0.172235	SLC20A1
GOBP_POSITIVE_REGULATION_OF_BROWN_FAT_CELL_DIFFERENTIATION	1/92	16/17992	0.0787818	0.172235	PTGS2
GOBP_POSITIVE_REGULATION_OF_SMOOTH_MUSCLE_CELL_APOPTOTIC_PROCESS	1/92	16/17992	0.0787818	0.172235	SOD2
GOBP_PYRIMIDINE_NUCLEOSIDE_CATABOLIC_PROCESS	1/92	16/17992	0.0787818	0.172235	UPP1
GOBP_REGULATION_OF_CELL_COMMUNICATION_BY_ELECTRICAL_COUPLING	1/92	16/17992	0.0787818	0.172235	PDE4D
GOBP_REGULATION_OF_RESPONSE_TO_OSMOTIC_STRESS	1/92	16/17992	0.0787818	0.172235	PTGS2
GOBP_MULTICELLULAR_ORGANISMAL_RESPONSE_TO_STRESS	2/92	91/17992	0.0790719	0.172649	AQP9/GCH1
GOBP_REGULATION_OF_SODIUM_ION_TRANSPORT	2/92	92/17992	0.0805689	0.175694	ATP1A1/ATP1B3
HALLMARK_IL2_STAT5_SIGNALING	3/92	199/17992	0.0820579	0.177317	SLC2A3/ODC1/UCK2
HALLMARK_KRAS_SIGNALING_UP	3/92	200/17992	0.0830122	0.177317	PTGS2/ST6GAL1/GFPT2
HALLMARK_OXIDATIVE_PHOSPHORYLATION	3/92	200/17992	0.0830122	0.177317	OAT/SLC25A4/ALAS1
HALLMARK_P53_PATHWAY	3/92	200/17992	0.0830122	0.177317	UPP1/HMOX1/SLC3A2
GOBP_ASPARTATE_FAMILY_AMINO_ACID_CATABOLIC_PROCESS	1/92	17/17992	0.0834965	0.177317	ASRGL1
GOBP_CELLULAR_RESPONSE_TO_LEPTIN_STIMULUS	1/92	17/17992	0.0834965	0.177317	UGCG
GOBP_ESTROUS_CYCLE	1/92	17/17992	0.0834965	0.177317	CYP1B1
GOBP_GANGLION_DEVELOPMENT	1/92	17/17992	0.0834965	0.177317	CYP1B1
GOBP_HEAT_GENERATION	1/92	17/17992	0.0834965	0.177317	PTGS2
GOBP_IMMUNOLOGICAL_MEMORY_PROCESS	1/92	17/17992	0.0834965	0.177317	ST3GAL1
GOBP_NEGATIVE_REGULATION_OF_NITRIC_OXIDE_METABOLIC_PROCESS	1/92	17/17992	0.0834965	0.177317	GLA
GOBP_PHENOTYPIC_SWITCHING	1/92	17/17992	0.0834965	0.177317	SOD2
GOBP_PROTEIN_DEMANNOSYLATION	1/92	17/17992	0.0834965	0.177317	MAN1A1
GOBP_PROTEIN_LOCALIZATION_TO_NUCLEOLUS	1/92	17/17992	0.0834965	0.177317	GLUL
GOBP_REGULATION_OF_ACROSOME_REACTION	1/92	17/17992	0.0834965	0.177317	B4GALT1
GOBP_REGULATION_OF_KETONE_BIOSYNTHETIC_PROCESS	1/92	17/17992	0.0834965	0.177317	H6PD
GOBP_RESPONSE_TO_CORTICOSTERONE	1/92	17/17992	0.0834965	0.177317	ATP2B1
GOBP_TERPENOID_BIOSYNTHETIC_PROCESS	1/92	17/17992	0.0834965	0.177317	HMGCS1
GOBP_TOXIN_METABOLIC_PROCESS	1/92	17/17992	0.0834965	0.177317	CYP1B1
GOBP_CELLULAR_RESPONSE_TO_UV	2/92	94/17992	0.0835893	0.177317	PIK3R1/PTGS2
GOBP_REGULATION_OF_SYSTEMIC_ARTERIAL_BLOOD_PRESSURE	2/92	94/17992	0.0835893	0.177317	SOD2/PDE4D
GOBP_SELECTIVE_AUTOPHAGY	2/92	94/17992	0.0835893	0.177317	SLC25A4/SPTLC2
GOBP_POSITIVE_REGULATION_OF_ESTABLISHMENT_OF_PROTEIN_LOCALIZATION	4/92	324/17992	0.0845517	0.179137	PIK3R1/GLUL/PTGS2/ACSL3
GOBP_DICARBOXYLIC_ACID_TRANSPORT	2/92	95/17992	0.0851124	0.17988	SLC38A2/SLC16A1
GOBP_REGULATION_OF_FATTY_ACID_METABOLIC_PROCESS	2/92	95/17992	0.0851124	0.17988	ELOVL5/PTGS2
GOBP_NEUROTRANSMITTER_TRANSPORT	3/92	203/17992	0.0859042	0.181022	SLC38A2/SLC38A1/SLC29A1
GOBP_MONOSACCHARIDE_BIOSYNTHETIC_PROCESS	2/92	96/17992	0.086644	0.181022	FBP1/NNMT
HALLMARK_PROTEIN_SECRETION	2/92	96/17992	0.086644	0.181022	ATP1A1/GLA
GOBP_VASCULAR_ASSOCIATED_SMOOTH_MUSCLE_CELL_PROLIFERATION	2/92	97/17992	0.0881839	0.181022	SOD2/HMOX1
GOBP_CELLULAR_RESPONSE_TO_ATP	1/92	18/17992	0.0881874	0.181022	PTGS2
GOBP_CERAMIDE_TRANSPORT	1/92	18/17992	0.0881874	0.181022	CERT1
GOBP_CIRCADIAN_SLEEP_WAKE_CYCLE_SLEEP	1/92	18/17992	0.0881874	0.181022	PTGDS
GOBP_EPOXYGENASE_P450_PATHWAY	1/92	18/17992	0.0881874	0.181022	CYP1B1
GOBP_HEMOGLOBIN_METABOLIC_PROCESS	1/92	18/17992	0.0881874	0.181022	ALAS1
GOBP_HYDROGEN_PEROXIDE_BIOSYNTHETIC_PROCESS	1/92	18/17992	0.0881874	0.181022	SOD2
GOBP_IMP_METABOLIC_PROCESS	1/92	18/17992	0.0881874	0.181022	AMPD2
GOBP_INFLAMMATORY_RESPONSE_TO_WOUNDING	1/92	18/17992	0.0881874	0.181022	HMOX1
GOBP_NEGATIVE_REGULATION_OF_ANOIKIS	1/92	18/17992	0.0881874	0.181022	PIK3R3
GOBP_NEGATIVE_REGULATION_OF_MONOOXYGENASE_ACTIVITY	1/92	18/17992	0.0881874	0.181022	GLA
GOBP_NEGATIVE_REGULATION_OF_MYELOID_CELL_APOPTOTIC_PROCESS	1/92	18/17992	0.0881874	0.181022	ST6GAL1
GOBP_NEUROMUSCULAR_PROCESS_CONTROLLING_POSTURE	1/92	18/17992	0.0881874	0.181022	GCH1
GOBP_OLIGOSACCHARIDE_CATABOLIC_PROCESS	1/92	18/17992	0.0881874	0.181022	NEU1
GOBP_OXIDATIVE_DEMETHYLATION	1/92	18/17992	0.0881874	0.181022	TET2
GOBP_PROSTAGLANDIN_SECRETION	1/92	18/17992	0.0881874	0.181022	PTGS2
GOBP_PYRIMIDINE_RIBONUCLEOSIDE_TRIPHOSPHATE_METABOLIC_PROCESS	1/92	18/17992	0.0881874	0.181022	UCK2
GOBP_REGULATION_OF_PHOSPHOLIPID_BIOSYNTHETIC_PROCESS	1/92	18/17992	0.0881874	0.181022	ACSL3
GOBP_RESPONSE_TO_FOLLICLE_STIMULATING_HORMONE	1/92	18/17992	0.0881874	0.181022	CYP1B1
GOBP_RETINA_VASCULATURE_DEVELOPMENT_IN_CAMERA_TYPE_EYE	1/92	18/17992	0.0881874	0.181022	CYP1B1
GOBP_RETINAL_METABOLIC_PROCESS	1/92	18/17992	0.0881874	0.181022	CYP1B1
GOBP_RESPONSE_TO_KETONE	3/92	208/17992	0.0908187	0.186143	ATP2B1/FBP1/CYP1B1
GOBP_NEGATIVE_REGULATION_OF_INTRINSIC_APOPTOTIC_SIGNALING_PATHWAY	2/92	99/17992	0.0912883	0.186143	SOD2/PTGS2
GOBP_POSITIVE_REGULATION_OF_SMOOTH_MUSCLE_CELL_PROLIFERATION	2/92	99/17992	0.0912883	0.186143	PTGS2/HMOX1
GOBP_REGULATION_OF_STEROID_METABOLIC_PROCESS	2/92	99/17992	0.0912883	0.186143	ATP1A1/H6PD
GOBP_TERPENOID_METABOLIC_PROCESS	2/92	99/17992	0.0912883	0.186143	CYP1B1/HMGCS1
GOBP_CELLULAR_RESPONSE_TO_STEROID_HORMONE_STIMULUS	3/92	209/17992	0.0918156	0.186143	ATP1A1/ATP2B1/CYP1B1
GOBP_CELL_DEATH_IN_RESPONSE_TO_OXIDATIVE_STRESS	2/92	100/17992	0.0928525	0.186143	SOD2/CYP1B1
GOBP_MYELOID_CELL_ACTIVATION_INVOLVED_IN_IMMUNE_RESPONSE	2/92	100/17992	0.0928525	0.186143	PTGDS/HMOX1
GOBP_REGULATION_OF_CALCIUM_ION_TRANSMEMBRANE_TRANSPORTER_ACTIVITY	2/92	100/17992	0.0928525	0.186143	PDE4B/PDE4D
GOBP_SUBSTRATE_ADHESION_DEPENDENT_CELL_SPREADING	2/92	100/17992	0.0928525	0.186143	PIK3R1/ST6GAL1
GOBP_TRIGLYCERIDE_METABOLIC_PROCESS	2/92	100/17992	0.0928525	0.186143	GK/ACSL1
GOBP_DICARBOXYLIC_ACID_CATABOLIC_PROCESS	1/92	19/17992	0.0928545	0.186143	GLUL
GOBP_NEGATIVE_REGULATION_OF_OXIDATIVE_STRESS_INDUCED_INTRINSIC_APOPTOTIC_SIGNALING_PATHWAY	1/92	19/17992	0.0928545	0.186143	SOD2
GOBP_NUCLEOSIDE_MONOPHOSPHATE_CATABOLIC_PROCESS	1/92	19/17992	0.0928545	0.186143	UPP1
GOBP_POSITIVE_REGULATION_OF_GLUCONEOGENESIS	1/92	19/17992	0.0928545	0.186143	NNMT
GOBP_POSITIVE_REGULATION_OF_SMOOTH_MUSCLE_CELL_DIFFERENTIATION	1/92	19/17992	0.0928545	0.186143	SOD2
GOBP_POSITIVE_REGULATION_OF_SODIUM_ION_TRANSMEMBRANE_TRANSPORT	1/92	19/17992	0.0928545	0.186143	ATP1B3
GOBP_PYRIMIDINE_NUCLEOSIDE_TRIPHOSPHATE_BIOSYNTHETIC_PROCESS	1/92	19/17992	0.0928545	0.186143	UCK2
GOBP_REGULATION_OF_GLUTAMATE_SECRETION	1/92	19/17992	0.0928545	0.186143	SLC38A2
GOBP_REGULATION_OF_PROTEIN_KINASE_A_SIGNALING	1/92	19/17992	0.0928545	0.186143	PDE4A
GOBP_REGULATION_OF_CARBOHYDRATE_BIOSYNTHETIC_PROCESS	2/92	101/17992	0.0944245	0.18907	FBP1/NNMT
GOBP_REGULATION_OF_NEUROTRANSMITTER_LEVELS	3/92	212/17992	0.0948336	0.189667	SLC38A2/SLC38A1/SLC29A1
GOBP_NEGATIVE_REGULATION_OF_CATABOLIC_PROCESS	4/92	338/17992	0.095116	0.19001	PDE3B/SLC7A5/FBP1/HMOX1
GOBP_LIPOPROTEIN_BIOSYNTHETIC_PROCESS	2/92	102/17992	0.0960043	0.191168	GLUL/UGCG
GOBP_POSITIVE_REGULATION_OF_PROTEIN_LOCALIZATION_TO_MEMBRANE	2/92	102/17992	0.0960043	0.191168	PIK3R1/ACSL3
GOBP_CELLULAR_RESPONSE_TO_ABIOTIC_STIMULUS	4/92	341/17992	0.0974581	0.191168	PIK3R1/SLC38A2/PTGS2/FBP1
GOBP_AMIDE_CATABOLIC_PROCESS	1/92	20/17992	0.097498	0.191168	OAT
GOBP_ARGININE_METABOLIC_PROCESS	1/92	20/17992	0.097498	0.191168	OAT
GOBP_CELLULAR_RESPONSE_TO_GONADOTROPIN_STIMULUS	1/92	20/17992	0.097498	0.191168	CYP1B1
GOBP_FATTY_ACID_TRANSMEMBRANE_TRANSPORT	1/92	20/17992	0.097498	0.191168	ACSL1
GOBP_NEUTROPHIL_HOMEOSTASIS	1/92	20/17992	0.097498	0.191168	PDE4B
GOBP_REGULATION_OF_CATECHOLAMINE_METABOLIC_PROCESS	1/92	20/17992	0.097498	0.191168	ALDH2
GOBP_REGULATION_OF_HYDROGEN_PEROXIDE_METABOLIC_PROCESS	1/92	20/17992	0.097498	0.191168	SOD2
GOBP_RESPONSE_TO_IMMOBILIZATION_STRESS	1/92	20/17992	0.097498	0.191168	SOD2
GOBP_RESPONSE_TO_MAGNESIUM_ION	1/92	20/17992	0.097498	0.191168	FBP1
GOBP_RIBONUCLEOSIDE_CATABOLIC_PROCESS	1/92	20/17992	0.097498	0.191168	UPP1
GOBP_SPHINGOMYELIN_METABOLIC_PROCESS	1/92	20/17992	0.097498	0.191168	SPTLC2
GOBP_REGULATION_OF_GLUCOSE_METABOLIC_PROCESS	2/92	103/17992	0.0975917	0.191168	FBP1/NNMT
GOBP_REGULATION_OF_PROTEIN_LOCALIZATION_TO_PLASMA_MEMBRANE	2/92	103/17992	0.0975917	0.191168	PIK3R1/ACSL3
GOBP_RESPONSE_TO_LEUKEMIA_INHIBITORY_FACTOR	2/92	103/17992	0.0975917	0.191168	MAT2A/GFPT2
GOBP_REGULATION_OF_RESPONSE_TO_OXIDATIVE_STRESS	2/92	104/17992	0.0991866	0.194071	SOD2/GCH1
GOBP_CELLULAR_RESPONSE_TO_FLUID_SHEAR_STRESS	1/92	21/17992	0.102118	0.196884	PTGS2
GOBP_ETHANOL_METABOLIC_PROCESS	1/92	21/17992	0.102118	0.196884	ALDH2
GOBP_GLYCOSIDE_METABOLIC_PROCESS	1/92	21/17992	0.102118	0.196884	GLA
GOBP_INTERLEUKIN_5_PRODUCTION	1/92	21/17992	0.102118	0.196884	PDE4D
GOBP_LINOLEIC_ACID_METABOLIC_PROCESS	1/92	21/17992	0.102118	0.196884	ELOVL5
GOBP_MITOCHONDRION_MORPHOGENESIS	1/92	21/17992	0.102118	0.196884	CERT1
GOBP_NEGATIVE_REGULATION_OF_ATP_METABOLIC_PROCESS	1/92	21/17992	0.102118	0.196884	FBP1
GOBP_OVULATION	1/92	21/17992	0.102118	0.196884	PTGS2
GOBP_PHOSPHATIDYLINOSITOL_3_PHOSPHATE_BIOSYNTHETIC_PROCESS	1/92	21/17992	0.102118	0.196884	PIK3R3
GOBP_POSITIVE_REGULATION_OF_GLIAL_CELL_PROLIFERATION	1/92	21/17992	0.102118	0.196884	SLC7A5
GOBP_POSITIVE_REGULATION_OF_REACTIVE_OXYGEN_SPECIES_BIOSYNTHETIC_PROCESS	1/92	21/17992	0.102118	0.196884	SOD2
GOBP_RESPONSE_TO_LEAD_ION	1/92	21/17992	0.102118	0.196884	PTGS2
GOBP_RESPONSE_TO_LEPTIN	1/92	21/17992	0.102118	0.196884	UGCG
GOBP_REGULATION_OF_HEART_RATE	2/92	106/17992	0.102398	0.197203	PDE4D/GCH1
GOBP_SIGNAL_RELEASE	5/92	485/17992	0.102886	0.197919	SLC38A2/GLUL/PTGS2/SLC16A10/SLC16A1
GOBP_REGULATION_OF_NUCLEOCYTOPLASMIC_TRANSPORT	2/92	107/17992	0.104015	0.199868	PIK3R1/PTGS2
GOBP_REGULATION_OF_AUTOPHAGY	4/92	351/17992	0.10546	0.201663	SLC7A5/SLC25A4/SPTLC2/HMOX1
GOBP_POLYSACCHARIDE_METABOLIC_PROCESS	2/92	108/17992	0.105639	0.201663	CSGALNACT2/B4GALT5
GOBP_CELLULAR_LIPID_CATABOLIC_PROCESS	3/92	223/17992	0.106242	0.201663	NEU1/CYP1B1/GLA
GOBP_ALDITOL_METABOLIC_PROCESS	1/92	22/17992	0.106715	0.201663	GK
GOBP_INTESTINAL_LIPID_ABSORPTION	1/92	22/17992	0.106715	0.201663	UGCG
GOBP_NADPH_REGENERATION	1/92	22/17992	0.106715	0.201663	H6PD
GOBP_NEGATIVE_REGULATION_OF_MEMBRANE_PERMEABILITY	1/92	22/17992	0.106715	0.201663	SLC25A4
GOBP_NEGATIVE_REGULATION_OF_PROGRAMMED_NECROTIC_CELL_DEATH	1/92	22/17992	0.106715	0.201663	SLC25A4
GOBP_NEGATIVE_REGULATION_OF_SYSTEMIC_ARTERIAL_BLOOD_PRESSURE	1/92	22/17992	0.106715	0.201663	SOD2
GOBP_POSITIVE_REGULATION_OF_BLOOD_VESSEL_ENDOTHELIAL_CELL_PROLIFERATION_INVOLVED_IN_SPROUTING_ANGIOGENESIS	1/92	22/17992	0.106715	0.201663	HMOX1
GOBP_POSITIVE_REGULATION_OF_NITRIC_OXIDE_SYNTHASE_ACTIVITY	1/92	22/17992	0.106715	0.201663	GCH1
GOBP_POSITIVE_REGULATION_OF_TRANSFORMING_GROWTH_FACTOR_BETA_PRODUCTION	1/92	22/17992	0.106715	0.201663	PTGS2
GOBP_PYRIMIDINE_NUCLEOTIDE_CATABOLIC_PROCESS	1/92	22/17992	0.106715	0.201663	UPP1
GOBP_SPHINGOID_METABOLIC_PROCESS	1/92	22/17992	0.106715	0.201663	SPTLC2
GOBP_TERTIARY_ALCOHOL_METABOLIC_PROCESS	1/92	22/17992	0.106715	0.201663	H6PD
GOBP_NEGATIVE_REGULATION_OF_LIPID_METABOLIC_PROCESS	2/92	109/17992	0.10727	0.202489	ATP1A1/PDE3B
GOBP_POSITIVE_REGULATION_OF_EPITHELIAL_CELL_PROLIFERATION	3/92	225/17992	0.108373	0.204346	GLUL/B4GALT1/HMOX1
GOBP_APOPTOTIC_MITOCHONDRIAL_CHANGES	2/92	110/17992	0.108907	0.205128	SOD2/SLC25A4
GOBP_REGULATION_OF_VASCULATURE_DEVELOPMENT	4/92	357/17992	0.110401	0.206884	GLUL/PDE3B/CYP1B1/HMOX1
GOBP_REGULATION_OF_OXIDOREDUCTASE_ACTIVITY	2/92	111/17992	0.110551	0.206884	GCH1/GLA
GOBP_RESPONSE_TO_HEAT	2/92	111/17992	0.110551	0.206884	PTGS2/HMOX1
GOBP_AMMONIUM_ION_METABOLIC_PROCESS	1/92	23/17992	0.111288	0.206884	ALDH2
GOBP_CELLULAR_RESPONSE_TO_VITAMIN_D	1/92	23/17992	0.111288	0.206884	ATP2B1
GOBP_CIRCADIAN_SLEEP_WAKE_CYCLE	1/92	23/17992	0.111288	0.206884	PTGDS
GOBP_GROWTH_HORMONE_RECEPTOR_SIGNALING_PATHWAY	1/92	23/17992	0.111288	0.206884	PIK3R1
GOBP_INFLAMMATORY_CELL_APOPTOTIC_PROCESS	1/92	23/17992	0.111288	0.206884	ST6GAL1
GOBP_NEGATIVE_REGULATION_OF_ORGANIC_ACID_TRANSPORT	1/92	23/17992	0.111288	0.206884	SLC43A2
GOBP_NUCLEOTIDE_TRANSMEMBRANE_TRANSPORT	1/92	23/17992	0.111288	0.206884	SLC25A4
GOBP_PEPTIDE_CATABOLIC_PROCESS	1/92	23/17992	0.111288	0.206884	LTA4H
GOBP_POSITIVE_REGULATION_OF_EMBRYONIC_DEVELOPMENT	1/92	23/17992	0.111288	0.206884	B4GALT5
GOBP_AMEBOIDAL_TYPE_CELL_MIGRATION	5/92	499/17992	0.112474	0.208863	GLUL/PTGS2/CYP1B1/HMOX1/PIK3R3
GOBP_CALCIUM_ION_TRANSMEMBRANE_TRANSPORT	4/92	360/17992	0.112911	0.209447	PDE4B/PDE4D/ATP2B1/PLCB4
GOBP_MYELOID_LEUKOCYTE_MEDIATED_IMMUNITY	2/92	113/17992	0.113859	0.210523	PTGDS/HMOX1
GOBP_SMOOTH_MUSCLE_CONTRACTION	2/92	113/17992	0.113859	0.210523	ATP2B1/PTGS2
HALLMARK_UNFOLDED_PROTEIN_RESPONSE	2/92	113/17992	0.113859	0.210523	SLC7A5/MTHFD2
GOBP_ACUTE_INFLAMMATORY_RESPONSE	2/92	114/17992	0.115523	0.21144	B4GALT1/PTGS2
GOBP_DEOXYRIBONUCLEOSIDE_MONOPHOSPHATE_METABOLIC_PROCESS	1/92	24/17992	0.115838	0.21144	UPP1
GOBP_EMBRYONIC_HEMOPOIESIS	1/92	24/17992	0.115838	0.21144	TPO
GOBP_NEGATIVE_REGULATION_OF_MUSCLE_CONTRACTION	1/92	24/17992	0.115838	0.21144	PTGS2
GOBP_NEGATIVE_REGULATION_OF_T_CELL_APOPTOTIC_PROCESS	1/92	24/17992	0.115838	0.21144	ST3GAL1
GOBP_OLEFINIC_COMPOUND_BIOSYNTHETIC_PROCESS	1/92	24/17992	0.115838	0.21144	H6PD
GOBP_PROTEIN_N_LINKED_GLYCOSYLATION_VIA_ASPARAGINE	1/92	24/17992	0.115838	0.21144	ST6GAL1
GOBP_PYRIMIDINE_DEOXYRIBONUCLEOTIDE_METABOLIC_PROCESS	1/92	24/17992	0.115838	0.21144	UPP1
GOBP_PYRIMIDINE_NUCLEOSIDE_METABOLIC_PROCESS	1/92	24/17992	0.115838	0.21144	UPP1
GOBP_REGULATION_OF_BROWN_FAT_CELL_DIFFERENTIATION	1/92	24/17992	0.115838	0.21144	PTGS2
GOBP_REGULATION_OF_RESPIRATORY_GASEOUS_EXCHANGE	1/92	24/17992	0.115838	0.21144	GLS
GOBP_SULFATION	1/92	24/17992	0.115838	0.21144	CHSY1
GOBP_MAINTENANCE_OF_LOCATION_IN_CELL	3/92	232/17992	0.115959	0.21144	FTH1/PDE4D/PLCB4
GOBP_REGULATION_OF_ENDOTHELIAL_CELL_MIGRATION	3/92	233/17992	0.117059	0.213219	GLUL/PTGS2/HMOX1
GOBP_ADENYLATE_CYCLASE_MODULATING_G_PROTEIN_COUPLED_RECEPTOR_SIGNALING_PATHWAY	3/92	234/17992	0.118163	0.215001	PDE4B/PDE4D/PDE4A
GOBP_AMP_METABOLIC_PROCESS	1/92	25/17992	0.120365	0.216253	AMPD2
GOBP_CARBOHYDRATE_PHOSPHORYLATION	1/92	25/17992	0.120365	0.216253	PFKFB3
GOBP_DECIDUALIZATION	1/92	25/17992	0.120365	0.216253	PTGS2
GOBP_GLUTAMATE_SECRETION	1/92	25/17992	0.120365	0.216253	SLC38A2
GOBP_GTP_METABOLIC_PROCESS	1/92	25/17992	0.120365	0.216253	IMPDH2
GOBP_NEGATIVE_REGULATION_OF_NUCLEOTIDE_METABOLIC_PROCESS	1/92	25/17992	0.120365	0.216253	FBP1
GOBP_POSITIVE_REGULATION_OF_FATTY_ACID_TRANSPORT	1/92	25/17992	0.120365	0.216253	ACSL1
GOBP_PROTEIN_DEGLYCOSYLATION	1/92	25/17992	0.120365	0.216253	MAN1A1
GOBP_PYRIMIDINE_NUCLEOSIDE_TRIPHOSPHATE_METABOLIC_PROCESS	1/92	25/17992	0.120365	0.216253	UCK2
GOBP_REGULATION_OF_ANOIKIS	1/92	25/17992	0.120365	0.216253	PIK3R3
GOBP_REGULATION_OF_VASCULAR_ASSOCIATED_SMOOTH_MUSCLE_CELL_DIFFERENTIATION	1/92	25/17992	0.120365	0.216253	SOD2
GOBP_RESPONSE_TO_LITHIUM_ION	1/92	25/17992	0.120365	0.216253	PTGS2
GOBP_LEUKOCYTE_APOPTOTIC_PROCESS	2/92	117/17992	0.120551	0.216361	ST3GAL1/ST6GAL1
GOBP_REGULATION_OF_OSSIFICATION	2/92	118/17992	0.122239	0.219161	ATP2B1/CHSY1
GOBP_AXON_ENSHEATHMENT_IN_CENTRAL_NERVOUS_SYSTEM	1/92	26/17992	0.124869	0.221101	B4GALT5
GOBP_MEMBRANE_REPOLARIZATION_DURING_CARDIAC_MUSCLE_CELL_ACTION_POTENTIAL	1/92	26/17992	0.124869	0.221101	ATP1A1
GOBP_NEGATIVE_REGULATION_OF_LIPID_CATABOLIC_PROCESS	1/92	26/17992	0.124869	0.221101	PDE3B
GOBP_NEGATIVE_REGULATION_OF_REGULATED_SECRETORY_PATHWAY	1/92	26/17992	0.124869	0.221101	HMOX1
GOBP_NUCLEOSIDE_CATABOLIC_PROCESS	1/92	26/17992	0.124869	0.221101	UPP1
GOBP_REGULATION_OF_MITOCHONDRIAL_OUTER_MEMBRANE_PERMEABILIZATION_INVOLVED_IN_APOPTOTIC_SIGNALING_PATHWAY	1/92	26/17992	0.124869	0.221101	SLC25A4
GOBP_REGULATION_OF_RYANODINE_SENSITIVE_CALCIUM_RELEASE_CHANNEL_ACTIVITY	1/92	26/17992	0.124869	0.221101	PDE4D
GOBP_REGULATION_OF_THE_FORCE_OF_HEART_CONTRACTION	1/92	26/17992	0.124869	0.221101	ATP1A1
GOBP_SEQUESTERING_OF_METAL_ION	1/92	26/17992	0.124869	0.221101	FTH1
GOBP_VASCULAR_ASSOCIATED_SMOOTH_MUSCLE_CONTRACTION	1/92	26/17992	0.124869	0.221101	ATP2B1
GOBP_WATER_TRANSPORT	1/92	26/17992	0.124869	0.221101	AQP9
GOBP_XENOBIOTIC_CATABOLIC_PROCESS	1/92	26/17992	0.124869	0.221101	ACSL1
GOBP_BONE_MINERALIZATION	2/92	120/17992	0.125633	0.221766	ATP2B1/PTGS2
GOBP_DNA_MODIFICATION	2/92	120/17992	0.125633	0.221766	TET2/CYP1B1
GOBP_RESPONSE_TO_ESTRADIOL	2/92	120/17992	0.125633	0.221766	PTGS2/CYP1B1
GOBP_MYELOID_LEUKOCYTE_MIGRATION	3/92	242/17992	0.127133	0.224184	PIK3R1/PDE4B/B4GALT1
GOBP_CYTOKINE_PRODUCTION_INVOLVED_IN_IMMUNE_RESPONSE	2/92	122/17992	0.129049	0.225312	SLC7A5/HMOX1
GOBP_BRANCHED_CHAIN_AMINO_ACID_METABOLIC_PROCESS	1/92	27/17992	0.129351	0.225312	BCAT1
GOBP_HYPEROSMOTIC_RESPONSE	1/92	27/17992	0.129351	0.225312	FBP1
GOBP_NEGATIVE_REGULATION_OF_AMINE_TRANSPORT	1/92	27/17992	0.129351	0.225312	SLC43A2
GOBP_NEGATIVE_REGULATION_OF_NECROTIC_CELL_DEATH	1/92	27/17992	0.129351	0.225312	SLC25A4
GOBP_PHOSPHATE_ION_TRANSPORT	1/92	27/17992	0.129351	0.225312	SLC20A1
GOBP_POLYOL_CATABOLIC_PROCESS	1/92	27/17992	0.129351	0.225312	GK
GOBP_POSITIVE_REGULATION_OF_INTERLEUKIN_17_PRODUCTION	1/92	27/17992	0.129351	0.225312	SLC7A5
GOBP_POSITIVE_REGULATION_OF_INTERLEUKIN_4_PRODUCTION	1/92	27/17992	0.129351	0.225312	SLC7A5
GOBP_PROTEIN_HETEROOLIGOMERIZATION	1/92	27/17992	0.129351	0.225312	MAT2A
GOBP_RESPONSE_TO_SALT_STRESS	1/92	27/17992	0.129351	0.225312	FBP1
GOBP_SYNAPTIC_TRANSMISSION_DOPAMINERGIC	1/92	27/17992	0.129351	0.225312	PTGS2
GOBP_REGULATION_OF_APOPTOTIC_SIGNALING_PATHWAY	4/92	381/17992	0.131175	0.228258	SOD2/SLC25A4/PTGS2/HMOX1
GOBP_RESPIRATORY_ELECTRON_TRANSPORT_CHAIN	2/92	124/17992	0.132487	0.229349	SOD2/NDUFS5
GOBP_ADRENAL_GLAND_DEVELOPMENT	1/92	28/17992	0.133809	0.229349	CYP1B1
GOBP_CELL_JUNCTION_DISASSEMBLY	1/92	28/17992	0.133809	0.229349	PIK3R1
GOBP_CELLULAR_MODIFIED_AMINO_ACID_BIOSYNTHETIC_PROCESS	1/92	28/17992	0.133809	0.229349	GCH1
GOBP_GASTRULATION_WITH_MOUTH_FORMING_SECOND	1/92	28/17992	0.133809	0.229349	UGDH
GOBP_GLUCOSE_6_PHOSPHATE_METABOLIC_PROCESS	1/92	28/17992	0.133809	0.229349	H6PD
GOBP_GMP_METABOLIC_PROCESS	1/92	28/17992	0.133809	0.229349	IMPDH2
GOBP_INOSITOL_PHOSPHATE_BIOSYNTHETIC_PROCESS	1/92	28/17992	0.133809	0.229349	ITPKC
GOBP_LONG_CHAIN_FATTY_ACID_BIOSYNTHETIC_PROCESS	1/92	28/17992	0.133809	0.229349	LTC4S
GOBP_LUNG_CELL_DIFFERENTIATION	1/92	28/17992	0.133809	0.229349	LTA4H
GOBP_PHOSPHATIDYLETHANOLAMINE_METABOLIC_PROCESS	1/92	28/17992	0.133809	0.229349	ETNK1
GOBP_POSITIVE_REGULATION_OF_ACUTE_INFLAMMATORY_RESPONSE	1/92	28/17992	0.133809	0.229349	PTGS2
GOBP_PROTEIN_AUTOPROCESSING	1/92	28/17992	0.133809	0.229349	ASRGL1
GOBP_REGULATION_OF_CARDIAC_CONDUCTION	1/92	28/17992	0.133809	0.229349	ATP2B1
GOBP_REGULATION_OF_HISTONE_H3_K4_METHYLATION	1/92	28/17992	0.133809	0.229349	NNMT
GOBP_MUSCLE_CELL_PROLIFERATION	3/92	249/17992	0.135179	0.231464	SOD2/PTGS2/HMOX1
GOBP_CARBOHYDRATE_HOMEOSTASIS	3/92	251/17992	0.137509	0.234374	PIK3R1/SLC29A1/SLC16A1
GOBP_RESPONSE_TO_ETHANOL	2/92	127/17992	0.137684	0.234374	SOD2/ST6GAL1
GOBP_DEOXYRIBONUCLEOTIDE_CATABOLIC_PROCESS	1/92	29/17992	0.138245	0.234374	UPP1
GOBP_ESTABLISHMENT_OF_SKIN_BARRIER	1/92	29/17992	0.138245	0.234374	UGCG
GOBP_PHOSPHATIDYLCHOLINE_BIOSYNTHETIC_PROCESS	1/92	29/17992	0.138245	0.234374	ACSL3
GOBP_POSITIVE_REGULATION_OF_LAMELLIPODIUM_ASSEMBLY	1/92	29/17992	0.138245	0.234374	PIK3R1
GOBP_POSITIVE_REGULATION_OF_POTASSIUM_ION_TRANSMEMBRANE_TRANSPORTER_ACTIVITY	1/92	29/17992	0.138245	0.234374	ATP1B3
GOBP_PROTEIN_LIPID_COMPLEX_ASSEMBLY	1/92	29/17992	0.138245	0.234374	ACSL3
GOBP_QUATERNARY_AMMONIUM_GROUP_TRANSPORT	1/92	29/17992	0.138245	0.234374	SLC38A2
GOBP_REGULATION_OF_OXIDATIVE_STRESS_INDUCED_INTRINSIC_APOPTOTIC_SIGNALING_PATHWAY	1/92	29/17992	0.138245	0.234374	SOD2
GOBP_CELLULAR_RESPONSE_TO_LIGHT_STIMULUS	2/92	128/17992	0.139426	0.235909	PIK3R1/PTGS2
GOBP_REGULATION_OF_PROTEIN_LOCALIZATION_TO_CELL_PERIPHERY	2/92	128/17992	0.139426	0.235909	PIK3R1/ACSL3
GOBP_NEUTRAL_LIPID_METABOLIC_PROCESS	2/92	129/17992	0.141173	0.23863	GK/ACSL1
GOBP_BILE_ACID_AND_BILE_SALT_TRANSPORT	1/92	30/17992	0.142659	0.239723	AQP9
GOBP_C4_DICARBOXYLATE_TRANSPORT	1/92	30/17992	0.142659	0.239723	SLC16A1
GOBP_POSITIVE_REGULATION_OF_PROTEIN_DEACETYLATION	1/92	30/17992	0.142659	0.239723	NNMT
GOBP_POSITIVE_REGULATION_OF_VASOCONSTRICTION	1/92	30/17992	0.142659	0.239723	PTGS2
GOBP_REGULATION_OF_ENDOPLASMIC_RETICULUM_UNFOLDED_PROTEIN_RESPONSE	1/92	30/17992	0.142659	0.239723	PIK3R1
GOBP_RESPONSE_TO_GONADOTROPIN	1/92	30/17992	0.142659	0.239723	CYP1B1
GOBP_INSULIN_RECEPTOR_SIGNALING_PATHWAY	2/92	130/17992	0.142925	0.239935	PIK3R1/PIK3R3
GOBP_RESPONSE_TO_TUMOR_NECROSIS_FACTOR	3/92	256/17992	0.143396	0.240491	PTGS2/GCH1/CYP1B1
GOBP_RESPONSE_TO_ENDOPLASMIC_RETICULUM_STRESS	3/92	258/17992	0.145775	0.243286	PIK3R1/MAN1A1/CERT1
GOBP_POSITIVE_REGULATION_OF_ENDOTHELIAL_CELL_MIGRATION	2/92	132/17992	0.146443	0.243286	PTGS2/HMOX1
GOBP_PEPTIDE_TRANSPORT	3/92	259/17992	0.146969	0.243286	GLUL/SLC16A10/SLC16A1
GOBP_CELLULAR_RESPONSE_TO_CADMIUM_ION	1/92	31/17992	0.14705	0.243286	HMOX1
GOBP_MEMBRANE_REPOLARIZATION_DURING_ACTION_POTENTIAL	1/92	31/17992	0.14705	0.243286	ATP1A1
GOBP_MITOCHONDRIAL_GENOME_MAINTENANCE	1/92	31/17992	0.14705	0.243286	SLC25A4
GOBP_NEGATIVE_REGULATION_OF_EXTRINSIC_APOPTOTIC_SIGNALING_PATHWAY_VIA_DEATH_DOMAIN_RECEPTORS	1/92	31/17992	0.14705	0.243286	HMOX1
GOBP_NEGATIVE_REGULATION_OF_PEPTIDYL_SERINE_PHOSPHORYLATION	1/92	31/17992	0.14705	0.243286	PDE4D
GOBP_NEGATIVE_REGULATION_OF_STEROID_METABOLIC_PROCESS	1/92	31/17992	0.14705	0.243286	ATP1A1
GOBP_NUCLEOBASE_CONTAINING_SMALL_MOLECULE_CATABOLIC_PROCESS	1/92	31/17992	0.14705	0.243286	UPP1
GOBP_POSITIVE_REGULATION_OF_CELL_SUBSTRATE_JUNCTION_ORGANIZATION	1/92	31/17992	0.14705	0.243286	PIK3R1
GOBP_POSITIVE_REGULATION_OF_FILOPODIUM_ASSEMBLY	1/92	31/17992	0.14705	0.243286	PIK3R1
GOBP_POSITIVE_REGULATION_OF_SMOOTH_MUSCLE_CONTRACTION	1/92	31/17992	0.14705	0.243286	PTGS2
GOBP_RESPONSE_TO_IRON_ION	1/92	31/17992	0.14705	0.243286	HMOX1
GOBP_NUCLEOSIDE_DIPHOSPHATE_METABOLIC_PROCESS	2/92	134/17992	0.149978	0.247645	FBP1/ENTPD1
GOBP_ACETYL_COA_METABOLIC_PROCESS	1/92	32/17992	0.151419	0.247645	HMGCS1
GOBP_ANGIOGENESIS_INVOLVED_IN_WOUND_HEALING	1/92	32/17992	0.151419	0.247645	B4GALT1
GOBP_AROMATIC_AMINO_ACID_METABOLIC_PROCESS	1/92	32/17992	0.151419	0.247645	KYNU
GOBP_CELLULAR_RESPONSE_TO_VITAMIN	1/92	32/17992	0.151419	0.247645	ATP2B1
GOBP_CHONDROCYTE_DEVELOPMENT	1/92	32/17992	0.151419	0.247645	CHSY1
GOBP_MATURE_B_CELL_DIFFERENTIATION_INVOLVED_IN_IMMUNE_RESPONSE	1/92	32/17992	0.151419	0.247645	ST3GAL1
GOBP_NEGATIVE_REGULATION_OF_OSTEOCLAST_DIFFERENTIATION	1/92	32/17992	0.151419	0.247645	PIK3R1
GOBP_POSITIVE_REGULATION_OF_MONOOXYGENASE_ACTIVITY	1/92	32/17992	0.151419	0.247645	GCH1
GOBP_POSITIVE_REGULATION_OF_SODIUM_ION_TRANSPORT	1/92	32/17992	0.151419	0.247645	ATP1B3
GOBP_REGULATION_OF_MYELOID_CELL_APOPTOTIC_PROCESS	1/92	32/17992	0.151419	0.247645	ST6GAL1
GOBP_RESPONSE_TO_ATP	1/92	32/17992	0.151419	0.247645	PTGS2
GOBP_INORGANIC_ION_IMPORT_ACROSS_PLASMA_MEMBRANE	2/92	136/17992	0.153531	0.25086	ATP1A1/ATP1B3
GOBP_SEQUESTERING_OF_CALCIUM_ION	2/92	137/17992	0.155314	0.253064	PDE4D/PLCB4
GOBP_HEPARAN_SULFATE_PROTEOGLYCAN_BIOSYNTHETIC_PROCESS	1/92	33/17992	0.155766	0.253064	UGDH
GOBP_PROTEIN_PALMITOYLATION	1/92	33/17992	0.155766	0.253064	GLUL
GOBP_REGULATION_OF_FATTY_ACID_TRANSPORT	1/92	33/17992	0.155766	0.253064	ACSL1
GOBP_REGULATION_OF_MAST_CELL_ACTIVATION_INVOLVED_IN_IMMUNE_RESPONSE	1/92	33/17992	0.155766	0.253064	HMOX1
GOBP_RESPONSE_TO_ANGIOTENSIN	1/92	33/17992	0.155766	0.253064	PTGS2
GOBP_REGULATION_OF_G_PROTEIN_COUPLED_RECEPTOR_SIGNALING_PATHWAY	2/92	138/17992	0.157101	0.25475	PDE4B/PDE4A
GOBP_RESPONSE_TO_TYPE_II_INTERFERON	2/92	138/17992	0.157101	0.25475	KYNU/GCH1
GOBP_LIPOPROTEIN_METABOLIC_PROCESS	2/92	139/17992	0.158891	0.25741	GLUL/UGCG
GOBP_LOW_DENSITY_LIPOPROTEIN_PARTICLE_CLEARANCE	1/92	34/17992	0.160091	0.257891	HMOX1
GOBP_NEGATIVE_REGULATION_OF_MACROAUTOPHAGY	1/92	34/17992	0.160091	0.257891	HMOX1
GOBP_POSITIVE_REGULATION_OF_MUSCLE_CELL_APOPTOTIC_PROCESS	1/92	34/17992	0.160091	0.257891	SOD2
GOBP_PROXIMAL_DISTAL_PATTERN_FORMATION	1/92	34/17992	0.160091	0.257891	CHSY1
GOBP_REGULATION_OF_SUPEROXIDE_METABOLIC_PROCESS	1/92	34/17992	0.160091	0.257891	GCH1
GOBP_RESPONSE_TO_FLUID_SHEAR_STRESS	1/92	34/17992	0.160091	0.257891	PTGS2
GOBP_T_CELL_RECEPTOR_SIGNALING_PATHWAY	2/92	140/17992	0.160686	0.258606	PDE4B/PDE4D
GOBP_ANOIKIS	1/92	35/17992	0.164394	0.260658	PIK3R3
GOBP_FLUID_TRANSPORT	1/92	35/17992	0.164394	0.260658	AQP9
GOBP_INTERLEUKIN_4_PRODUCTION	1/92	35/17992	0.164394	0.260658	SLC7A5
GOBP_MAINTENANCE_OF_BLOOD_BRAIN_BARRIER	1/92	35/17992	0.164394	0.260658	PTGS2
GOBP_MATERNAL_PLACENTA_DEVELOPMENT	1/92	35/17992	0.164394	0.260658	PTGS2
GOBP_NEGATIVE_REGULATION_OF_CYTOKINE_PRODUCTION_INVOLVED_IN_IMMUNE_RESPONSE	1/92	35/17992	0.164394	0.260658	HMOX1
GOBP_NEGATIVE_REGULATION_OF_OXIDOREDUCTASE_ACTIVITY	1/92	35/17992	0.164394	0.260658	GLA
GOBP_POSITIVE_REGULATION_OF_BLOOD_PRESSURE	1/92	35/17992	0.164394	0.260658	PDE4D
GOBP_POSITIVE_REGULATION_OF_RESPONSE_TO_ENDOPLASMIC_RETICULUM_STRESS	1/92	35/17992	0.164394	0.260658	PIK3R1
GOBP_PURINE_NUCLEOTIDE_TRANSPORT	1/92	35/17992	0.164394	0.260658	SLC25A4
GOBP_REGULATION_OF_PROGRAMMED_NECROTIC_CELL_DEATH	1/92	35/17992	0.164394	0.260658	SLC25A4
GOBP_REGULATION_OF_SYNAPTIC_TRANSMISSION_GABAERGIC	1/92	35/17992	0.164394	0.260658	SLC38A1
GOBP_RESPONSE_TO_GROWTH_HORMONE	1/92	35/17992	0.164394	0.260658	PIK3R1
GOBP_RESPONSE_TO_INTERLEUKIN_4	1/92	35/17992	0.164394	0.260658	IMPDH2
GOBP_RIBONUCLEOSIDE_METABOLIC_PROCESS	1/92	35/17992	0.164394	0.260658	UPP1
GOBP_TETRAPYRROLE_BIOSYNTHETIC_PROCESS	1/92	35/17992	0.164394	0.260658	ALAS1
GOBP_REGULATION_OF_PEPTIDYL_SERINE_PHOSPHORYLATION	2/92	143/17992	0.166092	0.263107	PDE4D/PTGS2
GOBP_B_CELL_ACTIVATION	3/92	276/17992	0.167744	0.264509	PIK3R1/ST3GAL1/PIK3R3
GOBP_PHOSPHATIDYLINOSITOL_3_KINASE_SIGNALING	2/92	144/17992	0.167902	0.264509	PIK3R1/HCST
GOBP_BILE_ACID_BIOSYNTHETIC_PROCESS	1/92	36/17992	0.168675	0.264509	HSD3B7
GOBP_MITOPHAGY	1/92	36/17992	0.168675	0.264509	SLC25A4
GOBP_NEGATIVE_REGULATION_OF_ACTIN_FILAMENT_BUNDLE_ASSEMBLY	1/92	36/17992	0.168675	0.264509	PIK3R1
GOBP_PHOSPHATIDIC_ACID_METABOLIC_PROCESS	1/92	36/17992	0.168675	0.264509	AGPAT2
GOBP_PIGMENT_CELL_DIFFERENTIATION	1/92	36/17992	0.168675	0.264509	SOD2
GOBP_PROTEIN_KINASE_A_SIGNALING	1/92	36/17992	0.168675	0.264509	PDE4A
GOBP_REGULATION_OF_PHOSPHOLIPID_METABOLIC_PROCESS	1/92	36/17992	0.168675	0.264509	ACSL3
GOBP_RELEASE_OF_SEQUESTERED_CALCIUM_ION_INTO_CYTOSOL_BY_ENDOPLASMIC_RETICULUM	1/92	36/17992	0.168675	0.264509	PDE4D
HALLMARK_ANGIOGENESIS	1/92	36/17992	0.168675	0.264509	SLCO2A1
GOBP_REGULATION_OF_FAT_CELL_DIFFERENTIATION	2/92	146/17992	0.171531	0.268742	SOD2/PTGS2
GOBP_VIRAL_PROCESS	4/92	424/17992	0.172029	0.269218	MGAT4A/ST3GAL1/ST6GAL1/SLC3A2
GOBP_MITOCHONDRIAL_OUTER_MEMBRANE_PERMEABILIZATION	1/92	37/17992	0.172934	0.269218	SLC25A4
GOBP_NEGATIVE_REGULATION_OF_EXOCYTOSIS	1/92	37/17992	0.172934	0.269218	HMOX1
GOBP_POSITIVE_REGULATION_OF_GLUCOSE_IMPORT	1/92	37/17992	0.172934	0.269218	PIK3R1
GOBP_POSITIVE_REGULATION_OF_LAMELLIPODIUM_ORGANIZATION	1/92	37/17992	0.172934	0.269218	PIK3R1
GOBP_REGULATION_OF_AUTOPHAGY_OF_MITOCHONDRION	1/92	37/17992	0.172934	0.269218	SLC25A4
GOBP_RESPONSE_TO_FOOD	1/92	37/17992	0.172934	0.269218	SLC16A1
GOBP_BINDING_OF_SPERM_TO_ZONA_PELLUCIDA	1/92	38/17992	0.177172	0.273579	B4GALT1
GOBP_CENTRAL_NERVOUS_SYSTEM_NEURON_AXONOGENESIS	1/92	38/17992	0.177172	0.273579	B4GALT5
GOBP_DNA_DEALKYLATION	1/92	38/17992	0.177172	0.273579	TET2
GOBP_MATURE_B_CELL_DIFFERENTIATION	1/92	38/17992	0.177172	0.273579	ST3GAL1
GOBP_MYELOID_CELL_APOPTOTIC_PROCESS	1/92	38/17992	0.177172	0.273579	ST6GAL1
GOBP_NEGATIVE_REGULATION_OF_LYMPHOCYTE_APOPTOTIC_PROCESS	1/92	38/17992	0.177172	0.273579	ST3GAL1
GOBP_NEGATIVE_REGULATION_OF_OSSIFICATION	1/92	38/17992	0.177172	0.273579	CHSY1
GOBP_POSITIVE_REGULATION_OF_SMOOTHENED_SIGNALING_PATHWAY	1/92	38/17992	0.177172	0.273579	CHSY1
GOBP_RESPONSE_TO_MINERALOCORTICOID	1/92	38/17992	0.177172	0.273579	ATP2B1
HALLMARK_DNA_REPAIR	2/92	150/17992	0.178827	0.275887	PDE4B/IMPDH2
GOBP_PROTEIN_LOCALIZATION_TO_PLASMA_MEMBRANE	3/92	286/17992	0.180351	0.277837	PIK3R1/ATP1B3/ACSL3
GOBP_ORGANOPHOSPHATE_ESTER_TRANSPORT	2/92	151/17992	0.180659	0.277837	SLC25A4/CERT1
GOBP_REGULATION_OF_MEMBRANE_POTENTIAL	4/92	433/17992	0.181098	0.277837	SOD2/ATP1A1/ATP1B3/SLC29A1
GOBP_ERYTHROCYTE_DEVELOPMENT	1/92	39/17992	0.181388	0.277837	ALAS1
GOBP_GOLGI_TO_PLASMA_MEMBRANE_PROTEIN_TRANSPORT	1/92	39/17992	0.181388	0.277837	ACSL3
GOBP_REGULATION_OF_GLIAL_CELL_PROLIFERATION	1/92	39/17992	0.181388	0.277837	SLC7A5
GOBP_REGULATION_OF_T_CELL_APOPTOTIC_PROCESS	1/92	39/17992	0.181388	0.277837	ST3GAL1
GOBP_RESPIRATORY_SYSTEM_PROCESS	1/92	39/17992	0.181388	0.277837	GLS
GOBP_REGULATION_OF_CELLULAR_CARBOHYDRATE_METABOLIC_PROCESS	2/92	152/17992	0.182494	0.279281	FBP1/NNMT
GOBP_CELLULAR_RESPONSE_TO_CARBOHYDRATE_STIMULUS	2/92	153/17992	0.184332	0.281745	FBP1/SLC29A1
GOBP_ACROSOME_REACTION	1/92	40/17992	0.185583	0.281745	B4GALT1
GOBP_CARDIAC_MUSCLE_CELL_MEMBRANE_REPOLARIZATION	1/92	40/17992	0.185583	0.281745	ATP1A1
GOBP_CELL_REDOX_HOMEOSTASIS	1/92	40/17992	0.185583	0.281745	PRDX1
GOBP_ESTROGEN_METABOLIC_PROCESS	1/92	40/17992	0.185583	0.281745	CYP1B1
GOBP_NEGATIVE_REGULATION_OF_CELL_MATRIX_ADHESION	1/92	40/17992	0.185583	0.281745	PIK3R1
GOBP_NUCLEOTIDE_TRANSPORT	1/92	40/17992	0.185583	0.281745	SLC25A4
GOBP_RESPONSE_TO_PROGESTERONE	1/92	40/17992	0.185583	0.281745	CYP1B1
GOBP_VASCULAR_ASSOCIATED_SMOOTH_MUSCLE_CELL_DIFFERENTIATION	1/92	40/17992	0.185583	0.281745	SOD2
GOBP_POSITIVE_REGULATION_OF_INTRACELLULAR_PROTEIN_TRANSPORT	2/92	154/17992	0.186172	0.282139	PIK3R1/PTGS2
GOBP_REGULATION_OF_CATION_CHANNEL_ACTIVITY	2/92	154/17992	0.186172	0.282139	PDE4B/PDE4D
GOBP_NEGATIVE_REGULATION_OF_NEURON_APOPTOTIC_PROCESS	2/92	155/17992	0.188015	0.284429	SOD2/HMOX1
GOBP_RESPONSE_TO_UV	2/92	155/17992	0.188015	0.284429	PIK3R1/PTGS2
GOBP_INTESTINAL_ABSORPTION	1/92	41/17992	0.189757	0.286306	UGCG
GOBP_REGULATION_OF_NEUROINFLAMMATORY_RESPONSE	1/92	41/17992	0.189757	0.286306	PTGS2
GOBP_REGULATION_OF_RESPONSE_TO_REACTIVE_OXYGEN_SPECIES	1/92	41/17992	0.189757	0.286306	GCH1
GOBP_ORGANIC_HYDROXY_COMPOUND_TRANSPORT	3/92	296/17992	0.193209	0.29078	SLC16A3/AQP9/SLC16A1
GOBP_REGULATION_OF_EPITHELIAL_CELL_MIGRATION	3/92	296/17992	0.193209	0.29078	GLUL/PTGS2/HMOX1
GOBP_INTRACELLULAR_GLUCOSE_HOMEOSTASIS	2/92	158/17992	0.19356	0.29078	PIK3R1/SLC29A1
GOBP_LACTATION	1/92	42/17992	0.19391	0.29078	SLC29A1
GOBP_POSITIVE_REGULATION_OF_EPITHELIAL_CELL_APOPTOTIC_PROCESS	1/92	42/17992	0.19391	0.29078	HMOX1
GOBP_REGULATION_OF_LAMELLIPODIUM_ASSEMBLY	1/92	42/17992	0.19391	0.29078	PIK3R1
GOBP_SARCOPLASMIC_RETICULUM_CALCIUM_ION_TRANSPORT	1/92	42/17992	0.19391	0.29078	PDE4D
GOBP_LUNG_EPITHELIUM_DEVELOPMENT	1/92	43/17992	0.198041	0.294911	LTA4H
GOBP_NADP_METABOLIC_PROCESS	1/92	43/17992	0.198041	0.294911	H6PD
GOBP_POSITIVE_REGULATION_OF_BONE_MINERALIZATION	1/92	43/17992	0.198041	0.294911	ATP2B1
GOBP_POSITIVE_REGULATION_OF_GLUCOSE_METABOLIC_PROCESS	1/92	43/17992	0.198041	0.294911	NNMT
GOBP_REGULATION_OF_SMOOTH_MUSCLE_CELL_DIFFERENTIATION	1/92	43/17992	0.198041	0.294911	SOD2
GOBP_RESPONSE_TO_DEXAMETHASONE	1/92	43/17992	0.198041	0.294911	CYP1B1
GOBP_SUPEROXIDE_ANION_GENERATION	1/92	43/17992	0.198041	0.294911	SOD2
GOBP_TRANSFORMING_GROWTH_FACTOR_BETA_PRODUCTION	1/92	43/17992	0.198041	0.294911	PTGS2
GOBP_ADAPTIVE_THERMOGENESIS	2/92	161/17992	0.199126	0.296269	SLC25A4/ACSL1
GOBP_CELL_ACTIVATION_INVOLVED_IN_IMMUNE_RESPONSE	3/92	302/17992	0.201033	0.298439	ST3GAL1/PTGDS/HMOX1
GOBP_CELLULAR_CARBOHYDRATE_CATABOLIC_PROCESS	1/92	44/17992	0.202152	0.298439	GK
GOBP_DEOXYRIBONUCLEOTIDE_METABOLIC_PROCESS	1/92	44/17992	0.202152	0.298439	UPP1
GOBP_KETONE_BIOSYNTHETIC_PROCESS	1/92	44/17992	0.202152	0.298439	H6PD
GOBP_POSITIVE_REGULATION_OF_GLUCOSE_TRANSMEMBRANE_TRANSPORT	1/92	44/17992	0.202152	0.298439	PIK3R1
GOBP_REGULATION_OF_DNA_TEMPLATED_TRANSCRIPTION_IN_RESPONSE_TO_STRESS	1/92	44/17992	0.202152	0.298439	HMOX1
GOBP_REGULATION_OF_MAST_CELL_ACTIVATION	1/92	44/17992	0.202152	0.298439	HMOX1
GOBP_RESPONSE_TO_ELECTRICAL_STIMULUS	1/92	44/17992	0.202152	0.298439	SOD2
HALLMARK_APICAL_SURFACE	1/92	44/17992	0.202152	0.298439	B4GALT1
GOBP_REGULATION_OF_INSULIN_SECRETION	2/92	163/17992	0.202848	0.299209	GLUL/SLC16A1
GOBP_PROTEIN_LOCALIZATION_TO_NUCLEUS	3/92	304/17992	0.203659	0.299889	PIK3R1/GLUL/PTGS2
GOBP_RHYTHMIC_PROCESS	3/92	304/17992	0.203659	0.299889	PTGDS/CYP1B1/IMPDH2
GOBP_ENERGY_HOMEOSTASIS	1/92	45/17992	0.206241	0.302652	AMPD2
GOBP_MITOCHONDRIAL_OUTER_MEMBRANE_PERMEABILIZATION_INVOLVED_IN_PROGRAMMED_CELL_DEATH	1/92	45/17992	0.206241	0.302652	SLC25A4
GOBP_OLIGODENDROCYTE_DEVELOPMENT	1/92	45/17992	0.206241	0.302652	B4GALT5
GOBP_POSITIVE_REGULATION_OF_ATP_DEPENDENT_ACTIVITY	1/92	45/17992	0.206241	0.302652	ATP1B3
GOBP_NEURON_MATURATION	1/92	46/17992	0.21031	0.307833	B4GALT5
GOBP_POSITIVE_REGULATION_OF_SMOOTH_MUSCLE_CELL_MIGRATION	1/92	46/17992	0.21031	0.307833	CYP1B1
GOBP_RHYTHMIC_BEHAVIOR	1/92	46/17992	0.21031	0.307833	PTGDS
GOBP_IMPORT_INTO_NUCLEUS	2/92	168/17992	0.212186	0.310313	PIK3R1/PTGS2
GOBP_NEGATIVE_REGULATION_OF_CELL_ADHESION	3/92	312/17992	0.21424	0.312159	PIK3R1/PDE3B/CYP1B1
GOBP_ASPARTATE_FAMILY_AMINO_ACID_METABOLIC_PROCESS	1/92	47/17992	0.214359	0.312159	ASRGL1
GOBP_LIPID_EXPORT_FROM_CELL	1/92	47/17992	0.214359	0.312159	PTGS2
GOBP_NEGATIVE_REGULATION_OF_PRODUCTION_OF_MOLECULAR_MEDIATOR_OF_IMMUNE_RESPONSE	1/92	47/17992	0.214359	0.312159	HMOX1
GOBP_REGULATION_OF_VOLTAGE_GATED_CALCIUM_CHANNEL_ACTIVITY	1/92	47/17992	0.214359	0.312159	PDE4B
GOBP_POSITIVE_REGULATION_OF_SYNAPTIC_TRANSMISSION	2/92	170/17992	0.215934	0.314186	GLUL/PTGS2
GOBP_POSITIVE_REGULATION_OF_PROTEIN_LOCALIZATION	4/92	467/17992	0.216716	0.31455	PIK3R1/GLUL/PTGS2/ACSL3
GOBP_ACUTE_PHASE_RESPONSE	1/92	48/17992	0.218386	0.31455	PTGS2
GOBP_DEVELOPMENTAL_PIGMENTATION	1/92	48/17992	0.218386	0.31455	SOD2
GOBP_ICOSANOID_SECRETION	1/92	48/17992	0.218386	0.31455	PTGS2
GOBP_INTERLEUKIN_17_PRODUCTION	1/92	48/17992	0.218386	0.31455	SLC7A5
GOBP_POSITIVE_REGULATION_OF_POTASSIUM_ION_TRANSPORT	1/92	48/17992	0.218386	0.31455	ATP1B3
GOBP_REGULATION_OF_ACUTE_INFLAMMATORY_RESPONSE	1/92	48/17992	0.218386	0.31455	PTGS2
GOBP_REGULATION_OF_GLYCOLYTIC_PROCESS	1/92	48/17992	0.218386	0.31455	FBP1
GOBP_REGULATION_OF_LEUKOCYTE_DEGRANULATION	1/92	48/17992	0.218386	0.31455	HMOX1
GOBP_REGULATION_OF_MITOCHONDRIAL_MEMBRANE_PERMEABILITY_INVOLVED_IN_APOPTOTIC_PROCESS	1/92	48/17992	0.218386	0.31455	SLC25A4
GOBP_REGULATION_OF_REACTIVE_OXYGEN_SPECIES_BIOSYNTHETIC_PROCESS	1/92	48/17992	0.218386	0.31455	SOD2
GOBP_RESPONSE_TO_NICOTINE	1/92	48/17992	0.218386	0.31455	HMOX1
GOBP_REGULATION_OF_INTRINSIC_APOPTOTIC_SIGNALING_PATHWAY	2/92	173/17992	0.221567	0.318864	SOD2/PTGS2
GOBP_BILE_ACID_METABOLIC_PROCESS	1/92	49/17992	0.222394	0.319784	HSD3B7
GOBP_REGULATION_OF_PROTEIN_LOCALIZATION_TO_MEMBRANE	2/92	175/17992	0.22533	0.323347	PIK3R1/ACSL3
GOBP_ESTABLISHMENT_OF_PROTEIN_LOCALIZATION_TO_ENDOPLASMIC_RETICULUM	1/92	50/17992	0.226381	0.323347	MAN1A1
GOBP_INSULIN_LIKE_GROWTH_FACTOR_RECEPTOR_SIGNALING_PATHWAY	1/92	50/17992	0.226381	0.323347	PIK3R1
GOBP_MODIFIED_AMINO_ACID_TRANSPORT	1/92	50/17992	0.226381	0.323347	SLC38A2
GOBP_MONOSACCHARIDE_CATABOLIC_PROCESS	1/92	50/17992	0.226381	0.323347	IDS
GOBP_POSITIVE_REGULATION_OF_RECEPTOR_SIGNALING_PATHWAY_VIA_STAT	1/92	50/17992	0.226381	0.323347	CYP1B1
GOBP_PROTEIN_LIPID_COMPLEX_SUBUNIT_ORGANIZATION	1/92	50/17992	0.226381	0.323347	ACSL3
GOBP_REGULATION_OF_EXTRINSIC_APOPTOTIC_SIGNALING_PATHWAY_VIA_DEATH_DOMAIN_RECEPTORS	1/92	50/17992	0.226381	0.323347	HMOX1
GOBP_POSITIVE_REGULATION_OF_EPITHELIAL_CELL_MIGRATION	2/92	177/17992	0.229098	0.326025	PTGS2/HMOX1
GOBP_REGULATION_OF_PROTEIN_STABILITY	3/92	324/17992	0.230328	0.326025	PIK3R1/ATP1B3/B4GALT5
GOBP_REGULATION_OF_TRANSPORTER_ACTIVITY	3/92	324/17992	0.230328	0.326025	PDE4B/ATP1B3/PDE4D
GOBP_INTERMEMBRANE_LIPID_TRANSFER	1/92	51/17992	0.230348	0.326025	CERT1
GOBP_INTRACELLULAR_LIPID_TRANSPORT	1/92	51/17992	0.230348	0.326025	CERT1
GOBP_MITOCHONDRIAL_ELECTRON_TRANSPORT_NADH_TO_UBIQUINONE	1/92	51/17992	0.230348	0.326025	NDUFS5
GOBP_NEGATIVE_REGULATION_OF_CARBOHYDRATE_METABOLIC_PROCESS	1/92	51/17992	0.230348	0.326025	FBP1
GOBP_NEGATIVE_REGULATION_OF_DNA_BINDING	1/92	51/17992	0.230348	0.326025	HMOX1
GOBP_POSITIVE_REGULATION_OF_OSSIFICATION	1/92	51/17992	0.230348	0.326025	ATP2B1
GOBP_REGULATION_OF_FILOPODIUM_ASSEMBLY	1/92	51/17992	0.230348	0.326025	PIK3R1
GOBP_SPERM_EGG_RECOGNITION	1/92	51/17992	0.230348	0.326025	B4GALT1
GOBP_TEMPERATURE_HOMEOSTASIS	2/92	179/17992	0.23287	0.329281	ACSL1/PTGS2
GOBP_MACROAUTOPHAGY	3/92	326/17992	0.233032	0.329281	SLC25A4/SPTLC2/HMOX1
GOBP_ADIPOSE_TISSUE_DEVELOPMENT	1/92	52/17992	0.234294	0.329435	SPTLC2
GOBP_MYELOID_LEUKOCYTE_CYTOKINE_PRODUCTION	1/92	52/17992	0.234294	0.329435	HMOX1
GOBP_NEGATIVE_REGULATION_OF_MYELOID_LEUKOCYTE_DIFFERENTIATION	1/92	52/17992	0.234294	0.329435	PIK3R1
GOBP_REGULATION_OF_NECROTIC_CELL_DEATH	1/92	52/17992	0.234294	0.329435	SLC25A4
GOBP_RESPONSE_TO_AMINO_ACID_STARVATION	1/92	52/17992	0.234294	0.329435	SLC38A2
GOBP_VITAMIN_TRANSPORT	1/92	52/17992	0.234294	0.329435	SLC2A3
GOBP_CALCIUM_ION_HOMEOSTASIS	3/92	328/17992	0.235742	0.331199	PDE4D/ATP2B1/PLCB4
GOBP_REGULATION_OF_RNA_SPLICING	2/92	181/17992	0.236646	0.332196	PIK3R1/SLC38A2
GOBP_BROWN_FAT_CELL_DIFFERENTIATION	1/92	53/17992	0.238221	0.332772	PTGS2
GOBP_NEGATIVE_REGULATION_OF_MITOCHONDRION_ORGANIZATION	1/92	53/17992	0.238221	0.332772	SLC25A4
GOBP_POSITIVE_REGULATION_OF_BIOMINERAL_TISSUE_DEVELOPMENT	1/92	53/17992	0.238221	0.332772	ATP2B1
GOBP_POSITIVE_REGULATION_OF_MEMBRANE_PERMEABILITY	1/92	53/17992	0.238221	0.332772	SLC25A4
GOBP_PROGRAMMED_NECROTIC_CELL_DEATH	1/92	53/17992	0.238221	0.332772	SLC25A4
GOBP_RETINOL_METABOLIC_PROCESS	1/92	53/17992	0.238221	0.332772	CYP1B1
GOBP_REGULATION_OF_TRANS_SYNAPTIC_SIGNALING	4/92	488/17992	0.239624	0.334458	SLC38A2/GLUL/SLC38A1/PTGS2
GOBP_REGULATION_OF_CARBOHYDRATE_METABOLIC_PROCESS	2/92	183/17992	0.240426	0.335305	FBP1/NNMT
GOBP_CARDIAC_MUSCLE_CELL_ACTION_POTENTIAL_INVOLVED_IN_CONTRACTION	1/92	54/17992	0.242128	0.335766	ATP1A1
GOBP_ESTABLISHMENT_OF_ENDOTHELIAL_BARRIER	1/92	54/17992	0.242128	0.335766	PDE4D
GOBP_GLIAL_CELL_PROLIFERATION	1/92	54/17992	0.242128	0.335766	SLC7A5
GOBP_NEGATIVE_REGULATION_OF_G_PROTEIN_COUPLED_RECEPTOR_SIGNALING_PATHWAY	1/92	54/17992	0.242128	0.335766	PDE4B
GOBP_REGULATION_OF_ALCOHOL_BIOSYNTHETIC_PROCESS	1/92	54/17992	0.242128	0.335766	H6PD
GOBP_REGULATION_OF_LAMELLIPODIUM_ORGANIZATION	1/92	54/17992	0.242128	0.335766	PIK3R1
HALLMARK_TGF_BETA_SIGNALING	1/92	54/17992	0.242128	0.335766	SLC20A1
GOBP_REGULATION_OF_ANATOMICAL_STRUCTURE_SIZE	4/92	492/17992	0.244053	0.338105	SOD2/ATP2B1/PTGS2/GCH1
GOBP_POSITIVE_REGULATION_OF_VASCULATURE_DEVELOPMENT	2/92	185/17992	0.244209	0.338105	CYP1B1/HMOX1
GOBP_BLOOD_VESSEL_ENDOTHELIAL_CELL_PROLIFERATION_INVOLVED_IN_SPROUTING_ANGIOGENESIS	1/92	55/17992	0.246015	0.338537	HMOX1
GOBP_INOSITOL_PHOSPHATE_METABOLIC_PROCESS	1/92	55/17992	0.246015	0.338537	ITPKC
GOBP_NEGATIVE_REGULATION_OF_LEUKOCYTE_MIGRATION	1/92	55/17992	0.246015	0.338537	HMOX1
GOBP_NEGATIVE_REGULATION_OF_OXIDATIVE_STRESS_INDUCED_CELL_DEATH	1/92	55/17992	0.246015	0.338537	SOD2
GOBP_NEGATIVE_REGULATION_OF_SYNAPTIC_TRANSMISSION	1/92	55/17992	0.246015	0.338537	PTGS2
GOBP_NUCLEOSIDE_METABOLIC_PROCESS	1/92	55/17992	0.246015	0.338537	UPP1
GOBP_PLASMA_LIPOPROTEIN_PARTICLE_CLEARANCE	1/92	55/17992	0.246015	0.338537	HMOX1
GOBP_REGULATION_OF_CALCIUM_ION_TRANSMEMBRANE_TRANSPORT	2/92	186/17992	0.246101	0.338537	PDE4B/PDE4D
GOBP_ENERGY_DERIVATION_BY_OXIDATION_OF_ORGANIC_COMPOUNDS	3/92	337/17992	0.248007	0.340885	SOD2/NDUFS5/GFPT2
GOBP_NEGATIVE_REGULATION_OF_SMALL_GTPASE_MEDIATED_SIGNAL_TRANSDUCTION	1/92	56/17992	0.249882	0.342364	FBP1
GOBP_ONE_CARBON_COMPOUND_TRANSPORT	1/92	56/17992	0.249882	0.342364	AQP9
GOBP_RESPONSE_TO_DSRNA	1/92	56/17992	0.249882	0.342364	SLC3A2
GOBP_T_CELL_APOPTOTIC_PROCESS	1/92	56/17992	0.249882	0.342364	ST3GAL1
GOBP_EMBRYO_IMPLANTATION	1/92	57/17992	0.25373	0.345427	PTGS2
GOBP_GLUTATHIONE_METABOLIC_PROCESS	1/92	57/17992	0.25373	0.345427	SOD2
GOBP_IRON_ION_TRANSPORT	1/92	57/17992	0.25373	0.345427	FTH1
GOBP_POSITIVE_REGULATION_OF_CELLULAR_CARBOHYDRATE_METABOLIC_PROCESS	1/92	57/17992	0.25373	0.345427	NNMT
GOBP_REGULATION_OF_CARBOHYDRATE_CATABOLIC_PROCESS	1/92	57/17992	0.25373	0.345427	FBP1
GOBP_REGULATION_OF_HISTONE_METHYLATION	1/92	57/17992	0.25373	0.345427	NNMT
GOBP_RESPONSE_TO_GAMMA_RADIATION	1/92	57/17992	0.25373	0.345427	SOD2
GOBP_SYNAPTIC_TRANSMISSION_GABAERGIC	1/92	57/17992	0.25373	0.345427	SLC38A1
GOBP_PROTEIN_HOMOOLIGOMERIZATION	2/92	191/17992	0.255572	0.347383	SOD2/GLS
GOBP_REGULATION_OF_PRODUCTION_OF_MOLECULAR_MEDIATOR_OF_IMMUNE_RESPONSE	2/92	191/17992	0.255572	0.347383	SLC7A5/HMOX1
GOBP_CELLULAR_RESPONSE_TO_RADIATION	2/92	192/17992	0.257467	0.3487	PIK3R1/PTGS2
GOBP_POSITIVE_REGULATION_OF_I_KAPPAB_KINASE_NF_KAPPAB_SIGNALING	2/92	192/17992	0.257467	0.3487	HMOX1/SLC20A1
GOBP_PIGMENT_BIOSYNTHETIC_PROCESS	1/92	58/17992	0.257558	0.3487	ALAS1
GOBP_REGULATION_OF_PROTEIN_DEACETYLATION	1/92	58/17992	0.257558	0.3487	NNMT
GOBP_RELEASE_OF_CYTOCHROME_C_FROM_MITOCHONDRIA	1/92	58/17992	0.257558	0.3487	SOD2
GOBP_MAINTENANCE_OF_LOCATION	3/92	346/17992	0.260371	0.351634	FTH1/PDE4D/PLCB4
GOBP_PROTEIN_LOCALIZATION_TO_CELL_PERIPHERY	3/92	346/17992	0.260371	0.351634	PIK3R1/ATP1B3/ACSL3
GOBP_REGULATION_OF_MONOATOMIC_CATION_TRANSMEMBRANE_TRANSPORT	3/92	346/17992	0.260371	0.351634	PDE4B/ATP1B3/PDE4D
GOBP_NEGATIVE_REGULATION_OF_DNA_BINDING_TRANSCRIPTION_FACTOR_ACTIVITY	2/92	194/17992	0.261259	0.351634	CYP1B1/HMOX1
GOBP_GOLGI_TO_PLASMA_MEMBRANE_TRANSPORT	1/92	59/17992	0.261367	0.351634	ACSL3
GOBP_NADH_DEHYDROGENASE_COMPLEX_ASSEMBLY	1/92	59/17992	0.261367	0.351634	NDUFS5
GOBP_REGULATION_OF_GLUCOSE_IMPORT	1/92	59/17992	0.261367	0.351634	PIK3R1
GOBP_REGULATION_OF_LYMPHOCYTE_APOPTOTIC_PROCESS	1/92	59/17992	0.261367	0.351634	ST3GAL1
GOBP_POSITIVE_REGULATION_OF_INTRACELLULAR_TRANSPORT	2/92	196/17992	0.265051	0.356173	PIK3R1/PTGS2
GOBP_SECONDARY_METABOLIC_PROCESS	1/92	60/17992	0.265156	0.356173	CYP1B1
GOBP_INSULIN_SECRETION	2/92	197/17992	0.266947	0.357872	GLUL/SLC16A1
GOBP_REGULATION_OF_PEPTIDE_TRANSPORT	2/92	197/17992	0.266947	0.357872	GLUL/SLC16A1
GOBP_ACIDIC_AMINO_ACID_TRANSPORT	1/92	61/17992	0.268926	0.357872	SLC38A2
GOBP_MACROPHAGE_MIGRATION	1/92	61/17992	0.268926	0.357872	B4GALT1
GOBP_MATERNAL_PROCESS_INVOLVED_IN_FEMALE_PREGNANCY	1/92	61/17992	0.268926	0.357872	PTGS2
GOBP_NEGATIVE_REGULATION_OF_FAT_CELL_DIFFERENTIATION	1/92	61/17992	0.268926	0.357872	SOD2
GOBP_ORGANIC_CATION_TRANSPORT	1/92	61/17992	0.268926	0.357872	SLC38A2
GOBP_REACTIVE_OXYGEN_SPECIES_BIOSYNTHETIC_PROCESS	1/92	61/17992	0.268926	0.357872	SOD2
GOBP_REGULATION_OF_LIPID_CATABOLIC_PROCESS	1/92	61/17992	0.268926	0.357872	PDE3B
GOBP_REGULATION_OF_MITOCHONDRIAL_MEMBRANE_PERMEABILITY	1/92	61/17992	0.268926	0.357872	SLC25A4
GOBP_REGULATION_OF_MYELOID_LEUKOCYTE_MEDIATED_IMMUNITY	1/92	61/17992	0.268926	0.357872	HMOX1
GOBP_REGULATION_OF_SUBSTRATE_ADHESION_DEPENDENT_CELL_SPREADING	1/92	61/17992	0.268926	0.357872	ST6GAL1
HALLMARK_APICAL_JUNCTION	2/92	200/17992	0.272636	0.36146	B4GALT1/PIK3R3
HALLMARK_COMPLEMENT	2/92	200/17992	0.272636	0.36146	KYNU/LTA4H
HALLMARK_GLYCOLYSIS	2/92	200/17992	0.272636	0.36146	B4GALT1/SLC16A3
HALLMARK_MYC_TARGETS_V1	2/92	200/17992	0.272636	0.36146	ODC1/IMPDH2
GOBP_REGULATION_OF_CYTOSOLIC_CALCIUM_ION_CONCENTRATION	1/92	62/17992	0.272677	0.36146	ATP2B1
GOBP_ANTIGEN_RECEPTOR_MEDIATED_SIGNALING_PATHWAY	2/92	201/17992	0.274532	0.363357	PDE4B/PDE4D
GOBP_CALCIUM_ION_TRANSMEMBRANE_IMPORT_INTO_CYTOSOL	2/92	201/17992	0.274532	0.363357	PDE4D/PLCB4
GOBP_ESTABLISHMENT_OF_PROTEIN_LOCALIZATION_TO_PLASMA_MEMBRANE	1/92	63/17992	0.276409	0.364715	ACSL3
GOBP_LYMPHOCYTE_CHEMOTAXIS	1/92	63/17992	0.276409	0.364715	HSD3B7
GOBP_POSITIVE_REGULATION_OF_OXIDOREDUCTASE_ACTIVITY	1/92	63/17992	0.276409	0.364715	GCH1
GOBP_REGULATION_OF_SPROUTING_ANGIOGENESIS	1/92	63/17992	0.276409	0.364715	GLUL
GOBP_COLLAGEN_FIBRIL_ORGANIZATION	1/92	64/17992	0.280122	0.368043	CYP1B1
GOBP_HISTONE_H3_K4_METHYLATION	1/92	64/17992	0.280122	0.368043	NNMT
GOBP_MEMBRANE_BIOGENESIS	1/92	64/17992	0.280122	0.368043	UGCG
GOBP_NEGATIVE_REGULATION_OF_EPITHELIAL_CELL_APOPTOTIC_PROCESS	1/92	64/17992	0.280122	0.368043	HMOX1
GOBP_NEGATIVE_REGULATION_OF_LIPID_BIOSYNTHETIC_PROCESS	1/92	64/17992	0.280122	0.368043	ATP1A1
GOBP_CELLULAR_RESPONSE_TO_SALT	2/92	204/17992	0.280219	0.368043	PTGS2/ITPKC
GOBP_CIRCADIAN_RHYTHM	2/92	207/17992	0.285904	0.375221	PTGDS/IMPDH2
GOBP_NEGATIVE_REGULATION_OF_CELL_SUBSTRATE_ADHESION	1/92	66/17992	0.287491	0.376728	PIK3R1
GOBP_POSITIVE_REGULATION_OF_RESPONSE_TO_CYTOKINE_STIMULUS	1/92	66/17992	0.287491	0.376728	AGPAT2
GOBP_REGULATION_OF_REPRODUCTIVE_PROCESS	2/92	208/17992	0.287798	0.376841	B4GALT1/PTGDS
GOBP_REGULATION_OF_SYNAPTIC_PLASTICITY	2/92	209/17992	0.289691	0.379031	SLC38A1/PTGS2
GOBP_REGULATION_OF_SODIUM_ION_TRANSMEMBRANE_TRANSPORT	1/92	67/17992	0.291148	0.380647	ATP1B3
GOBP_ENDOTHELIAL_CELL_DEVELOPMENT	1/92	68/17992	0.294786	0.384523	PDE4D
GOBP_NEGATIVE_REGULATION_OF_LEUKOCYTE_MEDIATED_IMMUNITY	1/92	68/17992	0.294786	0.384523	HMOX1
GOBP_REGULATION_OF_OSTEOCLAST_DIFFERENTIATION	1/92	68/17992	0.294786	0.384523	PIK3R1
GOBP_PROTEIN_STABILIZATION	2/92	213/17992	0.29726	0.387455	PIK3R1/ATP1B3
GOBP_POSITIVE_REGULATION_OF_GLIOGENESIS	1/92	69/17992	0.298406	0.388064	SLC7A5
GOBP_REGULATION_OF_CELL_SUBSTRATE_JUNCTION_ORGANIZATION	1/92	69/17992	0.298406	0.388064	PIK3R1
GOBP_REGULATION_OF_POTASSIUM_ION_TRANSMEMBRANE_TRANSPORTER_ACTIVITY	1/92	69/17992	0.298406	0.388064	ATP1B3
GOBP_EPITHELIAL_CELL_DEVELOPMENT	2/92	215/17992	0.30104	0.390672	PDE4D/B4GALT1
GOBP_RESPONSE_TO_MECHANICAL_STIMULUS	2/92	215/17992	0.30104	0.390672	SLC38A2/PTGS2
GOBP_FILOPODIUM_ASSEMBLY	1/92	70/17992	0.302007	0.390672	PIK3R1
GOBP_NEGATIVE_REGULATION_OF_CHEMOTAXIS	1/92	70/17992	0.302007	0.390672	ST6GAL1
GOBP_POSITIVE_REGULATION_OF_CHEMOKINE_PRODUCTION	1/92	70/17992	0.302007	0.390672	HMOX1
GOBP_REGULATION_OF_MITOCHONDRIAL_MEMBRANE_POTENTIAL	1/92	70/17992	0.302007	0.390672	SOD2
GOBP_RESPONSE_TO_ESTROGEN	1/92	70/17992	0.302007	0.390672	HMOX1
GOBP_POSITIVE_REGULATION_OF_FAT_CELL_DIFFERENTIATION	1/92	71/17992	0.30559	0.395009	PTGS2
GOBP_ATP_METABOLIC_PROCESS	2/92	219/17992	0.308591	0.397987	NDUFS5/FBP1
GOBP_NEGATIVE_REGULATION_OF_NEURON_DEATH	2/92	219/17992	0.308591	0.397987	SOD2/HMOX1
GOBP_REGULATION_OF_NEURON_APOPTOTIC_PROCESS	2/92	219/17992	0.308591	0.397987	SOD2/HMOX1
GOBP_NECROTIC_CELL_DEATH	1/92	72/17992	0.309155	0.398415	SLC25A4
GOBP_NUCLEOBASE_CONTAINING_COMPOUND_TRANSPORT	2/92	221/17992	0.312361	0.401176	SLC25A4/SLC29A1
GOBP_CELL_CELL_RECOGNITION	1/92	73/17992	0.312702	0.401176	B4GALT1
GOBP_DEMETHYLATION	1/92	73/17992	0.312702	0.401176	TET2
GOBP_LAMELLIPODIUM_ASSEMBLY	1/92	73/17992	0.312702	0.401176	PIK3R1
GOBP_NEGATIVE_REGULATION_OF_CALCIUM_ION_TRANSPORT	1/92	73/17992	0.312702	0.401176	PTGS2
GOBP_REGULATION_OF_INSULIN_RECEPTOR_SIGNALING_PATHWAY	1/92	73/17992	0.312702	0.401176	PIK3R1
GOBP_RESPONSE_TO_SALT	3/92	384/17992	0.313297	0.401639	SOD2/PTGS2/ITPKC
GOBP_REGULATION_OF_CELL_SUBSTRATE_ADHESION	2/92	222/17992	0.314244	0.402552	PIK3R1/ST6GAL1
GOBP_REGULATION_OF_INTRACELLULAR_PROTEIN_TRANSPORT	2/92	223/17992	0.316127	0.402689	PIK3R1/PTGS2
GOBP_POSITIVE_REGULATION_OF_DNA_BIOSYNTHETIC_PROCESS	1/92	74/17992	0.316231	0.402689	CYP1B1
GOBP_REGULATION_OF_ATP_DEPENDENT_ACTIVITY	1/92	74/17992	0.316231	0.402689	ATP1B3
GOBP_REGULATION_OF_ATP_METABOLIC_PROCESS	1/92	74/17992	0.316231	0.402689	FBP1
GOBP_REGULATION_OF_BEHAVIOR	1/92	74/17992	0.316231	0.402689	PTGDS
GOBP_REGULATION_OF_CELLULAR_RESPONSE_TO_INSULIN_STIMULUS	1/92	74/17992	0.316231	0.402689	ATP2B1
GOBP_RESPIRATORY_GASEOUS_EXCHANGE_BY_RESPIRATORY_SYSTEM	1/92	74/17992	0.316231	0.402689	GLS
GOBP_SMOOTH_MUSCLE_CELL_DIFFERENTIATION	1/92	74/17992	0.316231	0.402689	SOD2
GOBP_REGULATION_OF_ACTIN_FILAMENT_BASED_PROCESS	3/92	387/17992	0.317503	0.404009	PIK3R1/PDE4B/PDE4D
GOBP_ENDOPLASMIC_RETICULUM_UNFOLDED_PROTEIN_RESPONSE	1/92	75/17992	0.319742	0.405953	PIK3R1
GOBP_NEGATIVE_REGULATION_OF_REPRODUCTIVE_PROCESS	1/92	75/17992	0.319742	0.405953	PTGDS
GOBP_POSITIVE_REGULATION_OF_MITOCHONDRION_ORGANIZATION	1/92	75/17992	0.319742	0.405953	SLC25A4
GOBP_NEUROINFLAMMATORY_RESPONSE	1/92	76/17992	0.323235	0.408874	PTGS2
GOBP_OVULATION_CYCLE	1/92	76/17992	0.323235	0.408874	CYP1B1
GOBP_PHOSPHATIDYLCHOLINE_METABOLIC_PROCESS	1/92	76/17992	0.323235	0.408874	ACSL3
GOBP_PROTON_MOTIVE_FORCE_DRIVEN_ATP_SYNTHESIS	1/92	76/17992	0.323235	0.408874	NDUFS5
GOBP_REGULATION_OF_MEMBRANE_PERMEABILITY	1/92	76/17992	0.323235	0.408874	SLC25A4
GOBP_EXTRINSIC_APOPTOTIC_SIGNALING_PATHWAY	2/92	227/17992	0.323645	0.409091	PIK3R1/HMOX1
GOBP_REGULATION_OF_LEUKOCYTE_MIGRATION	2/92	228/17992	0.325521	0.411159	PIK3R1/HMOX1
GOBP_NEURAL_RETINA_DEVELOPMENT	1/92	77/17992	0.32671	0.412053	ATP2B1
GOBP_REGULATION_OF_GLUCOSE_TRANSMEMBRANE_TRANSPORT	1/92	77/17992	0.32671	0.412053	PIK3R1
GOBP_REGULATED_EXOCYTOSIS	2/92	229/17992	0.327396	0.412616	PTGDS/HMOX1
GOBP_SENSORY_SYSTEM_DEVELOPMENT	3/92	395/17992	0.328726	0.413987	ATP2B1/CYP1B1/IMPDH2
GOBP_PROTEIN_LOCALIZATION_TO_ENDOPLASMIC_RETICULUM	1/92	78/17992	0.330167	0.415497	MAN1A1
GOBP_POSITIVE_REGULATION_OF_MONOATOMIC_ION_TRANSPORT	2/92	231/17992	0.331143	0.416419	ATP1B3/ATP2B1
GOBP_CARDIAC_MUSCLE_CELL_ACTION_POTENTIAL	1/92	79/17992	0.333607	0.418291	ATP1A1
GOBP_POSITIVE_REGULATION_OF_CARBOHYDRATE_METABOLIC_PROCESS	1/92	79/17992	0.333607	0.418291	NNMT
GOBP_REGULATION_OF_BONE_MINERALIZATION	1/92	79/17992	0.333607	0.418291	ATP2B1
GOBP_REGULATION_OF_OXIDATIVE_STRESS_INDUCED_CELL_DEATH	1/92	79/17992	0.333607	0.418291	SOD2
GOBP_LYMPHOCYTE_APOPTOTIC_PROCESS	1/92	80/17992	0.33703	0.421656	ST3GAL1
GOBP_NATURAL_KILLER_CELL_MEDIATED_IMMUNITY	1/92	80/17992	0.33703	0.421656	PRDX1
GOBP_RETINA_HOMEOSTASIS	1/92	80/17992	0.33703	0.421656	PRDX1
GOBP_LEUKOCYTE_MEDIATED_IMMUNITY	3/92	402/17992	0.338546	0.423244	PRDX1/PTGDS/HMOX1
GOBP_POSITIVE_REGULATION_OF_CYTOKINE_PRODUCTION_INVOLVED_IN_IMMUNE_RESPONSE	1/92	81/17992	0.340435	0.425296	SLC7A5
GOBP_CELLULAR_RESPONSE_TO_MOLECULE_OF_BACTERIAL_ORIGIN	2/92	237/17992	0.342348	0.427374	PDE4B/SLC7A5
GOBP_POSITIVE_REGULATION_OF_MUSCLE_CELL_DIFFERENTIATION	1/92	82/17992	0.343823	0.427658	SOD2
GOBP_REGULATION_OF_NEUROTRANSMITTER_SECRETION	1/92	82/17992	0.343823	0.427658	SLC38A2
GOBP_REGULATION_OF_RELEASE_OF_SEQUESTERED_CALCIUM_ION_INTO_CYTOSOL	1/92	82/17992	0.343823	0.427658	PDE4D
GOBP_REGULATION_OF_RESPONSE_TO_ENDOPLASMIC_RETICULUM_STRESS	1/92	82/17992	0.343823	0.427658	PIK3R1
GOBP_UBIQUITIN_DEPENDENT_ERAD_PATHWAY	1/92	82/17992	0.343823	0.427658	MAN1A1
GOBP_POSITIVE_REGULATION_OF_INSULIN_SECRETION	1/92	83/17992	0.347194	0.431225	GLUL
GOBP_POSITIVE_REGULATION_OF_PHOSPHATIDYLINOSITOL_3_KINASE_SIGNALING	1/92	83/17992	0.347194	0.431225	HCST
GOBP_LEUKOCYTE_CHEMOTAXIS	2/92	241/17992	0.349786	0.433816	PDE4B/HSD3B7
GOBP_POTASSIUM_ION_TRANSPORT	2/92	241/17992	0.349786	0.433816	ATP1A1/ATP1B3
GOBP_MYELOID_CELL_DEVELOPMENT	1/92	84/17992	0.350547	0.434445	ALAS1
GOBP_MYELOID_LEUKOCYTE_ACTIVATION	2/92	242/17992	0.351642	0.435487	PTGDS/HMOX1
GOBP_CELLULAR_RESPIRATION	2/92	243/17992	0.353496	0.437467	SOD2/NDUFS5
GOBP_CENTRAL_NERVOUS_SYSTEM_NEURON_DEVELOPMENT	1/92	86/17992	0.357203	0.441736	B4GALT5
GOBP_POSITIVE_REGULATION_OF_LIPID_TRANSPORT	1/92	87/17992	0.360506	0.444537	ACSL1
GOBP_REGULATION_OF_SMOOTHENED_SIGNALING_PATHWAY	1/92	87/17992	0.360506	0.444537	CHSY1
GOBP_RESPONSE_TO_AXON_INJURY	1/92	87/17992	0.360506	0.444537	SOD2
HALLMARK_IL6_JAK_STAT3_SIGNALING	1/92	87/17992	0.360506	0.444537	HMOX1
GOBP_FAT_CELL_DIFFERENTIATION	2/92	247/17992	0.360892	0.444694	SOD2/PTGS2
GOBP_CELLULAR_RESPONSE_TO_CALCIUM_ION	1/92	88/17992	0.363792	0.447945	ITPKC
GOBP_REGULATION_OF_HORMONE_SECRETION	2/92	250/17992	0.36642	0.450675	GLUL/SLC16A1
GOBP_B_CELL_ACTIVATION_INVOLVED_IN_IMMUNE_RESPONSE	1/92	89/17992	0.367061	0.450675	ST3GAL1
GOBP_CELLULAR_RESPONSE_TO_ACID_CHEMICAL	1/92	89/17992	0.367061	0.450675	SLC7A5
GOBP_ENERGY_RESERVE_METABOLIC_PROCESS	1/92	89/17992	0.367061	0.450675	GFPT2
GOBP_MYELOID_CELL_DIFFERENTIATION	3/92	423/17992	0.367948	0.451441	PIK3R1/TET2/ALAS1
GOBP_NEGATIVE_REGULATION_OF_CELLULAR_CATABOLIC_PROCESS	2/92	252/17992	0.370095	0.453751	SLC7A5/HMOX1
GOBP_NEGATIVE_REGULATION_OF_LOCOMOTION	3/92	427/17992	0.37353	0.456679	ST6GAL1/CYP1B1/HMOX1
GOBP_BODY_FLUID_SECRETION	1/92	91/17992	0.373549	0.456679	SLC29A1
GOBP_LAMELLIPODIUM_ORGANIZATION	1/92	91/17992	0.373549	0.456679	PIK3R1
GOBP_NEGATIVE_REGULATION_OF_CYSTEINE_TYPE_ENDOPEPTIDASE_ACTIVITY	1/92	91/17992	0.373549	0.456679	PTGS2
GOBP_OSSIFICATION	3/92	428/17992	0.374924	0.458032	ATP2B1/PTGS2/CHSY1
GOBP_AUTOPHAGY_OF_MITOCHONDRION	1/92	92/17992	0.376769	0.459304	SLC25A4
GOBP_MITOCHONDRIAL_TRANSMEMBRANE_TRANSPORT	1/92	92/17992	0.376769	0.459304	SLC25A4
GOBP_POST_EMBRYONIC_DEVELOPMENT	1/92	92/17992	0.376769	0.459304	SOD2
GOBP_CELLULAR_RESPONSE_TO_HYDROGEN_PEROXIDE	1/92	93/17992	0.379972	0.462223	CYP1B1
GOBP_ENDOPLASMIC_RETICULUM_ORGANIZATION	1/92	93/17992	0.379972	0.462223	CERT1
GOBP_REGULATION_OF_EMBRYONIC_DEVELOPMENT	1/92	93/17992	0.379972	0.462223	B4GALT5
GOBP_NEURON_APOPTOTIC_PROCESS	2/92	258/17992	0.381071	0.463231	SOD2/HMOX1
GOBP_ADP_METABOLIC_PROCESS	1/92	94/17992	0.383159	0.46511	FBP1
GOBP_REGULATION_OF_NUCLEOTIDE_METABOLIC_PROCESS	1/92	94/17992	0.383159	0.46511	FBP1
GOBP_NEGATIVE_REGULATION_OF_MYELOID_CELL_DIFFERENTIATION	1/92	95/17992	0.38633	0.468627	PIK3R1
GOBP_NEGATIVE_REGULATION_OF_NF_KAPPAB_TRANSCRIPTION_FACTOR_ACTIVITY	1/92	96/17992	0.389484	0.472119	CYP1B1
GOBP_TISSUE_HOMEOSTASIS	2/92	263/17992	0.390158	0.472601	PRDX1/PTGS2
GOBP_CELLULAR_RESPONSE_TO_BIOTIC_STIMULUS	2/92	264/17992	0.391968	0.474459	PDE4B/SLC7A5
GOBP_SMOOTH_MUSCLE_CELL_MIGRATION	1/92	97/17992	0.392623	0.474581	CYP1B1
GOBP_TRANSITION_METAL_ION_TRANSPORT	1/92	97/17992	0.392623	0.474581	FTH1
GOBP_WOUND_HEALING	3/92	441/17992	0.392991	0.474691	B4GALT1/ENTPD1/HMOX1
GOBP_CELLULAR_RESPONSE_TO_UNFOLDED_PROTEIN	1/92	98/17992	0.395746	0.477345	PIK3R1
GOBP_POSITIVE_REGULATION_OF_COLD_INDUCED_THERMOGENESIS	1/92	98/17992	0.395746	0.477345	ACSL1
GOBP_BONE_MORPHOGENESIS	1/92	99/17992	0.398852	0.479406	CHSY1
GOBP_CHEMOKINE_PRODUCTION	1/92	99/17992	0.398852	0.479406	HMOX1
GOBP_MITOCHONDRIAL_RESPIRATORY_CHAIN_COMPLEX_ASSEMBLY	1/92	99/17992	0.398852	0.479406	NDUFS5
GOBP_NEGATIVE_REGULATION_OF_EXTRINSIC_APOPTOTIC_SIGNALING_PATHWAY	1/92	99/17992	0.398852	0.479406	HMOX1
GOBP_REGULATION_OF_NEUROTRANSMITTER_TRANSPORT	1/92	99/17992	0.398852	0.479406	SLC38A2
GOBP_POSITIVE_REGULATION_OF_IMMUNE_EFFECTOR_PROCESS	2/92	269/17992	0.400985	0.481632	SLC7A5/HMOX1
GOBP_REGULATION_OF_BIOMINERAL_TISSUE_DEVELOPMENT	1/92	100/17992	0.401943	0.482444	ATP2B1
GOBP_NATURAL_KILLER_CELL_ACTIVATION	1/92	101/17992	0.405018	0.485456	PRDX1
GOBP_OLIGODENDROCYTE_DIFFERENTIATION	1/92	101/17992	0.405018	0.485456	B4GALT5
GOBP_ESTABLISHMENT_OF_PROTEIN_LOCALIZATION_TO_ORGANELLE	3/92	451/17992	0.406804	0.487255	PIK3R1/PTGS2/MAN1A1
GOBP_ATP_SYNTHESIS_COUPLED_ELECTRON_TRANSPORT	1/92	102/17992	0.408078	0.488099	NDUFS5
GOBP_OSTEOCLAST_DIFFERENTIATION	1/92	102/17992	0.408078	0.488099	PIK3R1
GOBP_RESPONSE_TO_RADIATION	3/92	453/17992	0.409557	0.489526	SOD2/PIK3R1/PTGS2
GOBP_CELL_SUBSTRATE_JUNCTION_ORGANIZATION	1/92	103/17992	0.411122	0.49003	PIK3R1
GOBP_LEUKOCYTE_HOMEOSTASIS	1/92	103/17992	0.411122	0.49003	PDE4B
GOBP_POST_GOLGI_VESICLE_MEDIATED_TRANSPORT	1/92	103/17992	0.411122	0.49003	ACSL3
GOBP_SENSORY_PERCEPTION_OF_PAIN	1/92	103/17992	0.411122	0.49003	PTGS2
GOBP_REGULATION_OF_PROTEIN_SECRETION	2/92	275/17992	0.411724	0.490406	GLUL/SLC16A1
GOBP_POSITIVE_REGULATION_OF_CELLULAR_CATABOLIC_PROCESS	3/92	455/17992	0.412306	0.490758	SLC25A4/SPTLC2/HMOX1
GOBP_CONNECTIVE_TISSUE_DEVELOPMENT	2/92	276/17992	0.413505	0.491248	SPTLC2/CHSY1
GOBP_HISTONE_LYSINE_METHYLATION	1/92	104/17992	0.41415	0.491248	NNMT
GOBP_NUCLEOTIDE_PHOSPHORYLATION	1/92	104/17992	0.41415	0.491248	FBP1
GOBP_PHOSPHOLIPID_TRANSPORT	1/92	104/17992	0.41415	0.491248	CERT1
GOBP_REGULATION_OF_ACTOMYOSIN_STRUCTURE_ORGANIZATION	1/92	104/17992	0.41415	0.491248	PIK3R1
HALLMARK_PI3K_AKT_MTOR_SIGNALING	1/92	105/17992	0.417163	0.49448	PIK3R3
GOBP_ATP_BIOSYNTHETIC_PROCESS	1/92	106/17992	0.420161	0.497346	NDUFS5
GOBP_NEUTROPHIL_CHEMOTAXIS	1/92	106/17992	0.420161	0.497346	PDE4B
GOBP_DIGESTIVE_SYSTEM_PROCESS	1/92	107/17992	0.423144	0.49984	UGCG
GOBP_NEGATIVE_REGULATION_OF_SMALL_MOLECULE_METABOLIC_PROCESS	1/92	107/17992	0.423144	0.49984	FBP1
GOBP_RESPONSE_TO_CATECHOLAMINE	1/92	107/17992	0.423144	0.49984	PDE4B
GOBP_ERAD_PATHWAY	1/92	108/17992	0.426111	0.501617	MAN1A1
GOBP_POSITIVE_REGULATION_OF_PEPTIDYL_SERINE_PHOSPHORYLATION	1/92	108/17992	0.426111	0.501617	PTGS2
GOBP_REGULATION_OF_ACTIN_FILAMENT_BUNDLE_ASSEMBLY	1/92	108/17992	0.426111	0.501617	PIK3R1
GOBP_REGULATION_OF_GLIOGENESIS	1/92	108/17992	0.426111	0.501617	SLC7A5
GOBP_REGULATION_OF_POTASSIUM_ION_TRANSPORT	1/92	108/17992	0.426111	0.501617	ATP1B3
GOBP_POSITIVE_REGULATION_OF_PEPTIDE_SECRETION	1/92	109/17992	0.429063	0.504054	GLUL
GOBP_POSITIVE_REGULATION_OF_PLASMA_MEMBRANE_BOUNDED_CELL_PROJECTION_ASSEMBLY	1/92	109/17992	0.429063	0.504054	PIK3R1
GOBP_POSITIVE_REGULATION_OF_TUMOR_NECROSIS_FACTOR_SUPERFAMILY_CYTOKINE_PRODUCTION	1/92	109/17992	0.429063	0.504054	PIK3R1
GOBP_FEEDING_BEHAVIOR	1/92	110/17992	0.432001	0.50681	GLS
GOBP_MUSCLE_CELL_MIGRATION	1/92	110/17992	0.432001	0.50681	CYP1B1
GOBP_STRESS_FIBER_ASSEMBLY	1/92	111/17992	0.434923	0.509889	PIK3R1
GOBP_PIGMENTATION	1/92	112/17992	0.43783	0.512246	SOD2
GOBP_POSITIVE_REGULATION_OF_LIPID_LOCALIZATION	1/92	112/17992	0.43783	0.512246	ACSL1
GOBP_REGULATION_OF_PHOSPHATIDYLINOSITOL_3_KINASE_SIGNALING	1/92	112/17992	0.43783	0.512246	HCST
GOBP_MONONUCLEAR_CELL_DIFFERENTIATION	3/92	475/17992	0.439572	0.513933	PIK3R1/ST3GAL1/PIK3R3
GOBP_CHONDROCYTE_DIFFERENTIATION	1/92	113/17992	0.440723	0.514227	CHSY1
GOBP_REGULATION_OF_EPITHELIAL_CELL_APOPTOTIC_PROCESS	1/92	113/17992	0.440723	0.514227	HMOX1
GOBP_REGULATION_OF_NIK_NF_KAPPAB_SIGNALING	1/92	113/17992	0.440723	0.514227	PRDX1
GOBP_SECOND_MESSENGER_MEDIATED_SIGNALING	2/92	292/17992	0.441632	0.514936	PDE4D/PDE3B
GOBP_I_KAPPAB_KINASE_NF_KAPPAB_SIGNALING	2/92	293/17992	0.443366	0.516556	HMOX1/SLC20A1
GOBP_REGULATION_OF_MONOATOMIC_ION_TRANSMEMBRANE_TRANSPORT	3/92	478/17992	0.443623	0.516556	PDE4B/ATP1B3/PDE4D
GOBP_MOLTING_CYCLE	1/92	115/17992	0.446464	0.518806	PTGS2
GOBP_NEGATIVE_REGULATION_OF_HEMOPOIESIS	1/92	115/17992	0.446464	0.518806	PIK3R1
GOBP_POSITIVE_REGULATION_OF_ENDOTHELIAL_CELL_PROLIFERATION	1/92	115/17992	0.446464	0.518806	HMOX1
GOBP_REGULATION_OF_CIRCADIAN_RHYTHM	1/92	116/17992	0.449313	0.521057	PTGDS
GOBP_REGULATION_OF_RECEPTOR_SIGNALING_PATHWAY_VIA_STAT	1/92	116/17992	0.449313	0.521057	CYP1B1
GOBP_RIBONUCLEOSIDE_DIPHOSPHATE_METABOLIC_PROCESS	1/92	116/17992	0.449313	0.521057	FBP1
GOBP_NEGATIVE_REGULATION_OF_TRANSPORT	3/92	486/17992	0.454373	0.526568	PTGS2/SLC43A2/HMOX1
GOBP_CELLULAR_RESPONSE_TO_TOPOLOGICALLY_INCORRECT_PROTEIN	1/92	118/17992	0.454966	0.5269	PIK3R1
GOBP_T_CELL_DIFFERENTIATION	2/92	300/17992	0.455422	0.527071	PIK3R1/PIK3R3
GOBP_GLIAL_CELL_DEVELOPMENT	1/92	119/17992	0.457772	0.529077	B4GALT5
GOBP_MITOCHONDRIAL_MEMBRANE_ORGANIZATION	1/92	119/17992	0.457772	0.529077	SLC25A4
GOBP_REGULATION_OF_DNA_BINDING	1/92	120/17992	0.460563	0.531944	HMOX1
GOBP_CYTOKINE_MEDIATED_SIGNALING_PATHWAY	3/92	491/17992	0.461049	0.532147	ACSL1/UGCG/AGPAT2
GOBP_LYMPHOCYTE_MIGRATION	1/92	121/17992	0.46334	0.533713	HSD3B7
GOBP_MUSCLE_ADAPTATION	1/92	121/17992	0.46334	0.533713	HMOX1
GOBP_SKIN_EPIDERMIS_DEVELOPMENT	1/92	121/17992	0.46334	0.533713	UGCG
GOBP_NEGATIVE_REGULATION_OF_IMMUNE_EFFECTOR_PROCESS	1/92	122/17992	0.466102	0.536534	HMOX1
GOBP_PEPTIDYL_LYSINE_METHYLATION	1/92	123/17992	0.468851	0.538974	NNMT
GOBP_REGULATION_OF_MYELOID_LEUKOCYTE_DIFFERENTIATION	1/92	123/17992	0.468851	0.538974	PIK3R1
GOBP_INORGANIC_ANION_TRANSMEMBRANE_TRANSPORT	1/92	124/17992	0.471586	0.540753	SLC20A1
GOBP_MEMORY	1/92	124/17992	0.471586	0.540753	PTGS2
GOBP_POSITIVE_REGULATION_OF_TRANSPORTER_ACTIVITY	1/92	124/17992	0.471586	0.540753	ATP1B3
GOBP_EPITHELIAL_CELL_PROLIFERATION	3/92	499/17992	0.47166	0.540753	GLUL/B4GALT1/HMOX1
GOBP_REGULATION_OF_CELL_MATRIX_ADHESION	1/92	125/17992	0.474306	0.54306	PIK3R1
GOBP_REGULATION_OF_DNA_BIOSYNTHETIC_PROCESS	1/92	125/17992	0.474306	0.54306	CYP1B1
GOBP_CELL_CHEMOTAXIS	2/92	312/17992	0.475743	0.544341	PDE4B/HSD3B7
GOBP_CEREBRAL_CORTEX_DEVELOPMENT	1/92	126/17992	0.477013	0.545431	SLC38A2
GOBP_NEUTROPHIL_MIGRATION	1/92	128/17992	0.482386	0.551206	PDE4B
GOBP_POSITIVE_REGULATION_OF_SECRETION	2/92	317/17992	0.484077	0.55277	GLUL/ACSL3
GOBP_POSITIVE_REGULATION_OF_CALCIUM_ION_TRANSPORT	1/92	129/17992	0.485052	0.553514	ATP2B1
GOBP_EXTERNAL_ENCAPSULATING_STRUCTURE_ORGANIZATION	2/92	319/17992	0.487388	0.555431	B4GALT1/CYP1B1
GOBP_GRANULOCYTE_CHEMOTAXIS	1/92	130/17992	0.487704	0.555431	PDE4B
GOBP_REGULATION_OF_REGULATED_SECRETORY_PATHWAY	1/92	130/17992	0.487704	0.555431	HMOX1
GOBP_GLIOGENESIS	2/92	320/17992	0.489038	0.556581	SLC7A5/B4GALT5
GOBP_CHEMICAL_SYNAPTIC_TRANSMISSION_POSTSYNAPTIC	1/92	132/17992	0.492968	0.560309	SLC29A1
GOBP_MACROMOLECULE_DEACYLATION	1/92	132/17992	0.492968	0.560309	NNMT
GOBP_HISTONE_METHYLATION	1/92	133/17992	0.495579	0.562564	NNMT
GOBP_RESPONSE_TO_LIGHT_STIMULUS	2/92	324/17992	0.495608	0.562564	PIK3R1/PTGS2
GOBP_PEPTIDYL_SERINE_MODIFICATION	2/92	327/17992	0.500501	0.567289	PDE4D/PTGS2
GOBP_ODONTOGENESIS	1/92	135/17992	0.500763	0.567289	SLC7A5
GOBP_REGULATION_OF_GENERATION_OF_PRECURSOR_METABOLITES_AND_ENERGY	1/92	135/17992	0.500763	0.567289	FBP1
GOBP_NUCLEAR_TRANSPORT	2/92	328/17992	0.502125	0.568456	PIK3R1/PTGS2
GOBP_MAMMARY_GLAND_DEVELOPMENT	1/92	136/17992	0.503335	0.568699	SLC29A1
GOBP_POSITIVE_REGULATION_OF_PRODUCTION_OF_MOLECULAR_MEDIATOR_OF_IMMUNE_RESPONSE	1/92	136/17992	0.503335	0.568699	SLC7A5
GOBP_RESPONSE_TO_ACID_CHEMICAL	1/92	136/17992	0.503335	0.568699	SLC7A5
GOBP_PRODUCTION_OF_MOLECULAR_MEDIATOR_OF_IMMUNE_RESPONSE	2/92	329/17992	0.503746	0.568788	SLC7A5/HMOX1
GOBP_ENDOCRINE_SYSTEM_DEVELOPMENT	1/92	137/17992	0.505894	0.570838	CYP1B1
GOBP_IMMUNE_RESPONSE_REGULATING_CELL_SURFACE_RECEPTOR_SIGNALING_PATHWAY	2/92	331/17992	0.506978	0.571309	PDE4B/PDE4D
GOBP_REGULATION_OF_INTRACELLULAR_TRANSPORT	2/92	331/17992	0.506978	0.571309	PIK3R1/PTGS2
GOBP_LEUKOCYTE_MEDIATED_CYTOTOXICITY	1/92	138/17992	0.50844	0.571828	PRDX1
GOBP_POSITIVE_REGULATION_OF_HORMONE_SECRETION	1/92	138/17992	0.50844	0.571828	GLUL
HALLMARK_COAGULATION	1/92	138/17992	0.50844	0.571828	LTA4H
GOBP_DIGESTION	1/92	139/17992	0.510973	0.5743	UGCG
GOBP_ORGANELLE_DISASSEMBLY	1/92	140/17992	0.513493	0.576754	SLC25A4
GOBP_NEGATIVE_REGULATION_OF_MONOATOMIC_ION_TRANSPORT	1/92	141/17992	0.516	0.578812	PTGS2
GOBP_POSITIVE_REGULATION_OF_TRANSLATION	1/92	141/17992	0.516	0.578812	CYP1B1
GOBP_ACTION_POTENTIAL	1/92	142/17992	0.518495	0.58047	ATP1A1
GOBP_ENDOTHELIUM_DEVELOPMENT	1/92	142/17992	0.518495	0.58047	PDE4D
GOBP_NEUROTRANSMITTER_SECRETION	1/92	142/17992	0.518495	0.58047	SLC38A2
GOBP_EPITHELIAL_CELL_APOPTOTIC_PROCESS	1/92	143/17992	0.520976	0.582868	HMOX1
GOBP_REGULATION_OF_HISTONE_MODIFICATION	1/92	144/17992	0.523446	0.584867	NNMT
GOBP_RESPONSE_TO_IONIZING_RADIATION	1/92	144/17992	0.523446	0.584867	SOD2
GOBP_NIK_NF_KAPPAB_SIGNALING	1/92	145/17992	0.525902	0.587229	PRDX1
GOBP_ENSHEATHMENT_OF_NEURONS	1/92	146/17992	0.528346	0.588807	B4GALT5
GOBP_POSITIVE_REGULATION_OF_PROTEIN_SECRETION	1/92	146/17992	0.528346	0.588807	GLUL
GOBP_SMOOTHENED_SIGNALING_PATHWAY	1/92	146/17992	0.528346	0.588807	CHSY1
GOBP_POSITIVE_REGULATION_OF_LEUKOCYTE_MIGRATION	1/92	147/17992	0.530777	0.591132	PIK3R1
GOBP_OXIDATIVE_PHOSPHORYLATION	1/92	148/17992	0.533196	0.593056	NDUFS5
GOBP_REGULATION_OF_POSTSYNAPTIC_MEMBRANE_POTENTIAL	1/92	148/17992	0.533196	0.593056	SLC29A1
GOBP_LEUKOCYTE_PROLIFERATION	2/92	349/17992	0.535453	0.595179	ST6GAL1/IMPDH2
GOBP_RESPONSE_TO_CALCIUM_ION	1/92	150/17992	0.537998	0.597233	ITPKC
GOBP_VESICLE_MEDIATED_TRANSPORT_TO_THE_PLASMA_MEMBRANE	1/92	150/17992	0.537998	0.597233	ACSL3
GOBP_REGULATION_OF_MITOCHONDRION_ORGANIZATION	1/92	151/17992	0.54038	0.599489	SLC25A4
GOBP_LEARNING	1/92	152/17992	0.54275	0.601729	PTGS2
GOBP_EXOCYTOSIS	2/92	354/17992	0.543164	0.601799	PTGDS/HMOX1
GOBP_FEMALE_GAMETE_GENERATION	1/92	153/17992	0.545108	0.602395	PTGS2
GOBP_MICROTUBULE_ORGANIZING_CENTER_ORGANIZATION	1/92	153/17992	0.545108	0.602395	SLC16A1
GOBP_PLACENTA_DEVELOPMENT	1/92	153/17992	0.545108	0.602395	PTGS2
GOBP_REGULATION_OF_LIPID_TRANSPORT	1/92	153/17992	0.545108	0.602395	ACSL1
GOBP_NEGATIVE_REGULATION_OF_TRANSMEMBRANE_TRANSPORT	1/92	154/17992	0.547454	0.60382	SLC43A2
GOBP_NEGATIVE_REGULATION_OF_VASCULATURE_DEVELOPMENT	1/92	154/17992	0.547454	0.60382	PDE3B
GOBP_POSITIVE_REGULATION_OF_INFLAMMATORY_RESPONSE	1/92	154/17992	0.547454	0.60382	PTGS2
GOBP_CELL_SUBSTRATE_ADHESION	2/92	359/17992	0.550787	0.607106	PIK3R1/ST6GAL1
GOBP_CELL_RECOGNITION	1/92	156/17992	0.55211	0.607213	B4GALT1
GOBP_GRANULOCYTE_MIGRATION	1/92	156/17992	0.55211	0.607213	PDE4B
GOBP_REGULATION_OF_EXTRINSIC_APOPTOTIC_SIGNALING_PATHWAY	1/92	156/17992	0.55211	0.607213	HMOX1
GOBP_NEGATIVE_REGULATION_OF_ORGANELLE_ORGANIZATION	2/92	360/17992	0.552301	0.607213	PIK3R1/SLC25A4
GOBP_NEUROMUSCULAR_PROCESS	1/92	157/17992	0.55442	0.609152	GCH1
GOBP_REGULATION_OF_BODY_FLUID_LEVELS	2/92	364/17992	0.558323	0.613046	SLC29A1/ENTPD1
GOBP_NEGATIVE_REGULATION_OF_ENDOPEPTIDASE_ACTIVITY	1/92	160/17992	0.561281	0.6159	PTGS2
GOBP_ENTRY_INTO_HOST	1/92	161/17992	0.563544	0.617988	SLC3A2
GOBP_REGULATION_OF_MUSCLE_CELL_DIFFERENTIATION	1/92	162/17992	0.565796	0.62006	SOD2
GOBP_NEGATIVE_REGULATION_OF_CYTOSKELETON_ORGANIZATION	1/92	163/17992	0.568037	0.621721	PIK3R1
GOBP_RESPONSE_TO_TOPOLOGICALLY_INCORRECT_PROTEIN	1/92	163/17992	0.568037	0.621721	PIK3R1
GOBP_NEURON_DEATH	2/92	372/17992	0.570194	0.62257	SOD2/HMOX1
GOBP_NEGATIVE_REGULATION_OF_BINDING	1/92	164/17992	0.570266	0.62257	HMOX1
GOBP_REGULATION_OF_SIGNALING_RECEPTOR_ACTIVITY	1/92	164/17992	0.570266	0.62257	PDE4D
GOBP_SINGLE_FERTILIZATION	1/92	164/17992	0.570266	0.62257	B4GALT1
GOBP_NEGATIVE_REGULATION_OF_CYTOKINE_PRODUCTION	2/92	373/17992	0.571662	0.623698	ATP2B1/HMOX1
GOBP_EPIDERMIS_DEVELOPMENT	2/92	375/17992	0.574587	0.625805	UGCG/AGPAT2
GOBP_NEGATIVE_REGULATION_OF_SUPRAMOLECULAR_FIBER_ORGANIZATION	1/92	166/17992	0.574689	0.625805	PIK3R1
GOBP_POSITIVE_REGULATION_OF_LEUKOCYTE_PROLIFERATION	1/92	166/17992	0.574689	0.625805	ST6GAL1
GOBP_ACTIN_FILAMENT_BUNDLE_ORGANIZATION	1/92	167/17992	0.576884	0.627797	PIK3R1
GOBP_MALE_SEX_DIFFERENTIATION	1/92	168/17992	0.579068	0.629774	CYP1B1
GOBP_POSITIVE_REGULATION_OF_AMIDE_METABOLIC_PROCESS	1/92	169/17992	0.581241	0.631736	CYP1B1
GOBP_PLASMA_MEMBRANE_ORGANIZATION	1/92	170/17992	0.583403	0.633683	UGCG
GOBP_PROTEIN_LOCALIZATION_TO_EXTRACELLULAR_REGION	2/92	382/17992	0.584712	0.634704	GLUL/SLC16A1
GOBP_NEGATIVE_REGULATION_OF_PHOSPHORYLATION	2/92	383/17992	0.586145	0.635856	PDE4D/FBP1
GOBP_LIPID_HOMEOSTASIS	1/92	172/17992	0.587693	0.637132	CERT1
GOBP_REGULATION_OF_IMMUNE_EFFECTOR_PROCESS	2/92	386/17992	0.590419	0.639683	SLC7A5/HMOX1
GOBP_KERATINOCYTE_DIFFERENTIATION	1/92	174/17992	0.591939	0.640925	UGCG
GOBP_POSITIVE_REGULATION_OF_MONOATOMIC_ION_TRANSMEMBRANE_TRANSPORT	1/92	175/17992	0.594046	0.6428	ATP1B3
GOBP_CENTRAL_NERVOUS_SYSTEM_NEURON_DIFFERENTIATION	1/92	177/17992	0.598228	0.646508	B4GALT5
GOBP_REGULATION_OF_RESPONSE_TO_CYTOKINE_STIMULUS	1/92	177/17992	0.598228	0.646508	AGPAT2
GOBP_NEGATIVE_REGULATION_OF_EPITHELIAL_CELL_PROLIFERATION	1/92	178/17992	0.600303	0.648342	B4GALT1
GOBP_NEGATIVE_REGULATION_OF_SECRETION	1/92	180/17992	0.60442	0.652378	HMOX1
GOBP_INORGANIC_ANION_TRANSPORT	1/92	182/17992	0.608496	0.655539	SLC20A1
GOBP_PROTEIN_METHYLATION	1/92	182/17992	0.608496	0.655539	NNMT
GOBP_REGULATION_OF_LIPID_LOCALIZATION	1/92	182/17992	0.608496	0.655539	ACSL1
GOBP_CELL_MATURATION	1/92	184/17992	0.612531	0.659057	B4GALT5
GOBP_PALLIUM_DEVELOPMENT	1/92	184/17992	0.612531	0.659057	SLC38A2
GOBP_RECEPTOR_SIGNALING_PATHWAY_VIA_STAT	1/92	185/17992	0.614533	0.660382	CYP1B1
GOBP_REGULATION_OF_RAS_PROTEIN_SIGNAL_TRANSDUCTION	1/92	185/17992	0.614533	0.660382	FBP1
GOBP_MITOCHONDRIAL_TRANSPORT	1/92	188/17992	0.620477	0.666351	SLC25A4
GOBP_NEGATIVE_REGULATION_OF_CELL_GROWTH	1/92	191/17992	0.62633	0.671376	FBP1
GOBP_NEGATIVE_REGULATION_OF_IMMUNE_RESPONSE	1/92	191/17992	0.62633	0.671376	HMOX1
GOBP_TUMOR_NECROSIS_FACTOR_SUPERFAMILY_CYTOKINE_PRODUCTION	1/92	191/17992	0.62633	0.671376	PIK3R1
GOBP_HORMONE_MEDIATED_SIGNALING_PATHWAY	1/92	192/17992	0.628261	0.673025	ACSL1
GOBP_AEROBIC_RESPIRATION	1/92	196/17992	0.635888	0.67992	NDUFS5
GOBP_GASTRULATION	1/92	196/17992	0.635888	0.67992	UGDH
GOBP_REGULATION_OF_EXOCYTOSIS	1/92	196/17992	0.635888	0.67992	HMOX1
GOBP_DNA_BIOSYNTHETIC_PROCESS	1/92	197/17992	0.63777	0.681083	CYP1B1
GOBP_POSITIVE_REGULATION_OF_PROTEIN_SERINE_THREONINE_KINASE_ACTIVITY	1/92	197/17992	0.63777	0.681083	ACSL1
GOBP_CELL_KILLING	1/92	199/17992	0.641506	0.68422	PRDX1
GOBP_REGULATION_OF_STRESS_ACTIVATED_PROTEIN_KINASE_SIGNALING_CASCADE	1/92	199/17992	0.641506	0.68422	PRDX1
HALLMARK_ALLOGRAFT_REJECTION	1/92	200/17992	0.64336	0.684493	BCAT1
HALLMARK_E2F_TARGETS	1/92	200/17992	0.64336	0.684493	MTHFD2
HALLMARK_EPITHELIAL_MESENCHYMAL_TRANSITION	1/92	200/17992	0.64336	0.684493	NNMT
HALLMARK_MYOGENESIS	1/92	200/17992	0.64336	0.684493	ACSL1
GOBP_CARTILAGE_DEVELOPMENT	1/92	202/17992	0.647039	0.687128	CHSY1
GOBP_LOCOMOTORY_BEHAVIOR	1/92	202/17992	0.647039	0.687128	SOD2
GOBP_MONONUCLEAR_CELL_MIGRATION	1/92	202/17992	0.647039	0.687128	HSD3B7
GOBP_ACTOMYOSIN_STRUCTURE_ORGANIZATION	1/92	203/17992	0.648864	0.688639	PIK3R1
GOBP_FERTILIZATION	1/92	204/17992	0.65068	0.690139	B4GALT1
GOBP_BIOLOGICAL_PROCESS_INVOLVED_IN_INTERACTION_WITH_HOST	1/92	208/17992	0.657851	0.696883	SLC3A2
GOBP_ENDOTHELIAL_CELL_PROLIFERATION	1/92	208/17992	0.657851	0.696883	HMOX1
GOBP_LYMPHOCYTE_ACTIVATION_INVOLVED_IN_IMMUNE_RESPONSE	1/92	209/17992	0.659621	0.698327	ST3GAL1
GOBP_NEGATIVE_REGULATION_OF_PHOSPHORUS_METABOLIC_PROCESS	2/92	440/17992	0.661846	0.700249	PDE4D/FBP1
GOBP_RESPIRATORY_SYSTEM_DEVELOPMENT	1/92	211/17992	0.663134	0.70118	LTA4H
GOBP_PROTEIN_KINASE_B_SIGNALING	1/92	215/17992	0.670053	0.707622	PIK3R3
GOBP_REGULATION_OF_MYELOID_CELL_DIFFERENTIATION	1/92	215/17992	0.670053	0.707622	PIK3R1
GOBP_ESTABLISHMENT_OF_ORGANELLE_LOCALIZATION	2/92	449/17992	0.672743	0.710026	PTGDS/HMOX1
GOBP_IMMUNE_RESPONSE_REGULATING_SIGNALING_PATHWAY	2/92	454/17992	0.678676	0.715846	PDE4B/PDE4D
GOBP_REGULATION_OF_CELL_PROJECTION_ASSEMBLY	1/92	222/17992	0.681824	0.718724	PIK3R1
GOBP_SENSORY_PERCEPTION_OF_LIGHT_STIMULUS	1/92	224/17992	0.68511	0.721744	OAT
GOBP_NEGATIVE_REGULATION_OF_CELL_ACTIVATION	1/92	225/17992	0.68674	0.723018	HMOX1
GOBP_RNA_SPLICING	2/92	463/17992	0.689136	0.725094	PIK3R1/SLC38A2
GOBP_REGULATION_OF_DNA_BINDING_TRANSCRIPTION_FACTOR_ACTIVITY	2/92	465/17992	0.691422	0.72633	CYP1B1/HMOX1
GOBP_MYELOID_LEUKOCYTE_DIFFERENTIATION	1/92	228/17992	0.691582	0.72633	PIK3R1
GOBP_SKELETAL_SYSTEM_MORPHOGENESIS	1/92	228/17992	0.691582	0.72633	CHSY1
GOBP_REGULATION_OF_CHEMOTAXIS	1/92	230/17992	0.694768	0.72923	ST6GAL1
GOBP_HEMOSTASIS	1/92	231/17992	0.696349	0.730442	ENTPD1
GOBP_POSITIVE_REGULATION_OF_NEUROGENESIS	1/92	232/17992	0.697922	0.731644	SLC7A5
GOBP_DEVELOPMENT_OF_PRIMARY_SEXUAL_CHARACTERISTICS	1/92	233/17992	0.699487	0.732836	CYP1B1
GOBP_BONE_DEVELOPMENT	1/92	234/17992	0.701043	0.733123	CHSY1
GOBP_NEGATIVE_REGULATION_OF_PEPTIDASE_ACTIVITY	1/92	234/17992	0.701043	0.733123	PTGS2
GOBP_REGULATION_OF_CYSTEINE_TYPE_ENDOPEPTIDASE_ACTIVITY	1/92	234/17992	0.701043	0.733123	PTGS2
GOBP_GLIAL_CELL_DIFFERENTIATION	1/92	235/17992	0.702592	0.734295	B4GALT5
GOBP_CELL_MATRIX_ADHESION	1/92	239/17992	0.708709	0.740236	PIK3R1
GOBP_EPIDERMAL_CELL_DIFFERENTIATION	1/92	240/17992	0.710218	0.74136	UGCG
GOBP_SMALL_GTPASE_MEDIATED_SIGNAL_TRANSDUCTION	2/92	484/17992	0.71247	0.743259	FBP1/HMOX1
GOBP_NEGATIVE_REGULATION_OF_IMMUNE_SYSTEM_PROCESS	2/92	487/17992	0.715683	0.746156	PIK3R1/HMOX1
GOBP_ANATOMICAL_STRUCTURE_MATURATION	1/92	246/17992	0.719114	0.749278	B4GALT5
GOBP_REGULATION_OF_LEUKOCYTE_MEDIATED_IMMUNITY	1/92	247/17992	0.72057	0.749883	HMOX1
GOBP_STRESS_ACTIVATED_PROTEIN_KINASE_SIGNALING_CASCADE	1/92	247/17992	0.72057	0.749883	PRDX1
GOBP_CELLULAR_COMPONENT_DISASSEMBLY	2/92	493/17992	0.72202	0.750936	PIK3R1/SLC25A4
GOBP_PROTEIN_ACYLATION	1/92	251/17992	0.726321	0.754493	GLUL
GOBP_PROTEIN_PROCESSING	1/92	251/17992	0.726321	0.754493	ASRGL1
GOBP_HUMORAL_IMMUNE_RESPONSE	1/92	252/17992	0.72774	0.755052	ST6GAL1
GOBP_NEGATIVE_REGULATION_OF_GROWTH	1/92	252/17992	0.72774	0.755052	FBP1
GOBP_ACTIVATION_OF_IMMUNE_RESPONSE	2/92	499/17992	0.728239	0.755113	PDE4B/PDE4D
GOBP_HEART_MORPHOGENESIS	1/92	263/17992	0.742879	0.769828	CERT1
GOBP_REGULATION_OF_ACTIN_FILAMENT_ORGANIZATION	1/92	267/17992	0.748175	0.774847	PIK3R1
GOBP_REGULATION_OF_LEUKOCYTE_PROLIFERATION	1/92	268/17992	0.749482	0.775732	ST6GAL1
GOBP_ESTABLISHMENT_OF_PROTEIN_LOCALIZATION_TO_MEMBRANE	1/92	270/17992	0.752076	0.777947	ACSL3
GOBP_TELENCEPHALON_DEVELOPMENT	1/92	272/17992	0.754644	0.780132	SLC38A2
GOBP_POSITIVE_REGULATION_OF_NERVOUS_SYSTEM_DEVELOPMENT	1/92	280/17992	0.764653	0.790004	SLC7A5
GOBP_CELL_CYCLE_G1_S_PHASE_TRANSITION	1/92	281/17992	0.765876	0.79079	BCAT1
GOBP_SEX_DIFFERENTIATION	1/92	283/17992	0.768302	0.792817	CYP1B1
GOBP_NEGATIVE_REGULATION_OF_CELL_DEVELOPMENT	1/92	285/17992	0.770703	0.794817	PIK3R1
GOBP_RIBOSOME_BIOGENESIS	1/92	298/17992	0.785722	0.809818	GLUL
GOBP_LYMPHOCYTE_MEDIATED_IMMUNITY	1/92	299/17992	0.786836	0.809992	PRDX1
GOBP_REGULATION_OF_SMALL_GTPASE_MEDIATED_SIGNAL_TRANSDUCTION	1/92	299/17992	0.786836	0.809992	FBP1
GOBP_GOLGI_VESICLE_TRANSPORT	1/92	300/17992	0.787944	0.810646	ACSL3
GOBP_POSITIVE_REGULATION_OF_DNA_METABOLIC_PROCESS	1/92	303/17992	0.791236	0.813544	CYP1B1
GOBP_REPRODUCTIVE_SYSTEM_DEVELOPMENT	1/92	305/17992	0.793402	0.815282	CYP1B1
GOBP_SKIN_DEVELOPMENT	1/92	308/17992	0.796609	0.818087	UGCG
GOBP_BIOLOGICAL_PROCESS_INVOLVED_IN_SYMBIOTIC_INTERACTION	1/92	314/17992	0.802877	0.82403	SLC3A2
GOBP_COGNITION	1/92	317/17992	0.805938	0.826678	PTGS2
GOBP_DEVELOPMENTAL_MATURATION	1/92	318/17992	0.806948	0.827219	B4GALT5
GOBP_REGULATION_OF_LEUKOCYTE_DIFFERENTIATION	1/92	321/17992	0.809948	0.828806	PIK3R1
GOBP_RENAL_SYSTEM_DEVELOPMENT	1/92	321/17992	0.809948	0.828806	ODC1
GOBP_VIRAL_LIFE_CYCLE	1/92	321/17992	0.809948	0.828806	SLC3A2
GOBP_NEGATIVE_REGULATION_OF_PROTEOLYSIS	1/92	328/17992	0.816768	0.835286	PTGS2
GOBP_PROTEIN_TARGETING	1/92	331/17992	0.819616	0.837699	MAN1A1
GOBP_PROTEIN_MATURATION	1/92	333/17992	0.821491	0.839115	ASRGL1
GOBP_RAS_PROTEIN_SIGNAL_TRANSDUCTION	1/92	334/17992	0.822421	0.839565	FBP1
GOBP_REGULATION_OF_ENDOPEPTIDASE_ACTIVITY	1/92	336/17992	0.824266	0.840948	PTGS2
GOBP_NEGATIVE_REGULATION_OF_HYDROLASE_ACTIVITY	1/92	343/17992	0.830578	0.846883	PTGS2
GOBP_DEPHOSPHORYLATION	1/92	344/17992	0.831461	0.847279	FBP1
GOBP_POSITIVE_REGULATION_OF_CELL_PROJECTION_ORGANIZATION	1/92	353/17992	0.839207	0.854665	PIK3R1
GOBP_REGULATION_OF_PROTEIN_CATABOLIC_PROCESS	1/92	361/17992	0.845796	0.860864	ODC1
GOBP_METHYLATION	1/92	365/17992	0.84899	0.863602	NNMT
GOBP_REGULATION_OF_BINDING	1/92	369/17992	0.852119	0.86627	HMOX1
GOBP_REGULATION_OF_PROTEIN_SERINE_THREONINE_KINASE_ACTIVITY	1/92	373/17992	0.855183	0.86887	ACSL1
GOBP_REGULATION_OF_SUPRAMOLECULAR_FIBER_ORGANIZATION	1/92	375/17992	0.856691	0.869887	PIK3R1
GOBP_PEPTIDYL_LYSINE_MODIFICATION	1/92	377/17992	0.858184	0.870887	NNMT
GOBP_REGULATION_OF_NEUROGENESIS	1/92	381/17992	0.861124	0.873353	SLC7A5
GOBP_FOREBRAIN_DEVELOPMENT	1/92	398/17992	0.87296	0.884834	SLC38A2
GOBP_IN_UTERO_EMBRYONIC_DEVELOPMENT	1/92	400/17992	0.874285	0.885653	CERT1
GOBP_NEGATIVE_REGULATION_OF_CELL_CYCLE	1/92	404/17992	0.876895	0.887772	PTGS2
GOBP_RESPONSE_TO_VIRUS	1/92	409/17992	0.880081	0.890472	ODC1
GOBP_MUSCLE_CELL_DIFFERENTIATION	1/92	411/17992	0.881333	0.891212	SOD2
GOBP_REGULATION_OF_INFLAMMATORY_RESPONSE	1/92	417/17992	0.885011	0.894404	PTGS2
GOBP_REGULATION_OF_HEMOPOIESIS	1/92	418/17992	0.885613	0.894485	PIK3R1
GOBP_REGULATION_OF_CELL_GROWTH	1/92	423/17992	0.888576	0.896421	FBP1
GOBP_REGULATION_OF_PEPTIDASE_ACTIVITY	1/92	423/17992	0.888576	0.896421	PTGS2
GOBP_POSITIVE_REGULATION_OF_KINASE_ACTIVITY	1/92	432/17992	0.89372	0.90108	ACSL1
GOBP_POSITIVE_REGULATION_OF_CELL_DEVELOPMENT	1/92	434/17992	0.894831	0.901669	SLC7A5
GOBP_CELLULAR_PROCESS_INVOLVED_IN_REPRODUCTION_IN_MULTICELLULAR_ORGANISM	1/92	438/17992	0.897018	0.903342	PTGDS
GOBP_ACTIN_FILAMENT_ORGANIZATION	1/92	442/17992	0.89916	0.904968	PIK3R1
GOBP_POSITIVE_REGULATION_OF_DEFENSE_RESPONSE	1/92	445/17992	0.900738	0.906015	PTGS2
GOBP_NEGATIVE_REGULATION_OF_RESPONSE_TO_EXTERNAL_STIMULUS	1/92	446/17992	0.901258	0.906015	ST6GAL1
GOBP_EMBRYONIC_ORGAN_DEVELOPMENT	1/92	455/17992	0.905822	0.910033	TPO
GOBP_SENSORY_PERCEPTION_OF_SMELL	1/92	456/17992	0.906316	0.910033	PDE4A
GOBP_REGULATION_OF_NERVOUS_SYSTEM_DEVELOPMENT	1/92	461/17992	0.908748	0.911941	SLC7A5
GOBP_MITOTIC_CELL_CYCLE_PHASE_TRANSITION	1/92	467/17992	0.911585	0.913717	BCAT1
GOBP_PATTERN_SPECIFICATION_PROCESS	1/92	467/17992	0.911585	0.913717	CHSY1
GOBP_RIBONUCLEOPROTEIN_COMPLEX_BIOGENESIS	1/92	473/17992	0.914334	0.915937	GLUL
GOBP_HISTONE_MODIFICATION	1/92	478/17992	0.91656	0.917533	NNMT
GOBP_AXON_DEVELOPMENT	1/92	479/17992	0.916998	0.917533	B4GALT5
GOBP_CELL_GROWTH	1/92	498/17992	0.924906	0.924906	FBP1
