# Supplementary material for: Single cell atlas reveals multilayered metabolic heterogeneity across tumour types
Source: eBioMedicine. 2024 Oct 10;109:105389. doi: 10.1016/j.ebiom.2024.105389 (PMC11663789; doi:10.1016/j.ebiom.2024.105389)
Supplement: Supplementary Table S2 [file mmc11.xlsx]

## Sheet: TableS2
Supplementary Table 2. Canonical markers to assign the cell types
Cell type	Canonical markers
Epithelial	EPCAM, KRT19, CDH1, KRT18
Immune cells	PTPRC
T cells	CD3D, CD3E
B cells	CD79A, MS4A1, JCHAIN, IGHA1
Myeloid	CD68, LYZ, CD14, FCGR3A
Mast cells	TPSAB1, MS4A2, KIT, GATA2
Endothelial	PLVAP, PECAM1, CLDN5, VWF
Fibroblasts	DCN, COL1A1, COL1A2
Endocrine cells	CHGA, CHGB, INS, IAPP
Acinar cells	PRSS1, CTRB1, CTRB2, REG1B
Stellate cells	RGS5, ACTA2, PDGFRB, ADIRF
Smooth muscle	ACTA2, MYH11, RGS5, TAGLN
